# Supplementary material for: ICMC: An Interpretable Cross-domain Multi-modal Classification model for grading teaching plan
Source: PLoS One. 2025 Sep 3;20(9):e0330684. doi: 10.1371/journal.pone.0330684 (PMC12407483; doi:10.1371/journal.pone.0330684)
Supplement: S1 Data — (ZIP) [file pone.0330684.s001.zip]

Archive with 26 entries (25 files):
- data/
- data/.DS_Store
- data/Chinese.xlsx
- data/Dance.xlsx
- data/Educational Technology.xlsx
- data/English.xls
- data/Geographic Science.xlsx
- data/Ideological and political education.xlsx
- data/Primary education.xlsx
- data/art.xlsx
- data/chemistry.xlsx
- data/dataloader.py
- data/history.xlsx
- data/main.py
- data/math.xls
- data/model.py
- data/music.xlsx
- data/organism.xlsx
- data/physical.xlsx
- data/preschool education.xlsx
- data/psychology.xlsx
- data/science education.xlsx
- data/score.py
- data/special education.xlsx
- data/sport.xlsx
- data/train_test.py
