# Supplementary material for: ICMC: An Interpretable Cross-domain Multi-modal Classification model for grading teaching plan
Source: PLoS One. 2025 Sep 3;20(9):e0330684. doi: 10.1371/journal.pone.0330684 (PMC12407483; doi:10.1371/journal.pone.0330684)
Supplement: S1 Data — (ZIP) [file pone.0330684.s001.zip › data/Chinese.xlsx]

## Sheet: Sheet1
id	text	image	label	structure	class
zy152638f8pc9cf1	-2.92820279e-02,-2.63707459e-01,4.74580154e-02,-9.49319080e-03,1.30606502e-01,-2.47391984e-02,-2.60181762e-02,3.42743695e-02,-7.12812096e-02,1.12580299e-01,9.03863087e-02,-8.87808390e-03,1.07853906e-02,-2.71739244e-01,-2.90680826e-02,-1.21687502e-01,1.23966075e-02,1.31598726e-01,-5.98800741e-03,7.69165233e-02,-8.63914471e-03,-1.84288863e-02,4.79402468e-02,2.36975253e-02,-1.42064122e-02,6.52150512…	-7.24174976e-01,-5.16586363e-01,-5.59138119e-01,-1.49518394e+00,-6.50255620e-01,-1.77446708e-01,-5.14150321e-01,3.78579557e-01,9.67748314e-02,-9.03474092e-01,-1.08609068e+00,-9.09526587e-01,-4.17409807e-01,-1.00499344e+00,-1.25047350e+00,-7.83402801e-01,-8.18610847e-01,-2.74093598e-01,-6.04119003e-01,-5.98335207e-01,-1.74852753e+00,-7.22014785e-01,-1.44814479e+00,1.29893243e-01,-1.07201290e+00,-1…	A	[1, 1, 1, 1, 0, 0, 1, 0]	Chinese
zy111119n60wacpd	-7.66316894e-03,-3.15817326e-01,4.73002344e-02,2.67111994e-02,1.13250546e-01,-2.50717979e-02,-1.11295637e-02,1.51103530e-02,-3.64274830e-02,7.41512775e-02,1.12541318e-01,-8.64329562e-03,6.87334454e-03,-2.50413537e-01,-3.61553803e-02,-1.31473973e-01,2.38663610e-02,1.26930892e-01,-4.38622013e-02,7.40473717e-02,-2.14711018e-02,-4.74308897e-03,3.61833312e-02,5.57767078e-02,-7.66598387e-05,6.18404970e…	-0.6594655,-0.44557267,-0.5070807,-1.4417714,-0.6357388,-0.14386119,-0.45269066,0.3860745,0.23792438,-0.9489346,-1.1750215,-0.9426564,-0.48499972,-1.0875319,-1.1962342,-0.8620046,-1.0243262,-0.4306088,-0.62632406,-0.6815405,-1.715474,-0.77853,-1.5441897,0.077836,-1.0492847,-1.2134159,-0.92090815,-1.2633686,-0.9244259,-0.49056944,-0.9109748,-0.8491675,-0.5383198,-0.5878687,-0.35804376,-0.5575618,0…	A	[0, 1, 1, 0, 1, 0, 1, 1]	Chinese
zy11114568twxpd7	-7.66316894e-03,-3.15817326e-01,4.73002344e-02,2.67111994e-02,1.13250546e-01,-2.50717979e-02,-1.11295637e-02,1.51103530e-02,-3.64274830e-02,7.41512775e-02,1.12541318e-01,-8.64329562e-03,6.87334454e-03,-2.50413537e-01,-3.61553803e-02,-1.31473973e-01,2.38663610e-02,1.26930892e-01,-4.38622013e-02,7.40473717e-02,-2.14711018e-02,-4.74308897e-03,3.61833312e-02,5.57767078e-02,-7.66598387e-05,6.18404970e…	-6.55877709e-01,-5.28949976e-01,-5.20538270e-01,-1.43728769e+00,-6.01175249e-01,-1.69924200e-01,-4.56680417e-01,3.21406096e-01,1.98564559e-01,-8.83622646e-01,-1.02675235e+00,-8.59117985e-01,-3.65040481e-01,-9.13548768e-01,-1.06710696e+00,-6.37586117e-01,-9.35283840e-01,-3.11568737e-01,-5.50290346e-01,-6.04123414e-01,-1.49133420e+00,-6.55524015e-01,-1.34158611e+00,7.55043030e-02,-1.02184629e+00,-1…	A	[0, 1, 1, 0, 1, 0, 1, 1]	Chinese
zy1112082qdp0u4h	-7.66316894e-03,-3.15817326e-01,4.73002344e-02,2.67111994e-02,1.13250546e-01,-2.50717979e-02,-1.11295637e-02,1.51103530e-02,-3.64274830e-02,7.41512775e-02,1.12541318e-01,-8.64329562e-03,6.87334454e-03,-2.50413537e-01,-3.61553803e-02,-1.31473973e-01,2.38663610e-02,1.26930892e-01,-4.38622013e-02,7.40473717e-02,-2.14711018e-02,-4.74308897e-03,3.61833312e-02,5.57767078e-02,-7.66598387e-05,6.18404970e…	-0.6851411,-0.5317318,-0.5849467,-1.5038128,-0.6467962,-0.2395297,-0.5689372,0.4494978,0.24162512,-0.7706993,-1.0623337,-0.90764606,-0.33088645,-0.9191758,-1.0670673,-0.6809555,-0.88642395,-0.23799272,-0.47679323,-0.6089019,-1.5944726,-0.70040375,-1.3716269,0.10976632,-0.96296597,-1.1612786,-0.967978,-1.36707,-0.8953993,-0.44349632,-0.8496789,-0.923316,-0.5274096,-0.40857142,-0.25208193,-0.453969…	A	[0, 1, 1, 0, 1, 0, 1, 1]	Chinese
zy11324279q5j0bw	-2.98091453e-02,-3.02796781e-01,5.70735708e-02,-1.32973948e-02,1.30238742e-01,-1.53230745e-02,-6.25788867e-02,1.87334958e-02,-8.89595039e-03,1.10853821e-01,7.58352876e-02,8.96404497e-03,3.33666150e-03,-3.40830207e-01,-5.29350266e-02,-1.25098139e-01,1.50096510e-02,1.07126892e-01,-1.07553471e-02,7.84443468e-02,-8.22354294e-03,9.67249461e-03,6.02989420e-02,8.76004156e-03,-6.34706346e-03,7.76314661e-…	-5.30350149e-01,-4.52405810e-01,-5.45602024e-01,-1.55729258e+00,-6.47154748e-01,-2.12769851e-01,-5.87919533e-01,5.38818777e-01,4.80494142e-01,-6.45921886e-01,-9.39255595e-01,-7.37925649e-01,-2.90251374e-01,-9.19712365e-01,-1.04760563e+00,-6.18976533e-01,-7.79527485e-01,-2.01731607e-01,-5.64269662e-01,-5.33553004e-01,-1.60181785e+00,-6.70104504e-01,-1.42019701e+00,2.53448278e-01,-8.94554853e-01,-1…	A	[0, 0, 0, 0, 0, 0, 0, 0]	Chinese
zy2041331xedgfu7	-2.05886327e-02,-2.88380206e-01,4.88729551e-02,-1.30723789e-02,1.27788156e-01,-9.64956731e-03,-3.15948352e-02,2.02270802e-02,-3.17327958e-03,9.48660225e-02,9.20751914e-02,-2.75079627e-03,2.21041553e-02,-3.13568473e-01,-1.75233893e-02,-1.41823009e-01,2.11706907e-02,1.18950829e-01,6.91918656e-03,5.54036722e-02,5.36004640e-03,4.39621694e-03,5.19984439e-02,4.54782695e-02,1.72500107e-02,6.27449825e-02…	-6.31242633e-01,-5.09206057e-01,-5.46609759e-01,-1.45398307e+00,-6.03223562e-01,-1.81051016e-01,-4.73972559e-01,3.18947047e-01,1.80505633e-01,-8.76511514e-01,-1.04292297e+00,-8.76376331e-01,-3.58466387e-01,-9.34300721e-01,-1.07977343e+00,-6.75850749e-01,-9.62395668e-01,-3.44540834e-01,-5.52258074e-01,-6.27526224e-01,-1.54520261e+00,-6.54945850e-01,-1.35541129e+00,5.75387925e-02,-1.06354475e+00,-1…	A	[0, 1, 1, 0, 1, 0, 1, 0]	Chinese
zy204256ejxmeuwq	-3.07573844e-02,-2.96462893e-01,4.87278774e-02,-4.56943782e-03,1.18298434e-01,-2.34669708e-02,-2.88588610e-02,4.13813815e-02,-2.03051083e-02,9.76291969e-02,8.09841305e-02,-4.27281298e-03,2.25609448e-03,-3.02939832e-01,-3.66072655e-02,-1.35899112e-01,2.45657861e-02,9.67120528e-02,2.81621981e-02,6.63142726e-02,-1.36566181e-02,-2.72662472e-03,6.23485334e-02,3.71664651e-02,-1.63138956e-02,6.05852492e…	-7.14891076e-01,-5.63306868e-01,-5.58576643e-01,-1.49148870e+00,-6.16938233e-01,-2.09396079e-01,-5.59615850e-01,4.71530139e-01,2.52234221e-01,-7.61153936e-01,-1.08154094e+00,-9.10688400e-01,-3.35439026e-01,-8.99846256e-01,-1.06342435e+00,-7.13297009e-01,-8.81097019e-01,-2.11658925e-01,-4.69404370e-01,-5.96980691e-01,-1.58245170e+00,-6.96149468e-01,-1.37683368e+00,1.17088005e-01,-9.69225109e-01,-1…	A	[0, 1, 1, 1, 1, 0, 1, 0]	Chinese
zy131117dxrg0vuu	-3.39508280e-02,-2.78816283e-01,5.25483452e-02,-2.37280708e-02,1.29024342e-01,-1.80728436e-02,-1.54754827e-02,3.70409861e-02,-7.20828399e-03,9.37394649e-02,9.90156010e-02,-3.28373350e-03,2.01109126e-02,-2.62759089e-01,-2.64527202e-02,-1.51886061e-01,6.54811412e-03,1.18130125e-01,5.89919090e-03,5.70135191e-02,-1.51681490e-02,-4.41982364e-03,5.54484017e-02,3.69040892e-02,9.03129019e-03,5.55208214e-…	-6.32143557e-01,-4.90988791e-01,-4.25124794e-01,-1.41732955e+00,-5.15221417e-01,-9.06629860e-02,-3.25838983e-01,3.68881732e-01,1.41213000e-01,-7.97375560e-01,-1.09818351e+00,-8.74916852e-01,-2.63481677e-01,-9.78232741e-01,-1.21451926e+00,-7.31513917e-01,-8.02768588e-01,-3.61095160e-01,-5.83211541e-01,-5.88741541e-01,-1.61462426e+00,-7.53140688e-01,-1.48604608e+00,1.50684416e-01,-9.66049790e-01,-1…	A	[0, 0, 1, 0, 0, 0, 1, 0]	Chinese
zy131132jupn3ymu	-2.91101914e-02,-3.10413182e-01,5.67830727e-02,-2.12878101e-02,1.38731495e-01,-1.40457172e-02,-4.72394973e-02,2.23110616e-02,-4.88417782e-03,9.07642245e-02,1.00843921e-01,-1.76300090e-02,2.72693150e-02,-2.99908131e-01,-1.46484040e-02,-1.38918191e-01,-3.84292216e-03,1.28119558e-01,-2.72015613e-02,6.18439019e-02,-1.29184891e-02,-6.64073788e-03,5.09233959e-02,3.65446657e-02,8.03232379e-03,5.54396398…	-0.6964559,-0.6454529,-0.6516687,-1.5257646,-0.7809342,-0.1869873,-0.49388528,0.596081,0.39655414,-0.7336088,-1.042878,-0.94448215,-0.46726066,-1.1050088,-1.2332718,-0.73316914,-0.8617862,-0.42319596,-0.61162615,-0.74866486,-1.6181507,-0.6888707,-1.2682688,0.26025563,-0.87182343,-1.0903231,-0.8562015,-1.2079622,-0.8334165,-0.41941324,-0.9379214,-0.9338393,-0.5724655,-0.5665108,-0.49444112,-0.4711…	A	[0, 0, 1, 0, 1, 0, 1, 0]	Chinese
20181112051454	1.75304059e-02,-3.06533396e-01,4.95669022e-02,-3.64331179e-03,1.03706688e-01,-2.87970733e-02,-4.09862399e-02,2.87296027e-02,2.01209616e-02,7.67590553e-02,1.01014324e-01,-3.24995480e-02,1.13876052e-02,-2.87970752e-01,-3.39970812e-02,-1.35477960e-01,2.48433389e-02,1.28243729e-01,-2.98960060e-02,5.80690950e-02,-1.46434484e-02,-2.35944707e-03,5.50342798e-02,3.26400064e-02,-1.22678466e-02,4.91890870e-…	-7.69844055e-01,-5.39492726e-01,-6.83154821e-01,-1.68670177e+00,-8.49713266e-01,-2.97042847e-01,-6.34607792e-01,5.22806942e-01,3.86327267e-01,-8.07890475e-01,-1.00945365e+00,-8.83757353e-01,-2.07486331e-01,-8.83864999e-01,-1.00810301e+00,-5.80858886e-01,-7.69983232e-01,-2.98523605e-01,-5.33895195e-01,-5.76238513e-01,-1.55615604e+00,-7.19944417e-01,-1.46867967e+00,1.47210121e-01,-9.82579112e-01,-1…	A	[0, 0, 1, 0, 1, 0, 0, 0]	Chinese
192145731	1.58317946e-02,-3.02808940e-01,5.90457320e-02,-1.44692846e-02,1.14343286e-01,-2.88538933e-02,-5.08315861e-02,3.60270590e-02,2.02156114e-03,7.77402818e-02,1.05512559e-01,-4.07184586e-02,1.07745426e-02,-2.92131215e-01,-1.89056844e-02,-1.52102917e-01,2.44734585e-02,1.30269825e-01,2.93842098e-03,6.34008944e-02,-1.73371695e-02,-3.76502844e-03,6.27032667e-02,3.59282941e-02,1.63320312e-03,4.55826074e-02…	-7.69844055e-01,-5.39492726e-01,-6.83154821e-01,-1.68670177e+00,-8.49713266e-01,-2.97042847e-01,-6.34607792e-01,5.22806942e-01,3.86327267e-01,-8.07890475e-01,-1.00945365e+00,-8.83757353e-01,-2.07486331e-01,-8.83864999e-01,-1.00810301e+00,-5.80858886e-01,-7.69983232e-01,-2.98523605e-01,-5.33895195e-01,-5.76238513e-01,-1.55615604e+00,-7.19944417e-01,-1.46867967e+00,1.47210121e-01,-9.82579112e-01,-1…	A	[0, 0, 1, 0, 1, 0, 0, 0]	Chinese
192218294	5.08969743e-03,-2.59226978e-01,4.40437719e-02,-1.04147149e-02,1.15847394e-01,-4.20493111e-02,-3.80242318e-02,3.77774090e-02,-1.69019662e-02,9.37231630e-02,9.39158127e-02,-9.73741524e-03,1.65615771e-02,-2.94237882e-01,-2.80610379e-02,-1.36482924e-01,3.06026246e-02,1.27225861e-01,2.25149915e-02,6.32001460e-02,3.82022164e-03,-4.54691937e-03,6.35418743e-02,3.41415741e-02,-1.10288267e-04,5.46025857e-0…	-7.69844055e-01,-5.39492726e-01,-6.83154821e-01,-1.68670177e+00,-8.49713266e-01,-2.97042847e-01,-6.34607792e-01,5.22806942e-01,3.86327267e-01,-8.07890475e-01,-1.00945365e+00,-8.83757353e-01,-2.07486331e-01,-8.83864999e-01,-1.00810301e+00,-5.80858886e-01,-7.69983232e-01,-2.98523605e-01,-5.33895195e-01,-5.76238513e-01,-1.55615604e+00,-7.19944417e-01,-1.46867967e+00,1.47210121e-01,-9.82579112e-01,-1…	A	[0, 0, 1, 0, 1, 0, 0, 0]	Chinese
185733222	-2.48645693e-02,-3.12800407e-01,5.97228929e-02,-1.75411254e-02,1.31783515e-01,-3.34813669e-02,-2.77558677e-02,3.82992178e-02,-3.87802422e-02,7.15040863e-02,9.31065753e-02,-2.23308336e-03,1.12855472e-02,-2.93462425e-01,-3.78941260e-02,-1.36027113e-01,2.52141133e-02,1.17825262e-01,-2.07909364e-02,5.40064052e-02,-8.08820967e-03,-1.72743630e-02,4.97328192e-02,3.43766659e-02,-1.02023743e-02,4.73466367…	-7.81600595e-01,-4.81954366e-01,-6.05349123e-01,-1.57191777e+00,-7.48577178e-01,-1.93172112e-01,-5.83028913e-01,5.24042249e-01,3.46007496e-01,-7.61748672e-01,-9.22584057e-01,-8.25396538e-01,-3.07175577e-01,-1.02547717e+00,-1.12170374e+00,-5.92960536e-01,-7.71967649e-01,-2.41626710e-01,-5.07956922e-01,-4.95877028e-01,-1.51479959e+00,-6.41348004e-01,-1.33140779e+00,1.61922634e-01,-1.03815198e+00,-1…	A	[0, 0, 1, 0, 1, 0, 0, 0]	Chinese
175142313	-1.34603633e-02,-3.36156607e-01,5.34754768e-02,-2.44367607e-02,1.28868237e-01,-1.76019538e-02,-4.52207327e-02,1.78331435e-02,-1.49339801e-02,1.17932603e-01,1.00344136e-01,-2.79626101e-02,2.11669132e-02,-2.69917250e-01,-2.84475256e-02,-1.54323041e-01,4.75282036e-03,1.42717659e-01,2.96048261e-03,6.65522292e-02,-1.13939364e-02,-2.08640546e-02,6.31542429e-02,2.54448224e-02,8.35160911e-03,4.59442511e-…	-0.7343752,-0.5922382,-0.66200405,-1.6670934,-0.8519025,-0.31222534,-0.6657172,0.47291717,0.26352248,-0.8359744,-1.0203437,-0.82283086,-0.32820728,-0.965108,-1.1861855,-0.6568217,-0.75900674,-0.35675034,-0.54694897,-0.4791186,-1.5030178,-0.67984515,-1.4555749,0.03325935,-1.0423675,-1.2614099,-1.0118884,-1.3420073,-1.0085148,-0.5774063,-0.9705057,-0.92082006,-0.62243336,-0.5691871,-0.4883187,-0.60…	A	[1, 1, 1, 0, 1, 0, 1, 0]	Chinese
zy111021	-1.86637640e-02,-2.85001189e-01,5.18517718e-02,-6.74586371e-03,1.14396736e-01,-1.44945048e-02,-2.16844175e-02,4.13060486e-02,-3.37531492e-02,8.75710100e-02,9.03856084e-02,-5.69610740e-04,1.48803159e-03,-2.64596701e-01,-3.64405923e-02,-1.51141852e-01,1.63469594e-02,1.27963126e-01,-1.20356549e-02,6.76172599e-02,-1.48869660e-02,-9.97800194e-03,5.41926660e-02,3.17472108e-02,-9.15941596e-03,5.73197976…	-7.01856971e-01,-4.32297111e-01,-6.23791099e-01,-1.51102686e+00,-7.17832327e-01,-2.05568463e-01,-5.52221417e-01,3.63725454e-01,2.53482074e-01,-9.52525496e-01,-1.13933623e+00,-8.84845078e-01,-3.77279550e-01,-9.85926628e-01,-1.15233016e+00,-7.11215734e-01,-8.97717357e-01,-2.83828139e-01,-5.25141656e-01,-5.97521067e-01,-1.66434157e+00,-8.19548368e-01,-1.48494196e+00,1.17829114e-01,-1.03305113e+00,-1…	A	[0, 0, 0, 0, 1, 0, 0, 0]	Chinese
zy0712273nh5gdxx	-1.94287281e-02,-2.56404161e-01,4.56227846e-02,-3.66202393e-03,1.41373277e-01,-2.54945233e-02,-4.50952947e-02,3.53633091e-02,-6.15316480e-02,8.78402814e-02,1.09184727e-01,-6.83565298e-03,2.52462849e-02,-2.56474018e-01,-1.58286318e-02,-1.49249971e-01,5.63141843e-03,1.44047752e-01,2.42658891e-03,7.08854869e-02,-1.79066299e-03,-2.35230327e-02,5.29042520e-02,1.85359176e-02,-6.99840300e-03,4.47372049e…	-7.55154967e-01,-4.86202568e-01,-6.67276263e-01,-1.63450646e+00,-7.56151915e-01,-2.77662843e-01,-7.07112849e-01,2.70649672e-01,1.26795322e-01,-9.14346755e-01,-1.10766661e+00,-8.81674111e-01,-4.68797088e-01,-1.12633622e+00,-1.17669785e+00,-6.52364433e-01,-8.17103267e-01,-2.73192346e-01,-5.38614452e-01,-7.28915691e-01,-1.65390551e+00,-7.47248650e-01,-1.48435426e+00,7.56008849e-02,-1.02208018e+00,-1…	A	[1, 0, 1, 0, 1, 0, 1, 0]	Chinese
zy071557m9dk3930	-2.60124505e-02,-3.27893198e-01,5.66508770e-02,-2.46334076e-02,1.42971858e-01,-8.62309709e-03,-5.43174446e-02,3.85481939e-02,-2.17836425e-02,9.61099565e-02,9.54992548e-02,-8.36036913e-03,1.67081840e-02,-2.73212761e-01,-3.50990072e-02,-1.43030345e-01,4.34082188e-03,1.28110439e-01,1.64901726e-02,6.94249198e-02,-4.54307254e-03,-1.08894873e-02,5.87420650e-02,2.32338123e-02,-4.05170862e-03,5.11718206e…	-7.45683014e-01,-3.50088596e-01,-6.43000364e-01,-1.50138879e+00,-6.63797081e-01,-2.46783897e-01,-5.39083540e-01,4.20809180e-01,2.47699827e-01,-9.53807712e-01,-1.12639928e+00,-9.42171335e-01,-3.41863275e-01,-9.91302848e-01,-1.08591235e+00,-7.55590975e-01,-9.00235474e-01,-3.69401217e-01,-5.22049963e-01,-6.44226670e-01,-1.68147278e+00,-7.89753318e-01,-1.49187613e+00,1.79681987e-01,-1.09926426e+00,-1…	A	[1, 0, 1, 0, 1, 0, 0, 0]	Chinese
zy050011befhvnke	-2.44831443e-02,-3.84834826e-01,5.99883124e-02,-8.52266606e-03,1.07710026e-01,-2.82153450e-02,-6.17408343e-02,4.61079627e-02,4.73685656e-03,8.00684839e-02,1.02387615e-01,-8.01795628e-03,-1.42405427e-03,-3.07951212e-01,-4.27007526e-02,-1.43989041e-01,2.58461423e-02,1.27742499e-01,1.87841000e-03,6.15662746e-02,-2.33263392e-02,6.61543338e-03,4.96832058e-02,4.29859236e-02,-4.40550875e-03,6.44060075e-…	-0.7507686,-0.48234364,-0.6236238,-1.5557626,-0.69382775,-0.26581344,-0.6768845,0.43167123,0.2743398,-0.94007796,-1.0326132,-0.8217408,-0.39778206,-1.0044802,-1.1498277,-0.76785374,-0.8196554,-0.339131,-0.5995443,-0.6302335,-1.605766,-0.6936958,-1.4720068,0.14782003,-1.0312521,-1.2242454,-0.9247519,-1.2613246,-0.93942255,-0.35119852,-0.8943725,-0.8455093,-0.48911214,-0.46115747,-0.36503303,-0.511…	A	[0, 0, 1, 0, 1, 0, 1, 0]	Chinese
zy193423ts8qf2dv	-2.90694721e-02,-2.40425110e-01,6.31090403e-02,-3.62862647e-02,1.43581226e-01,-2.07461640e-02,-1.79270003e-02,4.03720811e-02,5.15757054e-02,8.80602822e-02,8.75228196e-02,-1.28673799e-02,2.13284604e-02,-3.11780214e-01,-4.92775962e-02,-1.24412149e-01,-2.52861250e-03,1.02056533e-01,-7.43956957e-03,7.10707679e-02,-1.93876270e-02,-3.67635535e-03,6.70584738e-02,4.14954722e-02,2.64693797e-02,3.80843356e…	-6.64024591e-01,-4.30575579e-01,-5.97279310e-01,-1.61587989e+00,-7.65249729e-01,-3.19628835e-01,-6.15808606e-01,5.41904688e-01,3.70948672e-01,-7.24312425e-01,-8.86161327e-01,-7.93881357e-01,-2.22078979e-01,-8.78713727e-01,-1.04091334e+00,-4.82749462e-01,-7.82567084e-01,-3.33386689e-01,-4.87695336e-01,-5.29968381e-01,-1.53828537e+00,-7.63313830e-01,-1.36598098e+00,1.50581002e-01,-1.00337851e+00,-1…	A	[0, 0, 1, 1, 0, 0, 1, 0]	Chinese
zy1133135m0wb2x6	-2.12577917e-02,-3.54284674e-01,4.75057364e-02,-1.08231325e-04,1.14123605e-01,-2.05644891e-02,-2.93532759e-02,3.57052386e-02,1.78743619e-02,1.03332460e-01,1.01336405e-01,-1.15077365e-02,-2.10895333e-02,-3.22198570e-01,-3.46624032e-02,-1.40054494e-01,1.87215377e-02,1.13578752e-01,4.75428775e-02,7.30354935e-02,-8.42616707e-03,9.48555768e-03,4.74062599e-02,4.45297807e-02,4.73738834e-03,8.54318962e-0…	-0.71276355,-0.45804223,-0.5250133,-1.4944433,-0.6182666,-0.13271618,-0.48294282,0.4270198,0.21363428,-0.87757,-1.1560551,-0.8959937,-0.34169343,-0.92452484,-1.0630196,-0.75655216,-0.7780795,-0.28996116,-0.5527218,-0.5784633,-1.6930559,-0.6160059,-1.3547347,0.26479682,-1.0362707,-1.1793013,-0.81721556,-1.2248392,-0.9735735,-0.4351898,-0.9962158,-0.8291549,-0.51973027,-0.4712425,-0.36479017,-0.453…	A	[0, 0, 1, 0, 1, 0, 1, 0]	Chinese
zy1335483gat31v1	-2.90694721e-02,-2.40425110e-01,6.31090403e-02,-3.62862647e-02,1.43581226e-01,-2.07461640e-02,-1.79270003e-02,4.03720811e-02,5.15757054e-02,8.80602822e-02,8.75228196e-02,-1.28673799e-02,2.13284604e-02,-3.11780214e-01,-4.92775962e-02,-1.24412149e-01,-2.52861250e-03,1.02056533e-01,-7.43956957e-03,7.10707679e-02,-1.93876270e-02,-3.67635535e-03,6.70584738e-02,4.14954722e-02,2.64693797e-02,3.80843356e…	-6.64024591e-01,-4.30575579e-01,-5.97279310e-01,-1.61587989e+00,-7.65249729e-01,-3.19628835e-01,-6.15808606e-01,5.41904688e-01,3.70948672e-01,-7.24312425e-01,-8.86161327e-01,-7.93881357e-01,-2.22078979e-01,-8.78713727e-01,-1.04091334e+00,-4.82749462e-01,-7.82567084e-01,-3.33386689e-01,-4.87695336e-01,-5.29968381e-01,-1.53828537e+00,-7.63313830e-01,-1.36598098e+00,1.50581002e-01,-1.00337851e+00,-1…	A	[0, 0, 1, 1, 0, 0, 1, 0]	Chinese
zy2145426dt240rf	-1.44134779e-02,-2.78396457e-01,6.59236461e-02,-3.60975005e-02,1.50632277e-01,-3.44284181e-03,-7.54341036e-02,3.40361372e-02,1.80067047e-02,9.55695584e-02,9.55320820e-02,-2.56868824e-02,2.54532993e-02,-3.26669455e-01,-3.22544537e-02,-1.29449457e-01,-2.12169695e-03,1.20519146e-01,-2.39538271e-02,6.44822791e-02,-2.42687333e-02,-1.74384937e-02,5.23272939e-02,2.20734589e-02,6.60425052e-03,3.33791301e…	-6.83383048e-01,-5.09251773e-01,-6.01029098e-01,-1.53798747e+00,-6.57830954e-01,-2.24446595e-01,-5.52017927e-01,4.49136555e-01,2.82335401e-01,-8.23056519e-01,-1.11547112e+00,-9.89218414e-01,-3.76358807e-01,-9.73445773e-01,-1.12069821e+00,-6.57414854e-01,-8.82917464e-01,-2.67602801e-01,-6.43413126e-01,-6.00568175e-01,-1.66667652e+00,-7.24663675e-01,-1.61901689e+00,1.62406892e-01,-1.00622058e+00,-1…	A	[1, 1, 1, 1, 1, 0, 0, 0]	Chinese
zy2223521msw8v0q	-1.77697130e-02,-2.74138212e-01,5.05967587e-02,-1.45541839e-02,1.27535880e-01,-1.77064296e-02,-3.18934992e-02,3.05050164e-02,-5.80174811e-02,1.06805459e-01,9.53887850e-02,-2.43970715e-02,-1.27819343e-03,-2.70412624e-01,-2.76835915e-02,-1.16593458e-01,1.20596495e-02,1.30323917e-01,-9.03757662e-03,7.68349022e-02,-2.36092461e-03,-1.97562738e-04,3.86658013e-02,3.51013541e-02,-5.44280652e-03,7.2268620…	-8.23393106e-01,-4.82963353e-01,-6.33427858e-01,-1.59260106e+00,-6.98633075e-01,-2.88252324e-01,-6.51956320e-01,3.94020975e-01,2.69860029e-01,-9.75309968e-01,-9.62179542e-01,-8.45342517e-01,-3.88165474e-01,-9.62046802e-01,-1.10531163e+00,-7.59883881e-01,-8.08747292e-01,-2.23291278e-01,-4.98517334e-01,-5.67844272e-01,-1.62399781e+00,-7.36224949e-01,-1.56008744e+00,2.74533033e-02,-1.11282349e+00,-1…	A	[0, 1, 1, 1, 0, 0, 1, 0]	Chinese
zy222407pxr10etx	4.33664303e-03,-3.64786506e-01,4.86527123e-02,-1.72528643e-02,8.50620121e-02,-3.58556062e-02,-3.62223871e-02,3.14992815e-02,-5.41922376e-02,1.01040319e-01,9.22993571e-02,-2.32700631e-02,-3.02075483e-02,-2.84904242e-01,-2.39285864e-02,-1.09471075e-01,3.76169756e-02,1.21584527e-01,4.88826446e-02,6.52705729e-02,-5.76941110e-03,1.14381798e-02,3.27960514e-02,4.59870398e-02,-7.98924174e-03,6.21121749e-…	-7.80807018e-01,-5.49041748e-01,-5.25214553e-01,-1.62511015e+00,-6.85226142e-01,-2.67765105e-01,-6.57208681e-01,4.45353150e-01,2.87898272e-01,-8.24262977e-01,-1.11044514e+00,-8.43869150e-01,-3.55944008e-01,-9.83551979e-01,-1.19604933e+00,-7.26574481e-01,-8.42503011e-01,-3.39068890e-01,-5.76768935e-01,-6.94532335e-01,-1.56339252e+00,-8.02531123e-01,-1.38284278e+00,7.24715889e-02,-1.03907895e+00,-1…	A	[0, 1, 1, 0, 0, 0, 1, 0]	Chinese
zy222431bk847gwp	-2.68628006e-03,-3.64983290e-01,4.74408269e-02,-7.32257217e-03,9.95519310e-02,-3.89164761e-02,-3.75111401e-02,3.07329744e-02,9.64569952e-03,9.31211114e-02,1.06696784e-01,-1.71953328e-02,-7.41631864e-03,-2.97036052e-01,-4.11415175e-02,-1.21828951e-01,3.64963189e-02,1.27820984e-01,4.80821962e-03,6.08664714e-02,-1.78566203e-02,1.07697565e-02,5.10990545e-02,3.68716270e-02,-1.61679443e-02,5.41007891e-…	-6.00075543e-01,-4.27754730e-01,-5.97117066e-01,-1.53080916e+00,-7.68109560e-01,-9.62448716e-02,-5.93449116e-01,4.37819242e-01,2.17850387e-01,-9.55170333e-01,-1.04795563e+00,-9.31273758e-01,-4.32134360e-01,-9.78555977e-01,-1.05754602e+00,-5.53960741e-01,-7.90490389e-01,-2.87135601e-01,-5.14500320e-01,-6.62959874e-01,-1.51420677e+00,-7.27854490e-01,-1.46037447e+00,6.30096197e-02,-9.99697387e-01,-1…	A	[0, 1, 1, 0, 0, 0, 1, 0]	Chinese
zy2019072hm42x8h	-7.68467877e-03,-3.34858954e-01,5.85399196e-02,-3.92233543e-02,1.06677093e-01,-3.26885693e-02,-6.78508729e-02,4.02805246e-02,-8.28149170e-03,8.88100192e-02,7.22972453e-02,1.61209814e-02,1.30455033e-03,-3.00634533e-01,-5.41277602e-02,-1.20962694e-01,4.68862802e-02,1.15444168e-01,1.82778947e-02,6.59986809e-02,-1.12846904e-02,1.97851192e-03,6.23062029e-02,1.27398577e-02,-6.99630752e-03,4.97805625e-0…	-6.43135011e-01,-5.33468664e-01,-6.21544778e-01,-1.55807972e+00,-7.88221002e-01,-1.53695196e-01,-4.79258239e-01,4.43754464e-01,2.81250715e-01,-9.01015878e-01,-1.05517447e+00,-7.32321620e-01,-3.20162714e-01,-9.10660028e-01,-9.86750662e-01,-6.79976404e-01,-7.83281803e-01,-1.07003376e-01,-4.07070011e-01,-5.64262807e-01,-1.71738529e+00,-7.33377576e-01,-1.48677528e+00,5.27461469e-02,-1.02053487e+00,-1…	A	[0, 0, 1, 0, 0, 0, 1, 0]	Chinese
zy202024qqukuabf	-2.29984000e-02,-2.94943154e-01,5.91904111e-02,-3.13244201e-02,1.32107556e-01,-2.62595899e-02,-5.01589924e-02,4.79420349e-02,5.72699308e-03,9.18981656e-02,8.53491127e-02,7.89487548e-03,2.16028281e-02,-3.11894327e-01,-6.11569546e-02,-1.42915651e-01,1.32381292e-02,1.06241293e-01,1.28499772e-02,6.62503988e-02,-7.03471946e-03,2.25042226e-03,6.00133464e-02,3.49328779e-02,-5.74929547e-03,6.08641393e-02…	-6.30188346e-01,-4.82354432e-01,-5.86382627e-01,-1.58044446e+00,-6.02539897e-01,-1.68771788e-01,-4.95684147e-01,2.57144421e-01,1.21441893e-01,-9.51848269e-01,-1.19533718e+00,-8.13027382e-01,-3.66051406e-01,-9.61944818e-01,-1.05988371e+00,-7.82882333e-01,-8.68664861e-01,-3.23258787e-01,-5.75353444e-01,-6.34034276e-01,-1.65813947e+00,-8.77873659e-01,-1.42990327e+00,4.10112292e-02,-1.05129647e+00,-1…	A	[0, 0, 1, 1, 0, 0, 1, 0]	Chinese
zy202110v90f9haf	-1.54943652e-02,-3.12723756e-01,4.15295288e-02,5.46064577e-04,9.30923671e-02,-4.17831913e-02,-2.35293042e-02,5.02209030e-02,-1.48570985e-02,8.01427290e-02,7.37073869e-02,1.26084350e-02,-1.79838277e-02,-2.81016707e-01,-6.05733544e-02,-1.40162706e-01,4.20924313e-02,1.05173454e-01,1.22513408e-02,6.22818321e-02,-1.49570452e-02,1.56142414e-02,5.47590330e-02,4.41300273e-02,2.88703991e-03,6.11180589e-02…	-7.02890098e-01,-4.80850905e-01,-6.19431019e-01,-1.58707631e+00,-7.65279591e-01,-3.11190397e-01,-6.75926805e-01,4.78034943e-01,2.99865246e-01,-8.60254407e-01,-1.04022729e+00,-9.13971484e-01,-3.44247252e-01,-9.37314391e-01,-1.06305301e+00,-6.65578127e-01,-8.23393524e-01,-2.38627255e-01,-4.52768832e-01,-6.98773146e-01,-1.57509053e+00,-7.09464908e-01,-1.47723973e+00,9.31751281e-02,-1.01642072e+00,-1…	A	[0, 0, 1, 0, 0, 0, 1, 0]	Chinese
zy2021240yc3qg8f	-1.04251504e-02,-3.88640195e-01,4.44001518e-02,-9.02482122e-03,1.01163164e-01,-3.52109633e-02,-6.09428063e-02,4.27308045e-02,4.22267709e-04,8.76352340e-02,8.71192366e-02,5.64319920e-03,-1.70866726e-04,-3.00176501e-01,-5.11794798e-02,-1.22177146e-01,3.61679196e-02,1.10064954e-01,-1.00640245e-02,6.73212186e-02,-2.35572420e-02,7.12168124e-03,5.50964698e-02,4.47893664e-02,1.94098223e-02,6.08110428e-0…	-7.02890098e-01,-4.80850905e-01,-6.19431019e-01,-1.58707631e+00,-7.65279591e-01,-3.11190397e-01,-6.75926805e-01,4.78034943e-01,2.99865246e-01,-8.60254407e-01,-1.04022729e+00,-9.13971484e-01,-3.44247252e-01,-9.37314391e-01,-1.06305301e+00,-6.65578127e-01,-8.23393524e-01,-2.38627255e-01,-4.52768832e-01,-6.98773146e-01,-1.57509053e+00,-7.09464908e-01,-1.47723973e+00,9.31751281e-02,-1.01642072e+00,-1…	A	[0, 0, 1, 0, 0, 0, 1, 0]	Chinese
zy11165762146yxe	-1.90957449e-02,-1.98779896e-01,4.20907438e-02,-7.75046134e-03,1.02832519e-01,2.18195212e-03,-4.23856564e-02,2.76679657e-02,-1.02923401e-02,1.09910913e-01,8.99209529e-02,-1.12288762e-02,1.17186047e-02,-3.35149288e-01,-2.32261382e-02,-1.31951645e-01,3.47091965e-02,1.14318281e-01,2.65236460e-02,5.46571463e-02,-2.08145231e-02,-1.17487162e-02,4.64472175e-02,2.24402379e-02,-2.44210148e-03,5.33461235e-…	-6.17954075e-01,-4.90739107e-01,-5.62257111e-01,-1.53111911e+00,-6.51156127e-01,-1.31700143e-01,-5.68781853e-01,4.45506960e-01,2.29885682e-01,-8.76498342e-01,-1.03079784e+00,-8.54270458e-01,-4.34974730e-01,-1.06333673e+00,-1.25429213e+00,-7.38995433e-01,-8.37789118e-01,-3.69867325e-01,-4.87442076e-01,-6.93297982e-01,-1.65543294e+00,-7.51567960e-01,-1.38797009e+00,1.94017038e-01,-1.07876348e+00,-1…	A	[0, 0, 1, 0, 0, 0, 1, 0]	Chinese
zy172130fsjab450	-1.12823518e-02,-1.60142362e-01,4.09896672e-02,-2.24407129e-02,9.69133452e-02,-6.67454489e-03,-2.03468278e-02,2.97537502e-02,-4.62384522e-03,9.88018736e-02,1.03253387e-01,-4.77248384e-03,1.68384165e-02,-3.12417358e-01,4.69711982e-03,-1.29842967e-01,3.76718640e-02,1.27486438e-01,3.27282324e-02,3.97854410e-02,-1.46246841e-02,-1.05438312e-03,5.01380563e-02,4.34614271e-02,4.61796822e-04,5.80391511e-0…	-7.35960722e-01,-5.64278126e-01,-6.31045461e-01,-1.60253572e+00,-7.15724468e-01,-2.91757673e-01,-6.18963599e-01,3.82527411e-01,1.79147542e-01,-8.11159492e-01,-1.19948709e+00,-9.30190861e-01,-3.62853944e-01,-1.00721455e+00,-1.05833721e+00,-7.03743815e-01,-8.32509279e-01,-2.87240684e-01,-5.43561816e-01,-6.08005047e-01,-1.54557180e+00,-7.38398314e-01,-1.48229837e+00,6.35192394e-02,-9.92070138e-01,-1…	A	[0, 0, 1, 0, 0, 0, 1, 0]	Chinese
zy135348hg16084y	-1.27313696e-02,-2.75168300e-01,5.07477932e-02,-4.87572164e-04,1.10477477e-01,-2.90369466e-02,-3.75469849e-02,5.36476299e-02,2.71162819e-02,9.58178416e-02,8.74987096e-02,1.54000372e-02,-7.53124524e-03,-2.94289947e-01,-5.64647056e-02,-1.39223397e-01,2.05301698e-02,1.19299658e-01,2.03866810e-02,6.70216307e-02,-2.04094443e-02,5.93948923e-03,6.02096654e-02,4.31205519e-02,-1.20311957e-02,5.49462810e-0…	-6.55773282e-01,-5.27590930e-01,-5.14542341e-01,-1.39820695e+00,-5.91977894e-01,-9.29533988e-02,-4.62108433e-01,5.33352494e-01,3.46691072e-01,-6.97611213e-01,-9.67791557e-01,-7.75285423e-01,-2.94414937e-01,-7.63426781e-01,-8.40831459e-01,-6.24653578e-01,-7.87728965e-01,-1.70820922e-01,-3.99992853e-01,-5.59207380e-01,-1.44498420e+00,-6.56921864e-01,-1.29027295e+00,1.85265973e-01,-8.51731777e-01,-1…	A	[0, 0, 1, 1, 1, 0, 1, 1]	Chinese
zy145459y1aytq4p	-1.10719614e-02,-1.96922004e-01,3.66999060e-02,-1.36761647e-02,8.71577859e-02,-4.40777559e-03,-3.44493091e-02,2.65637208e-02,-1.69313848e-02,1.04312815e-01,1.03024185e-01,-8.60929862e-03,1.38324695e-02,-2.93832481e-01,6.68646861e-03,-1.20997615e-01,4.52509187e-02,1.24319062e-01,2.48868652e-02,3.85594517e-02,-2.19123326e-02,-1.16727990e-03,4.11367714e-02,5.25070354e-02,-3.25528369e-03,5.53265102e-…	-6.51150286e-01,-5.70152223e-01,-6.02485716e-01,-1.44827700e+00,-6.92532063e-01,-2.83185542e-01,-5.44960260e-01,4.64433044e-01,3.18709254e-01,-7.03260839e-01,-9.11027491e-01,-7.92571008e-01,-2.55566388e-01,-7.52320230e-01,-8.58891726e-01,-5.70118248e-01,-8.01286399e-01,-1.30991936e-01,-4.90929604e-01,-4.93128687e-01,-1.31418920e+00,-6.05961978e-01,-1.22948492e+00,2.48217627e-01,-7.25025475e-01,-1…	A	[0, 0, 1, 0, 1, 0, 1, 1]	Chinese
zy164135mrf37tru	6.73128013e-03,-3.22059721e-01,6.47813976e-02,-3.49413455e-02,1.35966301e-01,-1.08704232e-02,-7.63726979e-02,1.44076953e-02,-1.98176578e-02,9.92811993e-02,1.02788247e-01,-3.46262977e-02,3.36433500e-02,-3.04804057e-01,-2.40574386e-02,-1.46070927e-01,1.51493233e-02,1.37854248e-01,-2.45492775e-02,6.80382401e-02,-1.51648577e-02,-1.98576283e-02,7.00233802e-02,2.97053121e-02,-2.43839633e-04,3.27048004e…	-9.36330795e-01,-6.03261590e-01,-6.27438307e-01,-1.55742860e+00,-7.54532933e-01,-3.85490805e-01,-6.82565093e-01,4.30055618e-01,1.83467448e-01,-8.87755513e-01,-1.08911109e+00,-8.56520832e-01,-4.02179152e-01,-9.22270298e-01,-1.04072165e+00,-7.92073369e-01,-7.79423237e-01,-2.44135052e-01,-4.27110612e-01,-5.04136026e-01,-1.61992836e+00,-8.45155895e-01,-1.52348661e+00,4.68091480e-02,-1.09071636e+00,-1…	A	[0, 0, 1, 1, 1, 0, 1, 0]	Chinese
zy185156tcw87thk	-8.90691113e-03,-3.35358441e-01,6.15173802e-02,-2.33205594e-02,1.17177173e-01,-2.46505775e-02,-7.24571496e-02,3.30008715e-02,-4.15285453e-02,8.46768692e-02,8.92200768e-02,-7.69013539e-03,1.61270555e-02,-3.10087979e-01,-4.90111411e-02,-1.20425306e-01,2.45427843e-02,1.11534208e-01,-3.02733034e-02,6.69400543e-02,-2.03210190e-02,-7.94497598e-03,5.24017774e-02,2.46665329e-02,-3.44127091e-03,3.70656475…	-6.35336041e-01,-3.79769683e-01,-5.22612154e-01,-1.53244114e+00,-7.65310645e-01,-2.36195624e-01,-5.77745795e-01,5.03330350e-01,2.39091784e-01,-8.03482294e-01,-1.11408794e+00,-7.87996292e-01,-2.97421336e-01,-9.86964941e-01,-1.08367229e+00,-6.97268546e-01,-8.44566584e-01,-3.12329620e-01,-5.78261554e-01,-5.38362861e-01,-1.67733264e+00,-7.40265429e-01,-1.38347793e+00,3.81213287e-03,-1.07798505e+00,-1…	A	[0, 0, 1, 0, 0, 0, 1, 1]	Chinese
zy1155457vn6darg	-9.61394887e-03,-3.23209912e-01,5.72402775e-02,-2.17703357e-02,1.33148268e-01,-2.21481882e-02,-3.53656262e-02,2.76998095e-02,-8.41595791e-03,9.87036973e-02,1.11236274e-01,-2.33102851e-02,1.47435023e-02,-2.97524303e-01,-3.48044448e-02,-1.40960306e-01,3.96800041e-03,1.24523818e-01,-2.04136297e-02,6.77239299e-02,-2.25263909e-02,-3.01491190e-03,6.08049333e-02,3.81658673e-02,9.70698777e-04,4.59719300e…	-6.88328326e-01,-5.39507329e-01,-6.10122740e-01,-1.54999423e+00,-7.24826932e-01,-9.08651873e-02,-5.34946322e-01,4.36260402e-01,2.60319054e-01,-7.83951879e-01,-1.10141957e+00,-9.36975539e-01,-5.06196380e-01,-1.00683916e+00,-1.26075768e+00,-8.00069332e-01,-8.88723314e-01,-3.65476698e-01,-5.27620673e-01,-7.42360055e-01,-1.64032900e+00,-6.83110952e-01,-1.46225226e+00,1.54179424e-01,-1.09157073e+00,-1…	A	[0, 0, 1, 1, 1, 0, 1, 0]	Chinese
zy1045550asvb0d6	-1.79579817e-02,-3.05404067e-01,5.53529784e-02,-5.50014386e-03,1.25112921e-01,-2.30133459e-02,-7.14664459e-02,3.34789008e-02,-7.98926353e-02,9.80575681e-02,8.91307443e-02,-1.00777834e-04,2.99386978e-02,-2.66763598e-01,-3.99340093e-02,-1.32980525e-01,1.58622470e-02,1.29542813e-01,-3.46146002e-02,7.25074187e-02,1.02735776e-02,-1.83188543e-02,5.90247624e-02,1.25394808e-02,-3.22478637e-02,5.36833182e…	-6.88328326e-01,-5.39507329e-01,-6.10122740e-01,-1.54999423e+00,-7.24826932e-01,-9.08651873e-02,-5.34946322e-01,4.36260402e-01,2.60319054e-01,-7.83951879e-01,-1.10141957e+00,-9.36975539e-01,-5.06196380e-01,-1.00683916e+00,-1.26075768e+00,-8.00069332e-01,-8.88723314e-01,-3.65476698e-01,-5.27620673e-01,-7.42360055e-01,-1.64032900e+00,-6.83110952e-01,-1.46225226e+00,1.54179424e-01,-1.09157073e+00,-1…	A	[0, 0, 1, 1, 1, 0, 1, 0]	Chinese
zy121949jnyc3tts	-8.56014527e-03,-3.34986448e-01,6.12479970e-02,-2.62607820e-02,1.42393172e-01,-1.46811130e-02,-6.77363724e-02,1.76573284e-02,-5.31575456e-02,1.10173844e-01,1.00144744e-01,-6.26993738e-03,1.93043165e-02,-3.06966066e-01,-3.92445177e-02,-1.31610602e-01,1.29645653e-02,1.22855440e-01,-4.92944941e-02,6.95382953e-02,-1.13858934e-02,-1.67830810e-02,6.28851429e-02,2.61927098e-02,-9.32809431e-03,4.69479263…	-7.00623930e-01,-5.26498318e-01,-6.07026398e-01,-1.54520869e+00,-6.59451902e-01,-1.20379485e-01,-5.60009003e-01,3.40989560e-01,1.43250480e-01,-8.63530099e-01,-1.07350087e+00,-9.09713268e-01,-4.71180677e-01,-1.05329835e+00,-1.21535659e+00,-7.74154305e-01,-8.49148273e-01,-3.87655914e-01,-5.83970964e-01,-7.04382360e-01,-1.65985680e+00,-7.25321233e-01,-1.49792147e+00,1.06961846e-01,-1.10589564e+00,-1…	A	[0, 0, 1, 1, 1, 0, 1, 0]	Chinese
zy155223p1arxwya	5.22230659e-03,-2.80184537e-01,5.51244542e-02,1.06888982e-02,1.29733548e-01,-2.26780381e-02,-4.70732450e-02,2.60200184e-02,2.28631329e-02,7.61604756e-02,1.06132522e-01,-4.16048728e-02,1.08692385e-02,-3.09792340e-01,-3.57739069e-02,-1.42899871e-01,2.42612902e-02,1.24346532e-01,-5.19246869e-02,6.52914941e-02,-2.54481602e-02,-1.25723742e-02,5.65240160e-02,3.48650776e-02,-1.74379218e-02,5.50269373e-0…	-7.03718185e-01,-4.49523389e-01,-7.25057185e-01,-1.63793206e+00,-8.39848340e-01,-3.42145354e-01,-6.37092292e-01,5.40260494e-01,3.04070026e-01,-8.93976510e-01,-1.05942333e+00,-8.50371659e-01,-3.95275593e-01,-1.06176519e+00,-1.24234045e+00,-6.63855135e-01,-8.42677414e-01,-3.51246089e-01,-5.14047861e-01,-7.03082442e-01,-1.68243384e+00,-7.27210999e-01,-1.34335625e+00,6.42599389e-02,-9.91162777e-01,-1…	A	[0, 0, 1, 1, 0, 0, 1, 0]	Chinese
zy1512578sdmx4dt	-1.76718794e-02,-3.10928166e-01,5.26806004e-02,3.32032936e-03,1.34375125e-01,-1.72063392e-02,-4.06253301e-02,2.91318260e-02,-5.87492660e-02,9.38601196e-02,1.07860021e-01,-9.59249213e-03,2.40924247e-02,-2.69990355e-01,-3.61787230e-02,-1.39475375e-01,3.44150024e-03,1.32271230e-01,-1.24303885e-02,6.45318106e-02,-6.88704057e-03,-1.97268743e-02,4.90311682e-02,2.70150229e-02,-2.96119731e-02,5.72558418e…	-7.76534915e-01,-5.17997146e-01,-6.20658934e-01,-1.56174612e+00,-6.37481868e-01,-3.06153476e-01,-5.75955689e-01,4.64165568e-01,3.57669830e-01,-8.22844028e-01,-1.07631230e+00,-8.33592772e-01,-2.76460707e-01,-8.61191690e-01,-1.21616340e+00,-6.27058387e-01,-7.14880943e-01,-2.74918795e-01,-4.43679214e-01,-5.22870898e-01,-1.55692434e+00,-6.77152514e-01,-1.46010590e+00,1.38639301e-01,-9.77813482e-01,-1…	A	[0, 0, 1, 1, 0, 0, 1, 0]	Chinese
zy1518055kh499x5	-1.51132466e-02,-2.87748933e-01,5.71568012e-02,-2.48996839e-02,1.27063870e-01,-2.45553777e-02,-5.15461713e-02,3.85146216e-02,-2.46787742e-02,9.51628536e-02,9.13690999e-02,-1.56993642e-02,2.61869598e-02,-2.90487230e-01,-4.55835722e-02,-1.38094395e-01,1.08078066e-02,1.21834710e-01,-3.58571038e-02,7.01037794e-02,-1.68429017e-02,-1.66360773e-02,7.03283325e-02,2.01379731e-02,-6.09849393e-03,4.55198437…	-6.70232058e-01,-4.90161061e-01,-6.10337496e-01,-1.41454995e+00,-7.12669849e-01,-2.60974944e-01,-6.14793360e-01,3.81496012e-01,2.48619944e-01,-9.03261781e-01,-9.54222083e-01,-7.76459336e-01,-3.72138679e-01,-8.80009472e-01,-1.10635471e+00,-6.11626387e-01,-8.31894398e-01,-2.59450495e-01,-4.57727253e-01,-5.10565519e-01,-1.54808652e+00,-7.97826171e-01,-1.45261943e+00,5.54181486e-02,-9.46733654e-01,-1…	A	[0, 0, 1, 1, 1, 0, 1, 0]	Chinese
zy1933485ur44mty	-1.23379044e-02,-2.01017261e-01,4.74354550e-02,-1.70835033e-02,1.19671360e-01,-8.67719948e-03,-2.42521204e-02,2.45638639e-02,2.95555629e-02,9.87876803e-02,1.07122175e-01,-1.71968173e-02,2.18941756e-02,-3.16888213e-01,2.00770237e-03,-1.25815421e-01,2.66055595e-02,1.27702385e-01,2.21539382e-03,4.84635606e-02,-1.85797829e-02,-5.95356245e-03,4.41759862e-02,3.53262462e-02,-9.56551172e-03,4.20290157e-0…	-6.72417700e-01,-4.34907556e-01,-7.14846492e-01,-1.61877906e+00,-8.07165265e-01,-3.01348984e-01,-6.28975868e-01,5.01371384e-01,2.73372173e-01,-8.70878756e-01,-1.05064356e+00,-8.42695177e-01,-4.50758636e-01,-1.06909406e+00,-1.25997424e+00,-6.97075248e-01,-8.87770236e-01,-3.66668493e-01,-5.45232356e-01,-7.26951480e-01,-1.69910800e+00,-7.65193522e-01,-1.36747718e+00,2.15276908e-02,-1.02127075e+00,-1…	A	[0, 1, 1, 1, 1, 0, 1, 0]	Chinese
zy202230nkj0kbp2	-2.04871269e-03,-3.27480495e-01,4.61241230e-02,-1.70849860e-02,1.13509171e-01,-4.78434637e-02,-4.02133986e-02,5.26322648e-02,1.41394520e-02,8.58118236e-02,1.01281799e-01,-1.21441577e-02,7.97050947e-04,-2.93301135e-01,-6.08237796e-02,-1.30820453e-01,3.65699641e-02,1.08779825e-01,3.97864208e-02,6.04964234e-02,-2.11434048e-02,6.61773374e-03,5.22804372e-02,3.93693633e-02,-2.47108052e-03,4.18687388e-0…	-6.13379180e-01,-4.88507658e-01,-5.47324657e-01,-1.48345733e+00,-7.36017823e-01,-2.46660665e-01,-5.18551409e-01,5.66753209e-01,3.70432436e-01,-6.79222524e-01,-9.93444800e-01,-7.90317833e-01,-3.22787166e-01,-9.24705446e-01,-1.19902527e+00,-6.79482400e-01,-7.36650348e-01,-2.16993317e-01,-5.04106939e-01,-5.60109496e-01,-1.66398871e+00,-7.78721809e-01,-1.32028770e+00,1.45291746e-01,-1.00891697e+00,-1…	A	[0, 0, 1, 1, 1, 0, 1, 0]	Chinese
zy20332698bq1n6v	7.55255017e-03,-3.44239056e-01,5.00103682e-02,1.16760191e-02,1.08379312e-01,-3.83514762e-02,-3.11120804e-02,2.47847028e-02,4.90716137e-02,1.01933345e-01,1.16257578e-01,-2.83459835e-02,-1.49765015e-02,-3.09483409e-01,-4.14725691e-02,-1.21821746e-01,2.48841830e-02,1.21818736e-01,-2.51606554e-02,7.34731108e-02,-3.42758708e-02,5.26199443e-03,5.00049628e-02,4.94297221e-02,1.06949378e-02,7.19114393e-02…	-7.44287431e-01,-4.10964429e-01,-6.53885007e-01,-1.60132039e+00,-6.56577706e-01,-2.30374858e-01,-5.67542791e-01,3.81654948e-01,1.99707001e-01,-9.30857241e-01,-1.11079729e+00,-7.67746508e-01,-3.13833445e-01,-9.83862102e-01,-1.10704136e+00,-7.13711798e-01,-8.96878242e-01,-2.69542873e-01,-5.93400419e-01,-5.55035233e-01,-1.67553234e+00,-8.02979589e-01,-1.52044356e+00,5.12587577e-02,-9.49847043e-01,-1…	A	[0, 0, 1, 0, 0, 0, 1, 0]	Chinese
zy21011695y2n9kh	-2.37310380e-02,-3.28454614e-01,6.40781075e-02,-2.34828331e-02,1.21645361e-01,-1.01658171e-02,-3.30079272e-02,3.38382944e-02,3.70673724e-02,9.94625241e-02,8.42947811e-02,1.12452554e-02,1.42069850e-02,-3.37057799e-01,-2.53689457e-02,-1.31175265e-01,3.05044688e-02,1.07308201e-01,3.73944342e-02,6.18442595e-02,-1.33155659e-02,1.59013234e-02,5.66028319e-02,3.80810685e-02,1.41903171e-02,6.14751577e-02,…	-6.64312959e-01,-6.21321499e-01,-6.73914671e-01,-1.50535965e+00,-7.14951217e-01,-2.40997553e-01,-5.89062750e-01,2.98589855e-01,1.47288084e-01,-7.22690046e-01,-1.11078072e+00,-7.95533001e-01,-4.41873670e-01,-1.01774991e+00,-9.97061253e-01,-7.07964361e-01,-8.45166206e-01,-1.57610297e-01,-4.87432092e-01,-4.39952105e-01,-1.54311693e+00,-7.11348772e-01,-1.40381336e+00,4.20109443e-02,-9.31286573e-01,-1…	A	[0, 0, 0, 0, 1, 0, 0, 0]	Chinese
zy2102134yqtvmgn	-2.39732265e-02,-3.31735432e-01,6.41615912e-02,-2.45745555e-02,1.22085229e-01,-1.01840273e-02,-3.23294103e-02,3.38283703e-02,3.77903618e-02,9.98783484e-02,8.50384161e-02,1.10307876e-02,1.38909724e-02,-3.36695045e-01,-2.50680894e-02,-1.31001011e-01,3.03962976e-02,1.07677817e-01,3.74952108e-02,6.16687536e-02,-1.35170463e-02,1.62225254e-02,5.60907125e-02,3.84733751e-02,1.56242000e-02,6.13174886e-02,…	-0.7678893,-0.5578052,-0.67152065,-1.6162999,-0.7602982,-0.27123564,-0.6304112,0.47553286,0.3683288,-0.7819417,-1.0715177,-0.95048416,-0.47724286,-1.0441558,-1.2002757,-0.7715988,-0.89587677,-0.32775635,-0.5969302,-0.6645072,-1.6173632,-0.81153524,-1.5087928,0.11309715,-1.0321817,-1.1671171,-0.93214893,-1.2677948,-0.85727435,-0.42839283,-0.9057417,-0.7517327,-0.48797184,-0.6269345,-0.48471084,-0.…	A	[0, 0, 0, 0, 1, 0, 0, 0]	Chinese
zy210223t3ah0pj5	-2.98610087e-02,-3.18634987e-01,5.40311597e-02,-1.89635269e-02,1.30225837e-01,-1.34609537e-02,-8.42749849e-02,3.78938988e-02,-3.40103880e-02,1.04596853e-01,9.79399830e-02,4.35282104e-03,1.62435994e-02,-2.87318945e-01,-4.43744659e-02,-1.34870142e-01,6.67731883e-03,1.15495645e-01,-1.36952745e-02,6.48149028e-02,-4.62853909e-03,-9.23170149e-03,6.06994964e-02,2.60205343e-02,-6.67397212e-03,6.28627688e…	-7.03618944e-01,-4.43505496e-01,-6.26400769e-01,-1.62542689e+00,-7.82852173e-01,-2.84223914e-01,-5.65755069e-01,4.65184778e-01,2.35601053e-01,-8.31623852e-01,-9.94561911e-01,-8.57986689e-01,-2.89112270e-01,-9.65543509e-01,-1.10506475e+00,-5.44545531e-01,-8.30092728e-01,-2.92992294e-01,-5.76960862e-01,-5.43053746e-01,-1.59836817e+00,-7.15867162e-01,-1.47729981e+00,1.14387363e-01,-9.84647095e-01,-1…	A	[0, 0, 0, 0, 1, 0, 0, 0]	Chinese
zy210231jnc0km3n	-1.06203770e-02,-3.32816720e-01,6.52633160e-02,-2.86056995e-02,1.44989669e-01,-2.10580695e-02,-5.07212058e-02,1.14397174e-02,-1.65867563e-02,1.00921035e-01,1.14297748e-01,-3.03941704e-02,2.33329609e-02,-3.03566843e-01,-2.88828276e-02,-1.38330340e-01,4.16743429e-03,1.40095592e-01,-2.78183110e-02,7.21845403e-02,-1.66506395e-02,-1.04265809e-02,6.36674985e-02,3.21122333e-02,-1.01932148e-02,4.45279032…	-8.14359486e-01,-5.26103377e-01,-6.73461914e-01,-1.59046757e+00,-7.49639630e-01,-2.35780329e-01,-5.40578008e-01,4.00283724e-01,2.39630342e-01,-7.77734756e-01,-1.05579305e+00,-7.68967927e-01,-3.00142944e-01,-8.78277242e-01,-1.02712142e+00,-7.04830348e-01,-8.61186385e-01,-1.39604136e-01,-5.09559691e-01,-5.70745468e-01,-1.74357224e+00,-9.03060496e-01,-1.52234817e+00,2.41942685e-02,-1.03458345e+00,-1…	A	[0, 0, 0, 0, 0, 0, 1, 0]	Chinese
zy210239u6n1aknd	-2.80251950e-02,-2.80863047e-01,5.49839363e-02,-2.26768646e-02,1.23661175e-01,-2.14653388e-02,-3.38131003e-02,3.60793099e-02,-1.75084565e-02,1.06301129e-01,8.63424465e-02,7.00071547e-03,-2.24499940e-03,-3.04968178e-01,-2.82187015e-02,-1.36435851e-01,1.79677233e-02,1.14923827e-01,4.67939377e-02,7.08292723e-02,-9.60358046e-03,8.98665749e-03,5.89756370e-02,2.92213596e-02,-6.45870855e-03,7.24582374e-…	-7.66487181e-01,-4.95436132e-01,-6.79734886e-01,-1.60814404e+00,-7.79269576e-01,-2.13415414e-01,-5.97132146e-01,4.50204611e-01,2.40635172e-01,-7.63231337e-01,-1.07390225e+00,-8.57023299e-01,-2.69350260e-01,-9.18419123e-01,-1.09953904e+00,-6.72966480e-01,-7.66040802e-01,-2.61691481e-01,-5.16387522e-01,-6.07734561e-01,-1.65408063e+00,-7.59550393e-01,-1.51410401e+00,1.32198080e-01,-9.75444913e-01,-1…	A	[0, 0, 0, 0, 1, 0, 0, 0]	Chinese
zy21024654kxkhj6	-5.90637373e-03,-3.59131366e-01,6.21986538e-02,-2.98662968e-02,1.33301884e-01,-2.01183036e-02,-3.95247377e-02,5.16120158e-03,-1.98619142e-02,9.75890532e-02,1.08961396e-01,-3.02362051e-02,2.72534918e-02,-3.02892774e-01,-3.71081159e-02,-1.30046412e-01,1.28636621e-02,1.30817741e-01,-4.09235433e-02,7.26217926e-02,-1.41087603e-02,-6.70382893e-03,6.91159070e-02,2.77790502e-02,-5.10954810e-03,4.77593020…	-7.28324473e-01,-4.96239722e-01,-5.62610328e-01,-1.45847726e+00,-6.09517097e-01,-1.01569422e-01,-5.34558058e-01,4.31040227e-01,3.14513028e-01,-7.53048599e-01,-1.20694959e+00,-1.05530298e+00,-4.97866333e-01,-1.04125047e+00,-1.35152316e+00,-7.20056891e-01,-8.63933980e-01,-3.27354014e-01,-4.93531615e-01,-7.76123166e-01,-1.66259670e+00,-6.84084177e-01,-1.51942563e+00,1.76605076e-01,-1.03409338e+00,-1…	A	[0, 0, 0, 0, 0, 0, 0, 0]	Chinese
zy210506362xkn5j	-1.18785072e-02,-2.92572379e-01,6.33043796e-02,-1.91550441e-02,1.49405509e-01,-1.58438198e-02,-6.02164194e-02,2.40892358e-02,-5.08785471e-02,8.75534415e-02,1.02667592e-01,-1.74239185e-02,2.95113437e-02,-2.92434961e-01,-2.76537426e-02,-1.41749442e-01,-9.06968024e-04,1.29904464e-01,-4.51566651e-02,6.74077496e-02,-2.83342414e-03,-1.70153342e-02,5.58063611e-02,1.81620736e-02,-1.21019604e-02,5.3825363…	-6.96545482e-01,-4.68293548e-01,-5.74805319e-01,-1.56360686e+00,-7.55013764e-01,-1.96699336e-01,-5.90199351e-01,5.13807058e-01,3.30473661e-01,-8.81926000e-01,-1.16313970e+00,-8.78170490e-01,-4.22178507e-01,-1.05867338e+00,-1.30467486e+00,-8.48334968e-01,-7.58826017e-01,-3.86433542e-01,-7.46253073e-01,-7.52773643e-01,-1.75247228e+00,-6.63329244e-01,-1.48244500e+00,6.58622384e-02,-1.06658792e+00,-1…	A	[0, 0, 0, 1, 1, 0, 0, 0]	Chinese
zy210528bv2rp3nd	-1.85407009e-02,-3.08290184e-01,7.57930428e-02,-3.57743017e-02,1.45387769e-01,-4.63582482e-03,-5.70917800e-02,1.23292189e-02,-2.34249420e-02,1.08408630e-01,1.14405185e-01,-2.57953927e-02,2.13089436e-02,-3.01236987e-01,-1.72668807e-02,-1.46873653e-01,-1.14752799e-02,1.27791822e-01,-8.02092440e-03,6.72701076e-02,-1.71761252e-02,-1.33590540e-03,5.99437021e-02,3.30474302e-02,-7.33759021e-03,6.1461757…	-8.60874355e-01,-4.71498132e-01,-5.30489147e-01,-1.50427341e+00,-7.12155461e-01,-2.19070747e-01,-4.57068503e-01,4.69467431e-01,2.42024884e-01,-1.03730977e+00,-1.04886973e+00,-7.96992064e-01,-2.56373167e-01,-9.05715406e-01,-1.11181021e+00,-5.84966004e-01,-7.18367338e-01,-2.02534765e-01,-5.31150520e-01,-5.47754824e-01,-1.57706749e+00,-7.39038169e-01,-1.40765822e+00,8.97635296e-02,-9.16576028e-01,-1…	A	[0, 0, 0, 0, 0, 0, 0, 0]	Chinese
zy002829c805u5a9	-1.89849734e-02,-2.86161631e-01,5.30321226e-02,-1.74368974e-02,1.50108933e-01,-1.41030364e-02,-4.85696308e-02,1.76958386e-02,-3.78413387e-02,1.05345592e-01,1.04079045e-01,-2.86476947e-02,2.90657301e-02,-3.11011434e-01,-2.00742483e-02,-1.47266537e-01,-3.81846819e-03,1.38628229e-01,-2.46247724e-02,7.14133978e-02,-4.49947501e-03,-1.79160014e-02,5.44758812e-02,1.95015091e-02,-2.05577854e-02,5.5547822…	-0.7376299,-0.5162338,-0.6664501,-1.5968575,-0.76491684,-0.2761352,-0.6679032,0.36596417,0.20702879,-0.7531457,-1.1272907,-0.9067691,-0.3920642,-1.0184969,-1.187194,-0.70131123,-0.9196418,-0.25153401,-0.6397237,-0.60090506,-1.567989,-0.78806067,-1.5077677,0.08284348,-0.98780924,-1.2551404,-1.0429472,-1.3215988,-0.8987621,-0.5063421,-1.019215,-0.8514761,-0.5511225,-0.69781387,-0.5439709,-0.6350809…	A	[0, 0, 0, 0, 1, 0, 0, 0]	Chinese
zy1621310cqx0rmr	-3.14754923e-03,-2.75343537e-01,5.80807999e-02,-2.10740305e-02,1.05112478e-01,-8.15922394e-03,-5.89376576e-02,2.54262611e-02,-3.16072181e-02,1.15000583e-01,1.12369277e-01,-1.82532165e-02,7.59883551e-03,-3.04213166e-01,2.02316907e-03,-1.41971037e-01,2.00978294e-02,1.25652671e-01,-6.29452057e-03,6.29421547e-02,-2.16354728e-02,-7.86620541e-04,4.77290154e-02,4.31257598e-02,2.48574885e-04,5.13898656e-…	-7.69844055e-01,-5.39492726e-01,-6.83154821e-01,-1.68670177e+00,-8.49713266e-01,-2.97042847e-01,-6.34607792e-01,5.22806942e-01,3.86327267e-01,-8.07890475e-01,-1.00945365e+00,-8.83757353e-01,-2.07486331e-01,-8.83864999e-01,-1.00810301e+00,-5.80858886e-01,-7.69983232e-01,-2.98523605e-01,-5.33895195e-01,-5.76238513e-01,-1.55615604e+00,-7.19944417e-01,-1.46867967e+00,1.47210121e-01,-9.82579112e-01,-1…	A	[0, 0, 1, 0, 0, 0, 0, 0]	Chinese
