# Supplementary material for: ICMC: An Interpretable Cross-domain Multi-modal Classification model for grading teaching plan
Source: PLoS One. 2025 Sep 3;20(9):e0330684. doi: 10.1371/journal.pone.0330684 (PMC12407483; doi:10.1371/journal.pone.0330684)
Supplement: S1 Data — (ZIP) [file pone.0330684.s001.zip › data/Dance.xlsx]

## Sheet: Sheet1
id	text	image	label	structure	class
zy1501121vmg92vw	-5.09527419e-03,-2.98972994e-01,3.20975408e-02,-1.95114650e-02,1.03504211e-01,-3.08624897e-02,-4.93093878e-02,1.93263143e-02,-1.66966487e-02,1.03077300e-01,8.91240016e-02,-1.15277413e-02,2.10730992e-02,-2.99107730e-01,-2.44293455e-02,-1.41215503e-01,1.12144211e-02,1.31092817e-01,3.01204016e-03,6.14909790e-02,4.07692837e-03,-1.53872068e-03,4.90488149e-02,3.73448171e-02,2.94097420e-02,7.45312572e-0…	-8.04965496e-01,-5.60097337e-01,-6.42572582e-01,-1.67766631e+00,-8.31934452e-01,-3.31466347e-01,-6.54313803e-01,4.67795730e-01,3.56234193e-01,-8.42210114e-01,-1.03153431e+00,-8.99297476e-01,-2.51600564e-01,-8.81156802e-01,-1.03955317e+00,-6.40949309e-01,-7.78343260e-01,-3.05114061e-01,-5.30808091e-01,-5.67983449e-01,-1.56072783e+00,-7.49421299e-01,-1.49620795e+00,8.73149931e-02,-1.01965690e+00,-1…	A	[0, 0, 1, 0, 1, 0, 0, 0]	Dance
zy161012vamtac26	-8.99987854e-03,-3.61586422e-01,5.53095713e-02,2.62441486e-03,1.09497994e-01,-4.40791771e-02,-4.63283285e-02,1.01110060e-02,-9.56798438e-03,1.09845757e-01,1.02879912e-01,-4.19633612e-02,1.32159283e-03,-3.18025649e-01,-2.82351617e-02,-1.38985515e-01,2.34819595e-02,1.20642677e-01,-2.46917028e-02,6.24327958e-02,-2.90392470e-02,3.73203005e-03,5.72817698e-02,4.62084785e-02,-9.61358845e-03,6.18616827e-…	-7.69844055e-01,-5.39492726e-01,-6.83154821e-01,-1.68670177e+00,-8.49713266e-01,-2.97042847e-01,-6.34607792e-01,5.22806942e-01,3.86327267e-01,-8.07890475e-01,-1.00945365e+00,-8.83757353e-01,-2.07486331e-01,-8.83864999e-01,-1.00810301e+00,-5.80858886e-01,-7.69983232e-01,-2.98523605e-01,-5.33895195e-01,-5.76238513e-01,-1.55615604e+00,-7.19944417e-01,-1.46867967e+00,1.47210121e-01,-9.82579112e-01,-1…	A	[0, 0, 1, 0, 1, 0, 0, 0]	Dance
zy162119fxg4r7xm	-6.65268442e-03,-2.95717180e-01,5.01736067e-02,4.44274116e-03,1.15420781e-01,-2.61752121e-02,-4.75780331e-02,7.71020120e-03,-4.95062098e-02,1.17122918e-01,8.38784277e-02,-1.49423201e-02,2.81296205e-02,-2.88345963e-01,-2.78824754e-02,-1.36185586e-01,9.95912962e-03,1.33996144e-01,-4.26428253e-03,5.05996495e-02,2.13335082e-03,-1.22263795e-02,5.29639721e-02,2.97845490e-02,2.24341750e-02,7.10239857e-0…	-7.69844055e-01,-5.39492726e-01,-6.83154821e-01,-1.68670177e+00,-8.49713266e-01,-2.97042847e-01,-6.34607792e-01,5.22806942e-01,3.86327267e-01,-8.07890475e-01,-1.00945365e+00,-8.83757353e-01,-2.07486331e-01,-8.83864999e-01,-1.00810301e+00,-5.80858886e-01,-7.69983232e-01,-2.98523605e-01,-5.33895195e-01,-5.76238513e-01,-1.55615604e+00,-7.19944417e-01,-1.46867967e+00,1.47210121e-01,-9.82579112e-01,-1…	A	[0, 0, 1, 0, 1, 0, 0, 0]	Dance
zy155250aga0c5tf	7.49397743e-03,-2.81910181e-01,3.89496982e-02,3.64145753e-03,9.99727547e-02,-4.03089598e-02,-2.56253816e-02,1.56186530e-02,-5.24928980e-03,9.11232978e-02,9.70237255e-02,-3.94757763e-02,1.06806681e-02,-2.78258085e-01,-3.14686149e-02,-1.46307692e-01,2.09480226e-02,1.26028389e-01,5.19792270e-03,5.53998351e-02,-1.82785802e-02,7.64561770e-03,5.92901036e-02,4.50625382e-02,-1.75680891e-02,6.30723685e-02…	-8.04965496e-01,-5.60097337e-01,-6.42572582e-01,-1.67766631e+00,-8.31934452e-01,-3.31466347e-01,-6.54313803e-01,4.67795730e-01,3.56234193e-01,-8.42210114e-01,-1.03153431e+00,-8.99297476e-01,-2.51600564e-01,-8.81156802e-01,-1.03955317e+00,-6.40949309e-01,-7.78343260e-01,-3.05114061e-01,-5.30808091e-01,-5.67983449e-01,-1.56072783e+00,-7.49421299e-01,-1.49620795e+00,8.73149931e-02,-1.01965690e+00,-1…	A	[0, 0, 1, 0, 1, 0, 0, 0]	Dance
zy15030607ke3t16	-3.81617225e-03,-3.15641582e-01,3.41315940e-02,-9.80942138e-03,1.02738619e-01,-3.10699791e-02,-3.17507684e-02,2.15224568e-02,-6.36648387e-02,1.07376292e-01,9.33061466e-02,-1.47301201e-02,6.62938878e-03,-2.67491221e-01,-3.53434160e-02,-1.34496331e-01,2.14512423e-02,1.20549321e-01,8.07331204e-02,6.01784103e-02,7.25475745e-03,7.87312107e-04,4.64978851e-02,3.59675810e-02,-2.74214670e-02,7.16520399e-0…	-8.04965496e-01,-5.60097337e-01,-6.42572582e-01,-1.67766631e+00,-8.31934452e-01,-3.31466347e-01,-6.54313803e-01,4.67795730e-01,3.56234193e-01,-8.42210114e-01,-1.03153431e+00,-8.99297476e-01,-2.51600564e-01,-8.81156802e-01,-1.03955317e+00,-6.40949309e-01,-7.78343260e-01,-3.05114061e-01,-5.30808091e-01,-5.67983449e-01,-1.56072783e+00,-7.49421299e-01,-1.49620795e+00,8.73149931e-02,-1.01965690e+00,-1…	A	[0, 0, 1, 0, 1, 0, 0, 0]	Dance
zy222417gtenu0km	1.15496945e-03,-2.98860073e-01,4.04006876e-02,-1.89834889e-02,1.13839336e-01,-3.17172520e-02,-4.43741307e-02,1.83993131e-02,-4.18472514e-02,1.11699045e-01,9.06973332e-02,-1.09120226e-02,2.38533802e-02,-2.71285355e-01,-3.10283471e-02,-1.22970745e-01,1.86109152e-02,1.16655335e-01,1.39413839e-02,5.63841611e-02,3.73060838e-03,-1.31562129e-02,5.45796901e-02,3.79765593e-02,1.69580020e-02,6.47609532e-02…	-8.06367815e-01,-5.62152684e-01,-6.44534409e-01,-1.67847502e+00,-8.34770799e-01,-3.32104027e-01,-6.54045761e-01,4.65548038e-01,3.53482455e-01,-8.42283309e-01,-1.03014922e+00,-8.98132086e-01,-2.52614498e-01,-8.80165696e-01,-1.03899872e+00,-6.38726294e-01,-7.80499041e-01,-3.05818051e-01,-5.29674351e-01,-5.66338062e-01,-1.55964291e+00,-7.50271261e-01,-1.49473643e+00,8.68485868e-02,-1.01815963e+00,-1…	A	[0, 0, 1, 0, 0, 0, 1, 0]	Dance
zy222442denr01vy	2.94561009e-03,-2.54091173e-01,4.37397361e-02,-3.26332776e-03,1.08245522e-01,-2.47454122e-02,-6.66734204e-02,1.35966716e-02,-6.75097033e-02,1.03706934e-01,8.52280110e-02,-2.75292434e-02,2.90765185e-02,-3.08104247e-01,-2.67993193e-02,-1.17394835e-01,8.68530013e-03,1.11331791e-01,1.80302151e-02,5.37465401e-02,1.98101485e-03,-1.17475372e-02,5.04295230e-02,4.26221490e-02,1.50480040e-03,6.23736568e-02…	-8.06367815e-01,-5.62152684e-01,-6.44534409e-01,-1.67847502e+00,-8.34770799e-01,-3.32104027e-01,-6.54045761e-01,4.65548038e-01,3.53482455e-01,-8.42283309e-01,-1.03014922e+00,-8.98132086e-01,-2.52614498e-01,-8.80165696e-01,-1.03899872e+00,-6.38726294e-01,-7.80499041e-01,-3.05818051e-01,-5.29674351e-01,-5.66338062e-01,-1.55964291e+00,-7.50271261e-01,-1.49473643e+00,8.68485868e-02,-1.01815963e+00,-1…	A	[0, 0, 1, 1, 0, 0, 0, 0]	Dance
zy123054tcw932ky	-9.84184537e-03,-2.78887242e-01,4.55676392e-02,-1.50962779e-02,1.17682233e-01,-1.87635198e-02,-4.69263233e-02,8.62611644e-03,-2.70548202e-02,1.00105643e-01,9.95197967e-02,-3.86380404e-02,1.89130455e-02,-3.04722250e-01,-3.86020839e-02,-1.41855121e-01,1.34243369e-02,1.21466413e-01,-8.63895565e-03,5.30204326e-02,-9.39865131e-03,-5.65262977e-03,6.73939437e-02,3.00972164e-02,-7.93800130e-03,5.86281046…	-8.06367815e-01,-5.62152684e-01,-6.44534409e-01,-1.67847502e+00,-8.34770799e-01,-3.32104027e-01,-6.54045761e-01,4.65548038e-01,3.53482455e-01,-8.42283309e-01,-1.03014922e+00,-8.98132086e-01,-2.52614498e-01,-8.80165696e-01,-1.03899872e+00,-6.38726294e-01,-7.80499041e-01,-3.05818051e-01,-5.29674351e-01,-5.66338062e-01,-1.55964291e+00,-7.50271261e-01,-1.49473643e+00,8.68485868e-02,-1.01815963e+00,-1…	A	[0, 0, 1, 0, 1, 0, 1, 0]	Dance
zy1231158jvy0c5j	3.60464724e-03,-2.20738471e-01,4.59876694e-02,-5.21123502e-03,1.18397370e-01,-2.24574953e-02,-5.65873757e-02,3.31451297e-02,1.37431640e-02,9.18158591e-02,1.15173623e-01,-2.73435973e-02,1.44187398e-02,-2.97282726e-01,-3.75619829e-02,-1.49012342e-01,1.46377906e-02,1.29259408e-01,-3.14036459e-02,6.42630011e-02,-1.79309025e-02,-1.12130605e-02,5.99936694e-02,3.36029418e-02,1.39521370e-02,4.77923118e-0…	-6.96896851e-01,-5.19491196e-01,-7.41376221e-01,-1.68476188e+00,-8.79427254e-01,-4.00502354e-01,-7.72377312e-01,5.01912177e-01,2.97063679e-01,-9.29325879e-01,-1.00275517e+00,-9.66691196e-01,-4.17738557e-01,-9.61305797e-01,-1.16910076e+00,-6.77889585e-01,-7.72562444e-01,-4.11141485e-01,-6.89722478e-01,-6.44804776e-01,-1.58771956e+00,-7.35469341e-01,-1.52059376e+00,7.56052434e-02,-1.07792222e+00,-1…	A	[0, 0, 0, 0, 1, 0, 0, 0]	Dance
zy22312919n11amd	-1.16155075e-03,-2.97930717e-01,4.51389365e-02,-1.55544598e-02,1.17029011e-01,-3.96838635e-02,-5.05753495e-02,7.90659804e-03,-4.58762720e-02,1.06621504e-01,9.09503996e-02,-1.98211931e-02,2.84152608e-02,-2.96575993e-01,-3.63338999e-02,-1.29028618e-01,2.57828422e-02,1.16158143e-01,-2.87805917e-04,4.95069399e-02,-5.45985764e-04,-5.93710970e-03,5.37173115e-02,4.40468006e-02,-7.86710624e-03,6.44689798…	-8.06367815e-01,-5.62152684e-01,-6.44534409e-01,-1.67847502e+00,-8.34770799e-01,-3.32104027e-01,-6.54045761e-01,4.65548038e-01,3.53482455e-01,-8.42283309e-01,-1.03014922e+00,-8.98132086e-01,-2.52614498e-01,-8.80165696e-01,-1.03899872e+00,-6.38726294e-01,-7.80499041e-01,-3.05818051e-01,-5.29674351e-01,-5.66338062e-01,-1.55964291e+00,-7.50271261e-01,-1.49473643e+00,8.68485868e-02,-1.01815963e+00,-1…	A	[0, 0, 1, 0, 1, 0, 0, 0]	Dance
zy144618g6v6ed1m	-4.25339816e-03,-3.33465487e-01,4.14813459e-02,-4.64098481e-03,1.10620216e-01,-3.40333953e-02,-7.36745745e-02,1.84922814e-02,-8.05189461e-02,1.07591130e-01,9.51916128e-02,-3.57499868e-02,3.08600329e-02,-2.84747183e-01,-2.23481990e-02,-1.22896299e-01,1.38490237e-02,1.26217365e-01,4.31706663e-03,4.98408452e-02,-1.09327573e-03,-8.41412600e-03,5.76155521e-02,4.49596196e-02,4.16210014e-03,6.01943433e-…	-8.06367815e-01,-5.62152684e-01,-6.44534409e-01,-1.67847502e+00,-8.34770799e-01,-3.32104027e-01,-6.54045761e-01,4.65548038e-01,3.53482455e-01,-8.42283309e-01,-1.03014922e+00,-8.98132086e-01,-2.52614498e-01,-8.80165696e-01,-1.03899872e+00,-6.38726294e-01,-7.80499041e-01,-3.05818051e-01,-5.29674351e-01,-5.66338062e-01,-1.55964291e+00,-7.50271261e-01,-1.49473643e+00,8.68485868e-02,-1.01815963e+00,-1…	A	[0, 0, 1, 0, 1, 0, 0, 0]	Dance
