# Supplementary material for: ICMC: An Interpretable Cross-domain Multi-modal Classification model for grading teaching plan
Source: PLoS One. 2025 Sep 3;20(9):e0330684. doi: 10.1371/journal.pone.0330684 (PMC12407483; doi:10.1371/journal.pone.0330684)
Supplement: S1 Data — (ZIP) [file pone.0330684.s001.zip › data/Educational Technology.xlsx]

## Sheet: Sheet1
id	text	image	label	structure	class
155755501	-2.63565145e-02,-3.34145844e-01,6.46083802e-02,5.84797002e-04,1.24706700e-01,-2.79220790e-02,-3.45654190e-02,2.97167189e-02,-1.22769270e-03,8.21249336e-02,1.08251959e-01,-1.23559609e-02,7.92355649e-03,-2.33581409e-01,-4.71970178e-02,-1.45538151e-01,1.64424498e-02,1.25144243e-01,-6.86405525e-02,7.83780068e-02,-2.53823679e-02,-1.47467991e-02,4.63300012e-02,2.90403701e-02,3.86826694e-04,3.23491842e-…	-6.87601089e-01,-5.15574753e-01,-5.76798797e-01,-1.55455029e+00,-6.11606538e-01,-2.81922787e-01,-5.38706541e-01,3.48003387e-01,1.64790377e-01,-7.62974203e-01,-9.93146360e-01,-8.21520746e-01,-3.69606674e-01,-8.95521402e-01,-1.19782341e+00,-6.85942352e-01,-8.21188390e-01,-3.17554742e-01,-5.40202200e-01,-5.67158461e-01,-1.50036466e+00,-7.38575518e-01,-1.38198674e+00,4.52725440e-02,-1.00735009e+00,-1…	A	[1, 1, 1, 1, 0, 0, 1, 0]	Educational Technology
17216749	-2.94214822e-02,-2.95343101e-01,5.95023148e-02,1.25187337e-02,1.23935536e-01,-2.66929902e-02,-4.86773662e-02,3.73626575e-02,-8.27831961e-03,8.91680121e-02,1.05401501e-01,-2.78584100e-02,1.58669837e-02,-2.62742072e-01,-3.63327600e-02,-1.27643809e-01,2.45764423e-02,1.21190459e-01,-6.25267476e-02,7.79161379e-02,-2.17004344e-02,-4.44206875e-03,4.71580252e-02,3.01155150e-02,-1.13376472e-02,4.50589620e…	-7.01567948e-01,-5.05438983e-01,-5.28675973e-01,-1.50836551e+00,-6.33548081e-01,-1.97925881e-01,-5.57156563e-01,3.44808251e-01,2.42501810e-01,-9.03098583e-01,-1.06123924e+00,-8.94590855e-01,-3.12057972e-01,-8.39975059e-01,-1.09621584e+00,-6.32615149e-01,-7.75229871e-01,-2.90865988e-01,-4.99583960e-01,-5.26961625e-01,-1.49313068e+00,-8.00206423e-01,-1.42283285e+00,1.78674117e-01,-9.36270535e-01,-1…	A	[1, 1, 1, 1, 0, 0, 1, 0]	Educational Technology
193110882	-1.06813945e-02,-3.33279520e-01,6.50524795e-02,9.29957815e-03,1.12438485e-01,-9.42811370e-03,-5.95376156e-02,1.02919424e-02,-3.07944082e-02,9.34317484e-02,1.10382810e-01,-3.76128256e-02,1.06576364e-02,-2.70774156e-01,-4.05527987e-02,-1.30393386e-01,7.83499796e-03,1.11938491e-01,-7.61011690e-02,8.18364620e-02,-2.68653240e-02,-1.02500208e-02,4.90850508e-02,3.48098949e-02,-2.51115896e-02,5.45539632e…	-6.17954075e-01,-4.90739107e-01,-5.62257111e-01,-1.53111911e+00,-6.51156127e-01,-1.31700143e-01,-5.68781853e-01,4.45506960e-01,2.29885682e-01,-8.76498342e-01,-1.03079784e+00,-8.54270458e-01,-4.34974730e-01,-1.06333673e+00,-1.25429213e+00,-7.38995433e-01,-8.37789118e-01,-3.69867325e-01,-4.87442076e-01,-6.93297982e-01,-1.65543294e+00,-7.51567960e-01,-1.38797009e+00,1.94017038e-01,-1.07876348e+00,-1…	A	[1, 1, 1, 0, 0, 0, 1, 0]	Educational Technology
193121265	-2.57705543e-02,-3.33804369e-01,6.02329820e-02,-1.31843332e-02,1.24493480e-01,-1.61925051e-02,-4.40436676e-02,2.42261495e-02,-3.46939056e-03,8.47311914e-02,1.13351122e-01,-2.69128773e-02,1.75907873e-02,-2.73033500e-01,-4.71503697e-02,-1.11767784e-01,1.62179749e-02,1.06483437e-01,-6.40079230e-02,7.24421516e-02,-1.45376017e-02,-1.58303641e-02,5.03871143e-02,3.83869596e-02,-2.48740986e-02,2.32316442…	-6.17954075e-01,-4.90739107e-01,-5.62257111e-01,-1.53111911e+00,-6.51156127e-01,-1.31700143e-01,-5.68781853e-01,4.45506960e-01,2.29885682e-01,-8.76498342e-01,-1.03079784e+00,-8.54270458e-01,-4.34974730e-01,-1.06333673e+00,-1.25429213e+00,-7.38995433e-01,-8.37789118e-01,-3.69867325e-01,-4.87442076e-01,-6.93297982e-01,-1.65543294e+00,-7.51567960e-01,-1.38797009e+00,1.94017038e-01,-1.07876348e+00,-1…	A	[1, 1, 1, 0, 0, 0, 1, 0]	Educational Technology
zy103611h91r3e8x	-1.59195606e-02,-3.27038467e-01,6.16909415e-02,1.67263416e-03,1.10540628e-01,-1.62749123e-02,-7.29559138e-02,4.40573245e-02,5.48852459e-02,7.86402002e-02,8.66066068e-02,-2.98815873e-03,4.03044373e-03,-3.00875366e-01,-3.21061946e-02,-1.31644934e-01,3.37113142e-02,1.00126341e-01,-7.27108419e-02,8.01273137e-02,-3.45410854e-02,-7.88708404e-03,4.99501824e-02,2.59892400e-02,-1.67039223e-02,6.20322414e-…	-7.17694998e-01,-5.47347486e-01,-5.42179048e-01,-1.40107262e+00,-5.94893217e-01,-1.51143774e-01,-4.95665252e-01,3.30992937e-01,1.65246308e-01,-8.52940619e-01,-8.98499429e-01,-8.27552021e-01,-3.94611090e-01,-8.20044816e-01,-1.03936172e+00,-6.03498876e-01,-7.74340808e-01,-2.67711997e-01,-4.72016305e-01,-4.92244542e-01,-1.49613798e+00,-7.51498342e-01,-1.32399571e+00,1.25306576e-01,-8.58010173e-01,-1…	A	[0, 1, 1, 0, 0, 0, 1, 0]	Educational Technology
zy1036255qt83ds8	-2.03189217e-02,-3.54668498e-01,5.82595542e-02,-1.44490926e-03,1.30414590e-01,-2.07106099e-02,-4.86296713e-02,3.50003019e-02,6.28603548e-02,8.37276950e-02,9.64130014e-02,-1.08370204e-02,-1.34720386e-03,-2.78402686e-01,-4.22448851e-02,-1.46885067e-01,-3.73704010e-04,1.07589766e-01,-1.02092534e-01,7.10060745e-02,-3.77589017e-02,-8.06795433e-03,5.98790310e-02,4.10104692e-02,-1.05586862e-02,3.4517094…	-6.97887719e-01,-4.51783210e-01,-6.13175690e-01,-1.58681142e+00,-7.44349420e-01,-2.19264254e-01,-5.89239001e-01,3.98884565e-01,2.42478266e-01,-8.70807350e-01,-1.03073442e+00,-8.07470322e-01,-3.59609216e-01,-9.79117095e-01,-1.10199857e+00,-6.67734444e-01,-7.66579568e-01,-2.43909568e-01,-4.83821332e-01,-5.86650968e-01,-1.59074497e+00,-7.10345447e-01,-1.40209019e+00,1.26706168e-01,-8.93047810e-01,-1…	A	[0, 1, 1, 0, 0, 0, 1, 0]	Educational Technology
zy103800n6dmbm2m	-4.57243575e-03,-3.91706645e-01,6.56752884e-02,-2.85630929e-04,1.19969569e-01,-2.04065070e-02,-5.08637577e-02,3.41672860e-02,2.09906865e-02,7.87969455e-02,9.55021307e-02,-1.84268430e-02,-8.27133562e-03,-2.96348751e-01,-4.62113023e-02,-1.30708069e-01,2.62116790e-02,9.61384252e-02,-3.62108611e-02,7.31899738e-02,-3.34911868e-02,2.77234917e-03,5.04316725e-02,4.01640534e-02,-3.40304598e-02,6.63033053e…	-7.21246541e-01,-5.45983016e-01,-6.12038195e-01,-1.61235368e+00,-8.31332862e-01,-3.42312425e-01,-6.64380550e-01,4.27375346e-01,2.00690016e-01,-8.58762741e-01,-1.05917096e+00,-8.74826372e-01,-4.67989892e-01,-9.98553276e-01,-1.12105763e+00,-6.98182344e-01,-7.95089722e-01,-2.70293087e-01,-4.85354185e-01,-6.14872277e-01,-1.52239692e+00,-7.84681022e-01,-1.33103502e+00,1.10098459e-01,-1.01966071e+00,-1…	A	[0, 1, 1, 0, 0, 0, 1, 0]	Educational Technology
zy18052774ur7pjm	-1.89104937e-02,-2.84563959e-01,5.05510718e-02,-6.05086423e-03,9.93491039e-02,-2.66890451e-02,-2.35680044e-02,4.23386618e-02,-2.54728831e-02,7.63488263e-02,1.16435990e-01,-3.01935477e-04,4.52843681e-03,-2.53944367e-01,-4.09270860e-02,-1.42443478e-01,2.23543476e-02,1.04956999e-01,-5.49349710e-02,5.60591929e-02,-3.01802438e-02,-8.74802470e-04,4.24913429e-02,4.09263037e-02,-4.24065068e-03,5.07316589…	-6.70336723e-01,-5.54971457e-01,-6.82985783e-01,-1.66601014e+00,-8.19755733e-01,-3.16425562e-01,-6.10120416e-01,4.30317879e-01,2.26043433e-01,-8.21067452e-01,-1.01669586e+00,-7.99254179e-01,-4.32465255e-01,-9.44656730e-01,-1.20569205e+00,-6.99879110e-01,-8.30534816e-01,-3.11312199e-01,-5.65784693e-01,-5.83393812e-01,-1.60096133e+00,-6.98989093e-01,-1.39677978e+00,1.86647713e-01,-9.51460481e-01,-1…	A	[0, 0, 1, 0, 1, 0, 1, 0]	Educational Technology
zy100541aavng4sb	-1.72515698e-02,-2.58110940e-01,5.78990951e-02,1.21313753e-02,1.21730611e-01,-1.65839568e-02,-6.29958659e-02,3.61751430e-02,5.57339080e-02,7.24024922e-02,8.23650211e-02,-1.21840630e-02,1.75562536e-03,-2.84359425e-01,-3.83166820e-02,-1.37211472e-01,2.07297634e-02,9.32932794e-02,-3.50205526e-02,7.78648108e-02,-4.33306769e-02,-7.57524092e-03,4.75007221e-02,2.39679031e-02,-1.35110524e-02,5.82127124e-…	-6.48045659e-01,-5.53571224e-01,-5.18670201e-01,-1.41622365e+00,-6.72574282e-01,-2.63883919e-01,-5.49553990e-01,4.33358431e-01,2.56590664e-01,-8.40496480e-01,-1.06295931e+00,-8.44942570e-01,-3.86146158e-01,-9.25861716e-01,-1.06021988e+00,-7.40078211e-01,-8.54945064e-01,-3.33068043e-01,-6.07208133e-01,-5.64996839e-01,-1.60937059e+00,-7.82606065e-01,-1.38423574e+00,1.07063144e-01,-9.88193512e-01,-1…	A	[0, 1, 1, 0, 0, 0, 1, 0]	Educational Technology
zy230850ujx3ggpu	-2.06457339e-02,-3.54176462e-01,5.47455326e-02,1.00447787e-02,8.69891196e-02,-2.69716308e-02,-5.97261898e-02,5.07542938e-02,1.65687483e-02,7.46133178e-02,9.28074419e-02,-4.86062467e-03,-3.18884104e-02,-2.88961649e-01,-6.23441264e-02,-1.00598425e-01,1.65226199e-02,9.64950472e-02,1.72134489e-02,7.69462287e-02,-1.97861977e-02,3.88404354e-03,4.33462560e-02,4.33027595e-02,-4.07639705e-03,7.72249773e-0…	-6.97616041e-01,-5.36741555e-01,-5.37536085e-01,-1.51099551e+00,-7.45819390e-01,-1.38779506e-01,-5.22128046e-01,4.12866026e-01,3.30014139e-01,-8.46684754e-01,-8.89362872e-01,-8.20339978e-01,-2.32245803e-01,-8.30084324e-01,-1.13815749e+00,-5.82834065e-01,-7.84877479e-01,-2.07323924e-01,-5.06272018e-01,-4.69191045e-01,-1.50734770e+00,-7.65550792e-01,-1.50033939e+00,1.05353020e-01,-8.82494450e-01,-1…	A	[0, 0, 0, 0, 0, 0, 0, 0]	Educational Technology
zy1059039j6d7rbe	7.79798022e-03,-2.59213984e-01,3.82793248e-02,9.87288659e-04,9.93219316e-02,-2.31316276e-02,-7.34999180e-02,2.89153270e-02,1.26689458e-02,8.82685333e-02,1.44349754e-01,-1.72380246e-02,-1.07277706e-02,-2.30354801e-01,-1.97438654e-02,-1.34720027e-01,4.09733504e-02,1.20239109e-01,2.81816674e-03,5.20793460e-02,-3.27287428e-02,5.05476492e-03,2.57610660e-02,3.65774967e-02,-1.62553657e-02,5.14498204e-02…	-6.17620468e-01,-4.79736269e-01,-5.65015078e-01,-1.46424103e+00,-6.80756271e-01,-1.93357483e-01,-5.70548117e-01,4.06895220e-01,2.53386587e-01,-8.89821708e-01,-9.48540270e-01,-8.33882093e-01,-3.30674142e-01,-8.82698655e-01,-1.05489850e+00,-6.27447665e-01,-7.78868675e-01,-2.05255285e-01,-5.23864806e-01,-5.33344150e-01,-1.51940274e+00,-7.11511970e-01,-1.41616738e+00,1.04906231e-01,-8.66702139e-01,-1…	A	[0, 1, 1, 1, 0, 0, 1, 1]	Educational Technology
zy170853epcbg58q	-1.25397583e-02,-3.72013211e-01,2.98158005e-02,1.71542205e-02,9.70877483e-02,-4.53417450e-02,-2.30076048e-03,3.89616638e-02,1.10240400e-01,4.74958643e-02,1.31055579e-01,5.41789457e-03,-2.03968249e-02,-2.33377129e-01,-3.17986719e-02,-9.76909548e-02,3.89563926e-02,6.09524623e-02,9.63808596e-02,2.52747983e-02,-1.07293343e-02,2.62802131e-02,3.54383029e-02,4.41757664e-02,-3.69382389e-02,7.33519122e-02…	-6.71392262e-01,-4.85995322e-01,-5.35615683e-01,-1.45761085e+00,-6.00946605e-01,-2.22841844e-01,-5.49277842e-01,3.59487802e-01,2.03311056e-01,-8.91784668e-01,-1.01402748e+00,-9.16313827e-01,-3.80348265e-01,-9.13426876e-01,-1.09787726e+00,-6.79720104e-01,-8.13733995e-01,-2.99721658e-01,-5.09452820e-01,-5.86707234e-01,-1.54277897e+00,-7.53869474e-01,-1.45538807e+00,1.31573945e-01,-9.71157074e-01,-1…	A	[0, 0, 1, 1, 1, 0, 1, 1]	Educational Technology
zy185624e8t4jb7p	-2.70160735e-02,-3.39691877e-01,5.29083498e-02,9.95582249e-03,1.32227227e-01,-2.15973333e-02,-4.95022386e-02,2.27230005e-02,-1.40710138e-02,9.90915447e-02,1.00367844e-01,-2.57254858e-02,-9.41275270e-04,-2.27423936e-01,-6.71935827e-02,-1.35165125e-01,-3.66238225e-03,1.11423865e-01,-7.56685436e-02,8.95010978e-02,-1.99533105e-02,-2.11927406e-02,5.31970672e-02,2.78554689e-02,-1.51880700e-02,5.6371949…	-6.92929924e-01,-5.35785556e-01,-6.11466825e-01,-1.47088182e+00,-7.08049715e-01,-2.66207904e-01,-5.95043063e-01,3.56961340e-01,1.91697687e-01,-7.88784027e-01,-1.03639317e+00,-8.68529379e-01,-4.24400419e-01,-8.78558099e-01,-1.09543896e+00,-7.07980037e-01,-8.33864510e-01,-2.74804443e-01,-4.32041168e-01,-5.58022320e-01,-1.50862408e+00,-7.22962141e-01,-1.33052742e+00,1.71437144e-01,-9.50700104e-01,-1…	A	[0, 1, 1, 0, 0, 0, 1, 1]	Educational Technology
zy032212rpwuebrk	-1.66008659e-02,-2.90215015e-01,4.87289876e-02,5.31728193e-03,1.19035080e-01,-1.21679418e-02,-4.60780784e-02,1.97575837e-02,-1.60699170e-02,8.08179080e-02,1.23250604e-01,-2.29802784e-02,1.43153137e-02,-2.41988719e-01,-1.82594806e-02,-1.37637436e-01,2.56908080e-03,1.20987952e-01,-5.62593415e-02,6.30638301e-02,-2.97988914e-02,-2.06778012e-02,4.70575020e-02,3.14220414e-02,-1.89574566e-02,5.36032803e…	-6.32914603e-01,-4.79860723e-01,-5.60406566e-01,-1.43227911e+00,-6.16013110e-01,-1.84877709e-01,-5.30964792e-01,3.38690251e-01,1.94996342e-01,-8.62471759e-01,-1.01761115e+00,-8.71866286e-01,-3.57599765e-01,-9.12343919e-01,-1.05746913e+00,-6.82859659e-01,-8.55484724e-01,-2.74924189e-01,-5.04290938e-01,-5.95947385e-01,-1.52154768e+00,-7.51766205e-01,-1.39365101e+00,9.93045196e-02,-9.36377704e-01,-1…	A	[1, 0, 1, 0, 1, 0, 1, 1]	Educational Technology
