# Supplementary material for: ICMC: An Interpretable Cross-domain Multi-modal Classification model for grading teaching plan
Source: PLoS One. 2025 Sep 3;20(9):e0330684. doi: 10.1371/journal.pone.0330684 (PMC12407483; doi:10.1371/journal.pone.0330684)
Supplement: S1 Data — (ZIP) [file pone.0330684.s001.zip › data/English.xls]

## Sheet: Sheet1
id	text	image	label	structure	class
zy224739	-2.72067674e-02,-4.90292370e-01,7.17007602e-03,1.87620185e-02,5.27306423e-02,-7.85192400e-02,6.54080138e-02,4.56992388e-02,9.21370685e-02,8.46433342e-02,2.11135335e-02,-5.92616852e-04,9.18105617e-03,-1.55901730e-01,2.25299429e-02,-7.74297789e-02,1.03094660e-01,1.35499328e-01,1.11321166e-01,2.61007510e-02,1.60583016e-02,1.37817431e-02,7.97887915e-04,8.60318393e-02,4.26459983e-02,6.71338364e-02,-1.…	-6.72647178e-01,-6.65834486e-01,-6.70506716e-01,-1.62864935e+00,-6.98263526e-01,-1.90910891e-01,-5.63815653e-01,2.57946789e-01,1.02829076e-01,-8.91164720e-01,-9.86762524e-01,-9.35287297e-01,-3.95544738e-01,-9.82179701e-01,-1.09492075e+00,-7.34599411e-01,-8.81831169e-01,-2.71877736e-01,-5.24708271e-01,-6.20015204e-01,-1.60814321e+00,-8.37317467e-01,-1.44466400e+00,6.50698766e-02,-9.76869226e-01,-1…	A	[0, 0, 0, 0, 0, 0, 0, 0]	english
zy134503q1yxdfd7	-7.97428936e-03,-4.14456546e-01,2.55472325e-02,1.70268603e-02,1.09146051e-01,-4.11606915e-02,5.92310913e-02,2.48751845e-02,1.95442289e-01,8.63031670e-02,9.46016163e-02,-4.65552807e-02,-4.06632498e-02,-2.65369743e-01,-4.81218211e-02,-1.11977324e-01,5.33412136e-02,1.47706494e-01,9.45078582e-02,2.17084549e-02,-1.47275552e-02,7.26391524e-02,6.99727088e-02,9.01317894e-02,-3.81564088e-02,6.64817914e-02…	-6.41888678e-01,-5.60055673e-01,-4.63980436e-01,-1.40799463e+00,-7.11719334e-01,-1.18326508e-01,-4.30449367e-01,4.44798440e-01,3.32444578e-01,-8.45131099e-01,-1.02890456e+00,-8.89324903e-01,-3.42539996e-01,-8.88748407e-01,-9.93412912e-01,-6.54919684e-01,-7.64163494e-01,-2.47518480e-01,-5.29342890e-01,-5.80605209e-01,-1.45764637e+00,-7.47083008e-01,-1.34211636e+00,1.80999026e-01,-9.91717339e-01,-1…	A	[0, 0, 0, 0, 0, 0, 0, 0]	english
zy172906rcmr1ex5	-7.97428936e-03,-4.14456546e-01,2.55472325e-02,1.70268603e-02,1.09146051e-01,-4.11606915e-02,5.92310913e-02,2.48751845e-02,1.95442289e-01,8.63031670e-02,9.46016163e-02,-4.65552807e-02,-4.06632498e-02,-2.65369743e-01,-4.81218211e-02,-1.11977324e-01,5.33412136e-02,1.47706494e-01,9.45078582e-02,2.17084549e-02,-1.47275552e-02,7.26391524e-02,6.99727088e-02,9.01317894e-02,-3.81564088e-02,6.64817914e-02…	-6.67684317e-01,-4.68850702e-01,-5.27293384e-01,-1.53773367e+00,-6.74582958e-01,-1.13942862e-01,-5.16205430e-01,4.76918310e-01,3.65927070e-01,-7.04460680e-01,-1.00018311e+00,-8.97559464e-01,-3.26393008e-01,-9.06992674e-01,-1.10291612e+00,-5.68915188e-01,-7.85153925e-01,-3.54692459e-01,-4.50627774e-01,-5.53519189e-01,-1.47753870e+00,-6.95023537e-01,-1.34524882e+00,1.71313122e-01,-9.37662184e-01,-1…	A	[0, 0, 0, 0, 0, 0, 0, 0]	english
zy203521h2jk96pk	-1.68368910e-02,-4.34551895e-01,2.21532993e-02,2.89686732e-02,8.17990154e-02,-4.26323079e-02,-2.04926846e-03,3.34672779e-02,3.43682505e-02,8.97680745e-02,6.31609187e-02,5.70257660e-03,-1.86121445e-02,-2.03225374e-01,-5.71396027e-04,-9.08135623e-02,5.64495064e-02,1.06622703e-01,8.11319947e-02,4.58658375e-02,-1.67980716e-02,2.89392676e-02,2.78996453e-02,7.25092143e-02,2.31257267e-02,8.91823173e-02,…	-6.05472803e-01,-4.11750883e-01,-6.38659358e-01,-1.53021443e+00,-7.08445847e-01,-1.59661278e-01,-6.00396216e-01,5.63766301e-01,2.91457772e-01,-7.81763554e-01,-1.06788683e+00,-8.90492797e-01,-2.30983689e-01,-9.80327368e-01,-1.08947372e+00,-6.43749237e-01,-8.05754721e-01,-2.30711415e-01,-5.59248030e-01,-5.78427553e-01,-1.56509209e+00,-7.02560961e-01,-1.41396117e+00,1.91442087e-01,-9.00505483e-01,-1…	A	[0, 0, 1, 0, 0, 0, 0, 0]	english
zy20353351tjnsm1	-3.62255750e-03,-4.91078019e-01,1.67925730e-02,1.73966009e-02,8.89263004e-02,-6.08628653e-02,2.66449302e-02,4.38283570e-02,6.65868819e-02,8.16178322e-02,5.33099696e-02,2.22673360e-02,-1.12669542e-02,-1.33656189e-01,-4.61582607e-03,-1.35285914e-01,7.21087381e-02,9.07614678e-02,1.25069916e-01,2.89355796e-02,7.67452409e-03,3.13623138e-02,1.57074630e-02,8.21269304e-02,3.13732307e-04,7.96985626e-02,-2…	-6.79120600e-01,-4.99577224e-01,-5.28080285e-01,-1.53627622e+00,-6.48356199e-01,-2.06889167e-01,-6.04178905e-01,4.33543295e-01,1.99886367e-01,-7.86505222e-01,-1.14466417e+00,-9.78674829e-01,-5.05420327e-01,-1.09166610e+00,-1.19696271e+00,-7.96434581e-01,-9.28996503e-01,-3.59571278e-01,-5.65128982e-01,-7.08617985e-01,-1.68654501e+00,-9.31503057e-01,-1.54006076e+00,-1.06612384e-01,-1.10623324e+00,-…	A	[0, 0, 1, 0, 0, 0, 0, 0]	english
zy203544w7nw8bxg	-8.84149782e-03,-3.88574123e-01,2.55578756e-02,3.42191197e-02,7.66841620e-02,-4.09757420e-02,-7.24607799e-03,3.58460136e-02,1.22776339e-02,8.85595009e-02,6.42483532e-02,7.21927173e-03,-1.83974057e-02,-1.76791117e-01,-8.25710036e-03,-1.12854511e-01,5.52753992e-02,9.23190266e-02,8.53591412e-02,2.72342227e-02,-2.62231892e-03,2.04097442e-02,1.67746153e-02,6.47182167e-02,6.49502221e-03,8.45208615e-02,…	-7.43921638e-01,-4.08241063e-01,-6.19528830e-01,-1.64465392e+00,-7.31365740e-01,-1.84759527e-01,-5.73214889e-01,3.76250178e-01,2.49363869e-01,-7.68801630e-01,-1.07852650e+00,-8.85951281e-01,-4.49343652e-01,-9.90659833e-01,-1.15193796e+00,-6.76803648e-01,-8.35461497e-01,-3.34228188e-01,-5.44615805e-01,-5.99777699e-01,-1.62913060e+00,-7.09910035e-01,-1.45618308e+00,1.35853484e-01,-1.02766216e+00,-1…	A	[0, 0, 1, 0, 0, 0, 0, 0]	english
zy203638d0m1fgnj	-8.84149782e-03,-3.88574123e-01,2.55578756e-02,3.42191197e-02,7.66841620e-02,-4.09757420e-02,-7.24607799e-03,3.58460136e-02,1.22776339e-02,8.85595009e-02,6.42483532e-02,7.21927173e-03,-1.83974057e-02,-1.76791117e-01,-8.25710036e-03,-1.12854511e-01,5.52753992e-02,9.23190266e-02,8.53591412e-02,2.72342227e-02,-2.62231892e-03,2.04097442e-02,1.67746153e-02,6.47182167e-02,6.49502221e-03,8.45208615e-02,…	-7.43921638e-01,-4.08241063e-01,-6.19528830e-01,-1.64465392e+00,-7.31365740e-01,-1.84759527e-01,-5.73214889e-01,3.76250178e-01,2.49363869e-01,-7.68801630e-01,-1.07852650e+00,-8.85951281e-01,-4.49343652e-01,-9.90659833e-01,-1.15193796e+00,-6.76803648e-01,-8.35461497e-01,-3.34228188e-01,-5.44615805e-01,-5.99777699e-01,-1.62913060e+00,-7.09910035e-01,-1.45618308e+00,1.35853484e-01,-1.02766216e+00,-1…	A	[0, 0, 1, 0, 0, 0, 0, 0]	english
zy203651k2x79djx	-3.62255750e-03,-4.91078019e-01,1.67925730e-02,1.73966009e-02,8.89263004e-02,-6.08628653e-02,2.66449302e-02,4.38283570e-02,6.65868819e-02,8.16178322e-02,5.33099696e-02,2.22673360e-02,-1.12669542e-02,-1.33656189e-01,-4.61582607e-03,-1.35285914e-01,7.21087381e-02,9.07614678e-02,1.25069916e-01,2.89355796e-02,7.67452409e-03,3.13623138e-02,1.57074630e-02,8.21269304e-02,3.13732307e-04,7.96985626e-02,-2…	-6.79120600e-01,-4.99577224e-01,-5.28080285e-01,-1.53627622e+00,-6.48356199e-01,-2.06889167e-01,-6.04178905e-01,4.33543295e-01,1.99886367e-01,-7.86505222e-01,-1.14466417e+00,-9.78674829e-01,-5.05420327e-01,-1.09166610e+00,-1.19696271e+00,-7.96434581e-01,-9.28996503e-01,-3.59571278e-01,-5.65128982e-01,-7.08617985e-01,-1.68654501e+00,-9.31503057e-01,-1.54006076e+00,-1.06612384e-01,-1.10623324e+00,-…	A	[0, 0, 1, 0, 0, 0, 0, 0]	english
zy203703ms8vm2d2	-1.68368910e-02,-4.34551895e-01,2.21532993e-02,2.89686732e-02,8.17990154e-02,-4.26323079e-02,-2.04926846e-03,3.34672779e-02,3.43682505e-02,8.97680745e-02,6.31609187e-02,5.70257660e-03,-1.86121445e-02,-2.03225374e-01,-5.71396027e-04,-9.08135623e-02,5.64495064e-02,1.06622703e-01,8.11319947e-02,4.58658375e-02,-1.67980716e-02,2.89392676e-02,2.78996453e-02,7.25092143e-02,2.31257267e-02,8.91823173e-02,…	-6.05472803e-01,-4.11750883e-01,-6.38659358e-01,-1.53021443e+00,-7.08445847e-01,-1.59661278e-01,-6.00396216e-01,5.63766301e-01,2.91457772e-01,-7.81763554e-01,-1.06788683e+00,-8.90492797e-01,-2.30983689e-01,-9.80327368e-01,-1.08947372e+00,-6.43749237e-01,-8.05754721e-01,-2.30711415e-01,-5.59248030e-01,-5.78427553e-01,-1.56509209e+00,-7.02560961e-01,-1.41396117e+00,1.91442087e-01,-9.00505483e-01,-1…	A	[0, 0, 1, 0, 0, 0, 0, 0]	english
zy203715ffcga4a6	-6.10338897e-03,-4.18520927e-01,2.99541429e-02,2.51660822e-03,1.03825212e-01,-3.61203738e-02,-1.71366893e-02,3.51249427e-02,1.22777354e-02,7.50376657e-02,8.66501629e-02,1.42277116e-02,-6.59094146e-03,-2.46517614e-01,-1.48737878e-02,-1.02898560e-01,4.31919172e-02,1.06657334e-01,9.51727480e-02,4.05679792e-02,-9.50139831e-04,1.88400913e-02,2.85035931e-02,7.25289881e-02,1.70336664e-02,7.35895336e-02,…	-7.85704374e-01,-5.91840506e-01,-5.83604276e-01,-1.68785489e+00,-7.41975427e-01,-2.45255753e-01,-6.63152814e-01,5.13065934e-01,3.23082626e-01,-7.88096011e-01,-1.10942745e+00,-9.28386867e-01,-3.44166636e-01,-9.69762504e-01,-1.29327166e+00,-8.08993518e-01,-8.13709855e-01,-4.53930885e-01,-6.81243479e-01,-6.24129474e-01,-1.65496230e+00,-8.04114044e-01,-1.48582017e+00,2.06268325e-01,-1.08420157e+00,-1…	A	[0, 0, 1, 0, 1, 0, 0, 0]	english
zy212758u7rs7t8h	-1.11131622e-02,-4.25952017e-01,1.33468546e-02,1.16102854e-02,7.22766966e-02,-3.81080285e-02,5.27327545e-02,2.53434069e-02,8.83348361e-02,7.30423257e-02,1.00772768e-01,-8.30041477e-04,-2.42661349e-02,-2.01141894e-01,-1.18729947e-02,-9.39934179e-02,6.73952699e-02,5.40579259e-02,1.28496289e-01,2.78765000e-02,-5.02537750e-03,1.71600897e-02,3.09725921e-03,8.65210816e-02,1.98845193e-03,8.56156796e-02,…	-6.22684717e-01,-5.48006654e-01,-5.71570158e-01,-1.52693415e+00,-6.30219340e-01,-2.24247992e-01,-6.11534715e-01,4.32369530e-01,1.99802041e-01,-9.55640614e-01,-1.03738129e+00,-9.19878244e-01,-3.67942572e-01,-9.54409480e-01,-1.14650619e+00,-6.30594492e-01,-7.70468295e-01,-2.47874856e-01,-5.33211231e-01,-5.61951697e-01,-1.57499743e+00,-7.21343279e-01,-1.45709145e+00,9.50129330e-02,-1.08265591e+00,-1…	A	[0, 0, 1, 1, 0, 0, 0, 0]	english
zy212837kehavjfh	-1.97967347e-02,-4.37863469e-01,3.48967798e-02,2.43913084e-02,9.25615579e-02,-4.32232469e-02,3.62509713e-02,3.40860710e-02,4.28066142e-02,8.30037892e-02,8.85429978e-02,2.46804178e-04,-3.26647498e-02,-2.23807424e-01,-2.36870050e-02,-1.13460153e-01,5.65949753e-02,6.37809187e-02,1.10569373e-01,5.43050691e-02,-2.37689465e-02,1.73905324e-02,2.27616169e-02,5.89645803e-02,-6.96389703e-03,8.59183073e-02,…	-6.71535730e-01,-5.50049365e-01,-5.56032240e-01,-1.50497913e+00,-6.16912544e-01,-1.67172238e-01,-5.76296866e-01,4.77654696e-01,3.54537964e-01,-6.91448450e-01,-1.01506829e+00,-8.83901775e-01,-4.13392127e-01,-9.69594836e-01,-1.20364130e+00,-6.99098289e-01,-8.16762626e-01,-2.80241251e-01,-5.55522561e-01,-6.47282720e-01,-1.56234527e+00,-7.60534942e-01,-1.41150129e+00,1.40104264e-01,-9.81674969e-01,-1…	A	[0, 0, 1, 1, 0, 0, 1, 0]	english
zy212909s81sv8e8	-1.35912765e-02,-4.13301855e-01,1.39573589e-02,1.51927462e-02,7.98604190e-02,-4.98509109e-02,7.17784613e-02,2.65627373e-02,8.96834433e-02,7.48371482e-02,8.35260823e-02,-2.13924469e-03,-2.02218555e-02,-1.91833794e-01,-2.45819762e-02,-1.22928046e-01,5.40708750e-02,6.53344095e-02,9.48483348e-02,3.85012738e-02,-2.43993709e-03,1.38108581e-02,1.10036256e-02,5.22481278e-02,5.73001744e-04,7.43700415e-02,…	-6.59262657e-01,-4.28159803e-01,-4.27830696e-01,-1.41985178e+00,-5.88798463e-01,-2.40279138e-01,-5.30664265e-01,3.22564512e-01,1.94854259e-01,-7.70721972e-01,-1.12200654e+00,-9.70375538e-01,-3.53899688e-01,-9.46809053e-01,-1.14446485e+00,-6.81507111e-01,-8.38176727e-01,-2.48444691e-01,-6.29497051e-01,-7.23494947e-01,-1.61739028e+00,-7.02388585e-01,-1.31178188e+00,1.02114789e-01,-8.72425556e-01,-1…	A	[0, 0, 1, 0, 0, 0, 1, 0]	english
zy213013amsfh0jk	-2.13333964e-02,-4.14453506e-01,1.84709914e-02,2.24622525e-02,7.26869702e-02,-5.40684164e-02,6.02638163e-02,3.08911502e-02,4.18420881e-02,8.85872394e-02,6.80796057e-02,-1.41386408e-02,-2.78978329e-02,-2.03802183e-01,-1.39929699e-02,-1.21994272e-01,6.32675290e-02,7.12042823e-02,8.06636363e-02,4.27915752e-02,-3.09498720e-02,1.37916198e-02,2.26461571e-02,6.25438839e-02,5.59619348e-03,8.35573301e-02,…	-7.59022951e-01,-5.28142333e-01,-5.97001493e-01,-1.50233722e+00,-6.90447807e-01,-2.26467282e-01,-5.33936858e-01,4.66104269e-01,2.89983869e-01,-7.99601138e-01,-9.43568647e-01,-7.33243406e-01,-2.28805140e-01,-9.18794394e-01,-1.05463398e+00,-6.82572782e-01,-7.72930264e-01,-1.99739814e-01,-5.72005093e-01,-5.38622439e-01,-1.62029362e+00,-7.38410950e-01,-1.50893271e+00,7.38322884e-02,-9.91389394e-01,-1…	A	[0, 0, 1, 1, 0, 0, 1, 0]	english
zy213239kce83pv3	-3.42271663e-03,-4.19226766e-01,2.17446662e-03,2.70370282e-02,6.58815503e-02,-4.19323593e-02,4.29863408e-02,3.31086367e-02,6.28305376e-02,8.15627426e-02,7.43145645e-02,-3.85764102e-03,-1.25483086e-03,-1.97930083e-01,1.49489250e-02,-1.20439008e-01,8.25726092e-02,6.21313453e-02,1.14855006e-01,4.20873500e-02,-1.43233286e-02,1.39266187e-02,3.51161021e-03,6.76744729e-02,1.16124295e-03,7.76023120e-02,-…	-7.97933638e-01,-4.02135462e-01,-6.37296498e-01,-1.66960335e+00,-7.06936836e-01,-1.62971154e-01,-5.66053569e-01,4.62541997e-01,3.54293346e-01,-7.88786530e-01,-1.09781420e+00,-8.88326705e-01,-4.50160623e-01,-1.06221330e+00,-1.26323748e+00,-6.75701559e-01,-9.40114141e-01,-3.66616935e-01,-5.89788020e-01,-6.75983787e-01,-1.71412456e+00,-8.31970692e-01,-1.44680810e+00,1.30779624e-01,-9.07951534e-01,-1…	A	[0, 0, 1, 1, 0, 0, 0, 0]	english
zy213308tpwh6rpx	-1.85937174e-02,-3.91464472e-01,2.04586331e-02,1.85158383e-02,8.16258490e-02,-4.69073877e-02,5.95562607e-02,3.45302448e-02,7.11181462e-02,8.61357003e-02,9.44924131e-02,1.19845569e-02,-2.29891371e-02,-2.05441609e-01,-4.89088148e-03,-1.19742103e-01,7.05141127e-02,6.61467612e-02,1.22446649e-01,3.83262374e-02,-1.62379071e-02,1.73098594e-02,1.36909233e-02,7.93977454e-02,1.10350046e-02,7.88082853e-02,-…	-0.7082435,-0.4361012,-0.5742493,-1.4664254,-0.6626128,-0.19981909,-0.39251488,0.47961572,0.33414692,-0.7765871,-0.9985985,-0.8307237,-0.2765014,-0.86158705,-1.1154479,-0.6173538,-0.79729146,-0.23210041,-0.5551037,-0.5394859,-1.523981,-0.77082217,-1.389463,0.1582405,-1.0058682,-1.1369536,-0.8616386,-1.0866859,-0.75022185,-0.30308363,-0.9331709,-0.89418805,-0.5695681,-0.57532215,-0.41523787,-0.549…	A	[0, 0, 1, 1, 0, 0, 1, 0]	english
zy01012368sae7yp	-1.56208994e-02,-3.67836714e-01,1.15606757e-02,3.84391621e-02,7.49595314e-02,-3.89047489e-02,8.21410567e-02,2.73283385e-02,9.65390354e-02,5.36885038e-02,6.49814606e-02,5.09924954e-04,-1.47953238e-02,-1.92528635e-01,-5.48408134e-03,-9.16035920e-02,7.35417679e-02,7.62388557e-02,1.25567436e-01,2.33693011e-02,-7.25051912e-04,7.78051279e-03,7.46342819e-03,8.28092247e-02,2.47687660e-02,7.77014121e-02,-…	-6.98023319e-01,-4.34222132e-01,-5.86167634e-01,-1.52249539e+00,-6.42680168e-01,-2.04061747e-01,-5.99418163e-01,4.43810552e-01,2.64690995e-01,-7.84564734e-01,-1.01311791e+00,-8.89454544e-01,-4.03246850e-01,-9.00400341e-01,-1.11269271e+00,-6.63668811e-01,-8.13472748e-01,-2.93976188e-01,-5.05011976e-01,-5.54811060e-01,-1.57321870e+00,-7.81266510e-01,-1.49460995e+00,9.22561288e-02,-9.78795230e-01,-1…	A	[0, 0, 1, 1, 0, 0, 0, 0]	english
zy0101395vwtujvq	-2.71942168e-02,-4.45881397e-01,1.52328666e-02,2.64942013e-02,6.71521202e-02,-4.35209908e-02,5.46799898e-02,3.00010331e-02,7.43452981e-02,7.18896016e-02,8.66669267e-02,-4.79657552e-04,-3.17103416e-02,-1.90604419e-01,-1.73894353e-02,-8.95223692e-02,7.76761174e-02,6.86196834e-02,1.22065440e-01,3.24768573e-02,-1.67117803e-03,1.60218515e-02,9.86699481e-03,7.59612173e-02,6.06858917e-03,8.09507817e-02,…	-6.04426742e-01,-4.21399653e-01,-7.13759601e-01,-1.71686602e+00,-7.42788017e-01,-2.79398918e-01,-6.63864732e-01,4.30437922e-01,2.75832087e-01,-8.72909784e-01,-9.86793041e-01,-7.95545101e-01,-4.00379777e-01,-9.80654359e-01,-1.12759686e+00,-6.32374287e-01,-8.55658174e-01,-2.78993845e-01,-5.21469593e-01,-6.20520651e-01,-1.52588952e+00,-8.14637721e-01,-1.49199748e+00,1.13072708e-01,-1.00105786e+00,-1…	A	[0, 0, 1, 1, 0, 0, 1, 0]	english
zy010152ub2gx6kg	-1.54046938e-02,-4.24975485e-01,1.13807935e-02,3.23821530e-02,7.02215061e-02,-3.61183323e-02,6.42671138e-02,3.42082307e-02,5.08762076e-02,6.95407018e-02,7.25777894e-02,7.55351968e-04,-5.85720735e-03,-1.67515844e-01,-8.23303475e-04,-1.17771812e-01,6.64855093e-02,6.27355725e-02,6.12355657e-02,3.93050015e-02,-7.48805469e-04,2.07473971e-02,5.95418923e-03,6.60765097e-02,-3.78002343e-03,8.90954882e-02,…	-6.64669394e-01,-4.80047792e-01,-6.31693065e-01,-1.59608912e+00,-8.18288982e-01,-2.25839213e-01,-5.16979992e-01,5.33980668e-01,3.03794712e-01,-8.54056001e-01,-1.01629066e+00,-7.89321542e-01,-3.43075871e-01,-1.03677738e+00,-1.07354534e+00,-6.68219626e-01,-8.55526149e-01,-2.79194027e-01,-5.87252438e-01,-6.10845089e-01,-1.60834050e+00,-7.57217169e-01,-1.45046651e+00,4.45749834e-02,-1.04353607e+00,-1…	A	[0, 0, 1, 1, 0, 0, 0, 0]	english
zy0102039emfq5wx	-2.62129009e-02,-3.78046870e-01,3.03609786e-03,3.72202583e-02,5.55260256e-02,-4.43129428e-02,6.66150972e-02,3.66816111e-02,6.86831251e-02,6.40359968e-02,5.35373092e-02,-2.71436875e-03,-1.64063163e-02,-1.61323369e-01,-3.66658811e-03,-9.09488797e-02,7.38277212e-02,7.69316852e-02,1.17090300e-01,2.47593783e-02,-2.80503160e-03,1.68673918e-02,8.50715500e-04,7.54240304e-02,2.52799131e-02,5.34200445e-02,…	-5.92494667e-01,-5.20738780e-01,-4.31050569e-01,-1.43502080e+00,-5.73314786e-01,-9.37714949e-02,-5.09372413e-01,5.09017766e-01,4.57352489e-01,-8.78148139e-01,-1.02541840e+00,-8.81219447e-01,-3.04242820e-01,-8.09909999e-01,-1.06478965e+00,-8.03420365e-01,-8.96234274e-01,-2.53438205e-01,-5.95712602e-01,-5.53688765e-01,-1.51134157e+00,-6.92290008e-01,-1.58541775e+00,8.78616273e-02,-9.74470854e-01,-1…	A	[0, 0, 1, 1, 0, 0, 0, 0]	english
zy102934fk5fenhv	-2.17147581e-02,-4.05514419e-01,2.58931108e-02,2.14190036e-02,9.60710868e-02,-3.81708890e-02,2.46298742e-02,2.82242727e-02,4.18129452e-02,6.08099252e-02,8.37296098e-02,-2.04403959e-02,-1.42900143e-02,-2.06383795e-01,-2.45596655e-02,-9.36800838e-02,6.27426282e-02,6.36003539e-02,6.55263737e-02,3.08829919e-02,-4.06466483e-04,1.89478286e-02,2.20935009e-02,6.28802851e-02,-6.09022938e-03,7.79254287e-02…	-6.82385206e-01,-5.58291435e-01,-5.62021434e-01,-1.56968582e+00,-7.75825799e-01,-3.37322891e-01,-6.37374461e-01,3.78991038e-01,1.73782051e-01,-7.75032640e-01,-8.98829281e-01,-7.55540967e-01,-2.96054125e-01,-8.91690969e-01,-9.33030605e-01,-5.93341887e-01,-7.29304969e-01,-1.41407728e-01,-3.69949520e-01,-4.95840371e-01,-1.57370770e+00,-5.39872646e-01,-1.27378893e+00,2.43516803e-01,-8.39534104e-01,-1…	A	[0, 0, 1, 1, 0, 0, 0, 0]	english
zy110800b4ret8rt	2.28332658e-03,-4.91535932e-01,-3.84204984e-02,2.45711766e-02,-1.63459405e-02,-6.46878555e-02,1.16476193e-01,2.15463825e-02,5.06678782e-03,3.37654911e-02,3.08644418e-02,-2.55064592e-02,9.45827179e-03,-1.70237616e-01,2.49456498e-03,-8.17366093e-02,9.93325263e-02,7.31432587e-02,5.93282953e-02,1.97669566e-02,-5.50516322e-03,-1.70468725e-03,-8.28287005e-02,6.16704896e-02,5.05486690e-02,5.50595820e-02…	-6.44633174e-01,-4.97045934e-01,-5.23921847e-01,-1.44030499e+00,-5.44908941e-01,-2.55733520e-01,-5.54395735e-01,4.40020829e-01,1.94996119e-01,-8.43232512e-01,-1.08742559e+00,-9.19836462e-01,-4.04104561e-01,-1.01787162e+00,-1.12958288e+00,-6.70486033e-01,-9.27677691e-01,-2.41502389e-01,-4.99971122e-01,-5.85808337e-01,-1.55291259e+00,-8.16931367e-01,-1.44277787e+00,6.26055077e-02,-1.05047715e+00,-1…	A	[0, 0, 0, 0, 0, 0, 0, 0]	english
zy110814x9h8cwfu	-1.86641663e-02,-4.20606613e-01,-3.49217243e-02,2.13581137e-02,-5.48922876e-03,-7.16442317e-02,1.14558846e-01,1.80924758e-02,1.43720601e-02,4.85492088e-02,3.64894196e-02,-9.27562267e-03,-3.45121743e-03,-1.41841725e-01,1.84825044e-02,-5.69948070e-02,1.01655185e-01,6.13882877e-02,1.18119814e-01,1.22642647e-02,1.97613779e-02,-1.23411547e-02,-7.36683905e-02,6.22663274e-02,6.04410097e-02,4.27753441e-0…	-6.18591309e-01,-4.86920506e-01,-5.50663650e-01,-1.48470366e+00,-6.64088190e-01,-1.57868221e-01,-5.37853956e-01,3.83805156e-01,2.35666782e-01,-8.37704420e-01,-1.04789972e+00,-8.38298917e-01,-3.86374623e-01,-9.84674692e-01,-1.09657121e+00,-6.34534538e-01,-7.82182455e-01,-2.91258693e-01,-5.34234583e-01,-6.76935434e-01,-1.64938164e+00,-7.86873102e-01,-1.46035349e+00,9.53778997e-02,-1.02127624e+00,-1…	A	[0, 0, 0, 0, 0, 0, 0, 0]	english
zy110827aqca9605	-1.05479192e-02,-4.77652729e-01,-3.52627859e-02,3.39754447e-02,1.02812238e-02,-6.59710616e-02,1.16292737e-01,2.76217312e-02,1.53769506e-02,3.53323296e-02,4.10888344e-02,-1.58610214e-02,5.61129302e-04,-1.96884260e-01,2.05429439e-02,-8.44109356e-02,9.31094587e-02,4.37634513e-02,1.15938969e-01,1.34905633e-02,1.10005867e-02,-1.16064940e-02,-6.29293025e-02,5.91267422e-02,5.91999106e-02,3.42048220e-02,…	-7.22163022e-01,-4.79863465e-01,-5.46492398e-01,-1.43952024e+00,-5.77522218e-01,-1.97149143e-01,-5.13273776e-01,4.15653616e-01,2.36750260e-01,-8.65509212e-01,-1.03411400e+00,-9.15956259e-01,-3.86964053e-01,-9.25214052e-01,-1.12106621e+00,-6.41893625e-01,-8.01842928e-01,-2.35635906e-01,-4.48280424e-01,-5.31085908e-01,-1.61126256e+00,-7.74137914e-01,-1.51316881e+00,1.03305861e-01,-9.73775446e-01,-1…	A	[0, 0, 0, 0, 0, 0, 0, 0]	english
zy125700tgvfqr0k	-2.09642872e-02,-4.08195615e-01,1.88596621e-02,2.52041556e-02,6.50915504e-02,-5.31418771e-02,1.05696082e-01,3.64410058e-02,6.60393983e-02,8.18032175e-02,8.08872133e-02,1.64176826e-03,-2.40358524e-02,-1.44276753e-01,-3.24898562e-03,-1.01612203e-01,6.85887933e-02,7.14268237e-02,1.20339215e-01,3.70445028e-02,-2.53729895e-02,1.27919521e-02,-2.24905391e-03,6.72010183e-02,-8.20394419e-03,8.97135064e-02…	-6.93009317e-01,-5.03000319e-01,-6.36873901e-01,-1.67037523e+00,-8.69426489e-01,-2.53544301e-01,-6.71835601e-01,4.22216356e-01,3.51781428e-01,-8.38919282e-01,-1.16042912e+00,-8.62671196e-01,-4.09243047e-01,-1.00770354e+00,-1.19882929e+00,-9.26118076e-01,-8.71629298e-01,-3.99442255e-01,-6.94017470e-01,-6.67479634e-01,-1.69139028e+00,-8.12720120e-01,-1.57794046e+00,-5.64563414e-03,-9.85992432e-01,-…	A	[0, 0, 1, 0, 0, 0, 1, 0]	english
zy125712y8v8gnaa	-1.73818022e-02,-4.48551178e-01,2.84223501e-02,2.77127884e-02,7.84655809e-02,-4.62078676e-02,3.51574123e-02,2.39330176e-02,5.07304296e-02,9.27798375e-02,7.85707757e-02,-3.63594876e-03,-3.21977325e-02,-2.13758633e-01,-3.21153328e-02,-1.00938246e-01,6.31377101e-02,6.70365989e-02,1.13398783e-01,5.28517812e-02,-2.41127368e-02,1.94733143e-02,1.56505164e-02,6.67220503e-02,8.38530250e-03,8.68842751e-02,…	-6.91095769e-01,-4.28780288e-01,-5.96006453e-01,-1.68230963e+00,-7.48544097e-01,-1.26902714e-01,-5.06508946e-01,2.79420823e-01,2.12226897e-01,-8.84224594e-01,-1.08967280e+00,-8.21297169e-01,-3.67658645e-01,-9.52474833e-01,-1.22728276e+00,-7.38692760e-01,-8.89649332e-01,-3.60674083e-01,-6.24434054e-01,-6.27352417e-01,-1.68186247e+00,-7.96130776e-01,-1.49535131e+00,1.92607537e-01,-9.27666068e-01,-1…	A	[0, 0, 1, 1, 0, 0, 1, 0]	english
zy125738kxv66y08	-8.65679607e-03,-4.22292769e-01,8.53941217e-03,3.73542346e-02,7.49205276e-02,-5.04096076e-02,3.98432016e-02,3.49652879e-02,5.06473817e-02,7.93808401e-02,7.36047029e-02,-5.14960987e-03,-1.36331683e-02,-1.81363970e-01,7.42204301e-03,-1.13779500e-01,6.44107312e-02,8.19674730e-02,1.16660200e-01,3.18585560e-02,-9.20069776e-03,1.20570241e-02,1.64225213e-02,7.96093643e-02,-6.00833166e-03,7.93560594e-02,…	-8.30439150e-01,-4.97064173e-01,-6.12037957e-01,-1.58392870e+00,-7.82016456e-01,-2.13336989e-01,-6.02226079e-01,4.06053632e-01,2.84214377e-01,-7.87178397e-01,-1.10674775e+00,-9.27182972e-01,-2.94867009e-01,-9.87931788e-01,-1.20993102e+00,-6.81189895e-01,-8.98864985e-01,-3.77978414e-01,-6.07316852e-01,-5.99069715e-01,-1.71748090e+00,-8.59522462e-01,-1.56241012e+00,-2.66900379e-02,-1.07043147e+00,-…	A	[0, 0, 1, 1, 0, 0, 0, 0]	english
zy1258061auqwt3h	-3.80771868e-02,-3.94190401e-01,1.64332874e-02,1.97169147e-02,9.23991203e-02,-4.31723110e-02,5.40735982e-02,3.69553939e-02,7.23633766e-02,8.53248090e-02,7.37822726e-02,6.25581015e-04,-2.10006312e-02,-1.76963463e-01,-4.09067282e-03,-1.09600887e-01,5.84654249e-02,7.11777508e-02,8.85185152e-02,4.69877794e-02,6.62119535e-04,1.84491780e-02,9.04703327e-03,6.99095130e-02,5.49634499e-03,8.17493796e-02,-1…	-7.71488965e-01,-4.79430944e-01,-6.48319304e-01,-1.60162008e+00,-8.02647352e-01,-2.63044417e-01,-6.67020440e-01,5.13812661e-01,2.63414949e-01,-8.99487853e-01,-1.05275428e+00,-9.53041553e-01,-3.68100941e-01,-9.62938964e-01,-1.14505303e+00,-7.69933760e-01,-8.34974289e-01,-3.61198395e-01,-6.09364808e-01,-6.90132201e-01,-1.60774291e+00,-7.46086240e-01,-1.44450808e+00,1.14108816e-01,-1.06020904e+00,-1…	A	[0, 0, 1, 1, 0, 0, 0, 0]	english
zy134542xmmt57tc	-5.31172007e-03,-4.05429602e-01,6.40561851e-03,7.15869712e-03,7.29561374e-02,-6.36674613e-02,7.43848756e-02,3.34555358e-02,6.84669539e-02,9.46250334e-02,8.92494023e-02,9.73530300e-03,-2.23999526e-02,-1.77775532e-01,-2.24971492e-03,-1.27787083e-01,7.05282837e-02,9.33592767e-02,7.43121207e-02,3.33931297e-02,-1.76727977e-02,-1.86540128e-03,7.35726953e-03,6.56452999e-02,1.05617512e-02,9.25635397e-02,…	-0.76032054,-0.5407452,-0.5736141,-1.6015211,-0.7751775,-0.18577203,-0.61166084,0.4557761,0.34560245,-0.8910582,-0.989967,-0.80503416,-0.37153083,-0.92096263,-1.1922582,-0.708529,-0.828233,-0.29047152,-0.52288014,-0.6782086,-1.5611259,-0.6960424,-1.3961464,0.15837865,-1.021492,-1.1774546,-0.96669126,-1.2293484,-0.8829917,-0.53264695,-1.0625459,-0.7972301,-0.54806477,-0.6279731,-0.49951687,-0.5646…	A	[0, 0, 1, 1, 0, 0, 0, 0]	english
zy14002103321kh2	-5.91048133e-03,-3.97801727e-01,3.82101606e-03,4.28278707e-02,6.65051788e-02,-4.98605259e-02,9.16725546e-02,2.80465744e-02,4.45955321e-02,8.97294432e-02,7.87916929e-02,-2.33652396e-03,-3.12907994e-03,-1.89976245e-01,1.30982399e-02,-1.13216802e-01,6.20618537e-02,7.38666058e-02,1.20911248e-01,3.36420685e-02,-1.08580152e-02,1.82615444e-02,2.20975094e-03,8.56987536e-02,-1.18234148e-03,8.08132738e-02,…	-7.71276057e-01,-5.05715549e-01,-5.11584461e-01,-1.60156953e+00,-7.10198402e-01,-1.08499035e-01,-4.90814924e-01,4.65785831e-01,3.22543740e-01,-7.44219720e-01,-1.08134687e+00,-9.26013052e-01,-4.20244962e-01,-9.87006366e-01,-1.30105186e+00,-6.80905879e-01,-8.09477687e-01,-3.44745427e-01,-6.77911043e-01,-5.91528594e-01,-1.61496508e+00,-7.45280266e-01,-1.48384738e+00,6.09398931e-02,-9.37248349e-01,-1…	A	[0, 0, 1, 1, 0, 0, 0, 0]	english
zy124647pmd26q9m	-1.20870043e-02,-3.77066404e-01,2.57027037e-02,1.51777714e-02,8.81055146e-02,-3.22670788e-02,1.96521753e-03,3.67650017e-02,3.46353501e-02,8.89915675e-02,8.61577913e-02,-3.13224420e-02,-3.13563943e-02,-1.84360236e-01,-2.26414111e-02,-1.22837007e-01,3.90862636e-02,9.52076614e-02,7.78303221e-02,4.82594669e-02,-1.37275811e-02,2.94025689e-02,1.24035217e-02,6.05463274e-02,-2.95958966e-02,9.37090516e-02…	-7.27447689e-01,-4.90612715e-01,-6.45291328e-01,-1.51805460e+00,-6.53616428e-01,-2.59931237e-01,-5.88208795e-01,4.26826388e-01,2.03911901e-01,-7.90169239e-01,-1.05260432e+00,-9.17625189e-01,-4.41118807e-01,-1.03339815e+00,-1.17933226e+00,-6.47104502e-01,-7.52993584e-01,-2.87722260e-01,-5.58263004e-01,-6.24861896e-01,-1.59637916e+00,-7.31787741e-01,-1.46137369e+00,8.00729766e-02,-1.10864592e+00,-1…	A	[0, 0, 1, 1, 0, 0, 1, 0]	english
zy124707agmh9afk	-2.34300215e-02,-4.07830149e-01,1.60752665e-02,2.33453866e-02,7.00536445e-02,-2.79283337e-02,4.80928011e-02,4.41009142e-02,2.89237127e-03,6.81781173e-02,8.96429569e-02,-2.34596245e-02,-2.95423307e-02,-2.17992648e-01,-3.01210918e-02,-1.13255292e-01,5.03313206e-02,6.21328056e-02,8.11024383e-02,4.62133102e-02,-3.32816108e-03,2.96274759e-02,2.03037448e-02,7.49124140e-02,-7.72345532e-03,1.10918030e-01…	-5.77170670e-01,-5.32183766e-01,-5.74842155e-01,-1.56702542e+00,-6.30737305e-01,-1.71716228e-01,-5.18311143e-01,4.13289458e-01,3.01564962e-01,-8.16702366e-01,-1.13347256e+00,-9.71311867e-01,-3.27935398e-01,-1.00081027e+00,-1.14273870e+00,-6.20040715e-01,-6.95544124e-01,-2.17202663e-01,-5.60302198e-01,-5.91412902e-01,-1.56767070e+00,-7.69445956e-01,-1.48550546e+00,2.14161411e-01,-9.54228640e-01,-1…	A	[0, 0, 1, 1, 0, 0, 1, 0]	english
zy141943s4q9h60c	-4.11261991e-03,-3.58885050e-01,6.91950973e-03,1.49277467e-02,6.15940765e-02,-5.26506901e-02,4.86993343e-02,4.22172919e-02,1.25169018e-02,7.25061968e-02,5.48055843e-02,-9.55465436e-03,-2.89079342e-02,-1.44510940e-01,-1.91344135e-02,-9.64519233e-02,7.88180083e-02,8.82026479e-02,1.05234757e-01,2.16861479e-02,2.00059870e-03,1.86440609e-02,-1.15150604e-02,8.29299241e-02,-2.04491913e-02,8.70077014e-02…	-5.67365944e-01,-4.28417116e-01,-6.11438751e-01,-1.64154899e+00,-7.80165434e-01,-1.77822351e-01,-6.12086117e-01,4.76070821e-01,2.40211472e-01,-8.40541184e-01,-1.02483082e+00,-8.72849822e-01,-3.14141035e-01,-9.47208583e-01,-1.05019128e+00,-6.97374105e-01,-8.03484976e-01,-2.24067122e-01,-5.41794121e-01,-6.02748573e-01,-1.57583106e+00,-7.09735572e-01,-1.40078545e+00,5.92826009e-02,-9.63129401e-01,-1…	A	[0, 0, 1, 1, 0, 0, 1, 0]	english
zy215341q0wa6m7x	-8.79333541e-03,-4.06232774e-01,6.48118847e-04,2.80704312e-02,6.66265562e-02,-4.13260907e-02,4.86017466e-02,2.76884343e-02,5.27149923e-02,7.95633420e-02,7.25712702e-02,-9.71159153e-03,-2.07041879e-03,-1.93613231e-01,1.70349758e-02,-1.14362851e-01,8.24306160e-02,6.20954372e-02,1.15141377e-01,3.63402590e-02,-1.39696654e-02,1.87520720e-02,3.42876883e-03,6.84351400e-02,4.16784314e-04,7.72264004e-02,-…	-7.42292702e-01,-5.13859987e-01,-6.00466788e-01,-1.65077746e+00,-7.90527642e-01,-2.20544487e-01,-5.41051030e-01,4.16733474e-01,1.93347305e-01,-8.66089046e-01,-1.11359763e+00,-8.69077027e-01,-3.65807474e-01,-1.04768360e+00,-1.27118111e+00,-8.09366405e-01,-8.17878187e-01,-4.22956556e-01,-6.67738497e-01,-6.10215783e-01,-1.72533655e+00,-7.97416091e-01,-1.57357752e+00,-2.65842695e-02,-1.01927125e+00,-…	A	[0, 0, 1, 1, 0, 0, 0, 0]	english
zy2251144dqtdaha	-2.07529888e-02,-4.56606090e-01,-1.55977067e-03,2.67515592e-02,3.33620831e-02,-5.93550727e-02,1.30205661e-01,3.15728597e-02,7.03669116e-02,5.64200282e-02,7.14370534e-02,-3.44169214e-02,4.50778194e-03,-1.21298142e-01,1.19373649e-02,-5.21520823e-02,9.56477672e-02,6.15327358e-02,1.23730108e-01,7.62387039e-03,5.73681667e-03,1.34987039e-02,-3.00201867e-02,9.19011682e-02,5.15982322e-02,7.02995062e-02,-…	-7.24630177e-01,-5.21465719e-01,-5.80681622e-01,-1.51608527e+00,-6.31769359e-01,-1.62694097e-01,-4.90046740e-01,3.50199133e-01,1.97068706e-01,-8.44546974e-01,-1.03661966e+00,-8.92975748e-01,-4.15504843e-01,-8.99949372e-01,-1.16636717e+00,-6.73102319e-01,-8.51468086e-01,-2.81009346e-01,-4.59540695e-01,-5.75428188e-01,-1.57144165e+00,-7.60558069e-01,-1.39399421e+00,1.43383577e-01,-9.07264292e-01,-1…	A	[0, 0, 1, 1, 0, 0, 1, 0]	english
zy2337369b56hp88	-2.15706369e-03,-2.59298235e-01,2.06697471e-02,2.49891412e-02,1.04251832e-01,-1.08379334e-01,7.55084008e-02,3.57166491e-02,1.31995082e-01,9.80702639e-02,7.49587640e-02,-6.14582039e-02,-3.24875936e-02,-1.36499241e-01,-5.66434599e-02,-1.21662185e-01,4.93342131e-02,1.67186484e-01,8.24117213e-02,3.19899134e-02,3.52347158e-02,4.14579399e-02,6.26955703e-02,8.55668262e-02,-9.35596973e-03,5.80380410e-02,…	-6.78426325e-01,-4.43524688e-01,-5.45894146e-01,-1.40180206e+00,-6.83510721e-01,-1.29448891e-01,-4.91191864e-01,5.00613153e-01,3.04736227e-01,-8.25793207e-01,-1.05111587e+00,-9.12898123e-01,-4.22787189e-01,-9.93883371e-01,-1.18314707e+00,-5.77939689e-01,-8.08601677e-01,-3.51823419e-01,-5.42577922e-01,-6.09539628e-01,-1.61043608e+00,-7.56090164e-01,-1.45035601e+00,1.21414065e-01,-8.76611888e-01,-1…	A	[0, 0, 0, 0, 0, 0, 0, 0]	english
zy221515ebu61ugs	-9.21884086e-03,-4.51185495e-01,9.95806791e-03,1.62240826e-02,9.33827758e-02,-6.23687841e-02,5.45235425e-02,3.91631201e-02,6.25725687e-02,9.34193730e-02,6.84380755e-02,1.73524581e-02,-1.75364520e-02,-1.56059414e-01,-9.22556210e-04,-1.03860222e-01,6.98639899e-02,8.26527849e-02,1.08090505e-01,3.50498222e-02,1.06964903e-02,1.70038696e-02,9.33879800e-03,6.53102845e-02,-3.83603922e-03,7.35536367e-02,-…	-6.75917506e-01,-5.20348310e-01,-4.89709705e-01,-1.49978828e+00,-6.91305697e-01,-2.53106415e-01,-4.82997239e-01,3.85451227e-01,3.34713221e-01,-9.23038840e-01,-1.08894980e+00,-7.55298555e-01,-2.32922643e-01,-8.74018431e-01,-1.05826759e+00,-7.52723455e-01,-8.46818328e-01,-1.82457566e-01,-5.84195435e-01,-6.17598593e-01,-1.55590355e+00,-7.68742144e-01,-1.43802667e+00,1.52025104e-01,-9.82644677e-01,-1…	A	[0, 0, 1, 1, 0, 0, 0, 0]	english
zy221550d0pa0yqm	-1.88468385e-03,-3.88034075e-01,1.61272790e-02,4.77130059e-03,8.05564076e-02,-5.16247563e-02,2.44612955e-02,3.94453183e-02,5.92433363e-02,8.26827586e-02,1.03182167e-01,-1.24348197e-02,-6.94692181e-03,-1.94521278e-01,-3.77525277e-02,-1.34501442e-01,4.88640442e-02,8.17762613e-02,4.02693376e-02,5.21459207e-02,-1.43670598e-02,2.20929403e-02,1.57054495e-02,5.73393255e-02,-5.04822144e-03,7.28907809e-02…	-7.76930511e-01,-6.65950716e-01,-6.54412270e-01,-1.52698469e+00,-6.60913050e-01,-1.50086418e-01,-4.96639222e-01,2.43463486e-01,1.45491168e-01,-8.67907763e-01,-1.08367181e+00,-8.40323746e-01,-4.17941093e-01,-9.29807067e-01,-9.84967351e-01,-7.77814507e-01,-9.21163619e-01,-1.93303421e-01,-4.48546857e-01,-5.56911945e-01,-1.45897579e+00,-9.11409378e-01,-1.48920107e+00,9.87372920e-02,-1.05624211e+00,-1…	A	[0, 0, 1, 1, 0, 0, 0, 0]	english
zy2216026g4usxxq	-2.16274299e-02,-4.14480835e-01,1.49622373e-02,7.52809690e-03,8.92865583e-02,-5.24856895e-02,4.66424190e-02,3.31092775e-02,6.99766874e-02,8.56263191e-02,8.19564313e-02,8.24322365e-03,-1.02662891e-02,-2.09818304e-01,-1.09092956e-02,-1.04403615e-01,6.40339106e-02,7.15908259e-02,8.59011859e-02,3.97914201e-02,-2.35368288e-03,2.43519135e-02,1.69337224e-02,6.50547072e-02,1.12549551e-02,6.64342418e-02,-…	-7.75081456e-01,-4.34889674e-01,-6.27980947e-01,-1.61600268e+00,-7.39182055e-01,-1.17224693e-01,-4.98951554e-01,3.29478711e-01,1.93723366e-01,-9.89853263e-01,-1.01632881e+00,-8.54283988e-01,-4.54951882e-01,-1.01614916e+00,-1.07052767e+00,-7.41730332e-01,-7.79568315e-01,-1.66590184e-01,-4.80854958e-01,-5.01803994e-01,-1.67948472e+00,-7.64796257e-01,-1.56875920e+00,7.97168836e-02,-1.01095486e+00,-1…	A	[0, 0, 1, 1, 0, 0, 0, 0]	english
zy160305ruqh8gma	-1.13719963e-02,-4.35135841e-01,6.47133868e-03,2.81389095e-02,4.90171686e-02,-4.42879796e-02,3.18113975e-02,2.55274437e-02,5.83926588e-02,6.28387779e-02,8.36353898e-02,-1.44808190e-02,-1.88802145e-02,-1.66006714e-01,5.81218069e-03,-7.50806257e-02,7.88114667e-02,7.79755116e-02,1.03984445e-01,3.57442312e-02,7.07829557e-03,1.35735860e-02,2.84345332e-03,6.19763471e-02,-3.98842851e-03,7.08121061e-02,-…	-0.66398495,-0.3094709,-0.6174857,-1.5466352,-0.769113,-0.21646069,-0.5444473,0.6302856,0.42349008,-0.8284651,-1.0286069,-0.85828286,-0.28032583,-1.0238385,-1.1021023,-0.56052977,-0.64914227,-0.31161848,-0.6248925,-0.67548895,-1.4656644,-0.6214423,-1.3773576,0.27497566,-0.94500494,-1.1724998,-0.80006695,-1.0855961,-0.9818251,-0.36117056,-0.8656379,-0.710695,-0.33622652,-0.47198746,-0.38316464,-0.…	A	[0, 0, 0, 0, 0, 0, 0, 0]	english
zy140852	-9.72693041e-03,-4.43032920e-01,-2.81532295e-02,2.20230892e-02,-1.37643479e-02,-7.90923089e-02,1.49963945e-01,2.31463686e-02,6.20020367e-03,1.14131086e-02,3.66897769e-02,-4.02476788e-02,7.84380827e-05,-1.46864414e-01,2.33895443e-02,-1.07225716e-01,9.39164758e-02,6.21535107e-02,9.45493951e-02,-4.43508383e-03,-1.62622251e-03,-2.25042850e-02,-6.04829937e-02,7.42034316e-02,9.06640440e-02,4.20086831e-…	-0.8490203,-0.550361,-0.6107915,-1.6187159,-0.73135585,-0.27152967,-0.7046733,0.31718746,0.19068551,-0.7654176,-1.1857258,-0.98880243,-0.4308828,-1.0807701,-1.1644902,-0.7094056,-0.8626585,-0.30491364,-0.49236357,-0.6025412,-1.786933,-0.83265,-1.5116278,-0.02319233,-1.0379572,-1.2362913,-0.8730013,-1.2385358,-0.946466,-0.4069337,-1.0081387,-0.85586387,-0.56342894,-0.6747093,-0.4239488,-0.67662495…	A	[0, 0, 0, 0, 0, 0, 0, 0]	english
zy153418	6.17602468e-03,-3.93481016e-01,-2.35488638e-02,3.46894860e-02,-1.64856645e-03,-6.83942288e-02,1.18466295e-01,3.27790976e-02,8.41106195e-03,1.10568842e-02,5.50906509e-02,-1.46264927e-02,-1.01260981e-02,-2.29391456e-01,1.45364935e-02,-8.11696798e-02,1.04022585e-01,6.30461723e-02,8.11924934e-02,-1.40435286e-02,6.33513974e-03,-3.41678075e-02,-5.15413173e-02,6.98177367e-02,7.07887635e-02,3.65800560e-0…	-0.6788903,-0.44196507,-0.6414619,-1.6605631,-0.7308217,-0.18737842,-0.6742399,0.5948195,0.40793872,-0.86831623,-0.9127486,-0.77097756,-0.21395512,-0.9009452,-1.0493692,-0.58778715,-0.76320285,-0.20195314,-0.5622334,-0.59447986,-1.5559573,-0.7033707,-1.4241753,0.1304942,-0.9579492,-1.1338106,-0.8961818,-1.1660503,-0.84921134,-0.41417575,-0.9705723,-0.847044,-0.6058327,-0.7601754,-0.53094137,-0.58…	A	[0, 0, 0, 0, 0, 0, 0, 0]	english
zy204748rsg3d0y6	-1.18213939e-05,-4.45883095e-01,-1.72002111e-02,3.47800553e-02,1.07025411e-02,-5.55797480e-02,1.15457997e-01,3.39414515e-02,2.01550536e-02,2.80402545e-02,8.80602971e-02,-2.69797118e-03,-8.34572315e-03,-1.54328570e-01,1.65128242e-02,-7.24798143e-02,9.75479484e-02,4.51449379e-02,7.22309500e-02,-1.03531433e-02,-3.43847694e-03,-8.85340944e-03,-5.09537682e-02,6.93413913e-02,6.21230789e-02,3.94825190e-…	-6.85605586e-01,-6.04444265e-01,-6.44551218e-01,-1.56104541e+00,-6.81344688e-01,-1.87796548e-01,-5.53581536e-01,3.90952885e-01,2.58648574e-01,-8.41789603e-01,-9.93923366e-01,-8.48597407e-01,-3.52080137e-01,-9.02732372e-01,-1.14415431e+00,-6.85856700e-01,-8.11032176e-01,-3.60908538e-01,-4.86599535e-01,-5.67178726e-01,-1.56902087e+00,-8.77943635e-01,-1.46772480e+00,1.29674390e-01,-1.02858531e+00,-1…	A	[0, 0, 0, 0, 0, 0, 0, 0]	english
zy153406uak74wvm	-1.29811130e-02,-3.89723599e-01,-3.23989540e-02,1.71996336e-02,-9.79861431e-03,-7.98002034e-02,1.16769165e-01,2.17529759e-02,4.98455623e-03,3.74467820e-02,5.76613322e-02,-1.05403494e-02,-1.14776809e-02,-2.10882276e-01,1.32928779e-02,-4.11322713e-02,8.59878361e-02,8.14693868e-02,7.59664923e-02,-1.22664971e-02,3.29553476e-03,-3.63760628e-02,-6.22427315e-02,8.11967552e-02,8.62031206e-02,4.32744473e-…	-0.6728505,-0.5296544,-0.58527255,-1.6360196,-0.76595753,-0.3747759,-0.76813483,0.42280036,0.1695081,-0.8490003,-1.0471354,-0.879943,-0.4403764,-0.99098206,-1.1248628,-0.6882412,-0.9600029,-0.29022723,-0.45529297,-0.6245194,-1.7060685,-0.8590391,-1.5456986,0.0527457,-1.1384758,-1.1529993,-0.89094824,-1.292207,-0.8704529,-0.44236147,-1.0179235,-0.88887024,-0.59837514,-0.5818054,-0.40801698,-0.5551…	A	[0, 0, 0, 0, 0, 0, 0, 0]	english
zy102921vunu182n	1.19406050e-02,-3.91782582e-01,-3.38965505e-02,2.20554098e-02,1.74260139e-02,-6.96075931e-02,1.41283244e-01,2.92808805e-02,4.00675759e-02,1.73437521e-02,2.21132673e-03,-3.37988995e-02,2.01340951e-03,-2.19154775e-01,8.74474924e-03,-1.04721725e-01,1.00242883e-01,6.68950975e-02,1.01895355e-01,5.26546687e-03,-7.70439487e-03,-4.12998348e-03,-5.66369668e-02,9.22180936e-02,4.96774837e-02,4.30430807e-02,…	-6.32845461e-01,-3.53831202e-01,-5.41818917e-01,-1.64646232e+00,-6.53144002e-01,-2.66934782e-01,-6.34097338e-01,5.21489263e-01,3.99664670e-01,-7.87701130e-01,-9.66761708e-01,-8.40233147e-01,-1.94744855e-01,-8.57510686e-01,-1.01207507e+00,-6.58464134e-01,-7.82813728e-01,-1.97583437e-01,-5.32942891e-01,-6.00879490e-01,-1.53402030e+00,-7.21631765e-01,-1.46606696e+00,1.27167881e-01,-1.01656258e+00,-1…	A	[0, 0, 0, 0, 0, 0, 0, 0]	english
zy172519dchg1he7	-8.48363992e-03,-3.93308818e-01,-3.65214348e-02,3.67168412e-02,4.90525784e-03,-5.53463288e-02,1.18610159e-01,2.24665757e-02,-8.27309117e-03,3.55694368e-02,3.24903801e-02,-3.33831534e-02,3.16862203e-03,-2.06296176e-01,-3.05617042e-03,-7.60607123e-02,8.27646330e-02,7.74322227e-02,4.82049771e-02,1.83872972e-03,-1.51253156e-02,-1.69146340e-02,-3.31300870e-02,7.71580487e-02,7.64603391e-02,4.82333712e-…	-0.7635892,-0.6058853,-0.664147,-1.5892128,-0.7308139,-0.28943673,-0.6641696,0.33495092,0.20244896,-0.92366034,-1.006754,-0.80183697,-0.29030442,-0.9282994,-1.0694363,-0.8019726,-0.8007954,-0.3329737,-0.52527255,-0.62531966,-1.5893296,-0.7579598,-1.4357284,0.1933309,-1.0807185,-1.323717,-1.0241545,-1.3352579,-0.9971314,-0.57676715,-1.0071037,-0.8312435,-0.64104635,-0.7960162,-0.60488105,-0.724392…	A	[0, 0, 1, 1, 1, 0, 0, 0]	english
zy010433q1a6wwp1	-2.10650591e-03,-3.83571088e-01,-1.78816989e-02,2.93936003e-02,3.44876274e-02,-6.03530779e-02,1.06771812e-01,4.09389809e-02,5.16710691e-02,4.70716394e-02,5.83890975e-02,-2.74822023e-02,1.60543136e-02,-1.53840944e-01,1.56730227e-02,-1.21317491e-01,8.29657540e-02,8.94231722e-02,8.55175182e-02,6.11636322e-03,-6.47662766e-03,-8.46078712e-03,-3.60710472e-02,7.72161409e-02,1.76962912e-02,5.96900210e-02…	-6.95894957e-01,-5.21496296e-01,-6.14952505e-01,-1.64094865e+00,-8.22790563e-01,-3.57579350e-01,-7.00459898e-01,5.07195890e-01,3.69542032e-01,-8.28463972e-01,-9.39378917e-01,-8.86353791e-01,-3.05272043e-01,-9.83328402e-01,-1.12212408e+00,-5.91287315e-01,-7.05631971e-01,-3.41836065e-01,-5.14405429e-01,-5.98058522e-01,-1.50940168e+00,-7.96297550e-01,-1.42006934e+00,5.73697500e-02,-9.32659447e-01,-1…	A	[0, 0, 0, 0, 0, 0, 0, 0]	english
zy084030ussny97p	-4.99044452e-03,-3.10376585e-01,-5.11376653e-04,4.32291403e-02,5.94663732e-02,-6.48359358e-02,5.81352338e-02,1.03266248e-02,4.71650362e-02,6.81246892e-02,7.80663937e-02,-3.35671380e-02,2.20202794e-03,-1.76090151e-01,2.03264672e-02,-9.61320847e-02,6.02831915e-02,7.24754333e-02,1.10823423e-01,1.26303434e-02,3.91459465e-03,-1.19200163e-02,-9.51850601e-03,6.85376450e-02,9.11644287e-03,7.08724335e-02,…	-0.6482803,-0.65955764,-0.565917,-1.492119,-0.63746905,-0.23235881,-0.58386004,0.3561916,0.19213986,-0.91720736,-1.0848699,-0.84422386,-0.33777124,-1.007943,-1.1160381,-0.7444769,-0.8463922,-0.28521347,-0.5011807,-0.5862038,-1.5875721,-0.8484577,-1.5398333,0.00603315,-1.0139656,-1.165385,-0.85300773,-1.2106119,-0.8519203,-0.37613994,-0.84687835,-0.76823497,-0.48535952,-0.59873223,-0.49689287,-0.5…	A	[0, 0, 1, 0, 1, 0, 0, 0]	english
zy084059kkanps2j	6.69517601e-03,-3.05836231e-01,-3.37314350e-03,4.10039425e-02,4.74853441e-02,-7.12544322e-02,6.80394471e-02,2.15666685e-02,3.27374078e-02,5.89923933e-02,7.75570124e-02,-3.26054618e-02,4.27420344e-03,-1.74126476e-01,2.44312286e-02,-1.14700459e-01,7.36860782e-02,7.26909190e-02,8.55728164e-02,1.03650959e-02,-4.33936529e-03,-9.22564045e-03,-1.24124819e-02,7.92524666e-02,3.01350672e-02,7.87710398e-02,…	-7.21305490e-01,-5.30415118e-01,-6.86739087e-01,-1.55014193e+00,-7.67513633e-01,-3.01927775e-01,-6.73743427e-01,4.15727228e-01,2.89170802e-01,-7.44968235e-01,-9.08018887e-01,-7.54050374e-01,-3.84545416e-01,-8.75989437e-01,-1.17833817e+00,-6.11748695e-01,-6.90389395e-01,-3.12941968e-01,-4.88779724e-01,-5.61897874e-01,-1.51563895e+00,-7.98942029e-01,-1.36487639e+00,4.98267636e-02,-9.19778824e-01,-1…	A	[0, 0, 1, 0, 1, 0, 0, 0]	english
zy1628338jwmpjju	-2.88265501e-03,-4.00685847e-01,-1.43283578e-02,2.85895132e-02,3.14320251e-02,-8.45092312e-02,8.80573317e-02,3.02833822e-02,2.92612910e-02,3.65628079e-02,3.98911051e-02,-3.23152021e-02,5.23929391e-03,-1.52175486e-01,3.45172500e-03,-8.09334219e-02,8.28377157e-02,7.82855153e-02,1.27596408e-01,5.51626179e-03,1.83468289e-03,-2.04687268e-02,-3.25287730e-02,6.55448362e-02,4.73189652e-02,5.21418527e-02,…	-0.73590326,-0.43287915,-0.6002492,-1.5984383,-0.7212462,-0.28864014,-0.7214242,0.47791964,0.291099,-0.8983102,-1.0724767,-0.91773325,-0.2967828,-0.9431281,-1.2346305,-0.7063656,-0.7435249,-0.3708405,-0.5992971,-0.55160403,-1.5949724,-0.73170197,-1.55305,0.13907754,-0.98208964,-1.3360726,-0.92555636,-1.3178184,-0.91451454,-0.46759164,-0.98736316,-0.9221211,-0.5580275,-0.6607724,-0.509216,-0.54662…	A	[0, 0, 1, 0, 1, 0, 0, 0]	english
zy162904t15q51ab	2.94574886e-03,-3.87319684e-01,-1.49708185e-02,3.67243849e-02,1.27248671e-02,-7.83529580e-02,8.69125128e-02,3.23609933e-02,-1.62211992e-03,2.04925947e-02,4.54694256e-02,-2.31998600e-02,-7.26005994e-03,-1.55879766e-01,-1.23705273e-03,-6.65702298e-02,8.32308382e-02,6.76903501e-02,9.42811146e-02,7.66724441e-03,1.17740957e-02,-1.14135612e-02,-4.87634912e-02,6.91428185e-02,4.77252677e-02,5.47197163e-0…	-7.11583078e-01,-5.52943766e-01,-6.05010688e-01,-1.55656242e+00,-7.89873183e-01,-2.73942590e-01,-6.14218116e-01,3.99006784e-01,2.41154194e-01,-8.39146852e-01,-1.10712194e+00,-9.74352479e-01,-4.09153432e-01,-1.05107975e+00,-1.18739378e+00,-7.10097551e-01,-8.32636595e-01,-2.56099820e-01,-5.57853281e-01,-6.29683375e-01,-1.65681565e+00,-6.90772533e-01,-1.48925352e+00,1.29067481e-01,-9.45407152e-01,-1…	A	[0, 0, 1, 0, 1, 0, 0, 0]	english
zy110150qwsqx32d	-2.01026853e-02,-4.82988179e-01,-3.26975808e-02,2.22341325e-02,-6.56558666e-03,-5.66637032e-02,1.24377944e-01,4.16507535e-02,-4.85717691e-03,3.89842615e-02,8.69874842e-03,-4.20749187e-02,1.06062675e-02,-1.63088083e-01,3.46297771e-02,-7.88488761e-02,1.09580055e-01,5.72182424e-02,9.07360911e-02,1.95854576e-03,7.86333252e-03,-1.94239672e-02,-3.48363146e-02,5.71831353e-02,6.95667490e-02,4.85533476e-0…	-7.02381968e-01,-4.14839089e-01,-6.79478228e-01,-1.60358739e+00,-8.64158511e-01,-2.46695042e-01,-5.83967090e-01,5.10114491e-01,4.08290893e-01,-8.74087572e-01,-1.00337493e+00,-7.96251595e-01,-3.10388803e-01,-8.87632847e-01,-1.08329248e+00,-6.90002799e-01,-7.16210842e-01,-2.89127588e-01,-4.71423686e-01,-5.32660842e-01,-1.52069259e+00,-7.26822674e-01,-1.41978812e+00,1.75164446e-01,-9.51313138e-01,-1…	A	[0, 0, 0, 0, 0, 0, 0, 0]	english
zy123311xekf5c2v	-3.51379700e-02,-2.60344446e-01,4.39338982e-02,-1.66505128e-02,1.12317920e-01,-2.14542784e-02,-4.78511937e-02,5.32251410e-02,-1.42499553e-02,8.96944925e-02,9.21932235e-02,-1.17872097e-03,1.29089775e-02,-2.67720699e-01,-4.72928807e-02,-1.16179526e-01,2.57449178e-03,1.22369163e-01,-2.81067546e-02,6.52826428e-02,-6.16330002e-03,-1.25577096e-02,5.09802476e-02,2.55625322e-02,1.64959785e-02,6.13119788e…	-8.13177526e-01,-4.79966968e-01,-6.53743505e-01,-1.61197686e+00,-7.29754388e-01,-3.31369311e-01,-6.98224366e-01,3.61251235e-01,2.20192850e-01,-9.68706608e-01,-1.11836505e+00,-9.32294071e-01,-3.28934401e-01,-9.55012202e-01,-1.18938303e+00,-6.98057115e-01,-8.49287689e-01,-2.92268693e-01,-5.38332105e-01,-5.27322590e-01,-1.75479722e+00,-7.48575449e-01,-1.54825437e+00,1.90454256e-02,-1.10892463e+00,-1…	A	[0, 0, 0, 0, 0, 0, 0, 0]	english
zy131409x9bxg2ju	-2.96426564e-02,-4.82681632e-01,-2.75261682e-02,1.77568533e-02,-1.63306613e-02,-6.67511970e-02,1.00945614e-01,2.61042882e-02,-4.33961209e-03,4.47744578e-02,4.18479741e-02,-3.74256968e-02,-1.33714546e-02,-1.78182527e-01,-2.11022818e-03,-7.09192604e-02,1.04736626e-01,6.13299049e-02,4.71440479e-02,3.08517076e-04,-8.20701290e-03,-1.81119014e-02,-7.53269494e-02,6.09198399e-02,5.29539064e-02,4.62732948…	-6.85137868e-01,-4.60294604e-01,-6.80528283e-01,-1.59077597e+00,-7.67104506e-01,-2.94532716e-01,-6.03170395e-01,4.15768385e-01,2.50557184e-01,-8.63155007e-01,-1.17070770e+00,-9.23165083e-01,-4.10673589e-01,-1.04709435e+00,-1.27249002e+00,-7.54823327e-01,-8.92796993e-01,-4.16370809e-01,-7.00700879e-01,-6.57343566e-01,-1.69338179e+00,-8.13571513e-01,-1.57034707e+00,5.16153276e-02,-1.08363497e+00,-1…	A	[0, 0, 0, 0, 0, 0, 0, 0]	english
zy162855rpea97x7	-2.91219745e-02,-4.10448045e-01,-2.95990855e-02,1.49797732e-02,-7.73558859e-03,-8.48066062e-02,1.46491691e-01,2.45899782e-02,2.66772676e-02,2.42900476e-02,4.13043890e-03,-3.50733250e-02,-4.23203781e-03,-1.66214511e-01,1.22350128e-02,-9.22545940e-02,8.89201984e-02,4.96851504e-02,5.71039282e-02,9.78432316e-03,-7.76740117e-03,-2.62757693e-03,-7.19916597e-02,7.44056553e-02,5.32878265e-02,3.69640440e-…	-5.66666842e-01,-4.29503590e-01,-5.47175884e-01,-1.54085946e+00,-6.52948856e-01,-1.72996923e-01,-5.34222603e-01,5.38495362e-01,3.40700746e-01,-8.57629299e-01,-1.07650304e+00,-8.73320699e-01,-3.43930483e-01,-1.06196666e+00,-1.23612237e+00,-7.29403794e-01,-8.49222660e-01,-2.97189862e-01,-6.47442222e-01,-6.80945754e-01,-1.76015651e+00,-7.90109158e-01,-1.53592026e+00,9.50508714e-02,-1.09324145e+00,-1…	A	[0, 0, 0, 0, 0, 0, 0, 0]	english
zy162914980qypq7	-1.03974054e-02,-4.63937938e-01,-2.73125283e-02,2.09479164e-02,-1.95628200e-02,-7.25408792e-02,1.20087102e-01,3.08975112e-02,3.48836258e-02,2.56700199e-02,7.17565343e-02,-4.32606936e-02,-4.80087847e-03,-1.51395351e-01,-6.73055183e-03,-6.55230880e-02,9.34795886e-02,7.33054429e-02,6.11988157e-02,-4.54043318e-03,-1.09623801e-02,-1.41193438e-03,-6.19380288e-02,8.66318345e-02,5.71116731e-02,4.55943644…	-7.39611328e-01,-4.69385624e-01,-4.54187036e-01,-1.47607195e+00,-6.07719481e-01,-2.92496324e-01,-5.87178349e-01,4.08082515e-01,2.11678624e-01,-7.27153361e-01,-1.14124537e+00,-9.07861948e-01,-3.95896047e-01,-9.63919342e-01,-1.19611430e+00,-6.61263824e-01,-8.52965653e-01,-2.94415146e-01,-5.11845767e-01,-6.64800942e-01,-1.66918910e+00,-8.72269928e-01,-1.50466597e+00,4.95404601e-02,-1.07084191e+00,-1…	A	[0, 0, 0, 0, 0, 0, 0, 0]	english
zy075132xpbeyu17	-2.35795788e-02,-5.13713598e-01,-2.47657206e-02,6.48489315e-03,1.53686199e-03,-6.73847497e-02,1.12289630e-01,3.53536755e-02,3.57381701e-02,4.03198898e-02,4.55730483e-02,-1.34650599e-02,1.72586776e-02,-5.21898419e-02,4.57798922e-03,-6.21929765e-02,1.04612425e-01,6.20990880e-02,1.21591747e-01,7.50405621e-03,2.94157527e-02,1.01128239e-02,-4.92204577e-02,5.47485799e-02,5.72265051e-02,4.25155200e-02,-…	-6.59079492e-01,-6.35131657e-01,-5.48179090e-01,-1.48444414e+00,-7.19321966e-01,-1.68333471e-01,-6.29905760e-01,3.46575737e-01,2.03846574e-01,-8.97951484e-01,-1.00750089e+00,-8.85400534e-01,-5.15439391e-01,-8.99933517e-01,-1.14648414e+00,-6.64331317e-01,-9.00283635e-01,-2.34426931e-01,-5.30828714e-01,-5.73796511e-01,-1.54950893e+00,-7.52691269e-01,-1.40335882e+00,7.33753443e-02,-7.76181936e-01,-1…	A	[0, 0, 0, 0, 0, 0, 0, 0]	english
zy1623021xuhj5n8	-2.37123240e-02,-3.78815353e-01,2.19469871e-02,3.33791673e-02,7.13220462e-02,-4.66473028e-02,5.12432754e-02,1.42847002e-02,8.71380791e-02,7.08319694e-02,4.88150902e-02,2.05633640e-02,-1.28009710e-02,-1.72994435e-01,-2.18219450e-03,-9.77692530e-02,6.70179874e-02,6.69345185e-02,1.29650131e-01,1.66642033e-02,3.85027099e-03,1.87810063e-02,2.10754536e-02,8.46301168e-02,7.97447003e-03,7.21593648e-02,-3…	-7.34638035e-01,-5.52771091e-01,-7.22745001e-01,-1.61025441e+00,-8.14612627e-01,-2.65445828e-01,-6.31470501e-01,5.35881281e-01,3.61360341e-01,-8.42839241e-01,-9.89188910e-01,-9.41284060e-01,-3.60128254e-01,-1.02218521e+00,-1.15581548e+00,-6.45016193e-01,-7.49200165e-01,-2.60545343e-01,-5.37252426e-01,-6.35020554e-01,-1.56215286e+00,-6.04446471e-01,-1.34221530e+00,2.02437133e-01,-9.54898477e-01,-1…	A	[0, 0, 1, 1, 0, 0, 1, 0]	english
zy105717rwcf4pjd	2.30430905e-03,-4.44413424e-01,-1.24821085e-02,3.38607728e-02,4.54058722e-02,-6.01078942e-02,7.10561723e-02,2.98941247e-02,3.06603331e-02,5.77106811e-02,7.05289617e-02,-2.56765969e-02,1.04016513e-02,-1.24144539e-01,-2.59856228e-04,-8.20406675e-02,9.10733789e-02,8.52101296e-02,9.91123170e-02,2.52985470e-02,2.18059216e-02,9.11949389e-03,-2.15712041e-02,7.28867799e-02,2.02466287e-02,6.24209829e-02,-…	-7.54699409e-01,-5.24590731e-01,-6.34077370e-01,-1.61022604e+00,-7.98584282e-01,-3.23377550e-01,-6.20333850e-01,4.20587867e-01,2.09423304e-01,-9.15055752e-01,-1.01845539e+00,-7.96185732e-01,-4.60189342e-01,-7.95972526e-01,-1.04309988e+00,-6.40083373e-01,-8.23835552e-01,-2.69984037e-01,-4.10734981e-01,-5.33743322e-01,-1.52686274e+00,-8.55958164e-01,-1.49739826e+00,5.00409603e-02,-9.94243085e-01,-1…	A	[0, 0, 1, 1, 0, 0, 1, 0]	english
zy155603tpg4e4ye	-1.22571019e-02,-3.12671363e-01,5.25428876e-02,4.57856618e-03,1.01056382e-01,-2.91029736e-02,-4.16804701e-02,1.36018405e-02,-1.06675224e-02,1.03109911e-01,9.88879576e-02,-9.31718573e-03,-5.66370040e-03,-2.48811454e-01,-3.60983834e-02,-1.18324690e-01,2.42036059e-02,1.15885459e-01,-1.47715257e-03,6.53498918e-02,-1.63640827e-02,1.19391149e-02,4.48610932e-02,4.45319116e-02,3.23798577e-03,6.27044290e-…	-7.32269645e-01,-5.06073534e-01,-5.49269915e-01,-1.67415369e+00,-8.03927481e-01,-2.44280294e-01,-6.58460498e-01,3.93888235e-01,1.87970459e-01,-1.03274345e+00,-1.12641597e+00,-8.96339893e-01,-3.70757043e-01,-1.05830109e+00,-1.28255999e+00,-6.83347642e-01,-8.20917726e-01,-3.92635077e-01,-6.26324296e-01,-6.76888764e-01,-1.74218321e+00,-7.15213001e-01,-1.48260951e+00,5.84234893e-02,-9.75189149e-01,-1…	A	[1, 1, 0, 1, 1, 0, 1, 0]	english
zy143333wm4bd5xm	-2.13489160e-02,-4.07566190e-01,-3.61433513e-02,2.52771303e-02,-4.46776208e-03,-4.23757359e-02,1.06036134e-01,8.65004957e-03,-1.85731109e-02,3.72764394e-02,3.34965363e-02,-3.97794275e-03,-1.56599679e-03,-1.74113184e-01,-1.66788721e-03,-8.62989798e-02,8.92107785e-02,5.80105633e-02,1.24067441e-01,1.87452585e-02,1.22623183e-02,-5.63436653e-03,-5.24527915e-02,6.18553869e-02,5.23856580e-02,3.77392247e…	-6.06191516e-01,-4.43994194e-01,-5.69480240e-01,-1.52937889e+00,-7.07770169e-01,-1.93422750e-01,-5.84540069e-01,4.21114117e-01,2.32984543e-01,-8.70844364e-01,-1.04742002e+00,-8.97495031e-01,-3.87715846e-01,-8.87369812e-01,-1.12904227e+00,-6.88270867e-01,-7.75911391e-01,-3.05014700e-01,-5.24923861e-01,-5.98329067e-01,-1.51803410e+00,-8.19234669e-01,-1.43346786e+00,9.00112018e-02,-1.02928030e+00,-1…	A	[0, 0, 0, 0, 0, 0, 0, 0]	english
zy19475570dsxexq	-2.25818017e-03,-3.13398540e-01,-6.30350504e-03,-3.71965766e-03,-4.83380724e-03,-3.48082334e-02,1.46565050e-01,4.27985936e-02,5.35102636e-02,5.54715693e-02,9.57163721e-02,-1.23550668e-02,-1.52069815e-02,-1.54656768e-01,2.27154680e-02,-1.14624444e-02,8.93834531e-02,6.44215643e-02,1.60919026e-01,1.18429745e-02,1.66153554e-02,1.83545016e-02,-3.03692967e-02,9.21507478e-02,4.17246521e-02,6.00046962e-0…	-7.11267531e-01,-4.55823720e-01,-6.04739130e-01,-1.35448217e+00,-5.76616347e-01,-2.17809770e-02,-2.95472294e-01,3.27276260e-01,2.30474293e-01,-6.67994797e-01,-8.74014735e-01,-7.48658240e-01,-2.77132660e-01,-7.43830979e-01,-8.52896631e-01,-6.23031497e-01,-7.32522428e-01,-7.42307007e-02,-2.99076885e-01,-4.31084931e-01,-1.32766616e+00,-5.23352563e-01,-1.07747030e+00,2.48085529e-01,-7.20703959e-01,-1…	A	[0, 0, 0, 0, 0, 0, 0, 0]	english
zy101345ta2aqp9f	-2.27134433e-02,-4.49143499e-01,-3.63206193e-02,2.74165068e-02,-2.24109925e-02,-6.15417361e-02,1.23171076e-01,1.59046184e-02,1.81847415e-03,1.16027184e-02,1.39414929e-02,-1.28775067e-03,-7.39535689e-03,-1.68021366e-01,1.94108970e-02,-8.84364247e-02,9.15828869e-02,4.53678705e-02,6.85570240e-02,1.62633657e-02,5.94552374e-03,-6.45075366e-03,-7.63175189e-02,6.85194805e-02,6.11629710e-02,5.29872254e-0…	-0.7573171,-0.5465661,-0.6131294,-1.4799825,-0.7080062,-0.14276895,-0.5352808,0.35975644,0.23392229,-0.7886207,-1.0657628,-0.84865934,-0.40118882,-0.9706985,-1.2068645,-0.67489123,-0.8846729,-0.33782315,-0.4396759,-0.7217992,-1.5098246,-0.71395123,-1.2823195,0.07530499,-0.9584147,-1.1591753,-0.8521331,-1.18047,-0.95891184,-0.3063605,-0.8494222,-0.7626935,-0.50523895,-0.63011074,-0.50528187,-0.530…	A	[0, 0, 0, 0, 0, 0, 0, 0]	english
zy090622km538md8	-2.73693982e-03,-3.73635590e-01,2.17451490e-02,1.95560269e-02,9.98589247e-02,-4.19316776e-02,2.78283991e-02,3.53346355e-02,4.08143923e-02,7.41856769e-02,9.34996605e-02,-1.52060725e-02,-7.28745339e-03,-2.17376247e-01,-3.03204432e-02,-1.59102261e-01,2.71850917e-02,9.29453522e-02,5.63057326e-02,4.92729396e-02,-1.67771466e-02,5.18779922e-03,4.24053892e-02,6.35557920e-02,2.13554478e-04,8.51323605e-02,…	-6.74151838e-01,-5.38652599e-01,-5.62003791e-01,-1.46870935e+00,-5.76767862e-01,-9.73055661e-02,-5.05815387e-01,4.00730252e-01,2.01105177e-01,-8.70709002e-01,-9.61571693e-01,-8.28035593e-01,-3.81418914e-01,-8.68919075e-01,-1.04691935e+00,-5.93817592e-01,-8.37561846e-01,-1.81441501e-01,-4.47557658e-01,-5.36814928e-01,-1.49579859e+00,-7.42899001e-01,-1.43416166e+00,8.13501179e-02,-9.55343127e-01,-1…	A	[0, 0, 1, 0, 1, 0, 0, 0]	english
zy095315krr6raak	-1.14591615e-02,-4.01494324e-01,-2.77659949e-02,2.90155020e-02,6.89499825e-03,-6.47149682e-02,1.42351300e-01,3.43257114e-02,5.65981194e-02,3.59774828e-02,6.51816651e-02,1.08372956e-03,5.26819238e-03,-1.27349168e-01,1.03815766e-02,-5.51159531e-02,1.02700248e-01,8.05474967e-02,1.21657200e-01,6.29815133e-03,8.43510777e-03,7.45886238e-04,-4.91773039e-02,8.89921114e-02,6.31715208e-02,4.68306169e-02,3.…	-0.75274175,-0.42349228,-0.5957101,-1.5778334,-0.67876494,-0.20501937,-0.57829946,0.39796415,0.29201645,-0.96252507,-1.0724119,-0.7991246,-0.38361195,-0.9218056,-1.1609387,-0.8016743,-0.74697256,-0.23953325,-0.56308734,-0.54466665,-1.7202078,-0.80312896,-1.568923,-0.0239065,-1.1595598,-1.2268564,-0.85287154,-1.1035439,-0.8873426,-0.43681845,-0.9295826,-0.78188306,-0.52251834,-0.6370849,-0.5064182…	A	[0, 0, 0, 0, 0, 0, 0, 0]	english
zy093053c8yjr1s2	1.85494795e-02,-4.43712711e-01,-6.11093361e-03,2.20894180e-02,3.07185985e-02,-5.36171310e-02,7.92836547e-02,4.49091569e-02,4.26150821e-02,3.40235978e-02,6.02723658e-02,-2.15029530e-02,8.67210235e-03,-1.09070912e-01,-8.34165514e-03,-6.85939565e-02,9.11118686e-02,7.39331469e-02,9.05709937e-02,1.37256300e-02,1.44512812e-02,-1.94829591e-02,-3.50991711e-02,6.77346587e-02,6.21274747e-02,6.33548498e-02,…	-7.00127602e-01,-5.54569781e-01,-6.21420622e-01,-1.54478824e+00,-7.86058903e-01,-2.19602689e-01,-5.64673424e-01,4.14690495e-01,2.37925604e-01,-8.16967785e-01,-9.84573305e-01,-8.40224087e-01,-4.96378869e-01,-9.91012514e-01,-1.24213994e+00,-6.97110891e-01,-8.87469351e-01,-4.13459748e-01,-5.92354357e-01,-6.04146302e-01,-1.53204763e+00,-8.24941814e-01,-1.29482973e+00,-5.34998393e-03,-9.61782157e-01,-…	A	[0, 0, 1, 0, 1, 0, 0, 0]	english
zy205041y3xre5gn	-7.28814444e-03,-4.86113816e-01,-2.89829709e-02,1.91943236e-02,5.22427540e-03,-5.16052917e-02,1.25877917e-01,1.71145424e-02,3.05505935e-03,2.64632516e-02,4.81052771e-02,-3.09530422e-02,4.71222121e-03,-1.51296288e-01,8.90907552e-03,-6.37922212e-02,9.02299136e-02,4.26711217e-02,1.13002867e-01,6.35459321e-04,1.75324120e-02,-2.07017176e-02,-7.57152513e-02,5.23921885e-02,8.93718004e-02,4.37213890e-02,…	-6.46309137e-01,-4.66509104e-01,-4.93497819e-01,-1.49787354e+00,-6.09897375e-01,-1.86195135e-01,-4.90333170e-01,4.59095597e-01,2.88086414e-01,-8.33945870e-01,-1.09818220e+00,-9.07010376e-01,-4.62922871e-01,-1.03248918e+00,-1.21140206e+00,-7.55671859e-01,-7.99521863e-01,-2.96209097e-01,-5.64161539e-01,-6.31135821e-01,-1.61132407e+00,-6.42053485e-01,-1.42609966e+00,5.92948198e-02,-1.04126322e+00,-1…	A	[0, 0, 0, 0, 0, 0, 0, 0]	english
zy085902fvrjj8mj	-4.52682422e-03,-4.84372973e-01,-2.08159853e-02,1.11914435e-02,1.57809779e-02,-4.73484434e-02,1.31979793e-01,1.34717952e-02,1.03224777e-02,2.87161674e-02,4.60579023e-02,-2.51128189e-02,5.43378852e-03,-1.45537227e-01,6.64125290e-03,-6.06737100e-02,9.40743908e-02,3.76320109e-02,1.11079603e-01,5.73491212e-04,2.23607123e-02,-1.81453191e-02,-6.54626191e-02,5.67460805e-02,8.10070187e-02,4.54262197e-02,…	-6.96588278e-01,-5.23547351e-01,-5.92494667e-01,-1.60907519e+00,-6.71265900e-01,-2.26076409e-01,-5.35510719e-01,3.86926323e-01,2.49574423e-01,-9.06415701e-01,-1.21170056e+00,-9.09666955e-01,-3.35247993e-01,-1.00606561e+00,-1.15660465e+00,-7.67052829e-01,-8.20798516e-01,-3.53066146e-01,-4.91503686e-01,-6.55979753e-01,-1.61586237e+00,-7.91146338e-01,-1.41820753e+00,1.95964783e-01,-9.87809241e-01,-1…	A	[0, 0, 0, 0, 0, 0, 0, 0]	english
zy0859235621nthu	-1.14906188e-02,-4.16518927e-01,-2.58821193e-02,5.60164917e-03,5.26920240e-03,-6.21798709e-02,1.36974618e-01,7.22782221e-03,6.46644505e-03,3.26156467e-02,3.68598588e-02,-3.27808112e-02,6.31389616e-04,-1.60732359e-01,2.17759721e-02,-7.17688054e-02,9.87359285e-02,6.00181259e-02,1.03812158e-01,6.98239682e-03,1.82490039e-03,-3.39945145e-02,-5.40238321e-02,4.53178287e-02,7.33936131e-02,4.69419658e-02,…	-0.7830411,-0.44663835,-0.62507606,-1.5725102,-0.695842,-0.14030863,-0.47184646,0.46406758,0.34689844,-0.825855,-0.9508631,-0.8726658,-0.24537462,-0.9397268,-1.0337213,-0.6398657,-0.7945839,-0.183801,-0.45021766,-0.5757275,-1.6312139,-0.6816411,-1.4409506,0.18825696,-1.032747,-1.2048755,-0.86541975,-1.248042,-0.8631917,-0.2825759,-0.9118881,-0.83980495,-0.47170818,-0.526479,-0.47054112,-0.4725069…	A	[0, 0, 0, 0, 0, 0, 0, 0]	english
zy192313nagh81wr	-4.23518382e-02,-3.17289978e-01,4.70467508e-02,-7.52513669e-03,1.01162732e-01,-2.07147561e-02,-2.91861109e-02,3.19831260e-02,-4.87572029e-02,8.32358524e-02,1.03496611e-01,1.14271697e-02,1.08759291e-02,-2.21087426e-01,-2.26732586e-02,-1.42467931e-01,6.14466053e-03,1.41101420e-01,1.86623503e-02,6.70338795e-02,2.30461080e-03,-1.73136387e-02,2.61885487e-02,3.83908972e-02,9.22869425e-04,6.11264855e-02…	-6.46246493e-01,-4.84729409e-01,-6.44659221e-01,-1.50049341e+00,-5.88318884e-01,-1.90086782e-01,-4.65197861e-01,5.18328547e-01,3.36300790e-01,-9.17122185e-01,-9.09201860e-01,-8.08570802e-01,-4.04720008e-01,-9.30529118e-01,-1.17008829e+00,-6.99005663e-01,-9.86518979e-01,-2.47425035e-01,-5.07846653e-01,-4.83951837e-01,-1.62229192e+00,-7.10115016e-01,-1.46060288e+00,9.92350280e-02,-9.93055522e-01,-1…	A	[1, 0, 1, 0, 0, 0, 1, 0]	english
zy192327snup2q9x	-4.42537069e-02,-3.07861954e-01,5.26131690e-02,-4.01685946e-03,9.24891829e-02,-2.00375319e-02,-2.26313025e-02,3.27883512e-02,-5.36775514e-02,8.37341398e-02,9.07372832e-02,5.39998699e-04,1.42788570e-02,-2.17089891e-01,-1.95068326e-02,-1.41437992e-01,1.03243459e-02,1.31973386e-01,3.21628004e-02,6.63536265e-02,7.58410059e-03,-2.15477291e-02,3.49363536e-02,3.37338448e-02,-7.44683575e-03,7.10063502e-0…	-0.69987226,-0.52197844,-0.565264,-1.5033545,-0.724539,-0.34196997,-0.63837093,0.4289473,0.15138793,-0.8745723,-1.0257109,-0.85407543,-0.43188772,-0.99413395,-1.1296253,-0.6361633,-0.7787768,-0.39564565,-0.6243143,-0.66589767,-1.5184194,-0.82159144,-1.4492685,0.06642306,-1.123513,-1.1561978,-0.82582736,-1.2383673,-0.8270301,-0.33408484,-0.9494796,-0.81435615,-0.57124037,-0.59900355,-0.44478405,-0…	A	[1, 0, 1, 0, 0, 0, 1, 0]	english
zy2022399m35jan0	7.12559372e-03,-3.34254861e-01,4.29308973e-02,2.28603482e-02,9.15333778e-02,-4.19264510e-02,-5.49375974e-02,2.31320746e-02,1.22417267e-02,7.75877982e-02,8.26335847e-02,-3.69179025e-02,1.08015090e-02,-2.07026243e-01,-5.07215643e-03,-1.47940844e-01,2.95833275e-02,1.27386749e-01,-9.40286461e-03,6.48252666e-02,-2.64290217e-02,-1.08643677e-02,4.41964902e-02,4.00657877e-02,-4.39932058e-03,4.76916432e-0…	-6.91977024e-01,-4.36138421e-01,-6.42850339e-01,-1.46605098e+00,-6.27001405e-01,-2.08556414e-01,-5.32308877e-01,4.03194696e-01,1.34487912e-01,-9.34263170e-01,-1.10599077e+00,-9.12415743e-01,-4.17231858e-01,-1.01548159e+00,-1.12690723e+00,-6.83282614e-01,-8.05974185e-01,-3.16908300e-01,-5.95182836e-01,-6.58259571e-01,-1.59794271e+00,-8.15883279e-01,-1.44027138e+00,2.60291640e-02,-9.78541374e-01,-1…	A	[0, 0, 1, 0, 1, 0, 0, 0]	english
zy202249dsesxttd	7.71120703e-03,-3.43384147e-01,4.37647514e-02,1.73607953e-02,9.36601311e-02,-3.74727733e-02,-3.34056243e-02,2.24267710e-02,5.44152316e-03,8.91719759e-02,1.10306650e-01,-2.64377482e-02,8.41632020e-04,-2.17256144e-01,-9.70966835e-03,-1.49022922e-01,3.24898958e-02,1.09396681e-01,-2.72799563e-03,5.39167188e-02,-2.59297993e-02,-8.07057042e-03,4.63565998e-02,3.72114554e-02,-7.21878745e-03,5.99493906e-0…	-7.57348120e-01,-5.32966077e-01,-5.57732344e-01,-1.48189867e+00,-6.93958163e-01,-2.31131688e-01,-5.77804387e-01,3.00264448e-01,8.15712214e-02,-9.57767248e-01,-1.04031992e+00,-8.15936327e-01,-4.12284076e-01,-9.18236971e-01,-1.07939887e+00,-6.73218429e-01,-8.21564615e-01,-2.66008943e-01,-4.92549479e-01,-5.66004157e-01,-1.53951287e+00,-7.81743348e-01,-1.38475478e+00,-2.52249874e-02,-9.72542882e-01,-…	A	[0, 0, 1, 0, 1, 0, 0, 0]	english
zy223354v9c1uxd7	-1.14906188e-02,-4.16518927e-01,-2.58821193e-02,5.60164917e-03,5.26920240e-03,-6.21798709e-02,1.36974618e-01,7.22782221e-03,6.46644505e-03,3.26156467e-02,3.68598588e-02,-3.27808112e-02,6.31389616e-04,-1.60732359e-01,2.17759721e-02,-7.17688054e-02,9.87359285e-02,6.00181259e-02,1.03812158e-01,6.98239682e-03,1.82490039e-03,-3.39945145e-02,-5.40238321e-02,4.53178287e-02,7.33936131e-02,4.69419658e-02,…	-0.7830411,-0.44663835,-0.62507606,-1.5725102,-0.695842,-0.14030863,-0.47184646,0.46406758,0.34689844,-0.825855,-0.9508631,-0.8726658,-0.24537462,-0.9397268,-1.0337213,-0.6398657,-0.7945839,-0.183801,-0.45021766,-0.5757275,-1.6312139,-0.6816411,-1.4409506,0.18825696,-1.032747,-1.2048755,-0.86541975,-1.248042,-0.8631917,-0.2825759,-0.9118881,-0.83980495,-0.47170818,-0.526479,-0.47054112,-0.4725069…	A	[0, 0, 0, 0, 0, 0, 0, 0]	english
zy20311758gg3vfk	-3.98495495e-02,-4.98447567e-01,-2.47581396e-02,1.29883634e-02,-1.80686843e-02,-7.34092146e-02,1.12520278e-01,1.65881440e-02,2.81977858e-02,6.95194453e-02,2.76165716e-02,2.94235982e-02,-1.23832170e-02,-1.67057514e-01,7.77673628e-03,-5.52331507e-02,9.00334418e-02,6.93174452e-02,1.55040503e-01,2.07692198e-02,-5.94319496e-03,2.36945152e-02,-5.03571145e-02,1.05339423e-01,5.39981090e-02,6.19625226e-02…	-6.94806457e-01,-3.94540638e-01,-5.74069381e-01,-1.46312678e+00,-7.98175156e-01,-1.56927466e-01,-5.45691967e-01,3.98567259e-01,1.18772000e-01,-1.01116860e+00,-1.09311879e+00,-9.75329399e-01,-3.74014318e-01,-9.72069025e-01,-1.25541770e+00,-7.24723995e-01,-8.40323091e-01,-4.68724698e-01,-6.53987646e-01,-6.56467795e-01,-1.56460345e+00,-7.91890502e-01,-1.57112694e+00,3.77364755e-02,-1.12476802e+00,-1…	A	[0, 0, 0, 0, 0, 0, 0, 0]	english
zy124046mm90yfa7	1.70324720e-03,-4.64008927e-01,-9.13912430e-03,-2.20472459e-03,-4.54272237e-03,-7.57907331e-02,1.60218194e-01,3.75448950e-02,1.92311071e-02,1.63884927e-02,7.75381178e-02,1.37812756e-02,1.64221339e-02,-1.23385027e-01,1.62557214e-02,-7.52068087e-02,1.03182420e-01,6.42821789e-02,9.13863331e-02,-4.99183428e-04,1.12981936e-02,-1.60544030e-02,-3.16288844e-02,6.71380460e-02,9.15156305e-02,4.92110699e-02…	-6.51750088e-01,-3.77521515e-01,-7.60669649e-01,-1.70445061e+00,-7.55162120e-01,-3.02311420e-01,-7.23224103e-01,4.53590095e-01,3.12066376e-01,-8.04085851e-01,-1.06614625e+00,-9.10418272e-01,-4.27516699e-01,-1.00838017e+00,-1.06988490e+00,-6.58575475e-01,-8.08903873e-01,-2.23811761e-01,-5.68385184e-01,-5.77856541e-01,-1.57383394e+00,-8.75268698e-01,-1.45505464e+00,3.10017448e-02,-1.09272063e+00,-1…	A	[0, 0, 0, 0, 0, 0, 0, 0]	english
zy153400hxtq6ms5	2.22195219e-03,-5.04109263e-01,-2.19503939e-02,4.70708758e-02,-1.01591572e-02,-8.75739530e-02,1.07447907e-01,3.71781960e-02,1.02506373e-02,2.57679429e-02,5.28221838e-02,-1.90477092e-02,1.41582936e-02,-1.50763243e-01,4.81991330e-03,-6.11628033e-02,7.09748417e-02,6.60351366e-02,7.86306262e-02,8.03907216e-03,1.95333883e-02,-1.48620531e-02,-5.07135466e-02,5.40852286e-02,6.94486201e-02,4.57095578e-02,…	-7.80087709e-01,-4.58162189e-01,-7.49555051e-01,-1.65005648e+00,-8.27830791e-01,-2.48520866e-01,-6.25846088e-01,4.42716509e-01,2.73979545e-01,-6.91021740e-01,-1.10872412e+00,-8.80836189e-01,-4.92686927e-01,-1.10813713e+00,-1.33094883e+00,-7.81624675e-01,-9.49547052e-01,-3.65514666e-01,-5.92749119e-01,-7.59731174e-01,-1.78180373e+00,-8.70679021e-01,-1.49920344e+00,8.84251148e-02,-1.09611428e+00,-1…	A	[0, 0, 0, 0, 0, 0, 0, 0]	english
zy153415utrbhukv	7.50129670e-03,-4.17285442e-01,-2.11151801e-02,2.07300037e-02,1.79742998e-03,-7.89851248e-02,1.13521509e-01,2.30885297e-02,-1.87515691e-02,5.61725684e-02,3.77091393e-02,-3.63304019e-02,1.79455243e-03,-1.58530235e-01,-5.79418335e-03,-6.53610006e-02,7.95303732e-02,8.46634954e-02,8.73011053e-02,3.08971666e-02,5.90706803e-03,1.69376880e-02,-4.32869419e-02,7.91181847e-02,4.90797013e-02,6.46560937e-02,…	-6.99489892e-01,-5.14801383e-01,-4.62230831e-01,-1.49873590e+00,-6.74678624e-01,-1.86562270e-01,-5.39114118e-01,4.27410454e-01,2.48322725e-01,-8.27549815e-01,-1.11150503e+00,-9.88330841e-01,-4.51508522e-01,-1.00455904e+00,-1.23869979e+00,-7.37714350e-01,-8.23547304e-01,-3.04077536e-01,-5.63113749e-01,-5.86114585e-01,-1.63239002e+00,-7.81848252e-01,-1.40452147e+00,7.78997242e-02,-9.84660268e-01,-1…	A	[0, 0, 0, 0, 0, 0, 0, 0]	english
zy16542965rx4ffa	-2.88132355e-02,-3.87363076e-01,-2.59486288e-02,1.81417018e-02,1.11681977e-02,-4.21980992e-02,8.89499411e-02,3.57137322e-02,3.55121829e-02,5.61698079e-02,5.16701080e-02,6.78932574e-03,1.97232421e-02,-7.03401566e-02,8.18078034e-03,-6.53840601e-02,1.07363775e-01,9.00633186e-02,1.10369109e-01,-6.65457547e-03,3.38987913e-03,-4.54117265e-03,-5.00648990e-02,7.02233315e-02,8.25607255e-02,4.23005037e-02,…	-8.48472655e-01,-3.96981984e-01,-6.93541110e-01,-1.72042477e+00,-7.44029999e-01,-2.56802499e-01,-6.09859109e-01,5.08363664e-01,3.28245521e-01,-8.40497732e-01,-9.62218404e-01,-7.22876728e-01,-1.67058513e-01,-8.65370989e-01,-1.12925851e+00,-6.16524637e-01,-7.59205639e-01,-2.62297183e-01,-4.87002999e-01,-5.27789354e-01,-1.63587058e+00,-7.43360639e-01,-1.52893746e+00,1.24596566e-01,-9.33637083e-01,-1…	A	[0, 0, 0, 0, 0, 0, 0, 0]	english
zy224959dwh5w7nw	3.26136639e-03,-4.93438691e-01,-2.38550156e-02,2.78470349e-02,-3.56893148e-03,-5.37461787e-02,1.42347127e-01,3.09868846e-02,1.06692985e-02,3.27244475e-02,8.08566585e-02,-1.55085581e-03,1.80048943e-02,-1.39204532e-01,-1.19688874e-02,-7.07191527e-02,8.28298107e-02,7.55383819e-02,8.56991261e-02,1.04884850e-02,3.21542472e-03,1.07901022e-02,-4.56402004e-02,7.10489005e-02,6.11656830e-02,7.08838478e-02,…	-5.30916214e-01,-5.16642272e-01,-5.86476088e-01,-1.55436003e+00,-7.38280058e-01,-2.59003043e-01,-6.12736225e-01,4.78335738e-01,2.67076284e-01,-7.45676935e-01,-1.00671911e+00,-7.62221515e-01,-2.90559411e-01,-9.47685719e-01,-1.14987206e+00,-6.72462225e-01,-8.64247739e-01,-3.08182329e-01,-5.67885160e-01,-6.56031489e-01,-1.57986498e+00,-7.90588379e-01,-1.41664422e+00,1.01201780e-01,-8.89858186e-01,-1…	A	[0, 0, 0, 0, 0, 0, 0, 0]	english
zy19303464huscj2	-1.64810922e-02,-3.48877192e-01,5.90681061e-02,2.68355571e-03,1.19678319e-01,-3.80665883e-02,-5.31782173e-02,4.13041040e-02,2.30734702e-02,8.08002502e-02,9.44384113e-02,-2.31569109e-04,-1.09942723e-02,-2.84838557e-01,-5.77327684e-02,-1.34338617e-01,9.78857093e-03,1.15508668e-01,-2.03896798e-02,7.51522928e-02,-2.78236978e-02,6.14516903e-04,5.75425997e-02,2.12888084e-02,-3.62458127e-03,6.16042614e-…	-7.65698969e-01,-5.09072900e-01,-6.72373354e-01,-1.58848727e+00,-7.93972313e-01,-3.01944911e-01,-6.34143054e-01,3.97240311e-01,2.56681442e-01,-9.70949471e-01,-9.99859691e-01,-9.04323339e-01,-3.28167021e-01,-1.01905358e+00,-1.09143376e+00,-6.35895669e-01,-9.67272043e-01,-2.93087333e-01,-5.96373260e-01,-6.90729022e-01,-1.64115787e+00,-7.23237276e-01,-1.40371442e+00,3.72093320e-02,-1.00687420e+00,-1…	A	[0, 0, 0, 0, 0, 0, 0, 0]	english
zy203318sdhxfngx	-7.28814444e-03,-4.86113816e-01,-2.89829709e-02,1.91943236e-02,5.22427540e-03,-5.16052917e-02,1.25877917e-01,1.71145424e-02,3.05505935e-03,2.64632516e-02,4.81052771e-02,-3.09530422e-02,4.71222121e-03,-1.51296288e-01,8.90907552e-03,-6.37922212e-02,9.02299136e-02,4.26711217e-02,1.13002867e-01,6.35459321e-04,1.75324120e-02,-2.07017176e-02,-7.57152513e-02,5.23921885e-02,8.93718004e-02,4.37213890e-02,…	-6.46309137e-01,-4.66509104e-01,-4.93497819e-01,-1.49787354e+00,-6.09897375e-01,-1.86195135e-01,-4.90333170e-01,4.59095597e-01,2.88086414e-01,-8.33945870e-01,-1.09818220e+00,-9.07010376e-01,-4.62922871e-01,-1.03248918e+00,-1.21140206e+00,-7.55671859e-01,-7.99521863e-01,-2.96209097e-01,-5.64161539e-01,-6.31135821e-01,-1.61132407e+00,-6.42053485e-01,-1.42609966e+00,5.92948198e-02,-1.04126322e+00,-1…	A	[0, 0, 0, 0, 0, 0, 0, 0]	english
zy20435850ndjbmm	-1.07806968e-02,-2.29345441e-01,3.96219715e-02,-1.49158603e-02,1.32951006e-01,-1.98582895e-02,-4.40647006e-02,2.93294787e-02,-4.04099375e-02,9.04931128e-02,9.80151445e-02,-2.74248496e-02,1.75715946e-02,-2.75011361e-01,-3.18475440e-02,-1.57187030e-01,2.76569780e-02,1.18274607e-01,-3.10409069e-03,6.02026917e-02,-7.43824616e-03,-8.67260713e-03,5.49344718e-02,2.61331201e-02,-9.62041877e-03,6.03082590…	-7.69844055e-01,-5.39492726e-01,-6.83154821e-01,-1.68670177e+00,-8.49713266e-01,-2.97042847e-01,-6.34607792e-01,5.22806942e-01,3.86327267e-01,-8.07890475e-01,-1.00945365e+00,-8.83757353e-01,-2.07486331e-01,-8.83864999e-01,-1.00810301e+00,-5.80858886e-01,-7.69983232e-01,-2.98523605e-01,-5.33895195e-01,-5.76238513e-01,-1.55615604e+00,-7.19944417e-01,-1.46867967e+00,1.47210121e-01,-9.82579112e-01,-1…	A	[0, 0, 0, 0, 0, 0, 0, 0]	english
zy110016ejer2yxj	3.90530098e-04,-4.37537640e-01,-2.25172751e-02,2.39643715e-02,-6.76270528e-03,-8.32524449e-02,1.38614386e-01,2.94915959e-02,1.84955169e-03,4.10544723e-02,4.30520587e-02,-3.75631377e-02,-5.97094605e-03,-1.67490065e-01,1.92473941e-02,-9.52743441e-02,9.69502181e-02,6.19812757e-02,1.12208366e-01,-2.26171571e-03,-4.34834603e-03,-1.24791916e-02,-6.04515821e-02,7.36180097e-02,7.50518069e-02,3.76270600e-…	-6.93817377e-01,-5.88235676e-01,-5.07043242e-01,-1.40674949e+00,-5.82065821e-01,-1.27473950e-01,-5.58891058e-01,3.65741670e-01,2.05381244e-01,-8.90939772e-01,-9.92843270e-01,-8.01146388e-01,-4.03132826e-01,-1.09967732e+00,-1.11580610e+00,-6.60878420e-01,-8.21736813e-01,-2.07757831e-01,-5.67415357e-01,-6.39913440e-01,-1.68584037e+00,-7.14246511e-01,-1.40789258e+00,9.65083838e-02,-1.00833130e+00,-1…	A	[0, 0, 0, 0, 0, 0, 0, 0]	english
zy175614bepkg99a	-1.25243701e-02,-4.89629358e-01,-3.09505388e-02,1.14657935e-02,3.30398008e-02,-9.43414047e-02,1.12434477e-01,3.44141573e-02,4.37571518e-02,4.59962338e-02,3.57010178e-02,7.39233661e-03,1.26036610e-02,-1.10217646e-01,1.85858104e-02,-5.33983037e-02,1.11279115e-01,6.68188855e-02,1.18551530e-01,-5.86096290e-03,2.44463570e-02,-1.79089829e-02,-2.53897123e-02,6.95812777e-02,6.32989481e-02,4.41180803e-02,…	-0.51676977,-0.4748219,-0.5292327,-1.4588871,-0.70355016,-0.12764792,-0.5321772,0.41165975,0.19126312,-0.8580575,-0.9855983,-0.77404505,-0.2934048,-0.8789019,-0.99786544,-0.60196596,-0.82965416,-0.27007753,-0.47780088,-0.549058,-1.5756108,-0.76359844,-1.4529414,0.00755159,-0.92913824,-1.1409706,-0.8733342,-1.2508205,-0.8410223,-0.4033483,-0.96957654,-0.8165159,-0.49266616,-0.4925959,-0.3010578,-0…	A	[0, 0, 0, 0, 0, 0, 0, 0]	english
zy175631p35taj57	-5.30113326e-03,-4.65788215e-01,-2.08045952e-02,9.24745481e-03,9.01185907e-03,-5.82559370e-02,9.70924869e-02,3.82757075e-02,4.47328724e-02,2.59740818e-02,6.74586147e-02,-3.59865092e-03,7.59540650e-04,-1.08090252e-01,-3.22616985e-03,-6.91094771e-02,1.04416527e-01,5.56603968e-02,9.30480734e-02,7.87920598e-03,2.95572262e-02,-3.08011146e-03,-4.57568765e-02,6.91666976e-02,7.16945231e-02,4.46894728e-02…	-5.82821250e-01,-5.23906946e-01,-5.77094555e-01,-1.46678996e+00,-6.52847171e-01,-2.63669848e-01,-6.62390053e-01,5.19191563e-01,2.48817205e-01,-7.54792571e-01,-9.58977580e-01,-7.66554534e-01,-2.67809838e-01,-8.40136826e-01,-1.01745987e+00,-5.54449499e-01,-7.77637899e-01,-1.87225848e-01,-4.38444227e-01,-6.08985960e-01,-1.53611147e+00,-7.19974935e-01,-1.44221687e+00,2.22763777e-01,-9.66896653e-01,-1…	A	[0, 0, 0, 0, 0, 0, 0, 0]	english
zy204711	-2.09713895e-02,-5.13623476e-01,-1.37553960e-02,2.16122866e-02,3.95072699e-02,-4.57072854e-02,1.30147547e-01,2.64592096e-02,5.51979393e-02,7.06512928e-02,4.05794531e-02,-2.36683022e-02,-5.81828039e-03,-1.14722848e-01,3.09167951e-02,-3.67511027e-02,1.14823207e-01,8.21660012e-02,1.14577197e-01,4.44562407e-03,4.32667416e-03,3.67788896e-02,-2.15179920e-02,9.33722109e-02,5.30771539e-02,3.44427116e-02,…	-6.77541852e-01,-4.38518733e-01,-5.50442338e-01,-1.56417012e+00,-7.32928395e-01,-2.12036297e-01,-5.43055892e-01,4.40949768e-01,2.43303254e-01,-7.85093904e-01,-1.07754934e+00,-8.75268400e-01,-4.11906660e-01,-9.43651021e-01,-1.08766055e+00,-6.75317407e-01,-8.79821301e-01,-2.74322391e-01,-4.76928353e-01,-6.19391978e-01,-1.62511253e+00,-7.66164660e-01,-1.49805021e+00,7.35872090e-02,-9.94950235e-01,-1…	B	[0, 0, 0, 0, 0, 0, 0, 0]	english
zy075330	-2.98361178e-03,-3.58027995e-01,4.16681170e-03,3.07829492e-02,6.24169558e-02,-4.34926748e-02,7.17459247e-02,4.46503945e-02,5.77812977e-02,5.10903783e-02,8.75022560e-02,-3.73880416e-02,9.72305052e-03,-1.67011067e-01,1.48495808e-02,-7.03225061e-02,8.30132067e-02,8.63161981e-02,1.36445999e-01,1.67776421e-02,2.57570818e-02,3.65233719e-02,-4.43918072e-03,1.01651609e-01,3.00211599e-04,7.60177001e-02,-2…	-7.53087223e-01,-6.86202288e-01,-7.44422793e-01,-1.62474513e+00,-8.33915710e-01,-2.76203126e-01,-5.86858749e-01,5.12026668e-01,3.87754798e-01,-7.39341915e-01,-8.73670816e-01,-8.43088031e-01,-2.72133052e-01,-8.58776808e-01,-1.07267523e+00,-8.08872819e-01,-9.39502120e-01,-3.28884125e-01,-6.68234527e-01,-4.80453849e-01,-1.46402621e+00,-6.18238091e-01,-1.44371963e+00,4.49869484e-02,-9.10277903e-01,-1…	B	[0, 0, 0, 0, 0, 0, 0, 0]	english
zy174708mvfjuqre	-1.60818342e-02,-3.88539791e-01,-2.14915704e-02,2.31657755e-02,1.09788571e-02,-7.67514035e-02,1.80107385e-01,3.10812667e-02,2.62308996e-02,2.32002996e-02,4.08132561e-02,-1.09594862e-03,1.99764501e-03,-1.34276897e-01,2.45185886e-02,-7.59597942e-02,1.22969717e-01,7.07769766e-02,1.06999181e-01,-9.40283388e-03,1.75559781e-02,3.96814570e-03,-5.28701916e-02,8.44153017e-02,8.02076235e-02,4.96645123e-02,…	-6.89029932e-01,-4.21789110e-01,-5.89803696e-01,-1.58659136e+00,-7.19887793e-01,-2.64495969e-01,-6.09760523e-01,4.89814222e-01,2.64639556e-01,-1.00417471e+00,-1.17647707e+00,-8.87303770e-01,-3.81413192e-01,-9.60596800e-01,-1.22063684e+00,-6.94407165e-01,-8.64563107e-01,-2.58212507e-01,-5.00185072e-01,-6.10145092e-01,-1.73140812e+00,-7.66800284e-01,-1.47269702e+00,1.57083794e-01,-1.04939723e+00,-1…	B	[0, 0, 0, 0, 0, 0, 0, 0]	english
zy09414174h0nakq	-1.36969341e-02,-4.14704531e-02,1.73971895e-02,2.71349698e-02,9.38922167e-02,-6.60841912e-02,8.24349560e-03,6.45600185e-02,1.69938087e-01,1.02052547e-01,1.22333713e-01,-1.95954014e-02,-3.83551866e-02,-1.68399274e-01,-5.11277765e-02,-9.85384360e-02,3.05444319e-02,1.10074446e-01,1.61516458e-01,1.39882108e-02,-1.08567597e-02,4.27943841e-02,8.07302222e-02,4.81651574e-02,1.95296314e-02,5.71898222e-02,…	-6.31846189e-01,-5.66340625e-01,-5.57676733e-01,-1.50110614e+00,-7.29340613e-01,-2.07955405e-01,-4.98798519e-01,5.45013726e-01,3.94556433e-01,-6.75323546e-01,-1.01205158e+00,-7.31357396e-01,-3.80958319e-01,-9.22075093e-01,-1.04723895e+00,-7.05555618e-01,-7.99074173e-01,-2.56638765e-01,-5.01105011e-01,-5.76924920e-01,-1.61491013e+00,-6.61327243e-01,-1.39236069e+00,2.69279122e-01,-9.04428899e-01,-1…	B	[0, 0, 0, 0, 0, 0, 0, 0]	english
zy143454sta0m0cc	-1.88493654e-02,-6.08342409e-01,-7.58756977e-03,3.37205194e-02,8.45068879e-03,-3.57032046e-02,1.42310053e-01,2.72769667e-02,4.60096784e-02,6.96491450e-02,3.96743529e-02,3.82763799e-03,-2.89055891e-02,-1.48249358e-01,3.59753184e-02,-4.02225628e-02,1.14966020e-01,8.25514942e-02,9.68262926e-02,7.28602055e-03,1.41948741e-02,4.05944847e-02,-3.31709459e-02,9.04936492e-02,1.77119598e-02,4.72670346e-02,-…	-6.27278626e-01,-3.85675818e-01,-5.40470481e-01,-1.56519330e+00,-7.26650834e-01,-1.49419412e-01,-5.39288878e-01,4.37506407e-01,3.30551535e-01,-9.27950919e-01,-1.03963482e+00,-9.10998642e-01,-2.83284009e-01,-1.04462636e+00,-1.12134564e+00,-7.75378048e-01,-8.99070740e-01,-2.73740828e-01,-6.43986046e-01,-5.89474320e-01,-1.65450025e+00,-6.77145600e-01,-1.48028398e+00,1.20506644e-01,-1.02447021e+00,-1…	B	[0, 0, 0, 0, 0, 0, 0, 0]	english
zy143552cpd40sqk	-6.41723815e-03,-5.96149921e-01,-1.92794763e-02,1.30982809e-02,1.37915481e-02,-5.82386926e-02,1.49854064e-01,1.99434608e-02,7.70014599e-02,7.91209564e-02,5.29644452e-02,1.14614610e-02,-5.53366123e-03,-1.39152914e-01,2.03982592e-02,-5.03927022e-02,1.15818523e-01,7.96118677e-02,6.55909255e-02,7.32837105e-03,1.12636131e-03,2.01288983e-02,-2.23670453e-02,8.43838006e-02,2.26279870e-02,3.88934091e-02,-…	-6.31820977e-01,-5.16736329e-01,-4.81691837e-01,-1.47675467e+00,-6.19172096e-01,-1.98352173e-01,-4.93615806e-01,4.17724818e-01,2.68504381e-01,-8.57875347e-01,-1.00633931e+00,-7.63994038e-01,-3.05270135e-01,-1.02485979e+00,-1.29931331e+00,-6.59604967e-01,-7.75740862e-01,-3.38581204e-01,-5.80292165e-01,-5.87017417e-01,-1.64812613e+00,-7.44436502e-01,-1.44269300e+00,2.22639600e-03,-1.02470207e+00,-1…	B	[0, 0, 0, 0, 0, 0, 0, 0]	english
zy153303ddtq1y19	-5.73681016e-03,-6.00197792e-01,-2.01365761e-02,1.13659017e-02,1.31417811e-02,-5.88492677e-02,1.47289485e-01,2.06197277e-02,7.83416629e-02,7.77229741e-02,5.47099188e-02,1.29660377e-02,-6.08662423e-03,-1.37392968e-01,1.89798921e-02,-5.00279963e-02,1.16628513e-01,7.89294466e-02,6.60157055e-02,8.45568627e-03,1.66883203e-03,1.80864744e-02,-2.24380270e-02,8.46049339e-02,2.67182067e-02,3.76696475e-02,-…	-7.12453306e-01,-5.91010988e-01,-5.06581306e-01,-1.47050321e+00,-7.30561376e-01,-1.62692651e-01,-4.54470456e-01,4.29602653e-01,3.50282371e-01,-8.34338367e-01,-1.07250726e+00,-8.42350960e-01,-3.03812742e-01,-9.64041889e-01,-1.13390410e+00,-6.73902214e-01,-8.19830060e-01,-3.46386909e-01,-5.97266734e-01,-6.89571738e-01,-1.59261763e+00,-6.55227184e-01,-1.38194168e+00,1.13546617e-01,-9.67647016e-01,-1…	B	[0, 0, 0, 0, 0, 0, 0, 0]	english
zy215911q4012q8s	-3.86798987e-03,-4.79876339e-01,-3.59727140e-03,2.40304358e-02,1.63907595e-02,-7.74542987e-02,1.44785911e-01,2.65857391e-02,5.20432144e-02,6.25026897e-02,5.23617081e-02,-1.28830401e-02,3.87879414e-03,-1.25658303e-01,3.71550843e-02,-5.51092550e-02,1.22430936e-01,6.81648105e-02,1.14960335e-01,-6.10595802e-04,1.24224909e-02,-4.12916066e-03,-3.33898515e-02,9.19562727e-02,5.33610061e-02,4.36551422e-02…	-0.78711814,-0.49754804,-0.4663787,-1.4640882,-0.60543287,-0.20881677,-0.4983452,0.41749212,0.24408603,-0.97813433,-1.0072874,-0.76362246,-0.33551902,-0.92529047,-1.0677869,-0.67163324,-0.7949667,-0.25997072,-0.52405006,-0.44320527,-1.6405994,-0.86708105,-1.5591204,-0.00668986,-1.0162183,-1.207045,-0.89670765,-1.269709,-0.9933224,-0.37408528,-0.9251573,-0.80255413,-0.60558075,-0.40789038,-0.42930…	B	[0, 0, 0, 0, 0, 0, 0, 0]	english
zy220351331rbdsd	-1.28876343e-02,-5.73817492e-01,-7.70494994e-03,1.59298442e-02,3.48938815e-02,-5.74850217e-02,1.23427652e-01,1.94793902e-02,4.97422218e-02,5.83633669e-02,4.45740931e-02,-2.18594191e-03,5.19085024e-03,-1.15637735e-01,2.23941170e-02,-4.62450311e-02,9.95405316e-02,6.71391040e-02,1.28696039e-01,8.92330520e-03,8.69578496e-03,3.36927362e-02,-3.42735201e-02,8.33086520e-02,5.05146608e-02,4.53570411e-02,-…	-7.09396899e-01,-5.50842822e-01,-6.71911478e-01,-1.62201834e+00,-8.04595232e-01,-2.66808361e-01,-6.00127041e-01,4.07843500e-01,2.70775914e-01,-7.87956595e-01,-9.46819961e-01,-8.74847353e-01,-3.50892335e-01,-9.16249990e-01,-1.06774366e+00,-6.22712195e-01,-8.79631996e-01,-1.80156887e-01,-5.86762011e-01,-5.84765196e-01,-1.50986099e+00,-7.72487164e-01,-1.57121706e+00,8.95996168e-02,-1.00085187e+00,-1…	B	[0, 0, 0, 0, 0, 0, 0, 0]	english
zy175104f8gc0fj9	-1.39588527e-02,-5.18758297e-01,7.86545500e-03,2.53839865e-02,3.01120803e-02,-5.37913144e-02,9.90088433e-02,3.92461792e-02,6.18887395e-02,4.82805632e-02,5.76453768e-02,3.09442589e-03,-1.97212212e-04,-1.03286982e-01,5.66768274e-03,-1.43369054e-02,9.36989635e-02,7.27313459e-02,1.52658373e-01,-7.74575118e-03,3.06977145e-02,1.00216502e-02,-1.47714242e-02,8.97335112e-02,6.41849935e-02,3.42839733e-02,-…	-6.15497768e-01,-5.61933577e-01,-5.91282070e-01,-1.61829722e+00,-7.36101031e-01,-3.09491873e-01,-5.20640552e-01,4.52687770e-01,3.26842725e-01,-8.69382679e-01,-1.20291305e+00,-9.73005831e-01,-3.94103944e-01,-1.12296999e+00,-1.28486788e+00,-8.30505133e-01,-7.02477813e-01,-4.07517493e-01,-8.11270058e-01,-7.02803612e-01,-1.65517867e+00,-7.67789245e-01,-1.44294572e+00,1.48927584e-01,-9.43400979e-01,-1…	B	[0, 0, 0, 0, 0, 0, 0, 0]	english
zy17094512hn164c	-2.37433352e-02,-4.82525468e-01,-6.29825192e-03,3.52429599e-02,3.27972397e-02,-4.24565487e-02,1.21908218e-01,2.61453744e-02,4.20759618e-02,5.91212958e-02,4.72563356e-02,-1.23449164e-02,2.46623822e-04,-1.50479645e-01,7.36389123e-03,-2.56999135e-02,1.06128335e-01,7.88604468e-02,1.16180673e-01,-3.34689068e-03,-1.79545593e-03,2.49660201e-02,-2.05502026e-02,8.42287391e-02,4.06439006e-02,3.96596864e-02…	-6.93128049e-01,-5.06169796e-01,-5.75642645e-01,-1.50558925e+00,-6.56921864e-01,-7.39321709e-02,-5.31511784e-01,6.22811854e-01,4.47470248e-01,-7.69976377e-01,-1.03941226e+00,-8.07781935e-01,-2.95779020e-01,-9.62063670e-01,-1.15055263e+00,-5.18823922e-01,-7.93489456e-01,-3.01039249e-01,-5.91813266e-01,-5.35996735e-01,-1.53108966e+00,-6.29939020e-01,-1.34269929e+00,7.02817366e-02,-9.13541019e-01,-1…	B	[0, 0, 0, 0, 0, 0, 0, 0]	english
zy1710201k7v0v42	-1.76770538e-02,-4.56311673e-01,-1.23483483e-02,2.45928355e-02,1.83802787e-02,-7.30242878e-02,1.44293532e-01,3.01894937e-02,2.82699112e-02,4.87505533e-02,4.09249812e-02,-8.49536248e-03,4.99102939e-03,-9.38962176e-02,1.48587599e-02,-7.61716217e-02,1.15228824e-01,7.41215497e-02,9.72700492e-02,-2.29232339e-03,-8.33608024e-03,3.59853543e-03,-2.55574957e-02,8.65712613e-02,1.95822045e-02,5.50245568e-02…	-7.10077822e-01,-5.20250797e-01,-6.03721142e-01,-1.62586176e+00,-6.39626980e-01,-2.87307143e-01,-6.03967071e-01,3.31159741e-01,1.27057716e-01,-9.05352056e-01,-1.16966033e+00,-1.03606999e+00,-4.12691236e-01,-1.02725708e+00,-1.30074906e+00,-7.43080020e-01,-9.33114052e-01,-3.53751719e-01,-6.14834070e-01,-6.68405890e-01,-1.74720263e+00,-8.43564034e-01,-1.50173116e+00,-8.32185596e-02,-1.06870973e+00,-…	B	[0, 0, 0, 0, 0, 0, 0, 0]	english
zy152543tcqnh481	-1.12202661e-02,-4.54584062e-01,-1.47806294e-02,1.72540545e-02,-1.91181316e-04,-7.11615235e-02,1.11552164e-01,3.07625104e-02,1.22420527e-02,8.05332810e-02,4.69333529e-02,-9.90487635e-03,-2.59723119e-03,-8.52997005e-02,2.50964426e-02,-8.48417580e-02,1.03876077e-01,8.77830610e-02,1.52473092e-01,1.64279586e-03,2.38560839e-03,4.28105099e-03,-2.16072202e-02,1.10027537e-01,2.07612626e-02,5.26865199e-02…	-6.16534710e-01,-3.98159653e-01,-6.03093565e-01,-1.45989692e+00,-7.31983244e-01,-1.45606920e-01,-6.28481746e-01,4.55712557e-01,2.86906481e-01,-8.55138779e-01,-1.05148137e+00,-8.40445817e-01,-3.24338466e-01,-9.25661027e-01,-1.09728670e+00,-6.77022755e-01,-8.84500027e-01,-2.47227266e-01,-4.98839021e-01,-5.58412373e-01,-1.59606552e+00,-7.57416546e-01,-1.42844284e+00,9.75327864e-02,-9.32797909e-01,-1…	B	[0, 0, 0, 0, 0, 0, 0, 0]	english
zy2200014sry2c51	-1.02217239e-03,-4.13494229e-01,-1.46081522e-02,2.59623248e-02,4.39935876e-03,-5.49166724e-02,1.48764059e-01,3.44420038e-02,2.89005358e-02,5.14690429e-02,6.53984696e-02,1.85508514e-04,2.07749568e-02,-1.23425603e-01,4.30791546e-03,-7.45327920e-02,1.14329726e-01,6.75503016e-02,8.13287795e-02,-1.80568546e-04,-6.58342196e-03,6.50777295e-03,-4.09866348e-02,9.51177701e-02,4.31971736e-02,6.17367029e-02,…	-0.6299728,-0.51644516,-0.5727528,-1.4677022,-0.68925035,-0.2576514,-0.54528683,0.395523,0.19481395,-0.84579307,-1.0846281,-0.8394393,-0.45771962,-0.95404834,-1.1125034,-0.7658454,-0.8237174,-0.20222902,-0.5164807,-0.59087896,-1.5932891,-0.781217,-1.3339547,0.11263958,-1.0571889,-1.2114627,-0.85120714,-1.1676095,-0.9038087,-0.36123818,-0.9311613,-0.85642403,-0.54457474,-0.5934542,-0.49431863,-0.6…	B	[0, 0, 0, 0, 0, 0, 0, 0]	english
zy164818cfwp7a23	-2.34702677e-02,-3.77962232e-01,2.14523030e-03,-2.05536596e-02,5.32704890e-02,-8.67198855e-02,9.85932723e-02,3.06125619e-02,4.81432863e-02,7.53742009e-02,7.96668977e-02,2.47556232e-02,-2.27592178e-02,-1.30921379e-01,-1.15123633e-02,-3.82066816e-02,1.13018453e-01,9.17276070e-02,1.62690490e-01,1.17180012e-02,1.76499262e-02,1.75819285e-02,-2.22133147e-03,1.01945728e-01,2.99235061e-02,6.81515187e-02,…	-0.74105734,-0.48245278,-0.5670442,-1.5627964,-0.76411724,-0.2973111,-0.64455205,0.46882737,0.35845026,-0.8635875,-1.0573092,-0.93498933,-0.29865092,-1.0251111,-1.163421,-0.6383453,-0.87303627,-0.30266938,-0.59600145,-0.6208003,-1.664783,-0.6390099,-1.3840189,0.20742622,-0.9237226,-1.2513212,-0.8778344,-1.2066703,-0.97932076,-0.48971385,-1.0117836,-0.8436499,-0.55115485,-0.63820064,-0.4461791,-0.…	B	[0, 0, 0, 0, 0, 0, 0, 0]	english
zy164930p8us3p9y	-2.81763030e-04,-4.13862824e-01,-1.49450693e-02,3.27942148e-02,-8.57747812e-03,-6.16848096e-02,1.46351486e-01,1.97103452e-02,9.67302825e-03,4.15933393e-02,3.33753638e-02,-3.23603451e-02,-1.19934436e-02,-1.88555092e-01,1.55024854e-02,-6.47526979e-02,1.01249866e-01,4.51559499e-02,1.47351772e-01,1.49450009e-03,1.03324074e-02,2.48060524e-02,-4.33833115e-02,7.94665664e-02,6.54699206e-02,7.19460398e-02…	-7.69112170e-01,-5.25395095e-01,-6.59563780e-01,-1.56130910e+00,-7.84230947e-01,-3.26909602e-01,-5.74038684e-01,4.69303608e-01,2.78001964e-01,-7.96009719e-01,-1.10355771e+00,-8.76766264e-01,-4.04083163e-01,-9.75619674e-01,-1.13781786e+00,-6.48338497e-01,-8.18291426e-01,-2.23370403e-01,-5.38608313e-01,-6.06856048e-01,-1.61768317e+00,-6.93959713e-01,-1.42836821e+00,2.15983599e-01,-9.70342100e-01,-1…	B	[0, 0, 0, 0, 0, 0, 0, 0]	english
zy1650373pxwsea7	2.09004488e-02,-3.97859037e-01,-2.81262938e-02,3.98286879e-02,-4.35049692e-03,-6.56405389e-02,1.75272584e-01,3.51639688e-02,8.76745209e-03,6.25366252e-03,5.37452288e-02,-2.59375926e-02,4.67576226e-03,-1.85164064e-01,2.76910290e-02,-8.29822272e-02,9.67067480e-02,6.56509176e-02,9.39260274e-02,-1.04433834e-03,2.77453940e-03,-6.78204466e-03,-4.49246243e-02,9.73456651e-02,7.75337890e-02,7.40954131e-02…	-7.53828824e-01,-4.47818041e-01,-7.20830321e-01,-1.71673548e+00,-9.36393619e-01,-2.15630904e-01,-6.11017227e-01,5.13859928e-01,2.41680473e-01,-9.42773819e-01,-1.19939542e+00,-1.01457727e+00,-4.43269730e-01,-1.24017525e+00,-1.27626193e+00,-7.55831599e-01,-8.17623258e-01,-5.09066641e-01,-7.28832603e-01,-8.55473220e-01,-1.63729250e+00,-8.40715051e-01,-1.56835985e+00,1.47262197e-02,-1.07789016e+00,-1…	B	[0, 0, 0, 0, 0, 0, 0, 0]	english
zy140041dh89xykn	-2.00799517e-02,-4.62935507e-01,7.35120196e-03,1.86495669e-02,6.82880357e-02,-4.68553342e-02,5.49532101e-02,2.38013081e-02,7.35247135e-02,7.80489147e-02,8.13631415e-02,-7.62589229e-03,-1.67052597e-02,-1.74603537e-01,-1.68258846e-02,-1.09851852e-01,6.48789406e-02,7.35067725e-02,1.00068852e-01,3.41976136e-02,-9.96180624e-03,1.68130547e-02,9.91272461e-03,7.60893673e-02,1.90123711e-02,5.62677495e-02,…	-6.86190784e-01,-4.71171021e-01,-4.82829779e-01,-1.55405831e+00,-6.86510444e-01,-2.46664912e-01,-5.82910061e-01,4.35805976e-01,3.24687749e-01,-8.04659009e-01,-1.04918766e+00,-8.06000710e-01,-3.03246617e-01,-9.05162573e-01,-1.20145190e+00,-6.69263363e-01,-7.94928551e-01,-3.41542721e-01,-5.19776464e-01,-5.72430432e-01,-1.72983682e+00,-8.68527234e-01,-1.48807669e+00,7.76067376e-02,-9.37601209e-01,-1…	B	[0, 0, 1, 1, 0, 0, 0, 0]	english
zy081749x24bvarm	-2.32126229e-02,-4.12321806e-01,1.18040219e-02,2.35859267e-02,6.29513413e-02,-4.47490141e-02,5.62799834e-02,1.72286760e-02,3.72624770e-02,7.70984143e-02,7.87251815e-02,-1.34468628e-02,-1.59697514e-02,-1.71910748e-01,-2.03777421e-02,-1.06831819e-01,6.02966920e-02,8.22822005e-02,9.47088078e-02,3.32359895e-02,8.01668153e-04,1.68793909e-02,-7.28066603e-04,6.93470389e-02,1.42073119e-02,7.47331083e-02,…	-6.59071088e-01,-4.96520877e-01,-5.14200449e-01,-1.53511405e+00,-6.57221377e-01,-1.52800143e-01,-5.47403991e-01,2.95283586e-01,1.61265165e-01,-9.27141011e-01,-1.11040545e+00,-8.47811460e-01,-4.02327418e-01,-1.01315176e+00,-1.18000615e+00,-7.74042726e-01,-9.38986182e-01,-3.82192045e-01,-5.71308076e-01,-6.21768892e-01,-1.73313224e+00,-8.91074717e-01,-1.50615501e+00,4.48644906e-02,-1.08044600e+00,-1…	B	[0, 0, 1, 0, 0, 0, 0, 0]	english
zy144507ps4jgrx0	-1.46947857e-02,-4.02774274e-01,-1.24592194e-02,3.20669636e-02,4.09856439e-02,-6.75399750e-02,1.28013223e-01,3.93206850e-02,2.93875728e-02,4.38832641e-02,3.62386182e-02,-5.56741329e-03,7.78582692e-03,-8.59281868e-02,3.01102195e-02,-6.17454425e-02,1.10015541e-01,7.74631202e-02,1.25021949e-01,1.10213486e-02,2.10309830e-02,1.92293487e-02,-1.66776832e-02,8.40062276e-02,5.16502745e-02,6.24030381e-02,-…	-5.79528809e-01,-6.13550067e-01,-5.34373462e-01,-1.42186296e+00,-6.44119680e-01,-2.22182333e-01,-5.20019054e-01,5.13881445e-01,3.64513308e-01,-8.32637906e-01,-9.88604963e-01,-8.87653947e-01,-3.97218496e-01,-9.06892538e-01,-1.10712302e+00,-5.06459177e-01,-8.81322026e-01,-1.65517688e-01,-4.51631188e-01,-5.90964377e-01,-1.52844691e+00,-6.98871374e-01,-1.36571562e+00,1.49623573e-01,-1.00686550e+00,-1…	B	[0, 0, 0, 0, 0, 0, 0, 0]	english
zy145031ra7gv5xp	-3.21426243e-02,-3.92277479e-01,-1.43081397e-02,3.19907218e-02,3.23032066e-02,-7.72435218e-02,1.21131860e-01,3.94356810e-02,1.85339320e-02,4.96968292e-02,2.92364322e-02,-2.11661793e-02,1.58389658e-02,-5.75985759e-02,3.09650041e-02,-6.50344193e-02,1.05806604e-01,7.33343810e-02,1.32424414e-01,9.59975086e-03,2.45141052e-02,1.24725103e-02,-2.86567770e-02,8.43108743e-02,5.09696156e-02,5.69285974e-02,-…	-6.76374555e-01,-5.48473477e-01,-6.16431713e-01,-1.49500418e+00,-7.48100996e-01,-2.20218778e-01,-5.81006527e-01,4.55773234e-01,2.23823503e-01,-8.95847619e-01,-1.19729507e+00,-1.10305047e+00,-5.54964006e-01,-1.11396849e+00,-1.23560369e+00,-8.44430983e-01,-9.75424588e-01,-3.56674433e-01,-6.99586809e-01,-6.32414520e-01,-1.64493322e+00,-9.11007881e-01,-1.56165636e+00,-2.05369890e-02,-1.07742739e+00,-…	B	[0, 0, 0, 0, 0, 0, 0, 0]	english
zy1455029rnauja8	-3.59926261e-02,-4.00806248e-01,1.47072403e-02,1.82744712e-02,6.31340519e-02,-6.51650280e-02,9.15482491e-02,4.43508066e-02,6.72822520e-02,7.98368901e-02,8.00207779e-02,1.23256575e-02,-2.93299854e-02,-1.45153195e-01,1.29119130e-02,-8.45796093e-02,8.13236386e-02,7.29905516e-02,1.05968133e-01,2.80974992e-02,4.59470693e-03,2.31909677e-02,-7.62903271e-03,8.19653794e-02,6.26977067e-03,7.73745999e-02,-3…	-7.26168990e-01,-4.05643761e-01,-6.57014549e-01,-1.56481767e+00,-7.51028657e-01,-3.63494664e-01,-6.82944894e-01,4.57407922e-01,2.84866691e-01,-7.99992442e-01,-1.13601327e+00,-8.60352159e-01,-3.25427055e-01,-9.54166889e-01,-1.13809848e+00,-7.36756504e-01,-7.88024008e-01,-1.95387155e-01,-5.37011147e-01,-5.70725977e-01,-1.57629132e+00,-7.86746681e-01,-1.45824146e+00,1.79105133e-01,-9.79066193e-01,-1…	B	[0, 0, 1, 1, 0, 0, 1, 0]	english
zy14565910r1u7s1	-2.31991708e-02,-4.04325008e-01,1.35205323e-02,1.63171217e-02,6.95767403e-02,-5.16628101e-02,8.67614225e-02,3.32975090e-02,4.59374785e-02,7.85453469e-02,6.08065352e-02,-1.19674401e-02,-1.44600952e-02,-2.04644099e-01,-8.65123933e-04,-1.19453371e-01,8.10639411e-02,6.50944561e-02,8.62418413e-02,3.43194455e-02,-2.82973330e-02,8.49512219e-03,6.44823629e-03,7.16013163e-02,4.69585881e-04,7.54390061e-02,…	-8.12807262e-01,-4.42911237e-01,-5.36146820e-01,-1.52643001e+00,-6.50883019e-01,-1.13044634e-01,-4.62571502e-01,4.34693903e-01,2.17453808e-01,-8.65511835e-01,-1.12772405e+00,-8.79930079e-01,-4.24328774e-01,-9.61694956e-01,-1.12617171e+00,-7.02601850e-01,-8.24143708e-01,-2.76358932e-01,-7.03555644e-01,-5.94559073e-01,-1.73857641e+00,-7.69706488e-01,-1.45179152e+00,6.58860728e-02,-9.92400825e-01,-1…	B	[0, 0, 1, 1, 0, 0, 1, 0]	english
zy184100wj0r9h20	1.48986094e-02,-4.10273433e-01,-2.56129000e-02,-1.84513144e-02,9.64203849e-03,-8.27913135e-02,1.28432333e-01,3.80452499e-02,9.19055790e-02,6.28940538e-02,6.99921250e-02,-1.80125665e-02,-1.70492455e-02,-1.04492128e-01,2.31920611e-02,-7.81445354e-02,1.13890722e-01,8.69245008e-02,4.73921895e-02,-1.83872308e-03,-2.68736631e-02,7.38280918e-03,-5.48595041e-02,6.53787702e-02,4.83034998e-02,4.33375984e-0…	-7.52904952e-01,-3.50244910e-01,-6.25641882e-01,-1.54559970e+00,-8.89435828e-01,-2.83326745e-01,-6.87020183e-01,4.45015848e-01,2.23522782e-01,-8.46825302e-01,-9.00280774e-01,-8.12305808e-01,-2.84696490e-01,-8.62838864e-01,-1.01865351e+00,-5.82975328e-01,-7.96177328e-01,-3.28020543e-01,-4.78359222e-01,-4.58146781e-01,-1.54313827e+00,-7.40630388e-01,-1.34601188e+00,2.26266384e-02,-1.05447638e+00,-1…	B	[0, 0, 0, 0, 0, 0, 0, 0]	english
zy013929ndyv26f4	1.48986094e-02,-4.10273433e-01,-2.56129000e-02,-1.84513144e-02,9.64203849e-03,-8.27913135e-02,1.28432333e-01,3.80452499e-02,9.19055790e-02,6.28940538e-02,6.99921250e-02,-1.80125665e-02,-1.70492455e-02,-1.04492128e-01,2.31920611e-02,-7.81445354e-02,1.13890722e-01,8.69245008e-02,4.73921895e-02,-1.83872308e-03,-2.68736631e-02,7.38280918e-03,-5.48595041e-02,6.53787702e-02,4.83034998e-02,4.33375984e-0…	-7.52904952e-01,-3.50244910e-01,-6.25641882e-01,-1.54559970e+00,-8.89435828e-01,-2.83326745e-01,-6.87020183e-01,4.45015848e-01,2.23522782e-01,-8.46825302e-01,-9.00280774e-01,-8.12305808e-01,-2.84696490e-01,-8.62838864e-01,-1.01865351e+00,-5.82975328e-01,-7.96177328e-01,-3.28020543e-01,-4.78359222e-01,-4.58146781e-01,-1.54313827e+00,-7.40630388e-01,-1.34601188e+00,2.26266384e-02,-1.05447638e+00,-1…	B	[0, 0, 0, 0, 0, 0, 0, 0]	english
zy230233n33ky22g	-1.88129712e-02,-3.15517306e-01,2.12511793e-02,1.60751455e-02,1.02564856e-01,-4.67677191e-02,1.29797272e-02,2.39361543e-02,1.56828798e-02,9.02037323e-02,1.01143494e-01,-1.46048134e-02,-1.83172375e-02,-2.04632252e-01,-1.00917201e-02,-1.20342568e-01,5.09081073e-02,8.55548233e-02,7.03280717e-02,4.26182300e-02,-1.95107013e-02,9.43100080e-03,2.04883218e-02,5.34942150e-02,-4.34395000e-02,8.28043073e-02…	-0.69559896,-0.44438034,-0.40524635,-1.5413398,-0.6232856,-0.24037926,-0.5247898,0.4550692,0.24486779,-0.83469254,-1.0585264,-0.7895589,-0.37254846,-0.98918146,-1.20709,-0.66426474,-0.7915144,-0.30272645,-0.593182,-0.5722131,-1.4997478,-0.7119469,-1.3857539,0.10537619,-0.9765269,-1.1514064,-0.8347259,-1.1358439,-0.88728833,-0.43664086,-0.9656679,-0.9212873,-0.53290105,-0.4170981,-0.30162534,-0.49…	B	[0, 0, 1, 1, 1, 0, 1, 0]	english
zy2304171ex9eprm	4.02043480e-03,-4.13145125e-01,1.78051796e-02,2.95121595e-02,6.48877099e-02,-5.09467423e-02,2.42568199e-02,2.26621926e-02,-1.67675782e-02,8.86202082e-02,7.55372271e-02,6.08814554e-03,-2.49215104e-02,-1.64584994e-01,-1.14751868e-02,-1.00095451e-01,5.87449037e-02,7.65489936e-02,9.66958255e-02,2.63685584e-02,-1.22651402e-02,2.92311739e-02,5.42187272e-03,7.10258037e-02,-1.50763206e-02,9.98610184e-02,…	-6.81365728e-01,-4.20814872e-01,-5.00327051e-01,-1.45698607e+00,-6.06989801e-01,-1.58062398e-01,-5.04200757e-01,4.05058414e-01,3.07628095e-01,-7.79524744e-01,-1.11181617e+00,-7.96225369e-01,-3.33518624e-01,-8.80634546e-01,-1.09420288e+00,-6.87177718e-01,-7.92966902e-01,-1.91603839e-01,-5.85862160e-01,-5.55616140e-01,-1.52902913e+00,-7.72923768e-01,-1.56184006e+00,3.47738564e-02,-9.83405650e-01,-1…	B	[0, 0, 1, 1, 1, 0, 1, 0]	english
zy11370736u6c4mf	-1.10471910e-02,-3.70606661e-01,9.25414730e-03,2.46247165e-02,5.67456894e-02,-5.68468347e-02,5.79294786e-02,4.60283831e-02,3.75920944e-02,8.20743814e-02,8.53592306e-02,-1.23314988e-02,-1.93754900e-02,-1.45844609e-01,-2.55696252e-02,-1.10173978e-01,5.45521528e-02,8.31820667e-02,8.67657810e-02,3.88669819e-02,-1.36591904e-02,2.40182281e-02,-3.73901008e-03,7.97462314e-02,8.61152890e-04,9.36368108e-02…	-6.27156198e-01,-4.85958397e-01,-7.03792810e-01,-1.55479395e+00,-7.36264348e-01,-3.26671779e-01,-5.67993999e-01,3.50233465e-01,1.77864268e-01,-9.96911347e-01,-1.08784676e+00,-9.05132174e-01,-3.68138045e-01,-9.24667239e-01,-1.10544240e+00,-8.15883338e-01,-8.95354271e-01,-2.75312006e-01,-6.43324852e-01,-5.70132554e-01,-1.59369528e+00,-8.94867420e-01,-1.61754239e+00,-9.56186838e-03,-1.07248199e+00,-…	B	[0, 0, 1, 1, 1, 0, 1, 0]	english
zy113734w41bda5h	-1.60222631e-02,-3.44203413e-01,1.23358984e-02,4.35869098e-02,8.08371753e-02,-2.68990770e-02,6.38139844e-02,3.73760462e-02,1.62852183e-03,6.67894259e-02,1.11181691e-01,-3.24980682e-03,-2.82407319e-03,-1.75341934e-01,-2.24799141e-02,-1.12393022e-01,5.93831912e-02,8.16178620e-02,6.23586513e-02,2.89693736e-02,-1.07857008e-02,2.46804040e-02,1.12305433e-02,8.51353332e-02,1.03267387e-03,7.59715736e-02,…	-5.86118042e-01,-4.66126651e-01,-5.66526890e-01,-1.53038979e+00,-6.31502450e-01,-3.19629937e-01,-6.43043697e-01,3.83649558e-01,2.36367688e-01,-7.82155037e-01,-1.02969921e+00,-8.46754313e-01,-3.84318262e-01,-9.50634181e-01,-1.25859201e+00,-7.00108945e-01,-8.05152416e-01,-4.16351557e-01,-5.78792691e-01,-6.38723075e-01,-1.64332092e+00,-8.48395407e-01,-1.40272057e+00,1.36799291e-01,-9.81708705e-01,-1…	B	[0, 0, 1, 1, 1, 0, 1, 0]	english
zy113801rquqwwk5	-1.45156253e-02,-4.14197922e-01,-8.37301021e-04,2.10455321e-02,8.09651911e-02,-5.47788776e-02,5.48125803e-02,2.62924377e-02,3.10657099e-02,8.89288783e-02,1.05218194e-01,-7.43863778e-03,-1.79571062e-02,-1.62772238e-01,-1.43683385e-02,-1.03268534e-01,6.64114729e-02,8.41700435e-02,9.74243805e-02,3.35099995e-02,-4.65841219e-03,2.42965631e-02,1.29886102e-02,7.47778267e-02,-9.92804859e-03,7.79798403e-0…	-6.35825217e-01,-5.13162017e-01,-5.12428582e-01,-1.61004972e+00,-7.23185182e-01,-1.20362148e-01,-5.02128541e-01,3.36713701e-01,2.11334541e-01,-8.92720759e-01,-1.00426090e+00,-8.83335173e-01,-3.69357139e-01,-9.30814922e-01,-1.08330357e+00,-7.90858448e-01,-9.25560474e-01,-3.12634468e-01,-5.97787380e-01,-5.52248180e-01,-1.55379593e+00,-6.87342286e-01,-1.35383499e+00,4.66249585e-02,-1.01647890e+00,-1…	B	[0, 0, 1, 1, 1, 0, 1, 0]	english
zy113814ukyp0g58	-1.66543890e-02,-4.23142791e-01,2.53833318e-03,3.08796745e-02,7.21539780e-02,-5.41458949e-02,3.55119817e-02,2.60393061e-02,3.07455682e-03,7.57463872e-02,9.72159877e-02,-1.59532093e-02,-1.51293417e-02,-1.62881523e-01,-2.99931858e-02,-1.13429762e-01,6.65906295e-02,7.96241537e-02,9.08456594e-02,3.38170975e-02,1.06450990e-02,3.13450349e-04,1.39274239e-03,6.18200116e-02,1.21247508e-02,7.84490854e-02,-…	-6.81951821e-01,-4.10105109e-01,-5.68241477e-01,-1.52389634e+00,-6.64466381e-01,-2.29218096e-01,-5.61477363e-01,4.14029032e-01,2.91100681e-01,-8.64490628e-01,-1.06811059e+00,-8.99923086e-01,-4.07710761e-01,-9.27125752e-01,-1.09796035e+00,-5.66933215e-01,-8.58041525e-01,-2.08044767e-01,-5.05596280e-01,-5.67662060e-01,-1.59216166e+00,-6.47819161e-01,-1.38575578e+00,2.20138788e-01,-8.33905578e-01,-1…	B	[0, 0, 1, 1, 1, 0, 1, 0]	english
zy114100nd54d05t	-1.53665869e-02,-4.03590500e-01,-9.54834465e-03,2.88473442e-02,6.55700788e-02,-4.27509882e-02,6.59918189e-02,3.47507074e-02,5.13610691e-02,7.70078674e-02,9.30668786e-02,5.72084915e-03,-9.56125651e-03,-1.63304478e-01,-1.79498307e-02,-1.21745341e-01,6.20575733e-02,9.55021977e-02,1.23314589e-01,3.82721052e-02,-6.93003507e-03,2.73250625e-03,1.38326772e-02,7.54927993e-02,3.01198661e-02,8.61704946e-02,…	-5.92489839e-01,-4.63216811e-01,-6.39833808e-01,-1.52665627e+00,-7.05107272e-01,-2.30026513e-01,-5.45903742e-01,4.49243993e-01,3.00544202e-01,-8.01601231e-01,-9.87757325e-01,-7.09783971e-01,-3.94047529e-01,-8.88902247e-01,-1.04393065e+00,-6.81046784e-01,-7.50381589e-01,-1.83428735e-01,-4.58428591e-01,-5.56393206e-01,-1.51052547e+00,-7.41769850e-01,-1.37060165e+00,1.10502347e-01,-9.92682874e-01,-1…	B	[0, 0, 1, 1, 1, 0, 1, 0]	english
zy220300nyvyjj4b	-1.19684115e-02,-3.89604807e-01,6.17852155e-03,2.83630285e-02,6.47916049e-02,-5.04899994e-02,4.48373184e-02,4.06732485e-02,5.07105887e-02,6.56178519e-02,5.26391603e-02,-1.24459527e-02,-5.53740142e-03,-1.94348171e-01,1.75339356e-02,-9.15902331e-02,8.28361362e-02,7.09102154e-02,1.21631831e-01,2.42316555e-02,2.43305136e-03,9.41067562e-03,-8.71756673e-03,7.98348412e-02,1.25740217e-02,5.98815978e-02,-…	-0.84434384,-0.57897365,-0.5412878,-1.5939163,-0.79080296,-0.3432478,-0.7187723,0.4561034,0.2264997,-0.8563645,-1.1636618,-0.9388019,-0.39911595,-1.1798024,-1.190525,-0.7106951,-0.97692025,-0.35281894,-0.5317885,-0.7141189,-1.796524,-0.91609067,-1.5786868,-0.0072957,-1.082265,-1.2874671,-1.0520806,-1.3437681,-1.0492512,-0.67050415,-0.9479095,-0.8455583,-0.5722012,-0.71637833,-0.5568288,-0.6711325…	B	[0, 0, 1, 1, 0, 0, 1, 0]	english
zy220333effrm7sq	-1.57530159e-02,-3.74792516e-01,9.42032970e-03,2.62929164e-02,7.10043758e-02,-4.87859845e-02,8.49572197e-02,3.70158181e-02,5.28059676e-02,6.44662529e-02,8.01783279e-02,1.60185643e-03,-1.60169192e-02,-1.71941325e-01,-7.13040540e-03,-9.32304859e-02,5.62122837e-02,7.54064694e-02,1.00980423e-01,3.58626060e-02,-1.38856098e-02,1.55123957e-02,1.06879156e-02,7.74826854e-02,3.87220085e-03,8.17019492e-02,-…	-0.72276926,-0.5363485,-0.5673682,-1.525604,-0.7083872,-0.22190599,-0.5573681,0.48939317,0.39769876,-0.7810378,-1.097471,-0.99785364,-0.33359352,-0.90834457,-1.2007436,-0.6463809,-0.79275274,-0.298905,-0.59673387,-0.59329355,-1.6357479,-0.7328926,-1.5803612,0.1063377,-1.0645701,-1.3583072,-1.0184935,-1.3179368,-0.9993834,-0.45819452,-0.893988,-0.82576,-0.51679957,-0.54743624,-0.4273414,-0.6602759…	B	[0, 0, 1, 1, 0, 0, 1, 0]	english
zy220420u45qctwg	-3.32805738e-02,-3.53113234e-01,4.40391973e-02,1.71099659e-02,1.12363592e-01,-1.09991124e-02,-3.96943539e-02,3.73921469e-02,-1.82422213e-02,9.57553685e-02,6.46701008e-02,-3.75888369e-04,-5.41799702e-03,-2.40906373e-01,-2.61733383e-02,-1.39353260e-01,2.62547843e-02,1.05570398e-01,3.35144103e-02,6.82655722e-02,-1.04350634e-02,-3.04712309e-03,3.95890921e-02,4.19928022e-02,-2.25870088e-02,8.53544101e…	-6.11623585e-01,-3.61528277e-01,-6.14174426e-01,-1.57105541e+00,-6.66784942e-01,-2.29295373e-01,-5.86694717e-01,3.93190235e-01,2.64124811e-01,-9.68786180e-01,-1.05370915e+00,-8.31942618e-01,-3.49185109e-01,-1.00450706e+00,-1.20357311e+00,-5.63871682e-01,-8.17993045e-01,-3.21567804e-01,-5.67121923e-01,-6.10194623e-01,-1.63597369e+00,-8.75115037e-01,-1.52775669e+00,4.87602577e-02,-1.01776671e+00,-1…	B	[0, 0, 0, 0, 0, 0, 0, 0]	english
zy0712306nurku8x	4.29120287e-03,-5.71250558e-01,-3.66284163e-03,3.39622088e-02,1.47026805e-02,-3.70187126e-02,1.50998652e-01,4.68356460e-02,8.69560838e-02,5.88631667e-02,7.77507424e-02,-7.06162676e-03,-3.03332992e-02,-1.45484164e-01,5.56556741e-03,-3.03935800e-02,1.02771550e-01,9.16177481e-02,1.24761783e-01,3.83188901e-03,-2.97113531e-03,6.18456565e-02,-3.71994078e-02,1.12592235e-01,2.50187665e-02,7.65074864e-02,…	-5.91673732e-01,-4.91267025e-01,-5.65998018e-01,-1.52841830e+00,-6.56592846e-01,-8.54172111e-02,-4.51628804e-01,4.92600948e-01,3.76365244e-01,-7.12664664e-01,-1.04745948e+00,-9.09088969e-01,-4.02512610e-01,-9.56196427e-01,-1.29273570e+00,-6.46666467e-01,-8.29225600e-01,-4.06306326e-01,-6.14588797e-01,-5.94665945e-01,-1.60170937e+00,-6.67934179e-01,-1.35992241e+00,1.92480057e-01,-9.75338280e-01,-1…	B	[0, 0, 0, 0, 1, 0, 1, 0]	english
zy195631n58g03qj	-3.69473994e-02,-3.53878915e-01,5.10288344e-04,3.15224975e-02,6.07888363e-02,-4.28292789e-02,6.03229888e-02,3.40175629e-02,3.81795093e-02,7.64024258e-02,6.63457513e-02,-1.57279335e-02,-1.82773005e-02,-1.62191480e-01,9.46715847e-03,-8.66232589e-02,8.07540268e-02,8.29035863e-02,1.22497864e-01,2.55446695e-02,-1.39878574e-03,3.34266052e-02,1.32209491e-02,8.61815065e-02,9.49500501e-03,7.27567375e-02,-…	-6.46488130e-01,-5.49917221e-01,-5.81655025e-01,-1.64503443e+00,-6.98121905e-01,-3.28037649e-01,-5.19676805e-01,4.64905560e-01,3.24330956e-01,-9.03659999e-01,-1.19909465e+00,-8.88654530e-01,-4.39466953e-01,-1.00215864e+00,-1.28703642e+00,-7.07644939e-01,-8.10592294e-01,-2.97236949e-01,-6.06472433e-01,-5.59481621e-01,-1.75112891e+00,-8.37066233e-01,-1.50883877e+00,3.23893875e-02,-1.07464886e+00,-1…	B	[0, 0, 1, 1, 0, 0, 0, 0]	english
zy185436	-8.54074676e-03,-4.04280931e-01,-2.41578203e-02,1.80709865e-02,7.62663456e-03,-6.88442439e-02,1.21069171e-01,1.49759743e-02,1.55909490e-02,3.67010720e-02,1.61313862e-02,-6.56046346e-02,1.34047661e-02,-2.10314095e-01,2.53958870e-02,-9.15057883e-02,1.00196734e-01,6.49682879e-02,1.06160067e-01,1.07073560e-02,2.08204938e-03,-1.03348093e-02,-4.61377501e-02,6.98596239e-02,7.08367676e-02,3.72549407e-02,…	-0.67992073,-0.4854689,-0.6040473,-1.5555613,-0.66149217,-0.16216156,-0.52475554,0.3317393,0.26598394,-0.7899599,-1.0463349,-0.8731675,-0.42983794,-0.8252674,-1.1135639,-0.60651433,-0.75862324,-0.1790192,-0.41102415,-0.3989762,-1.3314568,-0.8344963,-1.3847406,0.12940103,-0.92007697,-1.1438555,-0.82073975,-1.1882948,-0.8939514,-0.37732178,-0.8732028,-0.78124547,-0.50830865,-0.62284863,-0.4728976,-…	B	[0, 0, 0, 0, 0, 0, 0, 0]	english
zy214519ctb45wjh	-2.48120613e-02,-4.77451682e-01,-3.80672514e-02,1.88917052e-02,1.01594646e-02,-6.91163838e-02,1.39891475e-01,1.29601536e-02,2.17407327e-02,2.44579632e-02,3.32635120e-02,-4.89413552e-02,-1.65094738e-03,-2.34854579e-01,6.53696898e-03,-7.58020282e-02,9.53724086e-02,5.98897710e-02,1.31910056e-01,9.19375382e-03,-1.09509295e-02,2.02000607e-03,-7.63136297e-02,6.34171590e-02,4.83417399e-02,5.15930988e-02…	-0.65547127,-0.49118137,-0.60230297,-1.5275687,-0.58214724,-0.09471698,-0.49301344,0.4141877,0.2606278,-0.8710762,-1.140308,-0.96394664,-0.43645072,-1.0830115,-1.2290611,-0.6974146,-0.81070876,-0.39562082,-0.6869626,-0.5595849,-1.6823391,-0.832701,-1.5749843,0.05618729,-1.0284991,-1.3235863,-0.9638332,-1.2656338,-0.97237515,-0.44514328,-0.92031246,-0.8344783,-0.5719846,-0.5188691,-0.45751294,-0.5…	B	[0, 0, 0, 0, 0, 0, 0, 0]	english
zy131022wnpng5j1	5.56783937e-03,-4.09352928e-01,-4.83455230e-03,2.61046551e-02,3.87066081e-02,-6.96087629e-02,8.30202401e-02,6.03419775e-03,2.40241531e-02,7.23022521e-02,5.66569120e-02,-6.58186444e-04,-5.78806177e-03,-1.72909722e-01,8.49922653e-03,-9.04777050e-02,6.44125342e-02,7.45282322e-02,8.04829448e-02,1.34167774e-02,-4.98551968e-03,-1.34215765e-02,-3.31112854e-02,6.67468086e-02,1.86472312e-02,6.60080761e-02…	-0.6790486,-0.5605977,-0.5949453,-1.5182174,-0.6721035,-0.2854518,-0.6639812,0.33215827,0.1912782,-0.938458,-1.0615599,-0.883807,-0.42293862,-0.9319955,-1.1088043,-0.69454503,-0.8454177,-0.28682014,-0.49150515,-0.62664056,-1.6020496,-0.7331307,-1.395728,0.10452917,-0.94483477,-1.2168604,-0.90458494,-1.2029165,-0.87457615,-0.48430398,-1.0166221,-0.84154385,-0.57640225,-0.69944996,-0.4853768,-0.639…	B	[0, 0, 1, 0, 1, 0, 0, 0]	english
zy194712wqrgjraj	-1.50884753e-02,-4.00954664e-01,-2.10074876e-02,1.26561485e-02,2.35292055e-02,-5.19265905e-02,1.60253957e-01,3.92048322e-02,2.82423515e-02,3.78551893e-02,5.44629991e-02,1.23914704e-02,-1.02951946e-02,-2.00590193e-01,1.32237244e-02,-5.40270060e-02,8.35551471e-02,6.04056343e-02,7.53513202e-02,2.02018302e-03,7.56524410e-03,7.29693472e-03,-3.40452269e-02,7.79077113e-02,7.74447620e-02,6.68870360e-02,-…	-7.29212224e-01,-3.72689545e-01,-5.55616081e-01,-1.59631824e+00,-6.59192502e-01,-7.92484432e-02,-5.85916817e-01,4.78263170e-01,3.08970451e-01,-7.93871880e-01,-1.10997033e+00,-9.54416215e-01,-4.24118280e-01,-1.07084620e+00,-1.22475302e+00,-7.81833768e-01,-9.94174421e-01,-4.23740417e-01,-6.49901748e-01,-6.54897332e-01,-1.66985989e+00,-7.88829684e-01,-1.54379988e+00,3.77571136e-02,-9.85529184e-01,-1…	B	[0, 0, 0, 0, 0, 0, 0, 0]	english
zy101458ktqr4c1h	8.17584619e-03,-3.98637623e-01,-2.53166109e-02,2.19755713e-02,1.62228923e-02,-6.36795461e-02,1.48693010e-01,2.21763067e-02,1.44465724e-02,2.87440084e-02,3.67378667e-02,-4.03424129e-02,1.91230094e-03,-1.96252733e-01,1.19966036e-02,-7.06397220e-02,9.01675969e-02,8.06089193e-02,1.15262002e-01,-6.47754781e-03,-4.96463617e-03,-2.40142159e-02,-6.32816702e-02,7.61278048e-02,7.26184249e-02,6.94125295e-02…	-6.89199746e-01,-4.43093389e-01,-6.25385344e-01,-1.53261459e+00,-6.76682770e-01,-2.52196431e-01,-5.54526031e-01,4.75661963e-01,2.13210747e-01,-8.52640927e-01,-1.13245964e+00,-8.85895789e-01,-3.52891803e-01,-9.97402728e-01,-1.23616707e+00,-6.43388450e-01,-7.82877684e-01,-2.86884189e-01,-5.05965531e-01,-5.51001966e-01,-1.69879663e+00,-7.06755102e-01,-1.43972456e+00,1.70334816e-01,-8.84847164e-01,-1…	B	[0, 0, 0, 0, 0, 0, 0, 0]	english
zy143752x9f41sc9	-3.92572060e-02,-3.84669781e-01,1.80163868e-02,2.74186172e-02,7.54207224e-02,-5.37100621e-02,3.11526656e-02,4.82620336e-02,9.51146185e-02,8.18323344e-02,8.30644667e-02,2.94463672e-02,-1.31905079e-02,-1.39650270e-01,3.41411866e-03,-9.98558998e-02,6.17840663e-02,9.39964950e-02,9.30361152e-02,2.31290832e-02,-1.42254727e-03,5.01758307e-02,-4.43635741e-04,7.57172555e-02,-2.04573805e-03,8.16482976e-02,…	-7.38315225e-01,-4.75604296e-01,-5.69225073e-01,-1.56857312e+00,-6.59980178e-01,-2.22123519e-01,-6.47943735e-01,4.36496466e-01,2.44160786e-01,-1.00829065e+00,-1.07313788e+00,-8.70910168e-01,-2.91145205e-01,-1.03026903e+00,-1.25998855e+00,-7.27934778e-01,-8.58789325e-01,-4.70479667e-01,-7.08365679e-01,-6.20367646e-01,-1.65691686e+00,-8.83515358e-01,-1.56896460e+00,1.17376506e-01,-1.18367612e+00,-1…	B	[0, 0, 1, 1, 0, 0, 1, 1]	english
zy105752fgsp5vu5	-1.13760177e-02,-4.16418225e-01,-4.37928513e-02,2.11811718e-02,2.06703618e-02,-6.33433908e-02,1.27836347e-01,8.31443723e-03,3.65336575e-02,3.42527479e-02,2.70885862e-02,-3.30814570e-02,1.01862596e-02,-1.88241571e-01,2.88125966e-02,-8.36577341e-02,9.07850862e-02,4.77724038e-02,6.61621317e-02,1.86873190e-02,4.93772142e-03,-2.50369981e-02,-4.65720668e-02,5.92255369e-02,7.06843436e-02,4.93237600e-02,…	-6.74766719e-01,-5.65626681e-01,-5.01177311e-01,-1.50482213e+00,-7.29064286e-01,-1.56752467e-01,-5.15755653e-01,4.23999518e-01,2.65275627e-01,-7.57507265e-01,-1.22251999e+00,-9.68855977e-01,-3.99227321e-01,-1.06372643e+00,-1.18008399e+00,-8.75379860e-01,-8.63287508e-01,-3.87830079e-01,-6.07176125e-01,-6.60305142e-01,-1.70200205e+00,-6.84157014e-01,-1.46558833e+00,1.64434165e-01,-9.93350267e-01,-1…	B	[0, 0, 0, 0, 0, 0, 0, 0]	english
zy201240w9avr2w9	1.03748171e-04,-4.53773022e-01,-1.51356868e-02,3.59056219e-02,6.11654529e-03,-6.82236403e-02,8.72550160e-02,3.46916392e-02,4.79381392e-03,3.30672488e-02,5.07735685e-02,-3.09874322e-02,7.58756325e-03,-1.27251565e-01,-1.33664366e-02,-4.78998497e-02,9.82335359e-02,6.27487898e-02,1.02797434e-01,1.48705188e-02,4.99981735e-03,-2.95035215e-03,-3.87703702e-02,6.67154789e-02,2.81191859e-02,5.39868772e-02,…	-6.95242763e-01,-4.70134556e-01,-6.00377083e-01,-1.51716042e+00,-6.92864418e-01,-2.46427864e-01,-4.59509313e-01,3.64017665e-01,2.67443359e-01,-9.36183453e-01,-1.10173130e+00,-9.34345782e-01,-3.95933300e-01,-9.14922297e-01,-1.18898547e+00,-6.21554554e-01,-7.18305051e-01,-4.04477507e-01,-5.59118092e-01,-5.76594651e-01,-1.53649545e+00,-8.22851777e-01,-1.33854496e+00,1.23423457e-01,-9.50386047e-01,-1…	B	[0, 0, 1, 0, 1, 0, 0, 0]	english
zy103531pyg58eab	-2.52222028e-02,-2.45996028e-01,5.06171510e-02,-1.10845324e-02,1.17045216e-01,-2.09693480e-02,-6.10901937e-02,3.79270762e-02,-2.20778603e-02,8.93033966e-02,9.36335325e-02,-1.57555081e-02,1.20885419e-02,-2.54838765e-01,-3.80524918e-02,-1.15358755e-01,1.54957091e-02,1.20787703e-01,-2.14946344e-02,6.93076104e-02,-1.94925927e-02,-1.42684840e-02,4.57538366e-02,2.98064910e-02,2.11819187e-02,5.41243888e…	-6.66683495e-01,-5.00747561e-01,-6.26260340e-01,-1.59145033e+00,-8.13690782e-01,-2.00629175e-01,-5.82039535e-01,5.18863440e-01,3.01380396e-01,-7.98338592e-01,-9.12636340e-01,-7.44688272e-01,-3.45293432e-01,-8.87032151e-01,-1.06480479e+00,-6.69240594e-01,-7.31497884e-01,-2.28146881e-01,-5.45409381e-01,-5.28148234e-01,-1.57321334e+00,-7.16907620e-01,-1.42141652e+00,4.96406704e-02,-1.06461382e+00,-1…	B	[0, 0, 0, 0, 0, 0, 0, 0]	english
zy150752q7wdm7c1	-3.38221490e-02,-4.16261405e-01,-2.63375137e-02,2.72548553e-02,9.68226697e-03,-5.39834313e-02,1.19812295e-01,1.12950280e-02,4.51992080e-02,5.74663877e-02,2.74252519e-02,-3.37430239e-02,5.18496428e-03,-1.56690508e-01,1.00942748e-02,-5.14384806e-02,1.04226455e-01,5.14545366e-02,8.07565749e-02,-8.77916929e-04,4.47188178e-03,-4.23275214e-03,-5.30448481e-02,6.50189966e-02,5.72109893e-02,4.02571298e-02…	-6.54772878e-01,-4.18846130e-01,-5.81867278e-01,-1.59085488e+00,-6.73255801e-01,-2.52294630e-01,-5.14390111e-01,4.77667958e-01,2.85497129e-01,-8.18838596e-01,-1.02854276e+00,-7.12509871e-01,-2.81734735e-01,-9.59757984e-01,-1.07568157e+00,-6.80900574e-01,-7.05832124e-01,-2.77832061e-01,-5.85671782e-01,-5.12622476e-01,-1.56304657e+00,-6.63158059e-01,-1.37989306e+00,1.17063783e-01,-8.66247356e-01,-1…	B	[0, 0, 0, 0, 0, 0, 0, 0]	english
zy21565542vjd6us	-1.27693834e-02,-3.66768032e-01,3.82010418e-04,2.06631720e-02,5.73416278e-02,-5.48927337e-02,4.02952656e-02,3.41862142e-02,3.49924527e-02,7.10922778e-02,6.67943805e-02,-6.82694558e-03,2.51557026e-03,-1.83761925e-01,1.45071959e-02,-8.07428658e-02,8.22036117e-02,1.02124289e-01,9.56110135e-02,2.76021212e-02,1.53661799e-02,1.74460560e-02,-5.34052681e-03,7.54039139e-02,1.34106744e-02,6.68564439e-02,-4…	-7.83610702e-01,-5.64877093e-01,-7.03463614e-01,-1.60537446e+00,-6.62153244e-01,-2.11898863e-01,-5.05586684e-01,3.58176112e-01,1.66375399e-01,-7.81108379e-01,-1.15047920e+00,-1.03764319e+00,-5.23272514e-01,-1.07484007e+00,-1.19904244e+00,-6.29994333e-01,-9.45016086e-01,-3.37962598e-01,-5.75830817e-01,-6.13840640e-01,-1.72960865e+00,-9.00992334e-01,-1.59515691e+00,-2.01646257e-02,-1.10862088e+00,-…	B	[0, 0, 1, 0, 1, 0, 0, 0]	english
zy215721urwjrr9c	-1.19509716e-02,-4.61946845e-01,-9.95693915e-03,2.15257332e-02,3.60523574e-02,-5.55493906e-02,1.00192383e-01,3.12347449e-02,1.44722778e-02,3.53315547e-02,6.53716922e-02,-2.54930072e-02,-4.57686931e-03,-2.03324229e-01,1.59738809e-02,-4.12932038e-02,9.05435085e-02,7.05789477e-02,1.33497685e-01,7.63336488e-04,3.84325208e-03,7.37771159e-03,-3.20665985e-02,7.92572647e-02,1.78485699e-02,5.77544086e-02,…	-5.72577000e-01,-4.43409592e-01,-5.89350283e-01,-1.54840922e+00,-6.87334716e-01,-2.48515099e-01,-6.07338786e-01,3.48966688e-01,2.13708848e-01,-9.28014457e-01,-1.05303717e+00,-8.95115495e-01,-4.32172328e-01,-9.56242442e-01,-1.11569202e+00,-6.83898807e-01,-8.15372646e-01,-3.33112776e-01,-5.80323815e-01,-6.39511168e-01,-1.57328212e+00,-7.46625900e-01,-1.37932861e+00,7.24467561e-02,-8.99285376e-01,-1…	B	[0, 0, 1, 1, 1, 0, 0, 0]	english
zy151045mw6ygr32	-1.64540019e-02,-3.00413847e-01,3.61524075e-02,1.83918122e-02,1.11247003e-01,-4.44864854e-02,-2.77754832e-02,2.90791783e-02,-2.04154290e-04,8.90487432e-02,6.97493181e-02,1.42935663e-02,-1.01889763e-03,-2.37312168e-01,-4.31644022e-02,-1.34376943e-01,1.73967574e-02,1.06957674e-01,2.42362656e-02,6.55239671e-02,-4.68519889e-03,9.81961843e-03,4.39577810e-02,4.70412150e-02,-1.01153413e-02,6.14562407e-0…	-7.65832305e-01,-5.27411819e-01,-6.51608229e-01,-1.52563262e+00,-6.40586555e-01,-3.14716101e-01,-5.82842708e-01,4.05118555e-01,1.74654484e-01,-8.62964988e-01,-1.09146237e+00,-9.34143305e-01,-4.03518945e-01,-1.06251919e+00,-1.10917687e+00,-7.87939608e-01,-8.76175463e-01,-3.00363123e-01,-5.65740228e-01,-6.80561185e-01,-1.74122846e+00,-8.97026658e-01,-1.65159690e+00,1.70547366e-02,-1.13454759e+00,-1…	B	[0, 0, 1, 0, 1, 0, 0, 0]	english
zy094923q0dn9gng	-3.67913395e-02,-3.66926074e-01,-1.70503519e-02,3.24958004e-02,4.74962145e-02,-2.62176003e-02,7.04912916e-02,3.33813094e-02,3.77605879e-03,5.31301014e-02,9.55583155e-02,-3.40445563e-02,2.13525202e-02,-1.36690885e-01,-1.65815260e-02,-7.45789707e-02,5.88322803e-02,7.01569989e-02,8.39269236e-02,7.46727269e-03,7.66429584e-03,-9.19502601e-03,-2.46917978e-02,7.06373155e-02,3.58823836e-02,7.08398446e-02…	-6.87624872e-01,-5.09552777e-01,-5.94723582e-01,-1.59816027e+00,-6.96009219e-01,-6.55193850e-02,-3.85434985e-01,4.27782983e-01,3.82996798e-01,-8.14225852e-01,-9.85231996e-01,-8.15508068e-01,-3.80308509e-01,-8.96752477e-01,-1.21647990e+00,-6.19996309e-01,-7.79044271e-01,-2.26094961e-01,-5.85311651e-01,-6.08597875e-01,-1.57714903e+00,-6.58790767e-01,-1.41825283e+00,1.44265816e-01,-9.79981899e-01,-1…	B	[0, 0, 1, 1, 0, 0, 0, 0]	english
zy16320431qecekf	1.76330507e-02,-3.49039882e-01,-6.94493111e-03,2.15379614e-02,7.10678026e-02,-4.74265218e-02,4.26537506e-02,4.06080410e-02,3.42628956e-02,6.17415197e-02,9.60847363e-02,-2.87514944e-02,3.99838667e-03,-1.72284260e-01,-7.51821138e-03,-8.87651518e-02,7.74708390e-02,9.47186798e-02,7.47910887e-02,2.46797428e-02,1.00813014e-02,2.17822511e-02,1.62376091e-02,8.22604299e-02,1.80759989e-02,9.18377936e-02,-2…	-7.31065512e-01,-5.15261590e-01,-5.80359757e-01,-1.58190250e+00,-7.29241729e-01,-1.91116974e-01,-4.92763042e-01,4.22411233e-01,1.71656147e-01,-8.25128853e-01,-1.08883667e+00,-9.02096212e-01,-3.15452635e-01,-9.80258167e-01,-1.13954234e+00,-6.82382762e-01,-9.38691616e-01,-3.26107442e-01,-5.35555065e-01,-5.10499775e-01,-1.62973201e+00,-7.65468836e-01,-1.45167184e+00,4.66994792e-02,-1.03752923e+00,-1…	C	[0, 0, 1, 0, 0, 0, 1, 1]	english
zy1829592ex37ahg	-2.56039985e-02,-3.61061782e-01,3.27632437e-03,2.24580802e-02,6.85697049e-02,-4.77565676e-02,3.31513435e-02,4.73693237e-02,6.34319335e-02,1.08682215e-01,7.99221992e-02,-3.85513790e-02,-7.34837353e-03,-1.46252826e-01,1.71674963e-03,-7.79947266e-02,8.06710869e-02,8.90122652e-02,1.11641422e-01,2.84153074e-02,-3.32825491e-03,3.40073965e-02,5.77775761e-03,9.32826176e-02,1.10213421e-02,8.77101272e-02,-…	-0.7421639,-0.49693102,-0.4360362,-1.4996724,-0.709512,-0.23891169,-0.51634145,0.51190233,0.27428478,-0.90758276,-1.034057,-0.82646495,-0.27435875,-0.87569916,-1.1674285,-0.6317163,-0.8096362,-0.3387761,-0.55939615,-0.613457,-1.6032138,-0.7268784,-1.469506,0.03571716,-0.97245586,-1.2501402,-0.8819322,-1.1929557,-0.91241455,-0.4138501,-0.97953284,-0.8594963,-0.5743783,-0.5873027,-0.52160794,-0.604…	C	[0, 0, 0, 0, 0, 0, 0, 0]	english
zy192111r55a7j7f	-8.43957346e-03,-5.22620738e-01,1.80765940e-03,2.61273813e-02,5.74377701e-02,-5.26561551e-02,1.17841661e-01,4.45995964e-02,6.51371628e-02,6.79370835e-02,4.62355316e-02,-1.17302435e-02,1.92905292e-02,-1.16007112e-01,4.78939200e-03,-5.99439107e-02,8.99838656e-02,7.62226880e-02,1.06147602e-01,1.93079226e-02,1.38533432e-02,2.88009085e-02,-7.45757949e-03,9.24654454e-02,2.63502598e-02,5.88036701e-02,-2…	-7.31065512e-01,-5.15261590e-01,-5.80359757e-01,-1.58190250e+00,-7.29241729e-01,-1.91116974e-01,-4.92763042e-01,4.22411233e-01,1.71656147e-01,-8.25128853e-01,-1.08883667e+00,-9.02096212e-01,-3.15452635e-01,-9.80258167e-01,-1.13954234e+00,-6.82382762e-01,-9.38691616e-01,-3.26107442e-01,-5.35555065e-01,-5.10499775e-01,-1.62973201e+00,-7.65468836e-01,-1.45167184e+00,4.66994792e-02,-1.03752923e+00,-1…	C	[0, 0, 0, 0, 0, 0, 0, 1]	english
zy161319pdu00feq	-3.31643689e-03,-3.58874410e-01,-1.75177269e-02,1.14324670e-02,2.69628763e-02,-7.38342106e-02,1.06095627e-01,2.57781763e-02,2.43221764e-02,6.58092946e-02,7.16404468e-02,-2.04567946e-02,-2.88197724e-03,-1.07432783e-01,2.52031046e-03,-9.92155373e-02,9.24443007e-02,7.70085752e-02,7.00434521e-02,5.70474751e-03,-6.92271534e-03,4.18734085e-03,-1.64994933e-02,6.53965175e-02,4.43224609e-02,5.86939752e-02…	-7.31065512e-01,-5.15261590e-01,-5.80359757e-01,-1.58190250e+00,-7.29241729e-01,-1.91116974e-01,-4.92763042e-01,4.22411233e-01,1.71656147e-01,-8.25128853e-01,-1.08883667e+00,-9.02096212e-01,-3.15452635e-01,-9.80258167e-01,-1.13954234e+00,-6.82382762e-01,-9.38691616e-01,-3.26107442e-01,-5.35555065e-01,-5.10499775e-01,-1.62973201e+00,-7.65468836e-01,-1.45167184e+00,4.66994792e-02,-1.03752923e+00,-1…	C	[0, 0, 0, 0, 0, 0, 0, 0]	english
zy161342xbbyr8n0	2.33035255e-03,-4.02279615e-01,-1.53329121e-02,2.44025774e-02,5.02234213e-02,-5.44368774e-02,4.44109999e-02,1.42335109e-02,-7.19333952e-03,6.70958012e-02,5.67538440e-02,-4.49554920e-02,-9.96788032e-04,-1.33298963e-01,-1.01728672e-02,-8.06995258e-02,9.44200307e-02,9.72689986e-02,8.02920312e-02,3.23461392e-03,7.88740814e-03,1.63986851e-02,-3.76113951e-02,7.77294636e-02,3.13348845e-02,8.27244818e-02…	-7.31065512e-01,-5.15261590e-01,-5.80359757e-01,-1.58190250e+00,-7.29241729e-01,-1.91116974e-01,-4.92763042e-01,4.22411233e-01,1.71656147e-01,-8.25128853e-01,-1.08883667e+00,-9.02096212e-01,-3.15452635e-01,-9.80258167e-01,-1.13954234e+00,-6.82382762e-01,-9.38691616e-01,-3.26107442e-01,-5.35555065e-01,-5.10499775e-01,-1.62973201e+00,-7.65468836e-01,-1.45167184e+00,4.66994792e-02,-1.03752923e+00,-1…	C	[0, 0, 0, 0, 0, 0, 0, 0]	english
zy161416g15u399r	-1.77628100e-02,-4.24038947e-01,-1.56670064e-02,6.00764295e-03,4.79787067e-02,-5.65436259e-02,7.41969645e-02,4.08585891e-02,5.09476587e-02,1.07102841e-01,9.05090570e-02,-4.20670360e-02,1.04488321e-02,-1.91795409e-01,-3.24104205e-02,-7.32719898e-02,6.67927712e-02,9.67445225e-02,7.74270147e-02,2.71521695e-02,-3.06986608e-02,2.28070654e-02,-5.77389542e-03,6.21490330e-02,-4.86648269e-03,7.50088766e-0…	-7.31065512e-01,-5.15261590e-01,-5.80359757e-01,-1.58190250e+00,-7.29241729e-01,-1.91116974e-01,-4.92763042e-01,4.22411233e-01,1.71656147e-01,-8.25128853e-01,-1.08883667e+00,-9.02096212e-01,-3.15452635e-01,-9.80258167e-01,-1.13954234e+00,-6.82382762e-01,-9.38691616e-01,-3.26107442e-01,-5.35555065e-01,-5.10499775e-01,-1.62973201e+00,-7.65468836e-01,-1.45167184e+00,4.66994792e-02,-1.03752923e+00,-1…	C	[0, 0, 0, 0, 0, 0, 0, 0]	english
zy161838kw99gwqe	-1.33967318e-03,-3.25382948e-01,5.42000588e-03,-4.02742671e-03,6.40898496e-02,-9.96290147e-02,1.21101871e-01,3.54644060e-02,3.25929224e-02,9.00840759e-02,9.64215696e-02,-3.45108286e-02,7.21290766e-04,-1.55246437e-01,-2.47746110e-02,-7.54398108e-02,9.65723768e-02,9.69893634e-02,6.70708790e-02,3.73324715e-02,-1.82935223e-02,2.60494072e-02,-4.28936444e-03,1.00352399e-01,1.03367008e-02,7.51269758e-02…	-7.31065512e-01,-5.15261590e-01,-5.80359757e-01,-1.58190250e+00,-7.29241729e-01,-1.91116974e-01,-4.92763042e-01,4.22411233e-01,1.71656147e-01,-8.25128853e-01,-1.08883667e+00,-9.02096212e-01,-3.15452635e-01,-9.80258167e-01,-1.13954234e+00,-6.82382762e-01,-9.38691616e-01,-3.26107442e-01,-5.35555065e-01,-5.10499775e-01,-1.62973201e+00,-7.65468836e-01,-1.45167184e+00,4.66994792e-02,-1.03752923e+00,-1…	C	[0, 0, 0, 0, 0, 0, 0, 0]	english
zy1843187q44qj4d	-1.14553012e-02,-5.13162971e-01,-1.52593125e-02,1.84190255e-02,2.45092046e-02,-7.07148463e-02,5.92828505e-02,9.36710183e-03,-3.89077738e-02,7.80995265e-02,4.19600680e-02,-1.77927800e-02,-1.01209488e-02,-1.31119445e-01,3.21948901e-05,-4.61245850e-02,9.93297920e-02,8.39240253e-02,1.38551190e-01,8.49763048e-04,1.00389821e-02,2.65514869e-02,-4.72226143e-02,8.97934064e-02,2.86550913e-02,6.82293624e-02…	-6.64535522e-01,-4.85038161e-01,-7.15863407e-01,-1.66247571e+00,-7.31646955e-01,-2.96197891e-01,-5.15000582e-01,4.56243068e-01,2.45556146e-01,-7.85779476e-01,-1.02461684e+00,-8.58615816e-01,-3.55288565e-01,-1.01303196e+00,-1.10680056e+00,-6.43644869e-01,-8.16381931e-01,-2.44648337e-01,-5.34807742e-01,-5.68334937e-01,-1.53806090e+00,-7.53084600e-01,-1.47067261e+00,7.16273263e-02,-1.00009406e+00,-1…	C	[0, 0, 1, 0, 0, 0, 0, 1]	english
zy213613f0x2vx44	-2.61558387e-02,-3.77863646e-01,3.37184290e-03,7.15713482e-03,5.90082034e-02,-3.76828276e-02,5.74891269e-02,3.82304080e-02,5.96034117e-02,7.92225525e-02,6.27583563e-02,-3.01779322e-02,1.73378102e-02,-1.40864059e-01,-1.58275589e-02,-7.25641102e-02,6.98715597e-02,1.12622708e-01,1.04048803e-01,2.32649371e-02,4.62417398e-03,1.13191754e-02,4.43083979e-03,6.32872730e-02,2.37873588e-02,6.37225360e-02,-2…	-7.31065392e-01,-5.15261769e-01,-5.80359638e-01,-1.58190227e+00,-7.29241788e-01,-1.91117063e-01,-4.92763042e-01,4.22411233e-01,1.71655968e-01,-8.25128913e-01,-1.08883655e+00,-9.02096272e-01,-3.15452635e-01,-9.80258107e-01,-1.13954210e+00,-6.82382941e-01,-9.38691735e-01,-3.26107323e-01,-5.35555005e-01,-5.10499716e-01,-1.62973189e+00,-7.65469015e-01,-1.45167172e+00,4.66996133e-02,-1.03752935e+00,-1…	C	[0, 0, 0, 0, 0, 0, 0, 0]	english
zy213624a7y0w2e7	-2.74638403e-02,-3.86085242e-01,1.47553785e-02,2.00792402e-02,7.66210854e-02,-3.44046690e-02,1.01002753e-02,2.50209104e-02,3.14321145e-02,9.49221328e-02,8.88313055e-02,-1.48355924e-02,-1.38530042e-02,-2.03346506e-01,-1.72623433e-02,-9.01999697e-02,5.56950718e-02,9.05782953e-02,1.19606614e-01,4.14416790e-02,-1.03535987e-02,2.13073678e-02,1.91752762e-02,6.78247884e-02,6.22623076e-04,7.47554749e-02,…	-7.31065392e-01,-5.15261769e-01,-5.80359638e-01,-1.58190227e+00,-7.29241788e-01,-1.91117063e-01,-4.92763042e-01,4.22411233e-01,1.71655968e-01,-8.25128913e-01,-1.08883655e+00,-9.02096272e-01,-3.15452635e-01,-9.80258107e-01,-1.13954210e+00,-6.82382941e-01,-9.38691735e-01,-3.26107323e-01,-5.35555005e-01,-5.10499716e-01,-1.62973189e+00,-7.65469015e-01,-1.45167172e+00,4.66996133e-02,-1.03752935e+00,-1…	C	[0, 0, 0, 0, 0, 0, 0, 0]	english
zy2136340bppsq8j	-3.59278359e-02,-3.60671222e-01,-2.09964369e-03,1.24189919e-02,5.74030727e-02,-5.56034632e-02,1.14215046e-01,3.96323837e-02,5.87852150e-02,8.49329382e-02,7.32270926e-02,-2.61387676e-02,1.09751970e-02,-1.28463000e-01,1.57319754e-02,-7.31135383e-02,9.06267464e-02,8.12319294e-02,1.18176728e-01,3.02547868e-02,1.40412687e-03,3.82290706e-02,-8.11333209e-03,7.51652643e-02,1.53725594e-02,7.71383345e-02,-…	-7.31065392e-01,-5.15261769e-01,-5.80359638e-01,-1.58190227e+00,-7.29241788e-01,-1.91117063e-01,-4.92763042e-01,4.22411233e-01,1.71655968e-01,-8.25128913e-01,-1.08883655e+00,-9.02096272e-01,-3.15452635e-01,-9.80258107e-01,-1.13954210e+00,-6.82382941e-01,-9.38691735e-01,-3.26107323e-01,-5.35555005e-01,-5.10499716e-01,-1.62973189e+00,-7.65469015e-01,-1.45167172e+00,4.66996133e-02,-1.03752935e+00,-1…	C	[0, 0, 0, 0, 0, 0, 0, 0]	english
zy213644dp59efwq	-3.42476293e-02,-4.23097670e-01,3.57998721e-02,2.72247549e-02,8.89324248e-02,-2.84499191e-02,3.34601442e-04,4.00098935e-02,4.82462458e-02,6.48231506e-02,8.05783123e-02,-2.99291639e-03,-1.45714171e-02,-2.55988657e-01,-4.19385843e-02,-1.28654972e-01,3.23115177e-02,6.93371594e-02,7.95716271e-02,4.68640327e-02,-1.39310304e-02,2.04059109e-02,3.22093666e-02,6.15252219e-02,-8.08014162e-03,7.72760063e-02…	-7.31065392e-01,-5.15261769e-01,-5.80359638e-01,-1.58190227e+00,-7.29241788e-01,-1.91117063e-01,-4.92763042e-01,4.22411233e-01,1.71655968e-01,-8.25128913e-01,-1.08883655e+00,-9.02096272e-01,-3.15452635e-01,-9.80258107e-01,-1.13954210e+00,-6.82382941e-01,-9.38691735e-01,-3.26107323e-01,-5.35555005e-01,-5.10499716e-01,-1.62973189e+00,-7.65469015e-01,-1.45167172e+00,4.66996133e-02,-1.03752935e+00,-1…	C	[0, 0, 0, 0, 0, 0, 0, 0]	english
zy174229cfybh5ej	-4.88441531e-03,-4.78071958e-01,-2.31285710e-02,2.33083144e-02,2.40956107e-03,-6.99180216e-02,1.43614948e-01,4.53719757e-02,9.09904987e-02,4.78088185e-02,6.04935139e-02,-1.83048174e-02,8.35387222e-03,-1.16024986e-01,1.41766164e-02,-5.78792766e-02,1.20296627e-01,7.89131373e-02,1.14142634e-01,-2.30687903e-03,1.57251302e-03,-1.42582832e-03,-4.19970006e-02,8.24903250e-02,7.09395856e-02,4.40358594e-02…	-6.91564322e-01,-5.70304215e-01,-6.12032413e-01,-1.54931653e+00,-7.83281028e-01,-2.39870772e-01,-5.71521461e-01,2.87239581e-01,2.28267074e-01,-8.81524622e-01,-1.08144772e+00,-8.68539810e-01,-3.06259245e-01,-9.06335056e-01,-1.04631197e+00,-7.73640633e-01,-9.23393965e-01,-1.96273759e-01,-4.79955345e-01,-6.25016928e-01,-1.64567411e+00,-7.69500554e-01,-1.56217372e+00,1.45308971e-02,-1.05363715e+00,-1…	C	[0, 0, 0, 0, 0, 0, 0, 0]	english
zy174336f3pbfvb5	-4.28525591e-03,-4.61463958e-01,-2.04155575e-02,2.62306277e-02,1.36758275e-02,-8.00010413e-02,1.50618970e-01,5.62943853e-02,6.35042489e-02,4.21448201e-02,3.78888957e-02,-3.18874121e-02,1.49739925e-02,-1.38698190e-01,2.62592398e-02,-6.86878636e-02,1.03866607e-01,6.62228614e-02,9.54299718e-02,1.72393881e-02,5.92850428e-03,9.22165066e-03,-5.31778783e-02,7.58859068e-02,5.98796532e-02,4.27237377e-02,-…	-6.43155396e-01,-4.60811675e-01,-5.27776539e-01,-1.49454474e+00,-6.43152177e-01,-1.04703173e-01,-4.96226072e-01,4.75063503e-01,2.53405482e-01,-8.23315620e-01,-1.06922662e+00,-9.57132936e-01,-3.90169382e-01,-9.82074857e-01,-1.20543158e+00,-6.10177934e-01,-9.70375121e-01,-2.58467287e-01,-5.06956041e-01,-6.14112020e-01,-1.61693263e+00,-8.08538556e-01,-1.48368168e+00,1.37836099e-01,-9.07138944e-01,-1…	C	[0, 0, 0, 0, 0, 0, 0, 0]	english
zy174352a428r3da	-3.48899933e-03,-4.60548460e-01,-3.24731916e-02,2.82608401e-02,8.68487451e-03,-6.15924038e-02,1.52906775e-01,4.18704525e-02,5.15370369e-02,3.50127481e-02,5.81741035e-02,-1.77018531e-02,1.49781210e-02,-1.06741816e-01,1.49181942e-02,-8.50484967e-02,9.64190364e-02,8.23020488e-02,1.07105270e-01,-5.83041925e-03,-4.90883738e-03,9.29863565e-03,-4.26987484e-02,7.95414969e-02,7.00158775e-02,3.36386226e-02…	-7.24114358e-01,-4.59019631e-01,-5.54042697e-01,-1.55547225e+00,-6.92658603e-01,-2.86893368e-01,-6.38960719e-01,2.79622406e-01,1.90624714e-01,-7.84466147e-01,-1.01634669e+00,-7.82830000e-01,-4.22910422e-01,-8.45065117e-01,-1.19812429e+00,-6.32473707e-01,-8.30628872e-01,-2.32937753e-01,-5.26460290e-01,-6.25005126e-01,-1.59074652e+00,-7.70055532e-01,-1.35093832e+00,1.62616253e-01,-9.54234481e-01,-1…	C	[0, 0, 0, 0, 0, 0, 0, 0]	english
zy2016479340eqh7	8.92276317e-03,-5.08247972e-01,-1.99250616e-02,2.11036243e-02,-4.97734454e-03,-7.63183758e-02,1.33619323e-01,3.12308781e-02,9.11327451e-02,2.80199423e-02,4.58636209e-02,-2.17147544e-02,-4.21863096e-03,-1.34705216e-01,2.21401770e-02,-3.83705758e-02,1.13638334e-01,8.88045281e-02,1.30940318e-01,1.19281746e-02,-2.97674257e-03,6.08574133e-03,-5.97480610e-02,9.15914625e-02,5.42783886e-02,5.46017289e-02…	-6.48181438e-01,-5.73940158e-01,-5.66925526e-01,-1.54966950e+00,-7.25884199e-01,-1.26765743e-01,-4.84589934e-01,4.55796719e-01,2.36850262e-01,-8.37362170e-01,-9.62482393e-01,-8.62986922e-01,-3.07177305e-01,-8.48833203e-01,-1.12520850e+00,-6.50783777e-01,-7.56592274e-01,-3.08465898e-01,-4.75150347e-01,-5.27599990e-01,-1.58355772e+00,-7.00289547e-01,-1.48376501e+00,6.61737621e-02,-1.05439723e+00,-1…	C	[0, 0, 0, 0, 0, 0, 0, 0]	english
zy201811exaj8k5f	-1.41418949e-02,-4.69944239e-01,3.92222172e-03,2.72400677e-02,1.65336933e-02,-5.03469184e-02,1.59871876e-01,6.61933869e-02,9.22511220e-02,4.52508405e-02,4.64853533e-02,9.16037336e-03,-1.08829066e-02,-1.51818693e-01,3.85971777e-02,-3.63998413e-02,1.18641347e-01,9.78578553e-02,1.34321377e-01,1.02282949e-02,1.43610295e-02,3.07190008e-02,-2.52778158e-02,1.12093359e-01,5.11133261e-02,5.24291992e-02,-1…	-6.97137237e-01,-4.74769741e-01,-6.85097218e-01,-1.58145666e+00,-7.76812375e-01,-2.50963986e-01,-5.81804156e-01,4.66600507e-01,2.77633458e-01,-8.55674744e-01,-1.06336677e+00,-7.80296981e-01,-3.88629586e-01,-1.02182949e+00,-1.13243914e+00,-7.35538065e-01,-8.61083210e-01,-3.61269236e-01,-5.35429478e-01,-6.57488048e-01,-1.63694978e+00,-8.28086317e-01,-1.48614645e+00,4.78682220e-02,-1.03531277e+00,-1…	C	[0, 0, 0, 0, 0, 0, 0, 0]	english
zy112849h10s8g5g	-4.36603557e-03,-5.50612569e-01,-2.79269670e-03,2.45428570e-02,2.20521744e-02,-8.32592621e-02,1.50892973e-01,5.46704680e-02,7.77329504e-02,3.56479883e-02,7.98468217e-02,1.82377920e-02,-2.14150734e-03,-1.34407446e-01,3.73315737e-02,-4.19869497e-02,1.03340954e-01,7.46454522e-02,1.59806937e-01,1.79796517e-02,1.01596331e-02,2.94784419e-02,-3.21157947e-02,1.07390359e-01,6.40829504e-02,5.33175170e-02,-…	-6.66745961e-01,-5.35945117e-01,-6.66804671e-01,-1.58190262e+00,-7.66878545e-01,-1.67354360e-01,-4.84381318e-01,3.83357704e-01,2.39360332e-01,-9.10896957e-01,-1.06030452e+00,-8.36636364e-01,-4.18741584e-01,-8.62207711e-01,-1.12843883e+00,-7.51904011e-01,-7.46089220e-01,-1.79873794e-01,-5.73405206e-01,-5.17125964e-01,-1.60639274e+00,-8.40072453e-01,-1.40498257e+00,6.05503917e-02,-9.94658530e-01,-1…	C	[0, 0, 0, 0, 0, 0, 0, 0]	english
zy1537411m8mxwhs	2.55563902e-03,-4.54797983e-01,-2.69611422e-02,1.89459063e-02,2.22940110e-02,-8.70742649e-02,1.30730271e-01,3.47119123e-02,1.07744280e-02,4.21925113e-02,3.14923227e-02,-2.96830069e-02,1.61538273e-02,-1.18102714e-01,4.21116035e-03,-1.22245014e-01,1.14933029e-01,8.46866071e-02,8.16075057e-02,7.09657464e-03,-6.33834582e-03,-8.29821080e-03,-5.29592112e-02,8.20122212e-02,4.13996391e-02,4.64814976e-02,…	-6.89283550e-01,-4.50247198e-01,-6.09421849e-01,-1.48951530e+00,-6.54346585e-01,-2.80283451e-01,-5.63748419e-01,3.37831885e-01,1.82319880e-01,-8.98913205e-01,-1.05447686e+00,-9.24626708e-01,-3.97962570e-01,-9.16809380e-01,-1.14906371e+00,-6.42360926e-01,-8.45713258e-01,-2.74899423e-01,-4.98983562e-01,-5.88635325e-01,-1.56654215e+00,-7.57181585e-01,-1.37067258e+00,1.36164472e-01,-9.25065339e-01,-1…	C	[0, 0, 1, 0, 0, 0, 0, 0]	english
zy151448t2ua0svt	-2.73152553e-02,-3.86993945e-01,-3.90089825e-02,2.63744574e-02,-1.12120621e-02,-6.03138953e-02,1.11307397e-01,1.12020504e-02,-1.09330453e-02,1.99629366e-02,3.47343571e-02,-4.41440865e-02,-6.57416228e-03,-2.15099916e-01,1.91989969e-02,-7.05918670e-02,9.48630571e-02,4.80349064e-02,1.01206928e-01,5.79011580e-03,2.44097644e-03,-9.69994813e-03,-7.11470768e-02,5.95082231e-02,6.55309409e-02,5.69905043e-…	-0.58643806,-0.45208398,-0.53643286,-1.5472914,-0.6933347,-0.21647577,-0.5988584,0.377647,0.22797136,-0.864349,-0.9976603,-0.8843875,-0.49490318,-0.9828828,-1.2755364,-0.71304595,-0.82869184,-0.3954326,-0.6153568,-0.62711203,-1.536844,-0.78613484,-1.5492275,-0.01214707,-1.0402149,-1.1943456,-0.85444087,-1.1956728,-0.8525812,-0.43346468,-0.9403979,-0.8089019,-0.5623182,-0.7155211,-0.48514214,-0.55…	C	[0, 0, 0, 0, 0, 0, 0, 0]	english
zy1524234vhmdjaq	-1.03244223e-02,-4.07129586e-01,-2.84764953e-02,2.27588732e-02,7.63301458e-03,-8.37660953e-02,8.50166082e-02,1.70270093e-02,-1.66640673e-02,2.79178582e-02,1.73185896e-02,-4.43799719e-02,9.67429020e-03,-2.26466194e-01,2.50564516e-02,-8.90086368e-02,1.01304986e-01,6.03053421e-02,8.20908248e-02,9.38477367e-03,3.24701704e-03,-1.83199998e-02,-5.37362322e-02,6.26106262e-02,8.02622885e-02,4.20814157e-02…	-0.68447095,-0.44734028,-0.61904585,-1.5547373,-0.70183736,-0.22725852,-0.60365456,0.374747,0.2283502,-0.8681058,-1.0004076,-0.8465068,-0.38340282,-0.86104625,-1.3243644,-0.611412,-0.7169924,-0.44610482,-0.5571518,-0.5410965,-1.5834621,-0.685876,-1.3988683,0.15937993,-0.86381435,-1.1886832,-0.85442734,-1.1971033,-0.90764654,-0.48613665,-0.92974013,-0.7628468,-0.5107459,-0.5601574,-0.34321865,-0.5…	C	[0, 0, 0, 0, 0, 0, 0, 0]	english
zy1733528kct7asf	1.74852312e-02,-4.20366406e-01,-1.88633669e-02,4.22005244e-02,3.98837253e-02,-6.63489625e-02,1.63867146e-01,3.08764391e-02,5.38166538e-02,-8.50395393e-03,1.50435977e-02,-1.49963796e-02,-2.61195898e-02,-2.19504654e-01,4.30934280e-02,-1.27365202e-01,6.40374869e-02,7.60922953e-02,1.06055163e-01,2.03518253e-02,1.35563426e-02,1.44763440e-02,-1.64334755e-02,9.65886712e-02,2.38815956e-02,9.03073847e-02,…	-6.17954075e-01,-4.90739167e-01,-5.62257230e-01,-1.53111935e+00,-6.51156366e-01,-1.31700113e-01,-5.68781972e-01,4.45507050e-01,2.29885593e-01,-8.76498580e-01,-1.03079784e+00,-8.54270279e-01,-4.34974670e-01,-1.06333685e+00,-1.25429213e+00,-7.38995254e-01,-8.37789178e-01,-3.69867206e-01,-4.87442106e-01,-6.93297923e-01,-1.65543306e+00,-7.51568079e-01,-1.38796997e+00,1.94017023e-01,-1.07876337e+00,-1…	C	[0, 0, 1, 0, 0, 0, 1, 0]	english
zy175812pa87umeh	-9.39356722e-03,-3.08378518e-01,4.34287041e-02,1.11079216e-02,1.01839051e-01,-3.94128710e-02,-2.44337320e-02,2.48254072e-02,1.49910860e-02,1.03050247e-01,1.10374436e-01,-1.16194468e-02,-1.78535692e-02,-2.33057275e-01,-2.56487653e-02,-1.43864274e-01,2.52940971e-02,1.12187698e-01,4.74399701e-02,5.23423366e-02,-3.15436870e-02,1.74757894e-02,4.15342972e-02,4.78683077e-02,-2.96455808e-02,8.77058804e-0…	-6.20275080e-01,-4.70422685e-01,-3.78486544e-01,-1.41197920e+00,-5.10424972e-01,-4.33362052e-02,-3.82025421e-01,5.49505174e-01,3.38942945e-01,-8.75951588e-01,-1.01337612e+00,-8.59153390e-01,-3.17714930e-01,-1.05982745e+00,-1.13507783e+00,-7.31625795e-01,-8.70034039e-01,-3.63617033e-01,-5.73690534e-01,-6.93424165e-01,-1.53041530e+00,-7.07316041e-01,-1.39000916e+00,1.56019554e-01,-1.01143026e+00,-1…	C	[1, 0, 1, 0, 1, 0, 1, 0]	english
zy215305k96659c9	-1.41794477e-02,-2.82173634e-01,5.22026829e-02,3.20271263e-03,1.13497369e-01,-1.83018427e-02,-1.29073970e-02,1.55029632e-02,-2.32626013e-02,9.91914570e-02,1.15465537e-01,-3.12480815e-02,-7.05737621e-05,-2.43432626e-01,-3.15105245e-02,-1.66674942e-01,1.60459802e-02,1.26308411e-01,7.81306438e-03,6.91473261e-02,-3.51947695e-02,-2.33003940e-03,4.43782359e-02,3.66374776e-02,-2.01750696e-02,7.70767406e…	-6.20275080e-01,-4.70422685e-01,-3.78486544e-01,-1.41197920e+00,-5.10424972e-01,-4.33362052e-02,-3.82025421e-01,5.49505174e-01,3.38942945e-01,-8.75951588e-01,-1.01337612e+00,-8.59153390e-01,-3.17714930e-01,-1.05982745e+00,-1.13507783e+00,-7.31625795e-01,-8.70034039e-01,-3.63617033e-01,-5.73690534e-01,-6.93424165e-01,-1.53041530e+00,-7.07316041e-01,-1.39000916e+00,1.56019554e-01,-1.01143026e+00,-1…	B	[1, 0, 1, 0, 1, 0, 1, 0]	english
zy153454htfnx0dg	-1.64869614e-02,-3.94580901e-01,-6.39884733e-03,3.48698720e-03,6.44709961e-03,-6.74374774e-02,8.36400837e-02,3.11028399e-02,7.58220628e-03,5.53702489e-02,2.37273015e-02,1.31744593e-02,5.82869397e-04,-1.35112554e-01,3.25649418e-02,-8.53651837e-02,1.17495589e-01,6.02176413e-02,1.50677472e-01,2.52375249e-02,2.43515074e-02,5.93741983e-03,-4.78685945e-02,6.10448159e-02,3.52587812e-02,5.43114021e-02,-1…	-6.30376041e-01,-5.08250475e-01,-6.50971115e-01,-1.65822113e+00,-8.13576221e-01,-1.76827177e-01,-5.58367372e-01,5.10103166e-01,3.76763046e-01,-7.85707951e-01,-1.06456649e+00,-8.92911375e-01,-4.33721900e-01,-1.04810965e+00,-1.23680413e+00,-7.44235873e-01,-8.55674624e-01,-3.81917000e-01,-6.41540527e-01,-6.80195451e-01,-1.65460980e+00,-7.25043774e-01,-1.39544034e+00,1.64195463e-01,-1.06147540e+00,-1…	C	[0, 0, 0, 0, 0, 0, 0, 0]	english
zy1538188d9qyqb0	-1.37739982e-02,-4.75685596e-01,-3.14897038e-02,2.07998268e-02,3.87590891e-03,-7.11142048e-02,9.46514159e-02,7.30954669e-03,-7.05520716e-03,5.06357178e-02,2.59576570e-02,-3.40534598e-02,-9.57326032e-03,-1.51399881e-01,9.60058160e-03,-7.31911808e-02,9.97498706e-02,4.51794043e-02,1.75295383e-01,1.16680302e-02,5.84207755e-03,-2.85167620e-03,-8.00695270e-02,8.00471902e-02,5.63657060e-02,5.34024388e-0…	-6.54297829e-01,-4.56592739e-01,-5.45788586e-01,-1.53643191e+00,-7.20995367e-01,-2.77046055e-01,-6.57768369e-01,4.29004997e-01,2.25494727e-01,-8.14124703e-01,-9.80648875e-01,-8.19134772e-01,-3.33562315e-01,-9.40634668e-01,-1.19193709e+00,-6.10889733e-01,-8.87439489e-01,-2.54545569e-01,-4.96636778e-01,-4.64952052e-01,-1.66856909e+00,-7.53283978e-01,-1.38484275e+00,8.01149309e-02,-1.03717995e+00,-1…	C	[0, 0, 0, 0, 0, 0, 0, 0]	english
zy153842b1vm778a	-3.51645648e-02,-4.17169124e-01,-1.48682222e-02,1.22804381e-02,9.57801659e-03,-7.24737272e-02,1.29605234e-01,1.72352549e-02,-1.00051109e-02,4.89965156e-02,3.78635013e-03,-1.70962932e-03,-6.21766644e-03,-1.27464324e-01,2.15880312e-02,-7.55070150e-02,1.14057317e-01,5.75412139e-02,1.44896865e-01,9.91796888e-03,5.37820999e-03,-2.05815281e-03,-4.32932898e-02,7.49122053e-02,6.07230514e-02,4.18386459e-0…	-5.89021802e-01,-5.37645042e-01,-5.62327921e-01,-1.30106473e+00,-5.33789337e-01,-1.57961652e-01,-4.01059955e-01,2.27917343e-01,1.02654271e-01,-9.34816360e-01,-1.11190426e+00,-8.41647923e-01,-4.38296497e-01,-9.97225761e-01,-9.97222245e-01,-7.98778474e-01,-1.00954127e+00,-1.49693385e-01,-5.77556133e-01,-5.66944242e-01,-1.58227503e+00,-6.93396747e-01,-1.51181841e+00,8.93136784e-02,-1.04074299e+00,-1…	C	[0, 0, 0, 0, 0, 0, 0, 0]	english
zy2028034sn7wh87	-3.28902225e-03,-3.02451342e-01,5.24752960e-02,1.08691854e-02,1.16858609e-01,-2.20892299e-02,1.77968596e-03,-2.53286492e-03,1.00402988e-01,1.00226238e-01,1.42319515e-01,-5.41441999e-02,-1.56329188e-03,-2.58506685e-01,-3.36955190e-02,-1.36705786e-01,1.62143856e-02,1.46722242e-01,-1.63090080e-02,7.04951659e-02,-3.83071825e-02,2.12994847e-03,5.39706312e-02,3.72851267e-02,-2.76162941e-02,9.08221975e-…	-6.48334980e-01,-5.20763397e-01,-6.15369916e-01,-1.50368631e+00,-6.96950793e-01,-2.47964740e-01,-5.74680924e-01,4.20765519e-01,3.05299878e-01,-6.93269193e-01,-1.05950701e+00,-9.19960499e-01,-3.92455339e-01,-1.01057148e+00,-1.12228525e+00,-6.03049934e-01,-8.91601682e-01,-2.45588124e-01,-5.45296192e-01,-6.12352848e-01,-1.47948956e+00,-6.72432661e-01,-1.28804100e+00,2.04770863e-01,-8.29955578e-01,-1…	C	[1, 0, 1, 0, 1, 0, 1, 0]	english
zy202913q6kd3eb3	-1.19020808e-02,-2.52838850e-01,5.04099540e-02,1.45439776e-02,1.23021431e-01,-2.28614006e-02,1.27075538e-02,1.89740211e-04,1.12384096e-01,1.15801550e-01,1.36054009e-01,-4.96403761e-02,-1.22835394e-03,-2.40581781e-01,-1.34351654e-02,-1.29765987e-01,2.17374116e-02,1.44432217e-01,-8.35255813e-03,6.62812144e-02,-2.95693725e-02,-4.60535847e-03,5.14700003e-02,4.10071835e-02,-1.90979689e-02,8.34602714e-…	-5.72043836e-01,-7.57001579e-01,-5.44662178e-01,-1.39323676e+00,-6.71518326e-01,-1.78250387e-01,-4.61085081e-01,3.47099394e-01,1.85465813e-01,-8.07216942e-01,-9.10919011e-01,-8.93320382e-01,-4.13891196e-01,-9.77414906e-01,-9.30671394e-01,-5.69042563e-01,-7.90693521e-01,-1.88455209e-01,-4.69016194e-01,-5.06578267e-01,-1.33651817e+00,-6.86297357e-01,-1.27776396e+00,5.63744120e-02,-8.43312681e-01,-1…	C	[1, 0, 1, 0, 1, 0, 1, 0]	english
zy090706eb4few6x	-7.58535881e-03,-2.97037303e-01,5.43552674e-02,4.19666478e-03,1.26501366e-01,-1.91516448e-02,-1.43699991e-02,-5.57052153e-05,9.87730399e-02,1.07239060e-01,1.38891190e-01,-5.78975193e-02,-1.42769134e-02,-3.17653179e-01,-3.35534848e-02,-1.26677141e-01,1.18990494e-02,1.38861433e-01,-1.38863241e-02,6.08336627e-02,-2.99720895e-02,7.36201974e-03,6.41941875e-02,3.93428057e-02,-7.75125902e-03,8.89556482e…	-6.62115753e-01,-4.56416011e-01,-6.19177341e-01,-1.55994487e+00,-7.23901510e-01,-1.79292560e-01,-5.37124038e-01,4.06885803e-01,1.64106712e-01,-8.10932815e-01,-1.07867682e+00,-8.72241437e-01,-3.89799029e-01,-9.92935836e-01,-1.22347224e+00,-7.48571813e-01,-7.85286546e-01,-2.99293876e-01,-6.57604456e-01,-6.07869148e-01,-1.61256492e+00,-7.74933219e-01,-1.43034494e+00,-5.50442934e-02,-1.05388546e+00,-…	C	[1, 0, 0, 0, 0, 0, 0, 0]	english
zy213456	-1.28876343e-02,-5.73817492e-01,-7.70494994e-03,1.59298442e-02,3.48938815e-02,-5.74850217e-02,1.23427652e-01,1.94793902e-02,4.97422218e-02,5.83633669e-02,4.45740931e-02,-2.18594191e-03,5.19085024e-03,-1.15637735e-01,2.23941170e-02,-4.62450311e-02,9.95405316e-02,6.71391040e-02,1.28696039e-01,8.92330520e-03,8.69578496e-03,3.36927362e-02,-3.42735201e-02,8.33086520e-02,5.05146608e-02,4.53570411e-02,-…	-6.22530222e-01,-5.76243103e-01,-5.55245340e-01,-1.49555254e+00,-6.75434113e-01,-2.10153505e-01,-5.32814026e-01,4.39145595e-01,3.27312052e-01,-8.11023831e-01,-9.93487358e-01,-8.03614855e-01,-2.95880049e-01,-9.01150942e-01,-1.15442443e+00,-5.80762029e-01,-7.92856157e-01,-2.34896988e-01,-5.36630929e-01,-5.39665222e-01,-1.74407232e+00,-7.61100292e-01,-1.48286510e+00,1.16921805e-01,-9.50307548e-01,-1…	B	[0, 0, 0, 0, 0, 0, 0, 0]	english
zy104534	-3.18876877e-02,-3.42297107e-01,3.07870023e-02,4.77528106e-03,5.84593676e-02,-4.63818088e-02,1.31012738e-01,1.85443722e-02,1.02895625e-01,5.86242825e-02,7.35361204e-02,-1.22473929e-02,2.91870139e-03,-1.76721916e-01,1.75104775e-02,-4.08323444e-02,1.04582645e-01,9.92923975e-02,1.18999720e-01,1.83989499e-02,4.70719999e-03,3.52461264e-02,8.67118314e-03,8.55084136e-02,1.04396110e-02,5.10118306e-02,-1.…	-8.35294187e-01,-7.22186029e-01,-6.20277464e-01,-1.50549662e+00,-7.58927643e-01,-1.73429832e-01,-5.87021172e-01,3.41849089e-01,2.35928938e-01,-8.49801123e-01,-1.08517027e+00,-9.32785690e-01,-4.13575083e-01,-9.74784553e-01,-1.21319544e+00,-6.16887391e-01,-7.98768759e-01,-2.77280778e-01,-5.51382184e-01,-5.28268695e-01,-1.63808954e+00,-7.38904536e-01,-1.43845558e+00,6.02823086e-02,-9.01890457e-01,-1…	B	[0, 0, 0, 0, 0, 0, 0, 0]	english
zy101659	-3.69593352e-02,-4.68785077e-01,-8.03999975e-03,1.82509199e-02,4.52581048e-03,-5.04066199e-02,1.00894444e-01,3.85534428e-02,4.38275449e-02,7.02284425e-02,5.42800911e-02,-7.00742379e-03,-1.63281674e-03,-7.95086026e-02,4.00071498e-03,-5.04142381e-02,7.77536407e-02,7.17272833e-02,1.25511199e-01,-7.51199387e-03,2.56340741e-03,1.38533534e-02,-6.24164380e-02,7.44184107e-02,4.64888252e-02,6.03668466e-02…	-6.33162081e-01,-4.13901627e-01,-5.62166095e-01,-1.47084582e+00,-6.25829995e-01,-1.63964137e-01,-5.29887497e-01,3.95832449e-01,1.93285644e-01,-7.86636591e-01,-1.00801790e+00,-8.58979583e-01,-4.27322447e-01,-9.28143799e-01,-1.00727725e+00,-6.94842637e-01,-8.22895706e-01,-2.47399598e-01,-4.98341620e-01,-5.24069786e-01,-1.50354385e+00,-7.66212642e-01,-1.36786771e+00,3.57505940e-02,-9.50185478e-01,-1…	A	[0, 0, 0, 0, 0, 0, 0, 0]	english
zy101744	-2.09554657e-02,-5.08890033e-01,-6.17700815e-03,6.43340126e-03,5.87891834e-03,-6.01053238e-02,1.13043107e-01,3.99940386e-02,5.17535284e-02,5.90934381e-02,4.14431393e-02,1.02246425e-03,1.74127743e-02,-4.87192981e-02,1.49987601e-02,-9.26739872e-02,1.00271426e-01,8.12848434e-02,1.47017166e-01,4.22427955e-04,4.79039066e-02,2.14287583e-02,-3.04776002e-02,7.33577907e-02,4.57780100e-02,3.66750620e-02,-4…	-6.35905683e-01,-4.59262490e-01,-5.81058860e-01,-1.45578945e+00,-6.24170363e-01,-1.99134946e-01,-5.29624820e-01,3.91249776e-01,2.58630157e-01,-8.07393551e-01,-1.01054728e+00,-8.13579023e-01,-3.26397091e-01,-8.59073460e-01,-1.06748271e+00,-6.71847820e-01,-7.66147316e-01,-2.88321614e-01,-5.24065852e-01,-5.59754789e-01,-1.48491204e+00,-7.35116720e-01,-1.31432378e+00,1.66538402e-01,-9.62562859e-01,-1…	A	[0, 0, 0, 0, 0, 0, 0, 0]	english
zy101940	-2.15159748e-02,-4.66042340e-01,-3.96764651e-02,2.89836135e-02,-1.10661192e-02,-5.80721907e-02,8.47062320e-02,1.10427104e-02,-1.13028791e-02,2.09243745e-02,8.71105678e-03,-4.25213054e-02,1.11048017e-02,-1.74409181e-01,1.74650131e-03,-8.56059790e-02,9.92677435e-02,6.32237941e-02,1.06827132e-01,6.00338355e-03,6.29830547e-03,-1.95436068e-02,-6.78104013e-02,5.28419763e-02,8.44092965e-02,5.86000271e-0…	-6.84430659e-01,-4.71090376e-01,-5.66201568e-01,-1.61070752e+00,-7.18418837e-01,-1.84287414e-01,-5.35710931e-01,3.87067020e-01,2.56222129e-01,-9.62265074e-01,-1.04266167e+00,-9.05567706e-01,-2.73939103e-01,-9.24162865e-01,-1.02630639e+00,-7.04031646e-01,-8.51555347e-01,-1.87667444e-01,-5.78120410e-01,-4.38344896e-01,-1.56539404e+00,-7.44895577e-01,-1.47001839e+00,2.65550595e-02,-9.80524063e-01,-1…	A	[0, 0, 0, 0, 0, 0, 0, 0]	english
zy102940	-1.07891159e-04,-3.92929077e-01,-2.38720272e-02,7.02849682e-03,-1.73293706e-02,-7.46097714e-02,1.45662516e-01,2.18154173e-02,2.96712341e-03,1.58189666e-02,3.75348702e-02,-2.35672761e-02,-1.85380280e-02,-1.44523948e-01,1.04863569e-03,-2.98913978e-02,9.80785638e-02,7.80217797e-02,1.11632407e-01,-6.32999931e-03,-5.00983908e-04,-2.83902287e-02,-8.15103650e-02,9.16318446e-02,7.04369545e-02,3.15452740e…	-0.6771024,-0.5001632,-0.63095385,-1.5565639,-0.7455085,-0.17333297,-0.5391778,0.4063818,0.22926363,-0.8969582,-1.0777705,-0.8349391,-0.35354537,-0.95822847,-1.1289959,-0.68632096,-0.7952897,-0.30526477,-0.4426678,-0.52279973,-1.5002949,-0.71181935,-1.3822234,0.06977586,-0.9281889,-1.2182728,-0.92211133,-1.2134523,-0.9704366,-0.53603196,-0.9282152,-0.7941038,-0.5111717,-0.6668217,-0.4779148,-0.56…	A	[0, 0, 0, 0, 0, 0, 0, 0]	english
zy103721	-3.54376435e-02,-3.67548257e-01,-2.76422109e-02,2.46451460e-02,-2.95296358e-03,-7.50850290e-02,1.11086108e-01,1.49572333e-02,1.58921219e-02,4.77865785e-02,1.93713866e-02,-3.06397285e-02,3.16075608e-03,-1.26908675e-01,2.18603425e-02,-7.37074167e-02,1.01474702e-01,5.38665429e-02,9.41086262e-02,1.24981571e-02,1.28848236e-02,-6.14817720e-03,-7.42189884e-02,7.07546324e-02,5.10840975e-02,3.96696068e-02…	-7.64169872e-01,-5.00068605e-01,-5.10045826e-01,-1.57215667e+00,-6.36645734e-01,-1.73394710e-01,-4.95824516e-01,4.35490161e-01,3.20304662e-01,-8.21381867e-01,-1.14066327e+00,-8.33661854e-01,-3.82051170e-01,-9.68747437e-01,-1.20813870e+00,-7.09367633e-01,-8.41913342e-01,-2.98132092e-01,-5.98556697e-01,-5.94877839e-01,-1.57975900e+00,-7.19226897e-01,-1.37449098e+00,6.74212947e-02,-8.59958708e-01,-1…	A	[0, 0, 0, 0, 0, 0, 0, 0]	english
zy103755	-2.34712102e-02,-4.44177926e-01,-4.35904264e-02,2.36613601e-02,-4.99036303e-03,-6.43392727e-02,1.07705221e-01,1.91261359e-02,-2.17705057e-03,2.47358941e-02,2.22762190e-02,-3.70769575e-02,1.06794368e-02,-1.60131991e-01,3.93091049e-03,-7.42216706e-02,1.01189144e-01,5.91038838e-02,1.03334218e-01,1.11982413e-02,1.08942464e-02,-2.43686754e-02,-6.72383755e-02,5.57102188e-02,8.56453180e-02,4.16475423e-0…	-6.84430659e-01,-4.71090376e-01,-5.66201568e-01,-1.61070752e+00,-7.18418837e-01,-1.84287414e-01,-5.35710931e-01,3.87067020e-01,2.56222129e-01,-9.62265074e-01,-1.04266167e+00,-9.05567706e-01,-2.73939103e-01,-9.24162865e-01,-1.02630639e+00,-7.04031646e-01,-8.51555347e-01,-1.87667444e-01,-5.78120410e-01,-4.38344896e-01,-1.56539404e+00,-7.44895577e-01,-1.47001839e+00,2.65550595e-02,-9.80524063e-01,-1…	A	[0, 0, 0, 0, 0, 0, 0, 0]	english
zy103844	-3.03856377e-02,-4.28408653e-01,-2.96112224e-02,7.17147905e-03,-1.66173950e-02,-5.74809387e-02,1.14811935e-01,5.67085296e-03,-1.50511209e-02,3.00612655e-02,1.79967508e-02,-1.53307449e-02,-5.99844381e-03,-1.41371310e-01,1.59636959e-02,-6.26814365e-02,1.01580620e-01,5.79795167e-02,7.45623335e-02,1.66228022e-02,8.99401680e-03,-3.67166544e-03,-7.96656311e-02,7.06750154e-02,5.89070134e-02,3.67745087e-…	-5.76550663e-01,-4.91550058e-01,-5.98524153e-01,-1.53239083e+00,-6.74236357e-01,-1.19952835e-01,-5.45759857e-01,4.61584330e-01,3.00089240e-01,-9.20499146e-01,-1.08923686e+00,-8.71334672e-01,-3.90964627e-01,-1.04906785e+00,-1.24382424e+00,-6.30971193e-01,-7.76555836e-01,-3.48762482e-01,-5.75358987e-01,-5.97696245e-01,-1.69240904e+00,-6.98215187e-01,-1.38987660e+00,1.29720986e-01,-1.08191407e+00,-1…	A	[0, 0, 0, 0, 0, 0, 0, 0]	english
zy103856	-1.07891159e-04,-3.92929077e-01,-2.38720272e-02,7.02849682e-03,-1.73293706e-02,-7.46097714e-02,1.45662516e-01,2.18154173e-02,2.96712341e-03,1.58189666e-02,3.75348702e-02,-2.35672761e-02,-1.85380280e-02,-1.44523948e-01,1.04863569e-03,-2.98913978e-02,9.80785638e-02,7.80217797e-02,1.11632407e-01,-6.32999931e-03,-5.00983908e-04,-2.83902287e-02,-8.15103650e-02,9.16318446e-02,7.04369545e-02,3.15452740e…	-0.6771024,-0.5001632,-0.63095385,-1.5565639,-0.7455085,-0.17333297,-0.5391778,0.4063818,0.22926363,-0.8969582,-1.0777705,-0.8349391,-0.35354537,-0.95822847,-1.1289959,-0.68632096,-0.7952897,-0.30526477,-0.4426678,-0.52279973,-1.5002949,-0.71181935,-1.3822234,0.06977586,-0.9281889,-1.2182728,-0.92211133,-1.2134523,-0.9704366,-0.53603196,-0.9282152,-0.7941038,-0.5111717,-0.6668217,-0.4779148,-0.56…	A	[0, 0, 0, 0, 0, 0, 0, 0]	english
zy103934	-2.24263873e-03,-4.83072340e-01,-2.74423547e-02,1.25256237e-02,-1.25246067e-02,-7.96255469e-02,1.06300876e-01,1.91649422e-02,6.35111053e-03,2.94705443e-02,3.57391723e-02,-4.31072451e-02,3.58389225e-04,-1.49340495e-01,3.47656722e-04,-7.60734156e-02,1.09668501e-01,6.40028194e-02,9.98227447e-02,1.04506779e-02,1.39334043e-02,-9.50611755e-03,-7.59270787e-02,6.37742281e-02,6.49308264e-02,5.13024703e-02…	-5.85165620e-01,-5.08994818e-01,-5.08020997e-01,-1.41493559e+00,-5.89835882e-01,-2.11383149e-01,-5.00963032e-01,3.81944180e-01,1.13514200e-01,-8.28030527e-01,-1.03785920e+00,-8.56401980e-01,-4.26328689e-01,-8.86331737e-01,-1.01695585e+00,-6.98665559e-01,-8.53946984e-01,-2.40405440e-01,-4.71740007e-01,-5.03572226e-01,-1.50209033e+00,-6.80142343e-01,-1.29048026e+00,1.07505828e-01,-9.52341318e-01,-1…	A	[0, 0, 0, 0, 0, 0, 0, 0]	english
zy103951	-2.30173068e-03,-5.25930524e-01,-3.32068801e-02,1.83710977e-02,-2.71124896e-02,-7.99334273e-02,1.42215669e-01,2.10144185e-02,-3.76752168e-02,1.45366192e-02,2.33895034e-02,-2.90476140e-02,-1.95770040e-02,-1.80073053e-01,2.82482849e-03,-6.61401600e-02,9.92996842e-02,6.52684793e-02,1.01710834e-01,-2.04367097e-03,-8.21820577e-04,-2.23902352e-02,-8.59325230e-02,9.13808793e-02,6.09340221e-02,5.79200462…	-0.6522576,-0.43156686,-0.621267,-1.4948338,-0.7104469,-0.27117935,-0.5668802,0.3641571,0.1691916,-0.9543364,-1.0801808,-0.83489704,-0.38238764,-1.0094322,-1.0952958,-0.6240558,-0.80350894,-0.30597964,-0.44941905,-0.6401997,-1.5839623,-0.7147936,-1.4161841,0.07292811,-1.1150302,-1.2595001,-0.8774934,-1.1529375,-0.9597309,-0.4667733,-1.0033168,-0.8975045,-0.6059762,-0.6537283,-0.5644694,-0.7149909…	A	[0, 0, 0, 0, 0, 0, 0, 0]	english
zy104013	1.29290111e-02,-3.89783829e-01,-9.43579804e-03,2.18747221e-02,1.80925634e-02,-6.83907047e-02,1.17758363e-01,1.42723769e-02,1.97724625e-02,4.27107476e-02,1.55717414e-02,-3.45655950e-03,4.41376632e-03,-1.31749585e-01,1.74445100e-02,-5.86301312e-02,1.11655809e-01,8.39603320e-02,1.27342284e-01,-1.36644673e-02,1.51547920e-02,1.35651100e-02,-3.47537287e-02,1.00585714e-01,6.71028644e-02,5.26236221e-02,6…	-7.30942428e-01,-4.36016858e-01,-5.21557748e-01,-1.53635693e+00,-6.48046911e-01,-3.27310055e-01,-6.00899994e-01,4.52540815e-01,2.30862945e-01,-8.08130264e-01,-1.00036204e+00,-8.30156982e-01,-3.00736129e-01,-9.14679170e-01,-1.13260448e+00,-5.92184365e-01,-7.85976648e-01,-3.50990772e-01,-5.06348073e-01,-5.58693290e-01,-1.63759494e+00,-7.61793137e-01,-1.37531304e+00,1.65318847e-01,-9.50699985e-01,-1…	A	[0, 0, 0, 0, 0, 0, 1, 0]	english
zy104033	-9.17876326e-03,-5.15292883e-01,-3.07070427e-02,2.36441083e-02,-2.33329423e-02,-6.13650940e-02,1.28636301e-01,1.39076896e-02,-1.53926685e-02,4.88210358e-02,2.83849314e-02,1.09541346e-03,-5.34025440e-03,-1.27490729e-01,6.14757929e-03,-7.74220079e-02,1.11168325e-01,6.86581731e-02,1.11362725e-01,-9.85369924e-03,3.84679995e-03,-1.37686580e-02,-6.62834644e-02,8.32168162e-02,7.62540102e-02,5.42092361e-…	-7.56813705e-01,-4.56373811e-01,-6.11938894e-01,-1.51336014e+00,-7.42586315e-01,-1.88496456e-01,-6.37504280e-01,3.40695649e-01,2.02733651e-01,-8.48098397e-01,-9.71739471e-01,-8.19998562e-01,-3.54177386e-01,-9.29825544e-01,-1.14827812e+00,-5.91250062e-01,-8.26613605e-01,-3.63011181e-01,-5.59442580e-01,-5.80458999e-01,-1.60859156e+00,-7.87225664e-01,-1.39618146e+00,8.18617567e-02,-9.48955297e-01,-1…	A	[0, 0, 0, 0, 0, 0, 0, 0]	english
zy151659	-3.19863744e-02,-3.38409424e-01,-1.53930830e-02,1.52492253e-02,3.32633816e-02,-7.18086660e-02,1.44387767e-01,1.84912663e-02,4.66803610e-02,6.41569272e-02,6.42950237e-02,-1.81178618e-02,-3.32041085e-03,-7.44445920e-02,3.92749086e-02,-5.50095513e-02,1.07654840e-01,7.03179538e-02,1.30022049e-01,3.62334284e-03,-1.29137812e-02,3.36014517e-02,-3.31971869e-02,8.66005421e-02,1.07313991e-02,4.07166071e-02…	-7.42452323e-01,-5.07198274e-01,-6.04975283e-01,-1.55197906e+00,-6.99706972e-01,-2.11646840e-01,-6.02959156e-01,3.33361715e-01,2.03574359e-01,-8.97836745e-01,-1.05202246e+00,-8.50488603e-01,-3.18369180e-01,-9.68618393e-01,-1.06816304e+00,-7.17635214e-01,-8.54440212e-01,-1.84764028e-01,-5.85727453e-01,-5.53149104e-01,-1.56431866e+00,-7.84230292e-01,-1.52971590e+00,-1.56784263e-02,-1.03806949e+00,-…	B	[0, 0, 0, 0, 0, 0, 0, 0]	english
zy141723	-1.85020231e-02,-5.12416065e-01,2.08347384e-03,3.32808420e-02,4.58923951e-02,-5.31366989e-02,1.02155112e-01,3.05415355e-02,6.30048513e-02,7.28619695e-02,3.73220965e-02,-1.49205718e-02,7.63716269e-03,-1.49048403e-01,2.79291701e-02,-6.30542189e-02,1.14033036e-01,7.91254193e-02,1.23471141e-01,-6.75171008e-03,1.26348492e-02,2.59157494e-02,-1.70587860e-02,8.97001997e-02,4.12554592e-02,3.96973863e-02,1…	-5.85688353e-01,-4.82420206e-01,-6.66637361e-01,-1.50619853e+00,-5.68492293e-01,-1.95055306e-01,-4.96338010e-01,4.46382225e-01,1.72503591e-01,-7.31109142e-01,-1.04738903e+00,-9.99565840e-01,-4.83220220e-01,-1.01163614e+00,-1.22315967e+00,-6.83465123e-01,-8.14936459e-01,-2.95388818e-01,-4.82423842e-01,-6.92648113e-01,-1.60797286e+00,-7.07553267e-01,-1.43541765e+00,1.63352743e-01,-1.02031064e+00,-1…	B	[0, 0, 0, 0, 0, 0, 0, 0]	english
zy125759smnkwnsw	-3.06108370e-02,-6.69411868e-02,1.95625126e-02,3.36082540e-02,4.88329194e-02,-2.80319732e-02,5.91418669e-02,3.44587453e-02,1.15247361e-01,1.19449586e-01,6.44820556e-02,-7.17816055e-02,4.62674275e-02,1.67836770e-01,1.73058547e-02,-1.46029159e-01,9.59454551e-02,1.27696335e-01,1.09214596e-01,-1.40107246e-02,-2.09609997e-02,-2.02193949e-02,1.62885431e-02,2.96706725e-02,-2.06067599e-02,7.98214003e-02,…	-6.89274609e-01,-5.03822744e-01,-5.68161428e-01,-1.56033123e+00,-5.94226301e-01,-1.33432209e-01,-5.67877889e-01,4.50874180e-01,3.24192315e-01,-8.45040798e-01,-1.03182316e+00,-8.14179003e-01,-4.45650786e-01,-9.34832036e-01,-1.23877239e+00,-6.61298454e-01,-6.89157665e-01,-2.87425041e-01,-4.86656100e-01,-5.42029202e-01,-1.59422171e+00,-6.93424404e-01,-1.42433321e+00,1.49721995e-01,-9.79490936e-01,-1…	B	[0, 0, 0, 0, 0, 0, 0, 0]	english
zy160946egg5dgxr	-2.07662117e-02,-3.48558068e-01,-1.69884809e-03,2.50148922e-02,6.26467615e-02,-5.63684478e-02,9.08732116e-02,3.15113142e-02,6.94067255e-02,7.58275241e-02,7.90783241e-02,-2.92683765e-02,-2.39118095e-03,-1.81521937e-01,-1.23110926e-03,-7.93076456e-02,8.57530236e-02,9.09732133e-02,1.10667393e-01,1.64490659e-02,1.10781677e-02,2.51167305e-02,2.31832638e-03,7.48235434e-02,7.17570586e-03,7.60068297e-02,…	-7.47265995e-01,-7.67954409e-01,-5.73765457e-01,-1.51433408e+00,-6.25580251e-01,-2.71163315e-01,-5.81466973e-01,2.08613113e-01,7.22753629e-02,-7.28437960e-01,-1.14243352e+00,-8.99181187e-01,-4.82182503e-01,-9.05843258e-01,-1.03036320e+00,-8.23523760e-01,-7.78233051e-01,-1.55618712e-01,-4.66523647e-01,-5.17219067e-01,-1.51191771e+00,-8.18850756e-01,-1.42906225e+00,3.60679440e-02,-9.32293832e-01,-1…	B	[0, 0, 0, 1, 0, 0, 0, 0]	english
zy143600ndja0p5q	-1.41052250e-02,-2.83838749e-01,2.30394527e-02,1.54438447e-02,1.26244232e-01,-7.61353821e-02,2.95326076e-02,4.93736714e-02,1.41175538e-01,1.25865579e-01,9.38482434e-02,-3.17357257e-02,-1.78600308e-02,-1.35502964e-01,-5.39623573e-02,-1.37405753e-01,2.08706204e-02,1.75203055e-01,1.04345478e-01,4.67608757e-02,2.12848727e-02,4.97861058e-02,1.19669415e-01,5.18412367e-02,-5.49588390e-02,6.11865669e-02,…	-6.92249358e-01,-4.91761893e-01,-5.05662918e-01,-1.45470774e+00,-5.71126163e-01,-1.29576251e-01,-5.20180404e-01,3.59045833e-01,2.60199875e-01,-8.70770276e-01,-1.02684832e+00,-8.53289604e-01,-3.15731794e-01,-8.57547760e-01,-1.09338772e+00,-7.42632091e-01,-8.01940382e-01,-3.32145602e-01,-4.83656615e-01,-5.91017306e-01,-1.59295177e+00,-7.69163907e-01,-1.55129290e+00,8.35125521e-02,-1.01443899e+00,-1…	A	[0, 0, 0, 0, 0, 0, 0, 0]	english
zy0955005cp365sb	-7.39535922e-03,-7.21709356e-02,2.01145262e-02,2.89747901e-02,4.07442003e-02,-3.77034470e-02,5.16827665e-02,3.68683264e-02,8.13255087e-02,1.21943012e-01,6.33183718e-02,-5.04983664e-02,5.00380136e-02,1.60309896e-01,1.94051079e-02,-1.37193307e-01,1.06915884e-01,1.15271650e-01,1.22041568e-01,-8.37102067e-03,-1.57151464e-02,-1.73236895e-02,2.10774466e-02,1.72881987e-02,-9.70552862e-03,8.63236338e-02,…	-7.43820846e-01,-5.29433310e-01,-4.96959418e-01,-1.45708477e+00,-7.17322111e-01,-2.06023976e-01,-5.75000823e-01,3.49945635e-01,2.89769143e-01,-8.19243491e-01,-1.15982234e+00,-9.42815304e-01,-3.36902052e-01,-9.15637553e-01,-1.05827928e+00,-7.75618255e-01,-8.53533566e-01,-2.42161080e-01,-5.63472807e-01,-5.84688306e-01,-1.61558735e+00,-7.39101887e-01,-1.66327524e+00,1.08114988e-01,-9.06953275e-01,-1…	A	[0, 0, 0, 0, 0, 0, 0, 0]	english
zy100153j9493sy3	-2.84847375e-02,-8.34264904e-02,1.13655748e-02,3.19710262e-02,3.57588157e-02,-3.23841386e-02,5.70433140e-02,3.10771074e-02,1.16008371e-01,1.18507475e-01,7.32207969e-02,-8.02175403e-02,4.55533266e-02,1.50744542e-01,2.41480209e-02,-1.47599190e-01,8.80416185e-02,1.18088692e-01,1.09661907e-01,-1.37793273e-02,-1.53617309e-02,-1.67460721e-02,1.27419271e-02,3.65736000e-02,-2.88408846e-02,7.60475695e-02,…	-6.79307938e-01,-5.70174992e-01,-6.63107216e-01,-1.59687424e+00,-7.66533554e-01,-2.33609438e-01,-5.33440530e-01,3.99414450e-01,2.58406788e-01,-8.14677477e-01,-1.01021731e+00,-7.53073514e-01,-2.77870655e-01,-9.00910676e-01,-1.01647937e+00,-6.16271079e-01,-7.29572475e-01,-2.03844324e-01,-4.82280493e-01,-4.64043975e-01,-1.49510086e+00,-6.52524114e-01,-1.45694530e+00,1.05057798e-01,-1.03428376e+00,-1…	A	[0, 0, 0, 0, 0, 0, 0, 0]	english
zy100706fc6ewkc6	-1.19296527e-02,-4.28067259e-02,8.30102712e-03,2.45813262e-02,4.55004573e-02,-3.95825729e-02,8.45559239e-02,3.29587944e-02,1.03663258e-01,1.21296808e-01,4.95377034e-02,-8.42031091e-02,4.81354892e-02,1.32229745e-01,2.08111331e-02,-1.46897644e-01,1.02246217e-01,1.30054533e-01,1.17742859e-01,-6.55124849e-03,-2.79706866e-02,-6.97975745e-03,6.97510457e-03,2.05988772e-02,-4.41084504e-02,6.69942498e-02,…	-6.62252903e-01,-5.39238989e-01,-6.36958539e-01,-1.59791839e+00,-6.90792978e-01,-1.99513972e-01,-6.04446828e-01,5.11054814e-01,3.05150300e-01,-7.06022322e-01,-1.02601349e+00,-8.93665254e-01,-3.91474456e-01,-1.00876582e+00,-1.13811016e+00,-6.73773527e-01,-8.60140502e-01,-2.44061068e-01,-4.92584974e-01,-6.06258333e-01,-1.65709102e+00,-8.30419719e-01,-1.49451840e+00,1.21096998e-01,-1.06264555e+00,-1…	B	[0, 0, 0, 0, 0, 0, 0, 0]	english
zy101045vw0ggqx2	-1.02061359e-02,-1.14642590e-01,1.65458731e-02,2.42985580e-02,4.00495864e-02,-3.68937999e-02,8.58135968e-02,5.57860211e-02,1.48876265e-01,1.24679744e-01,3.90488692e-02,-6.19679727e-02,5.26813716e-02,1.85596064e-01,1.48307923e-02,-7.16874972e-02,1.20596655e-01,1.11249708e-01,1.15160249e-01,2.64755078e-02,-1.71561111e-02,-1.69492140e-02,1.95128378e-02,2.58096680e-03,-2.32665036e-02,8.05496275e-02,4…	-7.02291012e-01,-5.07274866e-01,-5.48564017e-01,-1.51941347e+00,-7.14383125e-01,-2.13425398e-01,-6.55050159e-01,3.93533915e-01,2.83252001e-01,-8.79672766e-01,-1.02739203e+00,-8.29655886e-01,-3.23519349e-01,-9.53999519e-01,-1.07504308e+00,-8.02021325e-01,-8.40536892e-01,-2.53107727e-01,-6.07660830e-01,-4.93458748e-01,-1.64257300e+00,-7.39023745e-01,-1.51613140e+00,1.07299395e-01,-9.51192379e-01,-1…	B	[0, 0, 0, 0, 0, 0, 0, 0]	english
zy145647bpk34ct5	-1.32667581e-02,-5.29821754e-01,-2.40721554e-02,2.97791567e-02,-1.56132868e-02,-5.84859401e-02,1.07328534e-01,1.60978809e-02,-1.53287686e-02,5.24506755e-02,3.16803120e-02,-7.09520373e-03,-8.87201168e-03,-1.09593689e-01,1.33856735e-03,-7.58976713e-02,1.10922180e-01,6.66999966e-02,1.15758784e-01,-4.51646000e-03,7.79863726e-03,-7.40884244e-03,-6.10072017e-02,7.76043832e-02,6.20397255e-02,5.61725087e…	-6.79277837e-01,-4.76951033e-01,-7.02102661e-01,-1.59707904e+00,-7.35943317e-01,-1.73767567e-01,-6.16193295e-01,3.95392925e-01,2.01745763e-01,-7.63299108e-01,-9.99710500e-01,-9.28124964e-01,-3.71316522e-01,-8.55644286e-01,-1.05528045e+00,-6.11540914e-01,-8.53393376e-01,-2.22531810e-01,-5.32857955e-01,-5.13940156e-01,-1.55253470e+00,-7.05832005e-01,-1.41766644e+00,1.26543120e-01,-9.67267990e-01,-1…	C	[0, 0, 0, 0, 0, 0, 0, 0]	english
zy145737vfv220xv	-2.20200662e-02,-4.03166175e-01,-1.32490322e-02,3.43214348e-02,7.58030266e-03,-4.97529656e-02,1.31228626e-01,3.97440903e-02,2.61953268e-02,5.21783754e-02,5.84113263e-02,-7.40424730e-03,8.06967914e-03,-1.20318621e-01,1.31831896e-02,-5.67791015e-02,1.12818412e-01,7.80706108e-02,1.22460380e-01,6.49685180e-03,1.33125507e-03,3.10425777e-02,-1.64891575e-02,8.12193155e-02,3.21807489e-02,4.72537763e-02,-…	-6.69019043e-01,-4.06408161e-01,-5.55592179e-01,-1.46668780e+00,-7.08703220e-01,-2.01186076e-01,-4.90190119e-01,4.33881640e-01,2.49780536e-01,-8.63058150e-01,-1.04829645e+00,-7.99587965e-01,-3.12454730e-01,-9.04160738e-01,-1.03543019e+00,-7.23463237e-01,-7.97709942e-01,-2.69561678e-01,-5.60496807e-01,-6.20365620e-01,-1.58010101e+00,-8.06282699e-01,-1.44769239e+00,1.20682895e-01,-9.47278082e-01,-1…	A	[0, 0, 0, 0, 0, 0, 0, 0]	english
zy151424kft2head	-2.96971872e-02,-4.43873495e-01,-2.50391737e-02,-9.20481794e-03,1.38486475e-02,-5.67412451e-02,1.07039094e-01,1.81841161e-02,-4.43433877e-04,5.71504608e-02,5.65104038e-02,-2.15441361e-02,3.20529938e-03,-6.18975982e-02,1.34983286e-02,-5.73383011e-02,8.61350149e-02,6.96775094e-02,1.25811026e-01,-1.44730583e-02,5.99743985e-03,5.61485533e-03,-5.52638471e-02,7.21475929e-02,3.55907753e-02,3.40444222e-0…	-8.46805155e-01,-6.37105167e-01,-6.33580267e-01,-1.49543285e+00,-6.38573050e-01,-1.12556659e-01,-4.44316357e-01,4.05817658e-01,2.59918094e-01,-7.23396242e-01,-1.00506234e+00,-9.25842941e-01,-4.05992836e-01,-8.94421458e-01,-1.06114829e+00,-6.85582459e-01,-8.92333388e-01,-2.70706117e-01,-4.15692627e-01,-5.74146211e-01,-1.54584885e+00,-7.55095541e-01,-1.38093150e+00,1.31882340e-01,-9.58548009e-01,-1…	B	[0, 0, 0, 0, 0, 0, 0, 0]	english
zy1515024m1b2t9w	-1.40503589e-02,-5.01869440e-01,-3.56300808e-02,2.54166815e-02,-3.54807777e-03,-7.10408390e-02,1.08131334e-01,3.41820866e-02,4.95968051e-02,3.68780792e-02,7.47793466e-02,-2.18435246e-02,1.15305847e-02,-1.22589216e-01,-2.30554808e-02,-5.32594323e-02,1.10216066e-01,8.23341906e-02,7.74386674e-02,2.37013819e-03,-1.54364072e-02,-2.27288418e-02,-5.61616011e-02,5.76224364e-02,5.67920245e-02,3.75951156e-…	-7.49159515e-01,-4.96880919e-01,-4.76675183e-01,-1.51933444e+00,-5.88644505e-01,-6.57591894e-02,-4.69468772e-01,4.18630838e-01,3.36341113e-01,-7.60278523e-01,-1.07644641e+00,-8.22265446e-01,-3.41281831e-01,-1.01595569e+00,-1.06271088e+00,-7.49097526e-01,-9.37214971e-01,-2.03847393e-01,-5.09526610e-01,-5.99715889e-01,-1.68341446e+00,-7.74621308e-01,-1.45381641e+00,1.36374384e-01,-1.06360209e+00,-1…	C	[0, 0, 0, 0, 0, 0, 0, 0]	english
zy172451b3rfbp8j	-9.48776491e-03,-3.67101103e-01,1.65125367e-03,2.15635207e-02,4.85037118e-02,-4.91470881e-02,9.38226581e-02,4.73347679e-02,8.77896771e-02,6.73475713e-02,9.16475803e-02,-4.44119945e-02,1.10479090e-02,-1.69310838e-01,3.92675214e-02,-8.65960270e-02,8.60707834e-02,8.18531439e-02,9.76821259e-02,2.56948881e-02,3.19675705e-03,7.88145792e-03,-6.68825908e-03,6.47244006e-02,4.25226316e-02,6.61802217e-02,-3…	-0.68402535,-0.5308421,-0.4823651,-1.5363091,-0.5630199,-0.10734495,-0.46565923,0.45787916,0.20697163,-0.73491496,-1.1738666,-0.9862125,-0.47143483,-0.97269654,-1.0924714,-0.6840296,-0.8635151,-0.3116602,-0.47254562,-0.5021239,-1.529374,-0.7329509,-1.4369205,0.0956552,-1.1191111,-1.2524351,-0.95098,-1.3434209,-0.98552424,-0.4992845,-0.93383765,-0.85221124,-0.44038725,-0.54550487,-0.38146234,-0.53…	B	[0, 0, 0, 0, 0, 0, 0, 0]	english
zy172542fwt6xpqd	-2.47594006e-02,-3.79744411e-01,7.18184188e-03,3.67356464e-02,5.38347140e-02,-4.97285724e-02,1.17776655e-01,4.47340831e-02,1.07965231e-01,6.48887008e-02,8.21747109e-02,-2.21371632e-02,1.04636466e-02,-8.29581618e-02,6.09603012e-03,-5.79213724e-02,9.81994346e-02,9.02539492e-02,1.27379209e-01,2.82268878e-02,6.93324674e-03,2.30088718e-02,-1.45014403e-02,7.72952512e-02,1.48811471e-02,5.93728200e-02,-3…	-6.90027118e-01,-5.54762542e-01,-5.99848509e-01,-1.57821643e+00,-7.46037960e-01,-2.36388057e-01,-5.89426756e-01,4.70811874e-01,2.76724100e-01,-8.61525416e-01,-1.16322076e+00,-9.53493297e-01,-3.84471178e-01,-1.00684083e+00,-1.14343810e+00,-6.63427591e-01,-8.24497581e-01,-2.81531662e-01,-5.10119438e-01,-5.47704399e-01,-1.69763994e+00,-8.17317128e-01,-1.48099732e+00,-6.77612424e-03,-9.93077159e-01,-…	B	[0, 0, 0, 0, 0, 0, 0, 0]	english
zy1740063mm6dp8u	-1.55445850e-02,-4.24886942e-01,-1.35540124e-02,3.46382968e-02,6.53617317e-03,-5.31793460e-02,1.85811698e-01,1.67988054e-02,4.95923869e-02,3.42871062e-02,3.73776779e-02,-1.37005346e-02,1.18212821e-02,-1.48199081e-01,2.52381898e-02,-5.35112321e-02,1.10164128e-01,5.86022064e-02,1.27069354e-01,2.01848298e-02,2.54332609e-02,-7.21512269e-03,-6.92865402e-02,7.80000687e-02,4.90931235e-02,3.74719873e-02,…	-7.30605662e-01,-6.23509765e-01,-5.48180759e-01,-1.62768066e+00,-7.76340961e-01,-9.91662070e-02,-4.96642113e-01,4.86238271e-01,3.51315498e-01,-7.83437312e-01,-1.05754268e+00,-8.58642161e-01,-4.32288110e-01,-9.65588212e-01,-1.25923467e+00,-7.14492500e-01,-8.88118505e-01,-2.28191823e-01,-5.65566242e-01,-5.76893508e-01,-1.61238205e+00,-8.13391328e-01,-1.46646106e+00,1.15822189e-01,-1.11488473e+00,-1…	B	[0, 0, 0, 0, 0, 0, 0, 0]	english
zy17431014d68asa	-2.04710029e-02,-3.84897083e-01,-1.75864510e-02,3.41506526e-02,1.17194010e-02,-5.76772615e-02,1.29578158e-01,2.03256868e-02,4.39132452e-02,2.88917609e-02,3.94074321e-02,-9.98381153e-03,8.01501505e-04,-1.74232349e-01,2.58440040e-02,-6.21498004e-02,1.07118674e-01,5.32082096e-02,1.04125023e-01,-2.42513185e-03,9.33237560e-03,-7.49462983e-03,-5.46215922e-02,7.12103993e-02,7.59835914e-02,3.16610411e-02…	-6.33468270e-01,-3.73883009e-01,-5.67156732e-01,-1.47034180e+00,-6.42039299e-01,-2.50260353e-01,-5.84011555e-01,4.16289300e-01,2.58860201e-01,-1.06137896e+00,-1.18976009e+00,-9.48911488e-01,-4.24327165e-01,-1.02407300e+00,-1.08417594e+00,-7.95166910e-01,-9.47804809e-01,-3.03586185e-01,-6.55088067e-01,-6.64634585e-01,-1.72188210e+00,-8.11594963e-01,-1.56203854e+00,5.96864298e-02,-1.11301982e+00,-1…	B	[0, 0, 0, 0, 0, 0, 0, 0]	english
zy182921hehe8fge	-2.04652585e-02,-6.01902187e-01,-9.96681303e-03,3.38381529e-02,7.68562825e-03,-3.44945043e-02,1.41939431e-01,3.06741968e-02,5.04811406e-02,6.76907599e-02,3.80210057e-02,8.93000048e-03,-2.96102017e-02,-1.48313195e-01,3.40283103e-02,-4.16580550e-02,1.16058588e-01,8.11178610e-02,9.82483774e-02,9.24689043e-03,1.53174195e-02,4.51074392e-02,-3.53811197e-02,9.33911949e-02,1.75391342e-02,4.50330228e-02,-…	-6.00770235e-01,-3.55032086e-01,-6.04025781e-01,-1.51186132e+00,-5.68848491e-01,-2.14561179e-01,-5.67731559e-01,4.58239734e-01,2.21352965e-01,-9.29999709e-01,-9.91300285e-01,-8.75073195e-01,-4.18027401e-01,-1.03974199e+00,-1.17168939e+00,-6.87117755e-01,-8.75368118e-01,-3.55561256e-01,-5.99886596e-01,-7.33422399e-01,-1.70465899e+00,-7.66825259e-01,-1.42776108e+00,5.29262284e-03,-1.10758555e+00,-1…	B	[0, 0, 0, 0, 0, 0, 0, 0]	english
zy180305chqn6w13	-9.76423826e-03,-2.54726946e-01,2.20418796e-02,1.74885876e-02,1.33616924e-01,-8.57669860e-02,3.00144795e-02,5.03929742e-02,1.55102745e-01,1.25606000e-01,8.39995742e-02,-4.10438180e-02,-2.95422394e-02,-1.12756796e-01,-6.60301819e-02,-1.47811040e-01,3.25528644e-02,1.75140485e-01,9.73242298e-02,4.42682952e-02,1.69333294e-02,5.35430796e-02,1.27243713e-01,5.57759330e-02,-4.96805832e-02,4.63216081e-02,…	-7.98299253e-01,-7.35970497e-01,-5.73448241e-01,-1.52171183e+00,-7.50309467e-01,-1.22856282e-01,-5.68597138e-01,4.13148254e-01,1.97090089e-01,-8.08674037e-01,-9.76947844e-01,-9.44565833e-01,-3.78793091e-01,-8.76961231e-01,-9.75588560e-01,-6.87676430e-01,-8.52838695e-01,-5.21988869e-02,-3.98854345e-01,-4.53491002e-01,-1.52003419e+00,-6.92289352e-01,-1.34456873e+00,1.03407718e-01,-8.47630501e-01,-1…	A	[0, 0, 0, 0, 0, 0, 0, 0]	english
zy184020vgf5gkuj	-3.96761186e-02,-4.22185481e-01,1.13852862e-02,1.87724382e-02,8.26286376e-02,-5.77806793e-02,6.58022612e-02,3.71252336e-02,9.12098512e-02,7.42507726e-02,6.15367740e-02,-3.44657525e-02,-7.63895130e-03,-1.31882310e-01,2.88759712e-02,-4.97418307e-02,1.06516145e-01,9.97517556e-02,1.19469255e-01,1.39767583e-02,-4.00605053e-03,3.98291126e-02,-9.69352666e-03,9.77436677e-02,-4.81101102e-04,5.48664778e-02…	-7.31065512e-01,-5.15261590e-01,-5.80359757e-01,-1.58190250e+00,-7.29241729e-01,-1.91116974e-01,-4.92763042e-01,4.22411233e-01,1.71656147e-01,-8.25128853e-01,-1.08883667e+00,-9.02096212e-01,-3.15452635e-01,-9.80258167e-01,-1.13954234e+00,-6.82382762e-01,-9.38691616e-01,-3.26107442e-01,-5.35555065e-01,-5.10499775e-01,-1.62973201e+00,-7.65468836e-01,-1.45167184e+00,4.66994792e-02,-1.03752923e+00,-1…	C	[0, 0, 0, 0, 0, 0, 0, 0]	english
zy184741bf2crtwf	-1.25279557e-02,-3.75963122e-01,1.07369442e-02,1.06018428e-02,7.08012655e-02,-4.39954214e-02,7.26448596e-02,2.36710235e-02,9.54698473e-02,6.72577918e-02,6.39808029e-02,-2.85403579e-02,-6.71451213e-03,-1.69303343e-01,8.74836836e-03,-5.03403395e-02,1.13950513e-01,8.95286351e-02,1.28377348e-01,1.33802230e-02,-9.81078483e-06,3.87518555e-02,-1.36915883e-02,8.88442919e-02,3.83164035e-03,5.55837229e-02,…	-7.31065512e-01,-5.15261590e-01,-5.80359757e-01,-1.58190250e+00,-7.29241729e-01,-1.91116974e-01,-4.92763042e-01,4.22411233e-01,1.71656147e-01,-8.25128853e-01,-1.08883667e+00,-9.02096212e-01,-3.15452635e-01,-9.80258167e-01,-1.13954234e+00,-6.82382762e-01,-9.38691616e-01,-3.26107442e-01,-5.35555065e-01,-5.10499775e-01,-1.62973201e+00,-7.65468836e-01,-1.45167184e+00,4.66994792e-02,-1.03752923e+00,-1…	C	[0, 0, 0, 0, 0, 0, 0, 0]	english
zy144142ysfste8v	-1.94559135e-02,-4.58721995e-01,-7.23612960e-03,3.21814083e-02,3.82062085e-02,-4.88864109e-02,1.62083924e-01,2.56153252e-02,7.61219561e-02,5.41681275e-02,2.22404785e-02,1.85522698e-02,1.28816087e-02,-1.13409974e-01,2.72912998e-02,-2.83941310e-02,9.71278027e-02,9.70339030e-02,1.28288850e-01,1.37696397e-02,2.42663231e-02,1.59317087e-02,-1.69324446e-02,9.57304686e-02,5.00587076e-02,3.30572426e-02,4.…	-6.48516297e-01,-4.89129841e-01,-5.50367951e-01,-1.49758744e+00,-7.08489776e-01,-4.09809649e-02,-3.42089891e-01,5.49772739e-01,3.48671526e-01,-8.42083693e-01,-9.57921386e-01,-8.49933565e-01,-2.63978004e-01,-9.48105276e-01,-1.09025347e+00,-6.00767672e-01,-8.65839362e-01,-2.11779833e-01,-5.55927694e-01,-5.48174024e-01,-1.61368930e+00,-6.51830077e-01,-1.33917832e+00,2.08424523e-01,-8.43178153e-01,-1…	A	[0, 0, 0, 0, 0, 0, 0, 0]	english
zy14551818cmk9d5	-1.17518753e-02,-4.17442262e-01,-1.34505909e-02,4.69833389e-02,3.50631326e-02,-5.11488318e-02,1.10685855e-01,3.61066684e-02,6.05562180e-02,4.06187102e-02,6.19978756e-02,-1.19622676e-02,1.01605263e-02,-1.50466487e-01,9.67759546e-03,-7.74889290e-02,1.02276266e-01,7.27963746e-02,1.09633245e-01,4.07555280e-03,-9.45844501e-03,-7.84927420e-03,-8.83893855e-03,5.14455214e-02,7.26548135e-02,6.19800761e-02…	-7.31065512e-01,-5.15261590e-01,-5.80359757e-01,-1.58190250e+00,-7.29241729e-01,-1.91116974e-01,-4.92763042e-01,4.22411233e-01,1.71656147e-01,-8.25128853e-01,-1.08883667e+00,-9.02096212e-01,-3.15452635e-01,-9.80258167e-01,-1.13954234e+00,-6.82382762e-01,-9.38691616e-01,-3.26107442e-01,-5.35555065e-01,-5.10499775e-01,-1.62973201e+00,-7.65468836e-01,-1.45167184e+00,4.66994792e-02,-1.03752923e+00,-1…	C	[0, 0, 0, 0, 0, 0, 0, 0]	english
zy1612590sfws6h1	-1.78391151e-02,-4.33510214e-01,-2.15751417e-02,4.10287380e-02,3.54526378e-02,-6.09811246e-02,8.99705887e-02,3.91612500e-02,3.74711156e-02,7.15118945e-02,7.38714933e-02,7.95586873e-03,2.55108587e-02,-1.48564517e-01,2.32634749e-02,-5.49936965e-02,7.54533112e-02,6.07496500e-02,1.00016177e-01,6.59779552e-03,-4.91528865e-03,1.61519311e-02,-2.26546917e-02,7.10325763e-02,3.07005718e-02,6.54557794e-02,-…	-7.31065512e-01,-5.15261590e-01,-5.80359757e-01,-1.58190250e+00,-7.29241729e-01,-1.91116974e-01,-4.92763042e-01,4.22411233e-01,1.71656147e-01,-8.25128853e-01,-1.08883667e+00,-9.02096212e-01,-3.15452635e-01,-9.80258167e-01,-1.13954234e+00,-6.82382762e-01,-9.38691616e-01,-3.26107442e-01,-5.35555065e-01,-5.10499775e-01,-1.62973201e+00,-7.65468836e-01,-1.45167184e+00,4.66994792e-02,-1.03752923e+00,-1…	C	[0, 0, 0, 0, 0, 0, 0, 0]	english
zy10441345pxbskp	-1.57573186e-02,-4.12397861e-01,1.10502797e-03,1.35222301e-02,1.58478785e-02,-7.40497708e-02,1.64040342e-01,2.51057856e-02,7.35668465e-02,5.28453439e-02,6.47844374e-02,-2.81989016e-02,-2.44575832e-03,-1.03582457e-01,2.26534773e-02,-3.38356681e-02,8.94719139e-02,7.40394294e-02,1.32994145e-01,1.27064828e-02,1.40901487e-02,9.17705148e-03,-3.83182317e-02,1.05605021e-01,4.42828462e-02,4.92890179e-02,-…	-5.44204950e-01,-4.13170755e-01,-5.12146771e-01,-1.46512961e+00,-6.98176622e-01,-9.80653912e-02,-4.21228558e-01,4.22711343e-01,2.58059025e-01,-8.34258497e-01,-1.05273068e+00,-8.66759658e-01,-3.76495957e-01,-9.91818368e-01,-1.22169304e+00,-6.34865403e-01,-8.10768187e-01,-2.66488761e-01,-6.00820124e-01,-5.66333950e-01,-1.59912753e+00,-7.47114182e-01,-1.39203298e+00,1.64239734e-01,-8.19312036e-01,-1…	B	[0, 0, 0, 0, 0, 0, 0, 0]	english
zy220020yuh17yym	-1.63166896e-02,-4.08985555e-01,1.66332186e-03,1.44023951e-02,1.64463073e-02,-7.41838962e-02,1.67837650e-01,2.53528785e-02,7.13513792e-02,5.38939312e-02,6.38116747e-02,-3.07329092e-02,-1.58325431e-03,-1.04629301e-01,2.61602532e-02,-3.37440483e-02,8.81179571e-02,7.52141029e-02,1.31930590e-01,1.09740337e-02,1.29893459e-02,1.10620316e-02,-3.79525125e-02,1.05034441e-01,4.04199474e-02,5.01137450e-02,-…	-7.62718379e-01,-5.39692044e-01,-5.27880788e-01,-1.54483485e+00,-6.81145310e-01,-1.61608681e-01,-5.72990835e-01,4.76735204e-01,3.16374332e-01,-7.72416413e-01,-1.03800988e+00,-8.20947826e-01,-4.14218009e-01,-9.43957806e-01,-1.07453072e+00,-7.54542410e-01,-8.00030947e-01,-2.39849806e-01,-5.08914292e-01,-6.15288615e-01,-1.54629266e+00,-7.84292459e-01,-1.40096378e+00,2.34631225e-01,-8.87728274e-01,-1…	A	[0, 0, 0, 0, 0, 0, 0, 0]	english
zy18045323mkf0xn	-4.71862480e-02,-6.63985163e-02,-1.41797913e-02,4.44273800e-02,5.56990057e-02,-1.64027251e-02,4.70898636e-02,2.53621712e-02,1.10442415e-01,9.27136615e-02,9.42808688e-02,-1.26546711e-01,4.25295234e-02,7.11811259e-02,3.59003581e-02,-1.58698991e-01,1.01377286e-01,9.70750004e-02,4.62607481e-02,-3.59620266e-02,-3.03956494e-02,3.88031863e-02,5.25633134e-02,4.06161882e-02,-1.02029964e-02,6.09953776e-02,…	-6.93592787e-01,-4.93368536e-01,-6.95140064e-01,-1.61894131e+00,-7.75895536e-01,-3.03212970e-01,-5.65295517e-01,4.54702228e-01,3.21483225e-01,-8.40961277e-01,-1.00560641e+00,-8.75785112e-01,-3.05126518e-01,-8.73046398e-01,-1.21714711e+00,-5.73065102e-01,-8.10394704e-01,-3.49814296e-01,-6.17957294e-01,-5.56960881e-01,-1.65486193e+00,-7.81829119e-01,-1.60301602e+00,1.65187135e-01,-9.63563979e-01,-1…	A	[0, 0, 0, 0, 0, 0, 0, 0]	english
zy1810179ebrjsv3	-2.56617889e-02,-4.04531583e-02,-1.91098712e-02,3.30779068e-02,6.30298853e-02,-2.50880085e-02,8.77810642e-02,2.97100320e-02,1.10942118e-01,9.60519612e-02,8.65946114e-02,-1.34287179e-01,4.83614169e-02,6.82491064e-02,4.15901542e-02,-1.64532065e-01,1.09900288e-01,1.19075440e-01,5.44071272e-02,-2.91072130e-02,-3.82175706e-02,4.84917387e-02,5.08367233e-02,2.08110213e-02,-3.33806202e-02,6.20080791e-02,…	-6.26197338e-01,-4.74502712e-01,-6.81871831e-01,-1.71496189e+00,-8.02975357e-01,-2.17515424e-01,-5.59627831e-01,4.07563061e-01,2.23296642e-01,-8.53594601e-01,-9.76376355e-01,-8.35359097e-01,-3.25397104e-01,-9.19553101e-01,-1.10304677e+00,-5.96683145e-01,-7.18357801e-01,-3.65137488e-01,-5.30046105e-01,-6.02870464e-01,-1.49174976e+00,-7.17435300e-01,-1.39676344e+00,1.08080983e-01,-9.76997674e-01,-1…	B	[0, 0, 0, 0, 0, 0, 0, 0]	english
zy181320w9rtn21n	-3.88887599e-02,-4.32130210e-02,-2.88329162e-02,2.21376866e-02,6.46694824e-02,-8.97811074e-03,3.32838148e-02,3.63288410e-02,8.06649476e-02,8.63146707e-02,8.43726248e-02,-1.15250714e-01,4.23422754e-02,2.92035416e-02,4.14401777e-02,-1.92792788e-01,1.24145627e-01,1.12477913e-01,8.06234032e-02,-2.82719117e-02,-5.84079511e-03,3.87636349e-02,3.97762470e-02,2.72110999e-02,-1.90063249e-02,5.42921089e-02,…	-6.97884142e-01,-4.49224800e-01,-5.91058731e-01,-1.62033331e+00,-7.93168247e-01,-2.94072002e-01,-6.12123251e-01,4.38625008e-01,3.25999230e-01,-7.98481226e-01,-8.93969357e-01,-8.43139172e-01,-1.81971833e-01,-8.88876200e-01,-1.18530464e+00,-6.27270997e-01,-8.36442053e-01,-5.14949262e-01,-7.47674286e-01,-6.30103111e-01,-1.65096462e+00,-7.26786792e-01,-1.43446529e+00,1.77478552e-01,-9.10250366e-01,-1…	A	[0, 0, 0, 0, 0, 0, 0, 0]	english
zy181554m8mv58dq	-3.86810116e-02,-8.79217163e-02,-9.69946198e-03,3.56367528e-02,4.10451554e-02,-1.23439664e-02,5.86531833e-02,2.01240815e-02,1.21720225e-01,1.04630888e-01,9.45044532e-02,-1.15394250e-01,4.61352728e-02,1.00922726e-01,4.44837473e-02,-1.57566592e-01,9.49773639e-02,1.10606894e-01,7.13623539e-02,-3.50097567e-02,-2.44885553e-02,4.47683930e-02,6.96571320e-02,2.72607133e-02,-1.13201374e-02,6.67524561e-02,…	-0.72526675,-0.44484913,-0.5372059,-1.5487823,-0.6730731,-0.1559906,-0.50828534,0.45346132,0.32783642,-0.856843,-0.9451707,-0.7939563,-0.3594952,-0.9567264,-1.11226,-0.6113099,-0.6760154,-0.25446725,-0.5969623,-0.60549754,-1.5193996,-0.6567704,-1.429963,-0.0265944,-1.038756,-1.1476623,-0.76277953,-1.0860227,-0.8022883,-0.39793244,-0.8539396,-0.76019454,-0.44696116,-0.5383864,-0.34937635,-0.468088…	B	[0, 0, 0, 0, 0, 0, 0, 0]	english
zy181820du6d9neh	-1.92813352e-02,-4.96277735e-02,-1.66468341e-02,2.66884938e-02,4.79017608e-02,-2.64004078e-02,8.48983154e-02,2.46968269e-02,1.07158303e-01,1.01532422e-01,8.34766552e-02,-1.28646418e-01,5.31851873e-02,8.47980380e-02,4.76802550e-02,-1.55983895e-01,1.01729318e-01,1.33574784e-01,7.29281902e-02,-2.72107571e-02,-3.64912860e-02,5.47195002e-02,5.97055778e-02,1.90503821e-02,-3.80704515e-02,5.75700551e-02,…	-6.95642531e-01,-4.60021824e-01,-5.28386176e-01,-1.51498222e+00,-6.37971640e-01,-1.58382609e-01,-4.32696730e-01,4.47426707e-01,2.01367438e-01,-7.23103464e-01,-1.09789646e+00,-9.49800670e-01,-2.72080094e-01,-1.00859487e+00,-1.21753943e+00,-6.89981937e-01,-8.37387979e-01,-3.87974173e-01,-6.14002526e-01,-6.09223604e-01,-1.69480753e+00,-7.88269699e-01,-1.52004993e+00,1.91853642e-01,-9.50819075e-01,-1…	B	[0, 0, 0, 0, 0, 0, 0, 0]	english
zy1821266fsjbtdh	2.45611276e-02,-1.07768096e-01,-1.99617185e-02,3.21188197e-02,5.13367392e-02,-5.42514659e-02,8.23916122e-02,4.67849970e-02,1.33712247e-01,1.46903992e-01,9.90600288e-02,-2.20165793e-02,4.93092649e-02,5.63772917e-02,-2.16848888e-02,-1.42435968e-01,1.08798735e-01,1.53582841e-01,3.50516923e-02,-8.52795132e-03,-3.02450359e-02,-3.74182011e-04,5.60899079e-02,3.84717099e-02,1.40505722e-02,9.59487110e-02,…	-7.13913202e-01,-4.46086407e-01,-6.12605095e-01,-1.52398193e+00,-7.35447407e-01,-2.14146212e-01,-5.65536976e-01,4.06847924e-01,2.47705340e-01,-8.53810608e-01,-9.76237714e-01,-8.30696881e-01,-3.53867620e-01,-8.80328715e-01,-1.05749536e+00,-6.56941056e-01,-7.59920537e-01,-2.47375116e-01,-4.92791444e-01,-5.97591341e-01,-1.46705914e+00,-6.62200391e-01,-1.37168884e+00,2.15576246e-01,-8.95647585e-01,-1…	B	[0, 0, 0, 0, 0, 0, 0, 0]	english
zy182457axrgut2v	-4.06161277e-03,-2.27037698e-01,2.55147777e-02,2.10738033e-02,2.93050949e-02,-2.18517799e-02,8.76431987e-02,5.53446263e-02,1.22034699e-01,1.62402853e-01,8.15749541e-02,-7.11023957e-02,3.68494838e-02,9.43806991e-02,-3.98114994e-02,-1.24047287e-01,1.01140819e-01,1.34728968e-01,1.04575805e-01,3.19675095e-02,-1.84158124e-02,2.24770643e-02,1.66433379e-02,1.87995136e-02,-5.61856711e-03,7.05128983e-02,-…	-7.07550108e-01,-4.85452890e-01,-5.48788369e-01,-1.54902494e+00,-6.51044488e-01,-2.41766110e-01,-5.84631205e-01,5.10771692e-01,3.77385467e-01,-8.45795929e-01,-9.95361745e-01,-8.69602978e-01,-3.33393425e-01,-9.65170562e-01,-1.13396060e+00,-6.39157712e-01,-7.77654827e-01,-3.52526039e-01,-5.77872515e-01,-6.10128760e-01,-1.53173864e+00,-6.84510887e-01,-1.43707621e+00,1.67067125e-01,-9.83934879e-01,-1…	A	[0, 0, 0, 0, 0, 0, 0, 0]	english
zy145819jf2s5pst	-4.48712744e-02,-4.63762313e-01,-2.57230774e-02,2.58351211e-03,1.70743428e-02,-6.67313561e-02,8.76526982e-02,2.29750723e-02,1.65040959e-02,5.93001135e-02,6.79254457e-02,-2.88348235e-02,6.53275987e-04,-8.10854882e-02,-1.88818127e-02,-4.30836752e-02,9.65390429e-02,6.37749881e-02,8.95407647e-02,-9.17950459e-03,1.41230915e-02,2.23887432e-03,-5.51395901e-02,8.08271691e-02,4.64746952e-02,2.62517966e-02…	-5.76550663e-01,-4.91550058e-01,-5.98524153e-01,-1.53239083e+00,-6.74236357e-01,-1.19952835e-01,-5.45759857e-01,4.61584330e-01,3.00089240e-01,-9.20499146e-01,-1.08923686e+00,-8.71334672e-01,-3.90964627e-01,-1.04906785e+00,-1.24382424e+00,-6.30971193e-01,-7.76555836e-01,-3.48762482e-01,-5.75358987e-01,-5.97696245e-01,-1.69240904e+00,-6.98215187e-01,-1.38987660e+00,1.29720986e-01,-1.08191407e+00,-1…	B	[0, 0, 0, 0, 0, 0, 0, 0]	english
zy1507580ursjmnc	-2.70835292e-02,-4.14958715e-01,-3.32636461e-02,2.32085083e-02,4.32507601e-03,-7.27411658e-02,1.12204105e-01,2.25610733e-02,4.40905057e-03,3.95298824e-02,3.08877453e-02,1.47619564e-02,1.09445555e-02,-1.76940173e-01,1.60885528e-02,-6.52403831e-02,1.01264462e-01,5.51596731e-02,8.82539451e-02,2.07423680e-02,2.00702809e-02,-9.59997624e-03,-5.83770201e-02,5.77190295e-02,4.32344638e-02,2.73847505e-02,-…	-6.58334017e-01,-4.72645611e-01,-5.72019637e-01,-1.51572168e+00,-6.97993815e-01,-2.78943330e-01,-5.56304932e-01,3.95186931e-01,1.87622711e-01,-9.16412294e-01,-9.71278250e-01,-7.78987825e-01,-3.20581555e-01,-8.95504177e-01,-1.03532529e+00,-6.43910587e-01,-7.58235276e-01,-3.15454662e-01,-4.96035874e-01,-5.42640090e-01,-1.52038050e+00,-8.08133841e-01,-1.32183743e+00,1.36192411e-01,-9.55258489e-01,-1…	B	[0, 0, 0, 0, 0, 0, 0, 0]	english
zy151224uc2dy4xn	2.93973112e-03,-5.14201045e-01,-3.07732485e-02,2.25304458e-02,2.16835691e-03,-6.07225783e-02,1.17994525e-01,2.10022740e-02,1.48414513e-02,3.90406325e-02,3.26553173e-02,-2.46156789e-02,4.14962694e-03,-1.78401560e-01,1.07996594e-02,-8.50294456e-02,1.04020029e-01,7.72629827e-02,8.24106038e-02,1.37491953e-02,1.49329631e-02,-2.13705227e-02,-5.68591207e-02,6.32233918e-02,6.59910515e-02,4.29264493e-02,-…	-6.62716866e-01,-4.91492778e-01,-6.21829689e-01,-1.47448909e+00,-6.37525856e-01,-2.43782267e-01,-5.84172547e-01,4.21610504e-01,2.23884121e-01,-8.36738884e-01,-9.45792735e-01,-7.37795830e-01,-2.77147889e-01,-9.03610408e-01,-9.94501889e-01,-7.15657294e-01,-7.71326780e-01,-2.56730378e-01,-5.48469663e-01,-4.00539368e-01,-1.53984177e+00,-8.03114831e-01,-1.40337384e+00,6.10703826e-02,-9.69343841e-01,-1…	B	[0, 0, 0, 0, 0, 0, 0, 0]	english
zy15125313ukusbq	-1.17342863e-02,-3.72835815e-01,-1.33904535e-02,2.58462541e-02,1.00693293e-02,-6.63367137e-02,1.03834480e-01,3.25694010e-02,6.33908659e-02,3.16458493e-02,4.11562175e-02,-3.88360173e-02,1.27320308e-02,-1.32293463e-01,2.09050700e-02,-4.94833142e-02,1.16542011e-01,8.54583681e-02,1.30396307e-01,-6.75455481e-03,1.43479817e-02,1.83798894e-02,-2.14582682e-02,9.72478390e-02,7.19855502e-02,5.55378683e-02,…	-0.7381789,-0.4819918,-0.4857841,-1.561884,-0.68865883,-0.25107455,-0.6484897,0.49685347,0.27815324,-0.94478184,-1.0681493,-0.9314207,-0.30167818,-1.0317312,-1.1176678,-0.7006552,-0.869181,-0.26878104,-0.5461395,-0.6459345,-1.6432663,-0.7031055,-1.4471532,0.06205636,-1.0456643,-1.3888811,-1.0080978,-1.2957072,-0.99353915,-0.45791495,-0.8673575,-0.9137243,-0.6058643,-0.56238836,-0.4346754,-0.56100…	B	[0, 0, 0, 0, 0, 0, 0, 0]	english
zy15130863b95hv3	-7.26836687e-03,-3.79698962e-01,-1.54912267e-02,2.42359284e-02,2.97599286e-02,-7.40524828e-02,1.06198497e-01,3.32761183e-02,4.02772501e-02,4.58015539e-02,4.07504365e-02,-2.98862159e-02,1.48048457e-02,-1.08756334e-01,7.88229890e-03,-3.83727774e-02,1.05691820e-01,5.50727509e-02,8.35695341e-02,-6.50061667e-03,1.77650005e-02,5.19086607e-04,-2.22731568e-02,8.18046927e-02,7.31386319e-02,3.51492763e-02,…	-6.26567781e-01,-4.67884123e-01,-4.74100977e-01,-1.56153476e+00,-6.83197916e-01,-2.50384331e-01,-5.31931400e-01,4.44569081e-01,2.50809848e-01,-7.70265460e-01,-1.16477478e+00,-9.48187351e-01,-3.38442981e-01,-1.03949857e+00,-1.21618307e+00,-7.85511792e-01,-8.34199488e-01,-3.85990679e-01,-7.29517281e-01,-6.98710859e-01,-1.73694038e+00,-7.07394838e-01,-1.55979836e+00,5.07455096e-02,-9.83286560e-01,-1…	C	[0, 0, 0, 0, 0, 0, 0, 0]	english
zy152700rfvs7ebj	-1.18662892e-02,-4.04569507e-01,-1.16938921e-02,2.63553672e-02,2.91071814e-02,-5.25306277e-02,8.52051377e-02,5.14598787e-02,5.25856949e-02,5.13760932e-02,5.60143106e-02,-2.40870775e-03,-1.77480152e-03,-1.64641008e-01,-2.36700736e-02,-6.67605922e-02,9.77558494e-02,1.06303759e-01,9.38388556e-02,9.66139138e-04,-5.77585539e-03,1.75308734e-02,-2.37897392e-02,7.30327070e-02,8.55527446e-03,6.13318160e-0…	-0.7358419,-0.51532996,-0.55885327,-1.5216118,-0.66943026,-0.11153862,-0.47130644,0.37481293,0.22395162,-0.81210953,-0.9792977,-0.93160874,-0.34084374,-0.9738217,-1.090324,-0.6982743,-0.9165594,-0.3703842,-0.6598389,-0.61112463,-1.7536296,-0.7348714,-1.3799757,0.1469202,-1.0492481,-1.3111883,-1.031935,-1.4090128,-0.9688008,-0.46212572,-0.9976202,-0.996836,-0.5945149,-0.5957638,-0.49615029,-0.6582…	B	[0, 0, 0, 0, 0, 0, 0, 0]	english
zy2215418s8vc5pr	-2.48565543e-02,-4.66784030e-01,2.09066726e-04,1.59614012e-02,5.16312234e-02,-6.16771132e-02,8.03720653e-02,2.71883160e-02,4.39340621e-02,8.53741989e-02,8.46054256e-02,-1.34972865e-02,-1.79901049e-02,-1.78880155e-01,2.54303236e-02,-4.74188253e-02,8.93802419e-02,8.70404392e-02,1.50854424e-01,-2.24365736e-04,8.34340043e-03,3.71617414e-02,-1.46021331e-02,8.96400958e-02,9.17543098e-03,7.86092430e-02,…	-7.77823687e-01,-5.55867970e-01,-5.33833623e-01,-1.49275482e+00,-6.66980624e-01,-2.48360679e-01,-6.30487502e-01,4.24082279e-01,1.71961814e-01,-9.64873910e-01,-1.07855928e+00,-8.90398979e-01,-3.87300670e-01,-9.66450691e-01,-1.13983464e+00,-7.36652255e-01,-8.29215705e-01,-3.47421199e-01,-6.05424464e-01,-6.02190554e-01,-1.55557859e+00,-8.12041461e-01,-1.42445731e+00,1.44102544e-01,-1.06376910e+00,-1…	A	[0, 0, 0, 0, 0, 0, 0, 0]	english
zy221611w1dg4mr3	-1.15711093e-02,-4.28978354e-01,-5.36358263e-03,2.55226381e-02,4.98544909e-02,-7.43249133e-02,1.25549689e-01,3.41981985e-02,9.64677185e-02,3.97610068e-02,5.08224294e-02,2.06276588e-03,-3.22971540e-03,-1.06273830e-01,3.69547755e-02,-5.48330769e-02,1.08250245e-01,6.92152753e-02,1.43440515e-01,6.49254583e-03,-9.73699056e-03,3.36359739e-02,-4.07190174e-02,9.13989991e-02,3.41294184e-02,5.74576072e-02,…	-0.6643912,-0.47552598,-0.43783385,-1.3716843,-0.6129949,0.02837457,-0.3301521,0.23007324,0.09691928,-0.8789302,-1.0093126,-0.8206821,-0.37733155,-0.87497485,-1.0847145,-0.6999537,-0.85728264,-0.15631627,-0.5661932,-0.52580225,-1.6612554,-0.597361,-1.4286472,0.18394108,-0.97908413,-1.2318172,-0.85169804,-1.2781041,-0.8797881,-0.4408678,-0.8697724,-0.76278836,-0.44912308,-0.44317058,-0.27821472,-0…	A	[0, 0, 0, 0, 0, 0, 0, 0]	english
zy2217060g6e4x90	-3.59463207e-02,-6.24360859e-01,-9.11374856e-03,1.88769456e-02,-7.96722248e-04,-6.18100688e-02,8.93307254e-02,3.64718996e-02,6.90423399e-02,5.38644865e-02,9.50876921e-02,-1.25646414e-02,1.56191392e-02,-8.03568438e-02,-4.80330437e-02,-2.06906032e-02,9.86277387e-02,5.63282333e-02,1.19372241e-01,-7.90169463e-03,-2.52942163e-02,2.97637377e-02,-3.51177640e-02,6.92130551e-02,6.87849149e-02,8.01974814e-…	-6.97634816e-01,-4.73136097e-01,-4.92172539e-01,-1.47120512e+00,-6.93029642e-01,-1.12341642e-01,-4.96464252e-01,5.26210904e-01,3.88980925e-01,-8.20934415e-01,-1.05919909e+00,-8.46442580e-01,-3.51685107e-01,-8.91959071e-01,-1.13941407e+00,-5.86116314e-01,-8.41699243e-01,-1.77019984e-01,-4.66830224e-01,-4.42301929e-01,-1.53474164e+00,-6.84666991e-01,-1.48473442e+00,1.15933895e-01,-9.29008603e-01,-1…	A	[0, 0, 0, 0, 0, 0, 0, 0]	english
zy2218134dnw2e25	-1.32950908e-02,-4.09561813e-01,-1.54462326e-02,3.33216935e-02,1.90506913e-02,-7.01497495e-02,1.30744681e-01,1.34261092e-02,3.02190743e-02,4.44119163e-02,2.52735075e-02,-2.92999186e-02,-8.56333040e-03,-1.27425492e-01,2.78840270e-02,-7.12756142e-02,1.23326130e-01,6.41801208e-02,1.15093812e-01,-2.79994076e-03,2.11288501e-02,-6.70092693e-03,-4.58634533e-02,8.06343108e-02,4.41378132e-02,5.03007248e-0…	-7.68359721e-01,-4.60484207e-01,-6.32150769e-01,-1.48817039e+00,-6.21172905e-01,-2.03024983e-01,-5.52805364e-01,5.00439346e-01,2.56859392e-01,-9.57855463e-01,-1.03095925e+00,-9.93659914e-01,-3.51664245e-01,-9.54784334e-01,-1.14920747e+00,-7.99895942e-01,-8.08000982e-01,-3.57831657e-01,-6.58795655e-01,-6.76711321e-01,-1.67994487e+00,-7.32115269e-01,-1.49015868e+00,9.90391821e-02,-1.09869039e+00,-1…	B	[0, 0, 0, 0, 0, 0, 0, 0]	english
zy002242csn4hjgn	-3.53858285e-02,-6.30624473e-01,-8.67476035e-03,1.88593995e-02,-5.81596862e-04,-5.84576391e-02,8.73828903e-02,3.50349881e-02,7.10892156e-02,5.17858677e-02,9.86433253e-02,-1.36044584e-02,1.35838445e-02,-7.56397247e-02,-5.09207547e-02,-1.45512251e-02,9.50141549e-02,5.46592958e-02,1.17445186e-01,-1.18817538e-02,-2.45267265e-02,2.77852006e-02,-3.61359157e-02,6.96749985e-02,7.20407143e-02,8.34399834e-…	-6.97634816e-01,-4.73136097e-01,-4.92172539e-01,-1.47120512e+00,-6.93029642e-01,-1.12341642e-01,-4.96464252e-01,5.26210904e-01,3.88980925e-01,-8.20934415e-01,-1.05919909e+00,-8.46442580e-01,-3.51685107e-01,-8.91959071e-01,-1.13941407e+00,-5.86116314e-01,-8.41699243e-01,-1.77019984e-01,-4.66830224e-01,-4.42301929e-01,-1.53474164e+00,-6.84666991e-01,-1.48473442e+00,1.15933895e-01,-9.29008603e-01,-1…	B	[0, 0, 0, 0, 0, 0, 0, 0]	english
zy105026dwr0xqqe	-2.50742994e-02,-4.41363961e-01,-1.59665793e-02,3.53951007e-02,3.31349522e-02,-8.44038427e-02,1.17116444e-01,3.31353098e-02,4.06332985e-02,6.13516793e-02,4.37081084e-02,-3.77577618e-02,-9.76641104e-03,-8.75947773e-02,9.32389963e-03,-5.00160940e-02,1.16377786e-01,7.76011646e-02,1.08193666e-01,8.83196853e-03,1.13940267e-02,8.30883160e-03,-3.48736942e-02,7.86506161e-02,4.28400822e-02,5.24880439e-02,…	-5.48299849e-01,-3.39813352e-01,-5.61097980e-01,-1.62176824e+00,-7.26818979e-01,-2.48068795e-01,-5.82871616e-01,5.34207106e-01,3.90949607e-01,-7.88020015e-01,-1.01245236e+00,-8.03857028e-01,-3.24512005e-01,-1.05811381e+00,-1.25908780e+00,-6.51998341e-01,-7.34443486e-01,-3.58731896e-01,-6.25624895e-01,-5.92803836e-01,-1.63651884e+00,-5.47946990e-01,-1.36878991e+00,1.72907859e-01,-9.25477266e-01,-1…	B	[0, 0, 0, 0, 0, 0, 0, 0]	english
zy105055m2be62cj	-1.33507568e-02,-4.47201788e-01,-1.03316270e-02,2.02893373e-02,3.55293825e-02,-6.24754615e-02,8.76041055e-02,2.91509312e-02,9.71416607e-02,5.61070368e-02,4.69389036e-02,-2.55039781e-02,-8.55050236e-03,-1.35827288e-01,9.68729332e-03,-5.85128367e-02,1.21521033e-01,7.89212435e-02,1.33534312e-01,8.50380305e-03,8.08441453e-03,1.85980070e-02,-3.83940935e-02,8.64027515e-02,1.49237532e-02,3.42741273e-02,…	-6.66653216e-01,-5.28997242e-01,-5.37018776e-01,-1.58849347e+00,-7.17395723e-01,-1.39183044e-01,-6.27855122e-01,3.87327939e-01,1.76628426e-01,-7.45574474e-01,-9.67208624e-01,-8.73941898e-01,-4.14547294e-01,-9.70579922e-01,-1.12981391e+00,-6.88591063e-01,-8.96784961e-01,-2.37676263e-01,-5.22313952e-01,-5.93360305e-01,-1.65018642e+00,-9.01873410e-01,-1.53951454e+00,2.86000576e-02,-1.07790148e+00,-1…	B	[0, 0, 0, 0, 0, 0, 0, 0]	english
zy13405478vhy40j	-1.39641184e-02,-4.31983709e-01,-1.61417313e-02,3.17014083e-02,1.07083712e-02,-8.06534141e-02,1.22801892e-01,1.67301539e-02,1.19105936e-03,4.83095869e-02,2.46775001e-02,-3.49138230e-02,3.21527850e-03,-1.01710469e-01,2.12256592e-02,-6.12297952e-02,1.10269383e-01,7.97890648e-02,6.98855296e-02,-5.19083533e-03,2.62073688e-02,1.49129983e-02,-5.93857355e-02,8.47761929e-02,3.45568322e-02,4.42135297e-02,…	-7.95423150e-01,-5.68063140e-01,-6.52498901e-01,-1.57547820e+00,-7.88440228e-01,-1.84859350e-01,-6.31930292e-01,4.49380249e-01,2.45733932e-01,-8.64554524e-01,-1.02130377e+00,-9.17745173e-01,-3.22855234e-01,-9.75275874e-01,-1.18317842e+00,-6.96066082e-01,-7.87526190e-01,-2.79508352e-01,-5.34217358e-01,-5.87417901e-01,-1.61284232e+00,-7.74147928e-01,-1.53601027e+00,-4.49677110e-02,-1.04530632e+00,-…	B	[0, 0, 0, 0, 0, 0, 0, 0]	english
zy1451452t940pbk	-2.98980568e-02,-4.80167329e-01,-2.01268196e-02,2.81940233e-02,2.56773382e-02,-6.82110414e-02,1.18414082e-01,2.74597444e-02,6.25437647e-02,5.35862744e-02,5.34553155e-02,-4.14730124e-02,-9.46888514e-03,-1.64108977e-01,3.69137824e-02,-3.72517705e-02,1.12443075e-01,7.47830868e-02,1.34911537e-01,-3.76098062e-04,-1.20663624e-02,3.24933231e-02,-4.61594239e-02,9.36479792e-02,3.31319608e-02,4.68377993e-0…	-6.04097962e-01,-4.65176761e-01,-4.85937208e-01,-1.51537478e+00,-6.15393341e-01,-1.04493365e-01,-5.06969988e-01,4.07333553e-01,3.31414074e-01,-8.73581290e-01,-9.99304831e-01,-8.63903344e-01,-2.55954295e-01,-8.38400185e-01,-1.12435639e+00,-5.91995656e-01,-7.95796752e-01,-2.43221968e-01,-5.04433155e-01,-5.23132026e-01,-1.60016739e+00,-6.78541839e-01,-1.41318858e+00,2.61618704e-01,-9.11300004e-01,-1…	C	[0, 0, 0, 0, 0, 0, 0, 0]	english
zy145227by0p9gx9	-1.19017456e-02,-4.53174621e-01,-1.44761810e-02,4.23950553e-02,1.27202366e-02,-6.87000751e-02,1.65406451e-01,3.48247141e-02,6.47497773e-02,4.33563143e-02,3.51244882e-02,-2.40521654e-02,2.00539995e-02,-9.52541679e-02,5.34909591e-03,-4.96463403e-02,1.09988958e-01,6.93914518e-02,1.20453104e-01,5.41262049e-03,1.27793765e-02,-6.17838372e-03,-3.94276828e-02,8.32997188e-02,6.82593137e-02,5.13485298e-02,…	-7.15085089e-01,-5.57349622e-01,-5.21672964e-01,-1.42558467e+00,-6.56124473e-01,-1.23797655e-01,-5.13538361e-01,4.26483124e-01,2.04106748e-01,-8.09519708e-01,-1.03995740e+00,-1.01233721e+00,-3.83763999e-01,-1.00879943e+00,-1.13554013e+00,-7.19502270e-01,-9.23771560e-01,-3.65834773e-01,-5.59198797e-01,-6.04041934e-01,-1.58565414e+00,-6.95212007e-01,-1.51675618e+00,1.44091755e-01,-1.01345301e+00,-1…	C	[0, 0, 0, 0, 0, 0, 0, 0]	english
zy174833wj9fkscb	-8.46741814e-03,-4.57647294e-01,-1.54358810e-02,4.56173569e-02,1.78039484e-02,-7.00075924e-02,1.73276722e-01,3.80910710e-02,7.41088241e-02,3.30853388e-02,3.58994491e-02,-1.45815266e-02,1.93301979e-02,-9.78230834e-02,1.78565755e-02,-5.02710827e-02,1.17114201e-01,7.24593401e-02,1.16954818e-01,3.13076423e-03,1.71033815e-02,-4.40128986e-03,-3.97717431e-02,8.85422677e-02,7.84516260e-02,4.63955328e-02,…	-7.15085089e-01,-5.57349622e-01,-5.21672964e-01,-1.42558467e+00,-6.56124473e-01,-1.23797655e-01,-5.13538361e-01,4.26483124e-01,2.04106748e-01,-8.09519708e-01,-1.03995740e+00,-1.01233721e+00,-3.83763999e-01,-1.00879943e+00,-1.13554013e+00,-7.19502270e-01,-9.23771560e-01,-3.65834773e-01,-5.59198797e-01,-6.04041934e-01,-1.58565414e+00,-6.95212007e-01,-1.51675618e+00,1.44091755e-01,-1.01345301e+00,-1…	B	[0, 0, 0, 0, 0, 0, 0, 0]	english
zy2050018q5f8rn7	-1.01883616e-02,-3.23485434e-01,3.52506973e-02,2.24676239e-03,9.78351608e-02,-4.19546366e-02,4.24869731e-02,3.42050791e-02,2.14750730e-02,9.09956321e-02,6.64373189e-02,-1.57824606e-02,-2.80121528e-02,-2.16233671e-01,-5.09534515e-02,-9.17118415e-02,4.21227142e-02,1.01133168e-01,5.90021759e-02,5.57615012e-02,-1.11515708e-02,1.19748497e-02,2.78848540e-02,6.83986396e-02,-8.41665082e-03,6.84931502e-02…	-0.60997325,-0.46883383,-0.5046777,-1.5578574,-0.73212135,-0.17572622,-0.57651377,0.40530035,0.27159238,-0.7904495,-1.0004462,-0.76958627,-0.2963357,-0.8892843,-1.0897814,-0.56806976,-0.68065614,-0.3442591,-0.6139568,-0.49308392,-1.6776682,-0.8229111,-1.5332397,0.07912047,-1.0453284,-1.2878551,-0.8608157,-1.1669517,-0.9578142,-0.3969994,-1.0519809,-0.91394746,-0.6106385,-0.48742306,-0.39500856,-0…	B	[0, 0, 0, 0, 0, 0, 0, 0]	english
zy205137dwbf7scy	-4.66843843e-02,-5.49012780e-01,-3.93424369e-03,1.00118630e-02,9.65193380e-03,-3.27537656e-02,7.48418719e-02,4.10456732e-02,8.08298886e-02,6.42352700e-02,5.68822771e-02,-3.45361829e-02,-2.69478746e-02,-2.08699405e-02,1.75994448e-03,-5.61707467e-02,1.00910738e-01,6.58283606e-02,1.88937902e-01,-1.33520120e-03,-2.46544741e-02,3.74032333e-02,-6.55598715e-02,6.80602193e-02,1.79040655e-02,5.85146025e-0…	-6.41774178e-01,-4.95935023e-01,-5.30274212e-01,-1.57737434e+00,-8.07221353e-01,-1.70855284e-01,-5.25299430e-01,5.19269824e-01,3.55492651e-01,-8.80809665e-01,-1.04052305e+00,-7.65877724e-01,-4.18911397e-01,-9.92698550e-01,-1.13990903e+00,-6.63100004e-01,-8.21151018e-01,-2.49936640e-01,-4.72694695e-01,-5.17128229e-01,-1.64957511e+00,-6.53814793e-01,-1.47152591e+00,4.14448678e-02,-1.03085971e+00,-1…	B	[0, 0, 0, 0, 0, 0, 0, 0]	english
zy205406j7byu3b1	8.02699476e-03,-4.10899580e-01,-2.90398188e-02,1.46010648e-02,6.25839806e-04,-6.49196953e-02,1.44047394e-01,2.79569123e-02,6.46327436e-02,1.76370703e-02,6.42794371e-02,-1.13148391e-02,-1.65511966e-02,-1.32480115e-01,4.07488495e-02,-9.75940004e-02,1.13743305e-01,7.79017806e-02,6.17540181e-02,-3.58978100e-03,-1.07815582e-02,-1.04829688e-02,-6.28114939e-02,6.95842803e-02,3.97773162e-02,4.96489182e-0…	-7.69866049e-01,-4.86283481e-01,-6.63747370e-01,-1.64624548e+00,-7.43251324e-01,-2.71497965e-01,-5.63228965e-01,5.32185614e-01,2.80333102e-01,-8.64302516e-01,-1.03961158e+00,-8.99677992e-01,-3.44295263e-01,-1.02436221e+00,-1.24475598e+00,-6.51184618e-01,-8.16573024e-01,-2.65075177e-01,-6.12108171e-01,-6.48988605e-01,-1.68336737e+00,-6.91085577e-01,-1.44711947e+00,9.85624343e-02,-1.00757360e+00,-1…	B	[0, 0, 0, 0, 1, 0, 0, 0]	english
zy1203156n3c9cse	-2.16015242e-02,-3.96120965e-01,-3.72398668e-03,2.78041102e-02,6.61849752e-02,-5.41455224e-02,3.81078012e-02,3.13697681e-02,3.83671261e-02,6.29357696e-02,4.93087620e-02,-2.01174878e-02,-2.04864629e-02,-1.81847751e-01,1.27257290e-03,-7.91177601e-02,5.89273423e-02,9.63775516e-02,9.96543467e-02,1.24131246e-02,1.81241650e-02,2.82014273e-02,-5.54269506e-03,7.77026340e-02,2.13202238e-02,8.00499842e-02,…	-7.7294934e-01,-5.4286766e-01,-6.6175342e-01,-1.5316575e+00,-7.2519636e-01,-2.5892031e-01,-6.2466681e-01,4.1367808e-01,1.7191342e-01,-8.4606510e-01,-1.1037714e+00,-9.0242511e-01,-4.3308398e-01,-1.0805402e+00,-1.1132559e+00,-7.2065580e-01,-8.4683704e-01,-3.1352505e-01,-4.9809688e-01,-6.1710274e-01,-1.6369250e+00,-7.2780406e-01,-1.3750690e+00,7.7398457e-02,-8.7498695e-01,-1.1531432e+00,-8.6344182e-…	B	[0, 0, 0, 0, 0, 0, 0, 0]	english
zy120456ue779ux7	-1.75981112e-02,-3.63793135e-01,5.52206859e-03,1.88859869e-02,8.03247541e-02,-8.51126537e-02,7.05043525e-02,3.50382440e-02,1.55542670e-02,8.51140171e-02,1.02896914e-01,-2.26332322e-02,-2.21256912e-02,-1.75170809e-01,3.73596922e-02,-4.83440943e-02,8.00079405e-02,1.16932720e-01,1.19041488e-01,3.62810567e-02,-9.79286525e-03,3.53651121e-02,1.12407301e-02,7.86095560e-02,-1.00326957e-04,7.81394243e-02,…	-6.60075605e-01,-4.24101889e-01,-5.92991173e-01,-1.52953219e+00,-5.89691460e-01,-1.70846388e-01,-4.81064886e-01,4.28207666e-01,2.40114242e-01,-7.62717128e-01,-1.01283264e+00,-7.82942772e-01,-2.55985171e-01,-9.05562758e-01,-1.05044580e+00,-5.53066790e-01,-7.93826640e-01,-3.12176853e-01,-5.00709891e-01,-5.87246120e-01,-1.54422534e+00,-6.88923836e-01,-1.36294389e+00,9.00709778e-02,-9.66504753e-01,-1…	A	[0, 0, 0, 0, 0, 0, 0, 1]	english
zy1205485jd6n8dp	-1.14233401e-02,-3.36834610e-01,8.76218826e-03,6.48972206e-03,7.31371567e-02,-3.50000411e-02,1.78354494e-02,2.01237071e-02,4.63832170e-02,8.41823220e-02,6.85169697e-02,-1.64159648e-02,-2.04639323e-02,-2.14760706e-01,5.72545640e-03,-9.82980728e-02,7.59886056e-02,1.08461797e-01,9.66678336e-02,4.25356887e-02,-1.39585929e-02,3.28626111e-03,8.82274378e-03,6.31663054e-02,1.80036179e-03,7.22432062e-02,3…	-6.99076533e-01,-4.91932869e-01,-4.93254662e-01,-1.48853433e+00,-6.26993775e-01,-9.59947854e-02,-5.53698540e-01,3.32501262e-01,2.22639397e-01,-8.82690191e-01,-9.84701157e-01,-8.73988152e-01,-4.12344635e-01,-9.36972916e-01,-1.18997049e+00,-6.18272305e-01,-8.10766399e-01,-3.74970108e-01,-5.39783597e-01,-6.44609451e-01,-1.54767251e+00,-7.90223300e-01,-1.40729141e+00,8.48150998e-02,-9.63004649e-01,-1…	B	[0, 0, 0, 0, 0, 0, 0, 0]	english
zy120636pybapqpk	-3.13038602e-02,-4.97864962e-01,-2.65476890e-02,3.38427573e-02,-1.35893794e-02,-5.86257875e-02,1.04705378e-01,3.78108881e-02,6.50595203e-02,3.99747305e-02,9.53197405e-02,-2.71003935e-02,4.79582325e-03,-4.77220789e-02,3.63828172e-03,-4.82425354e-02,7.92354867e-02,5.70509061e-02,9.51301977e-02,5.65676624e-03,-1.72537640e-02,2.95031499e-02,-6.83458000e-02,7.58459643e-02,2.25893091e-02,2.80435942e-02…	-7.02277422e-01,-5.14513135e-01,-6.00816190e-01,-1.50044143e+00,-7.43042767e-01,-1.86549738e-01,-6.39885485e-01,4.47090328e-01,3.52060616e-01,-7.83803344e-01,-9.52052593e-01,-7.88190126e-01,-2.89245516e-01,-8.89656186e-01,-1.18851674e+00,-5.97081006e-01,-7.64219761e-01,-2.93972105e-01,-4.63321358e-01,-5.04179657e-01,-1.70354128e+00,-6.50671005e-01,-1.46937132e+00,1.55508310e-01,-9.29234505e-01,-1…	A	[0, 0, 0, 0, 0, 0, 0, 0]	english
zy121458dccu1mu5	-5.01211453e-03,-4.64042008e-01,1.16974199e-02,2.61130370e-02,6.24841079e-02,-4.94330451e-02,6.27705920e-03,4.15179208e-02,7.83971548e-02,7.86418170e-02,6.83038235e-02,5.94656635e-03,-1.15419058e-02,-1.75063014e-01,-1.04595544e-02,-1.08426645e-01,5.16853407e-02,1.00880243e-01,7.63714984e-02,2.99041159e-02,-5.45720942e-03,3.21302637e-02,2.53543607e-04,6.67656213e-02,-8.25442094e-03,9.03877616e-02,…	-0.6477037,-0.53166825,-0.50941235,-1.4219571,-0.63145506,-0.211714,-0.5658766,0.35876343,0.16241334,-0.79112375,-1.0332443,-0.81209743,-0.440151,-0.9036147,-1.0254228,-0.6666095,-0.8424104,-0.2072869,-0.4856357,-0.52416635,-1.5352536,-0.6766759,-1.322236,0.1040922,-0.91708523,-1.1496364,-0.89569795,-1.1899714,-0.8742955,-0.40907618,-0.9828555,-0.8322042,-0.54424155,-0.5895067,-0.40479332,-0.5814…	A	[0, 0, 1, 0, 0, 0, 1, 0]	english
zy1223001j9sv80k	-1.74429566e-02,-4.60261196e-01,1.41274855e-02,2.09156834e-02,7.71105662e-02,-3.92392203e-02,5.04722781e-02,4.64005172e-02,6.45170137e-02,6.51146770e-02,3.59246284e-02,7.58407451e-03,-5.64448629e-03,-1.52812272e-01,-1.77385099e-02,-5.36576509e-02,6.42424375e-02,1.05974935e-01,1.04656070e-01,2.56792419e-02,1.45685263e-02,2.95962710e-02,1.16987787e-02,8.67759362e-02,1.15601188e-02,6.47079274e-02,-4…	-7.57113159e-01,-3.92842442e-01,-6.95353091e-01,-1.57392991e+00,-7.21072912e-01,-3.16760361e-01,-6.36307597e-01,4.77892697e-01,3.02277654e-01,-8.83592904e-01,-9.15454566e-01,-7.62294888e-01,-3.19269955e-01,-8.35949481e-01,-1.08529723e+00,-7.28398442e-01,-7.66447425e-01,-2.21809074e-01,-5.69419086e-01,-4.97673333e-01,-1.59337497e+00,-7.98406243e-01,-1.58610260e+00,1.46876723e-01,-1.03712142e+00,-1…	A	[0, 0, 0, 0, 0, 0, 0, 0]	english
zy122717cfjpujrr	-7.53244385e-03,-4.86789644e-01,-2.43112482e-02,1.81820672e-02,2.28434764e-02,-5.88476509e-02,1.02834210e-01,3.74343581e-02,5.61805703e-02,4.17277291e-02,7.79088661e-02,-3.40416469e-02,5.18677873e-04,-1.24219179e-01,-2.70866584e-02,-4.01787199e-02,7.90508091e-02,6.77443072e-02,8.14790502e-02,-6.86954614e-03,-3.02557275e-03,-3.61219887e-03,-4.54346798e-02,5.73579483e-02,5.26950583e-02,4.67209443e-…	-7.03525722e-01,-5.56101143e-01,-5.48933685e-01,-1.50055838e+00,-7.10529864e-01,-1.94870174e-01,-5.51222265e-01,4.28274184e-01,2.11980909e-01,-8.36558998e-01,-1.09414494e+00,-9.67244506e-01,-3.67847443e-01,-1.01702070e+00,-1.18277848e+00,-7.66348183e-01,-8.81579101e-01,-4.30540860e-01,-6.35578275e-01,-6.10198021e-01,-1.66504896e+00,-9.13812041e-01,-1.53433633e+00,1.33868665e-01,-9.83784974e-01,-1…	B	[0, 0, 0, 1, 0, 0, 0, 0]	english
zy214022751pem4c	3.53074144e-03,-4.62492108e-01,-3.04666348e-02,1.65782813e-02,1.32848741e-02,-7.39179552e-02,1.12813108e-01,3.19531038e-02,-7.29105761e-03,3.25631276e-02,2.34810524e-02,-1.74582936e-02,1.50369257e-02,-1.45212114e-01,9.91862081e-03,-9.28549767e-02,1.05865404e-01,6.02381490e-02,1.11158036e-01,-4.76620975e-04,2.02870350e-02,-2.10027397e-02,-5.23174368e-02,6.34358004e-02,5.81150986e-02,3.71693298e-02…	-6.41829431e-01,-5.08702338e-01,-5.95406950e-01,-1.53979170e+00,-7.62977123e-01,-2.21347570e-01,-6.01487219e-01,4.49301451e-01,2.64875770e-01,-8.43154728e-01,-1.01536715e+00,-8.17266703e-01,-3.35648149e-01,-1.03112781e+00,-1.12642324e+00,-5.96814394e-01,-8.43908548e-01,-3.51749748e-01,-5.34811020e-01,-5.91456115e-01,-1.60981715e+00,-7.04384983e-01,-1.34069932e+00,3.79602127e-02,-8.78226280e-01,-1…	A	[0, 0, 0, 0, 0, 0, 0, 0]	english
zy214432p02be3st	-3.37517634e-02,-5.07510185e-01,-3.36903483e-02,1.88969970e-02,-1.68538466e-02,-6.58918396e-02,1.06782362e-01,2.29531880e-02,-2.37582549e-02,2.97854543e-02,3.89173105e-02,-2.70709582e-02,2.21979665e-03,-1.78462893e-01,1.48226749e-02,-8.31791013e-02,9.08747688e-02,6.76501989e-02,9.65472162e-02,4.40707803e-03,1.72513202e-02,-2.92461994e-03,-8.97043794e-02,7.60410354e-02,5.10848463e-02,4.59025428e-0…	-6.05580330e-01,-4.70829010e-01,-5.88025391e-01,-1.42924440e+00,-6.48773551e-01,-2.01259404e-01,-5.78203082e-01,3.63878071e-01,1.94634154e-01,-9.32374477e-01,-1.03898072e+00,-8.30835819e-01,-3.77820492e-01,-9.26734567e-01,-1.17119992e+00,-6.40558362e-01,-8.10868621e-01,-2.81942546e-01,-5.12028337e-01,-5.68710923e-01,-1.58988118e+00,-7.58733332e-01,-1.38199854e+00,8.61306340e-02,-9.31802154e-01,-1…	A	[0, 0, 0, 0, 0, 0, 0, 0]	english
zy214513vycftcua	-2.58945636e-02,-4.99748945e-01,-2.11834367e-02,1.67983379e-02,9.87823028e-03,-5.97592629e-02,1.06012791e-01,1.08277472e-02,5.34943957e-03,4.11171392e-02,5.59080578e-02,-2.94271726e-02,2.19700931e-04,-3.95649187e-02,1.78272258e-02,-9.36276466e-02,9.75989550e-02,7.20896944e-02,1.04436301e-01,-1.19880363e-02,3.84360850e-02,1.23185972e-02,-5.52794039e-02,7.21986666e-02,5.96530065e-02,3.73170786e-02,…	-7.10029900e-01,-5.43150365e-01,-6.33853436e-01,-1.49863529e+00,-6.65676653e-01,-1.71348661e-01,-5.48492849e-01,3.53097856e-01,1.96519300e-01,-8.13378274e-01,-9.74336922e-01,-9.62189019e-01,-3.91300797e-01,-9.59745407e-01,-1.02462268e+00,-5.79273045e-01,-8.97523046e-01,-2.55947530e-01,-5.80197215e-01,-5.49861968e-01,-1.56115782e+00,-7.70796120e-01,-1.41814959e+00,7.50425756e-02,-9.33362961e-01,-1…	A	[0, 0, 0, 0, 0, 0, 0, 0]	english
zy215433p43bkvp5	-4.12095524e-03,-4.47319388e-01,-1.22100562e-02,4.00770269e-03,6.61817705e-03,-7.08388314e-02,9.14732590e-02,4.02541757e-02,2.89033260e-02,7.27382898e-02,6.31627515e-02,1.83123478e-03,3.34009854e-03,-1.03374034e-01,-1.62483624e-03,-6.75789118e-02,1.20881125e-01,5.83615154e-02,1.20915219e-01,1.80055713e-03,-2.05189781e-03,3.93753033e-03,-3.69245932e-02,7.60950968e-02,3.84515561e-02,4.21988927e-02,…	-7.94097364e-01,-4.78073508e-01,-6.64039195e-01,-1.61798799e+00,-8.20054770e-01,-3.14521849e-01,-6.47843599e-01,5.03922939e-01,3.40250403e-01,-9.30247307e-01,-9.60749090e-01,-8.09510589e-01,-3.75581294e-01,-9.27800834e-01,-1.25594056e+00,-6.93273664e-01,-7.89416492e-01,-3.61474812e-01,-6.65909588e-01,-5.51814020e-01,-1.69517279e+00,-8.45717192e-01,-1.56195247e+00,2.60160994e-02,-1.04945099e+00,-1…	B	[0, 0, 0, 0, 0, 0, 0, 0]	english
zy2154440be2wpn4	-1.28180254e-02,-4.47620988e-01,-1.04127824e-02,1.67378411e-02,3.78668010e-02,-6.27260059e-02,9.80445594e-02,2.93043777e-02,1.00708753e-01,5.10948040e-02,4.32477072e-02,-2.62318254e-02,-8.25222023e-03,-1.40574098e-01,1.34048387e-02,-6.04733340e-02,1.25333861e-01,7.87443668e-02,1.30201191e-01,6.62531797e-03,8.80437531e-03,1.62909850e-02,-4.14658934e-02,8.62202942e-02,1.40289338e-02,3.41117829e-02,…	-6.66653216e-01,-5.28997242e-01,-5.37018776e-01,-1.58849347e+00,-7.17395723e-01,-1.39183044e-01,-6.27855122e-01,3.87327939e-01,1.76628426e-01,-7.45574474e-01,-9.67208624e-01,-8.73941898e-01,-4.14547294e-01,-9.70579922e-01,-1.12981391e+00,-6.88591063e-01,-8.96784961e-01,-2.37676263e-01,-5.22313952e-01,-5.93360305e-01,-1.65018642e+00,-9.01873410e-01,-1.53951454e+00,2.86000576e-02,-1.07790148e+00,-1…	B	[0, 0, 0, 0, 0, 0, 0, 0]	english
zy215512jwuj5wdb	-5.99726215e-02,-4.61108357e-01,3.98727180e-03,1.69292353e-02,2.08211653e-02,-6.95783645e-02,1.15514949e-01,1.57302953e-02,4.47885767e-02,4.45849113e-02,6.04754686e-02,1.44040566e-02,-3.60925752e-03,-7.57756382e-02,1.83773935e-02,-5.76293841e-03,1.05428144e-01,8.48281160e-02,1.53439701e-01,1.37667195e-03,2.03894638e-02,1.92555916e-02,-2.10658722e-02,1.00809664e-01,2.33887956e-02,4.78293188e-02,-1…	-0.57896656,-0.47514737,-0.5849239,-1.4904238,-0.7028788,-0.14557803,-0.4781132,0.45250902,0.3021454,-0.90273285,-0.93872976,-0.7542626,-0.31670997,-0.9225357,-1.031125,-0.62610734,-0.8303003,-0.24841298,-0.43521807,-0.47946247,-1.5257969,-0.62749577,-1.3374981,0.14011192,-0.8645559,-1.1169901,-0.8089176,-1.0793647,-0.8261149,-0.45919594,-0.8581419,-0.7986083,-0.4925159,-0.59090406,-0.5018638,-0.…	B	[0, 0, 0, 0, 0, 0, 0, 0]	english
zy2155244jqy0ha2	-1.05727762e-02,-4.66707647e-01,-2.68428233e-02,2.15138681e-02,1.37596931e-02,-7.59803429e-02,1.27306610e-01,1.91951003e-02,9.46524739e-03,3.45604047e-02,2.47415956e-02,-1.74027327e-02,5.96007844e-03,-1.63904846e-01,8.30934197e-03,-8.25968832e-02,1.12285584e-01,7.49748796e-02,8.49483907e-02,1.92462746e-03,2.31938809e-03,4.03516041e-03,-4.08425368e-02,9.00433511e-02,5.48883602e-02,5.13964519e-02,-…	-8.44396710e-01,-4.36712056e-01,-7.54703879e-01,-1.64972293e+00,-6.37245715e-01,-2.12356672e-01,-5.76167345e-01,4.37618077e-01,3.13399196e-01,-8.19568098e-01,-9.40753520e-01,-8.33329082e-01,-3.27875435e-01,-1.00777972e+00,-1.06447279e+00,-7.09583342e-01,-8.40106905e-01,-1.82949468e-01,-5.46383619e-01,-6.13799512e-01,-1.69719303e+00,-7.32546628e-01,-1.55306351e+00,9.16422680e-02,-1.02654803e+00,-1…	A	[0, 0, 0, 0, 0, 0, 0, 0]	english
zy215528bynxxphq	-3.24927568e-02,-3.30710173e-01,9.06863250e-03,1.88575108e-02,4.97649238e-02,-2.58954093e-02,6.16187006e-02,2.02421118e-02,4.68905047e-02,6.89574629e-02,9.57071781e-02,7.24394433e-03,-2.54431013e-02,-1.96924001e-01,-3.26174051e-02,-1.05140790e-01,4.58853170e-02,7.23580420e-02,8.94235075e-02,3.78408059e-02,-1.29328631e-02,2.47131083e-02,1.20088998e-02,7.73078948e-02,2.30143555e-02,8.94089490e-02,-…	-6.29869044e-01,-4.35923636e-01,-6.77082419e-01,-1.59996927e+00,-8.23378444e-01,-2.56252766e-01,-4.68871444e-01,3.24291021e-01,2.15503737e-01,-9.51937079e-01,-1.10965192e+00,-7.82727063e-01,-3.65619719e-01,-9.64265287e-01,-1.05785763e+00,-7.37137079e-01,-8.94249916e-01,-2.55141050e-01,-5.60684621e-01,-5.78442216e-01,-1.61959660e+00,-7.90347815e-01,-1.47523427e+00,1.50716752e-01,-1.05481112e+00,-1…	B	[0, 0, 1, 1, 0, 0, 1, 0]	english
zy215538espfsucy	-2.11827233e-02,-3.31200451e-01,-1.80771146e-02,1.69585217e-02,1.78538337e-02,-8.67626369e-02,9.67306197e-02,1.45583702e-02,3.42714898e-02,6.26457259e-02,5.50006106e-02,-5.25297783e-02,4.37719282e-03,-1.09731928e-01,1.42082125e-02,-6.41109347e-02,1.13460399e-01,7.16425478e-02,7.92595819e-02,-3.76070989e-03,5.40899439e-03,-7.57952337e-04,-2.86897384e-02,7.88310319e-02,4.57501486e-02,6.01662248e-02…	-7.56536722e-01,-5.89947641e-01,-6.40179753e-01,-1.61383164e+00,-6.60885394e-01,-1.70288235e-01,-5.22578239e-01,5.13175070e-01,3.41601193e-01,-8.09918702e-01,-9.58664775e-01,-7.86962807e-01,-4.02332842e-01,-9.09555674e-01,-1.17575872e+00,-7.08764970e-01,-8.59735847e-01,-2.06980735e-01,-5.43424249e-01,-5.97264886e-01,-1.67913079e+00,-8.59741747e-01,-1.51077902e+00,1.02087155e-01,-1.16144955e+00,-1…	B	[0, 0, 0, 0, 0, 0, 0, 0]	english
zy215539cbs4hucw	-1.40612794e-03,-4.30876285e-01,-3.88131924e-02,2.75936387e-02,1.69345997e-02,-7.88471475e-02,1.05501026e-01,1.65640805e-02,-6.49402617e-03,5.41770011e-02,2.87171640e-02,-1.45731065e-02,4.07734374e-03,-1.56644642e-01,9.00238007e-03,-7.08150864e-02,1.01043180e-01,8.05680305e-02,1.41771495e-01,7.77504779e-03,-4.74434253e-03,-7.60387164e-03,-6.01844043e-02,8.51431489e-02,7.00950250e-02,4.17390242e-0…	-7.51636803e-01,-5.62324107e-01,-5.64019263e-01,-1.44720757e+00,-6.59012794e-01,-1.68129206e-01,-5.08234143e-01,4.15111393e-01,1.99683934e-01,-8.74693096e-01,-9.82789993e-01,-8.85691643e-01,-2.66007692e-01,-8.82324696e-01,-9.93106663e-01,-6.01730645e-01,-7.66632080e-01,-1.86516494e-01,-4.31017816e-01,-5.22736251e-01,-1.53059137e+00,-7.34782517e-01,-1.42189240e+00,1.38074592e-01,-9.50407505e-01,-1…	A	[0, 0, 0, 0, 0, 0, 0, 0]	english
zy215724553xjj4s	7.18971575e-03,-4.36134458e-01,-3.87635455e-02,2.86756754e-02,-7.80921848e-03,-8.72578472e-02,1.36109769e-01,3.64242829e-02,-1.41702034e-02,2.35330164e-02,2.35004351e-02,-3.26157883e-02,5.11869974e-03,-1.48125589e-01,1.48071386e-02,-1.20371491e-01,1.03941850e-01,6.40191212e-02,7.59437531e-02,6.17587287e-03,-1.70729719e-02,-1.59504749e-02,-7.01955259e-02,8.36901963e-02,5.53606898e-02,5.16846776e-0…	-0.5876816,-0.53054106,-0.54066795,-1.510143,-0.79784495,-0.25803584,-0.6991552,0.3778352,0.2874316,-0.9633002,-0.98708767,-0.8569883,-0.3482323,-0.9001976,-1.1772463,-0.5818645,-0.7909534,-0.3142067,-0.5926494,-0.61488265,-1.5140762,-0.7241687,-1.325052,0.14857078,-0.8991991,-1.265488,-0.9249743,-1.1652589,-0.95477426,-0.47709793,-0.92759806,-0.8151885,-0.5420384,-0.58655095,-0.4543109,-0.572458…	A	[0, 0, 0, 0, 0, 0, 0, 0]	english
zy220101yjj6seuq	-2.29803249e-02,-2.99624681e-01,4.66057919e-02,5.54180937e-03,9.06214565e-02,-2.32328642e-02,-1.74597837e-02,2.94405520e-02,8.84893723e-03,1.00243494e-01,9.44816470e-02,-2.29706727e-02,-1.43659348e-02,-2.43072450e-01,-3.20691839e-02,-1.44519925e-01,2.39125621e-02,1.21003166e-01,-1.38521781e-02,6.81552589e-02,-3.06121670e-02,-4.70558088e-03,4.43828441e-02,4.18747216e-02,-5.46897668e-03,6.96005747e…	-7.66480744e-01,-4.54352617e-01,-5.63489854e-01,-1.62932968e+00,-7.38225937e-01,-2.03898504e-01,-5.68343103e-01,4.46970850e-01,2.12056622e-01,-9.02659655e-01,-1.01312387e+00,-9.28850353e-01,-3.06403905e-01,-1.03780425e+00,-1.13963795e+00,-7.07176208e-01,-8.67157161e-01,-3.65318805e-01,-6.41731560e-01,-6.64794266e-01,-1.66330492e+00,-8.38942468e-01,-1.66884243e+00,2.70626936e-02,-1.04704797e+00,-1…	B	[0, 0, 1, 0, 0, 0, 1, 0]	english
zy220353th0fj8f4	1.69021357e-02,-5.71614385e-01,-4.25073020e-02,1.65989306e-02,-3.07286382e-02,-7.17611313e-02,1.21814497e-01,2.78013851e-02,-1.14136524e-02,2.00645886e-02,3.68644223e-02,-3.10616102e-02,6.82042865e-03,-1.44993186e-01,-3.00884666e-03,-7.91159272e-02,9.96956080e-02,7.55397975e-02,5.05686328e-02,2.09274702e-02,3.65407392e-03,-1.75551102e-02,-8.78244862e-02,7.17701465e-02,5.85100502e-02,4.87909093e-0…	-6.59089208e-01,-5.00257850e-01,-5.42045593e-01,-1.43304634e+00,-5.89028239e-01,-1.77845329e-01,-4.74260241e-01,3.61366212e-01,1.91487074e-01,-8.43093216e-01,-1.05040598e+00,-8.44174027e-01,-3.44281763e-01,-8.86825562e-01,-1.06525207e+00,-6.23808503e-01,-8.35973859e-01,-2.27324843e-01,-4.36636776e-01,-5.69648147e-01,-1.59970450e+00,-6.66719735e-01,-1.35929179e+00,1.63504139e-01,-8.91646683e-01,-1…	B	[0, 0, 0, 0, 0, 0, 0, 0]	english
zy220425bn18x762	3.11476737e-03,-3.96164477e-01,-4.30933721e-02,1.06957834e-02,-2.12359689e-02,-5.91532253e-02,1.19633302e-01,1.79460477e-02,7.20760692e-03,1.62337758e-02,3.48780528e-02,-1.47216804e-02,-9.63037927e-03,-1.53603703e-01,2.02318989e-02,-5.76343611e-02,1.02401830e-01,6.81667924e-02,9.69877988e-02,7.83615629e-04,5.64298313e-03,-1.71100013e-02,-7.89528340e-02,6.38879389e-02,9.49542895e-02,4.19517346e-02…	-6.71724141e-01,-5.32545209e-01,-6.36853576e-01,-1.55492902e+00,-7.33146191e-01,-3.38193327e-01,-6.04163527e-01,4.17520165e-01,2.88168132e-01,-7.43774533e-01,-9.74085569e-01,-7.75897145e-01,-3.22643489e-01,-9.22180295e-01,-1.13523662e+00,-6.47517264e-01,-7.84712493e-01,-3.22839737e-01,-5.62609434e-01,-5.31994939e-01,-1.56229270e+00,-7.47714758e-01,-1.39543664e+00,1.06338039e-01,-9.23112035e-01,-1…	B	[0, 0, 0, 0, 0, 0, 0, 0]	english
zy1649411ujg8bxx	3.47113283e-03,-3.80847096e-01,-2.86567155e-02,3.30170169e-02,-1.85451296e-04,-6.43402636e-02,1.66033238e-01,3.81874926e-02,6.14724588e-03,2.81077698e-02,5.07267751e-02,-3.08805220e-02,2.04786826e-02,-1.81733638e-01,4.01212759e-02,-9.97490883e-02,9.77966934e-02,7.37921894e-02,1.48771405e-01,6.53043063e-03,-4.24648728e-03,-1.90295372e-03,-3.56794447e-02,7.95875490e-02,6.43621907e-02,4.65688035e-02…	-7.53828824e-01,-4.47818041e-01,-7.20830321e-01,-1.71673548e+00,-9.36393619e-01,-2.15630904e-01,-6.11017227e-01,5.13859928e-01,2.41680473e-01,-9.42773819e-01,-1.19939542e+00,-1.01457727e+00,-4.43269730e-01,-1.24017525e+00,-1.27626193e+00,-7.55831599e-01,-8.17623258e-01,-5.09066641e-01,-7.28832603e-01,-8.55473220e-01,-1.63729250e+00,-8.40715051e-01,-1.56835985e+00,1.47262197e-02,-1.07789016e+00,-1…	B	[0, 0, 0, 0, 0, 0, 0, 0]	english
zy165023jnkmbrvv	6.78965915e-03,-3.93052429e-01,-1.83749683e-02,3.04444544e-02,-1.23682069e-02,-6.22124895e-02,1.32399023e-01,2.24806592e-02,2.25290079e-02,4.13590819e-02,7.79559044e-03,-1.86564475e-02,2.17007753e-03,-1.89769551e-01,2.57948451e-02,-8.71158540e-02,1.04722463e-01,7.07059205e-02,7.65602961e-02,-3.28802387e-03,2.52742358e-02,1.70632787e-02,-4.32533547e-02,8.38150606e-02,6.67230561e-02,5.00764251e-02,…	-7.69112170e-01,-5.25395095e-01,-6.59563780e-01,-1.56130910e+00,-7.84230947e-01,-3.26909602e-01,-5.74038684e-01,4.69303608e-01,2.78001964e-01,-7.96009719e-01,-1.10355771e+00,-8.76766264e-01,-4.04083163e-01,-9.75619674e-01,-1.13781786e+00,-6.48338497e-01,-8.18291426e-01,-2.23370403e-01,-5.38608313e-01,-6.06856048e-01,-1.61768317e+00,-6.93959713e-01,-1.42836821e+00,2.15983599e-01,-9.70342100e-01,-1…	A	[0, 0, 0, 0, 0, 0, 0, 0]	english
zy194319ytgb18d8	-1.97536163e-02,-2.61759281e-01,5.03152832e-02,8.53311643e-03,1.34251997e-01,-1.89477131e-02,-3.60299125e-02,3.09379771e-02,-3.57233435e-02,9.97458547e-02,1.02468021e-01,-4.49666381e-02,3.04392423e-03,-2.61843085e-01,-3.35907526e-02,-1.30745381e-01,4.19983827e-03,1.40262723e-01,-4.08854038e-02,7.55872801e-02,-2.49556899e-02,-6.04607305e-03,4.69541140e-02,3.91412303e-02,-8.30787327e-03,4.77627367e…	-7.95665741e-01,-4.86423194e-01,-5.82013309e-01,-1.60685658e+00,-7.42114425e-01,-2.49713108e-01,-5.35489440e-01,3.21906894e-01,1.69663966e-01,-7.93184519e-01,-1.12431312e+00,-8.66030157e-01,-3.75579715e-01,-1.01695216e+00,-1.17170906e+00,-6.82024777e-01,-9.06638622e-01,-2.80016571e-01,-5.63065469e-01,-5.42067766e-01,-1.54519606e+00,-7.03587353e-01,-1.39980567e+00,1.00730568e-01,-9.71713483e-01,-1…	A	[0, 1, 1, 0, 0, 0, 1, 0]	english
zy194332yd1gqwnx	-1.90566108e-02,-3.89832258e-01,2.60472838e-02,9.00383294e-03,8.70550424e-02,-4.08560298e-02,5.04399184e-03,3.37537862e-02,-1.59825496e-02,9.08229351e-02,1.04550064e-01,-8.05887394e-03,-1.93078816e-02,-2.04377279e-01,-3.59248109e-02,-1.56080678e-01,3.29895318e-02,9.70083028e-02,7.04710484e-02,5.92150390e-02,-1.92651954e-02,1.48003707e-02,9.25533380e-03,5.87786511e-02,9.91936773e-04,8.91099274e-02…	-6.98574007e-01,-4.09852445e-01,-4.77807015e-01,-1.49191546e+00,-6.13199055e-01,-3.01936239e-01,-6.29115820e-01,4.18813914e-01,2.35904694e-01,-8.38782310e-01,-1.02417433e+00,-8.52975249e-01,-3.54530156e-01,-9.44232941e-01,-1.19505239e+00,-7.13905692e-01,-8.72315466e-01,-3.67404342e-01,-5.94025552e-01,-6.01274192e-01,-1.81929815e+00,-8.86863112e-01,-1.56861603e+00,7.52216280e-02,-1.10381424e+00,-1…	A	[0, 1, 1, 0, 0, 0, 1, 0]	english
zy194345u0x64ta2	-3.37557867e-05,-4.23802614e-01,2.03104503e-02,2.40076184e-02,8.17359164e-02,-3.78860980e-02,4.35147528e-03,4.26673070e-02,3.90783399e-02,8.58283788e-02,1.12656400e-01,-2.34070141e-02,-1.65206753e-02,-2.71420658e-01,-3.02018188e-02,-1.24266468e-01,3.02245170e-02,7.46193826e-02,4.35730927e-02,6.34389296e-02,-1.57443546e-02,2.35633068e-02,2.94858590e-02,6.95579946e-02,1.11280382e-02,1.08089402e-01,…	-6.97819352e-01,-4.80481803e-01,-5.24546564e-01,-1.50706971e+00,-6.84188724e-01,-2.14866072e-01,-6.32190168e-01,5.14221966e-01,3.60956520e-01,-8.82259786e-01,-1.00272179e+00,-8.14647853e-01,-3.09198767e-01,-9.55802679e-01,-1.25933349e+00,-7.13291705e-01,-9.01209116e-01,-4.06847596e-01,-5.44711471e-01,-6.45703614e-01,-1.74705374e+00,-6.66945100e-01,-1.44909036e+00,1.31401181e-01,-9.30596530e-01,-1…	A	[0, 1, 1, 0, 0, 0, 1, 0]	english
zy194355x3rfr8nk	-8.87515210e-03,-2.93440074e-01,4.93072048e-02,-9.90244839e-03,1.19604096e-01,-2.36936696e-02,-4.75448519e-02,3.45412642e-02,-1.06350286e-02,8.55141580e-02,1.09295934e-01,-2.80664247e-02,5.68683166e-03,-2.58117318e-01,-1.91214904e-02,-1.36631995e-01,-1.10120920e-04,1.29643023e-01,-3.94961350e-02,6.71176091e-02,-2.13980637e-02,-6.55116932e-03,4.07400206e-02,2.99268030e-02,6.57960773e-03,4.52218577…	-6.66766763e-01,-4.54376042e-01,-6.91343486e-01,-1.73342192e+00,-9.02113438e-01,-3.33030075e-01,-5.87234914e-01,3.38782966e-01,1.82566285e-01,-8.95507812e-01,-1.00339413e+00,-8.36781144e-01,-3.43594521e-01,-9.01003122e-01,-1.20304942e+00,-7.89970458e-01,-8.42193604e-01,-2.54241109e-01,-6.19393528e-01,-5.72175145e-01,-1.64020729e+00,-8.13349128e-01,-1.51875734e+00,1.13117978e-01,-1.05582237e+00,-1…	A	[0, 1, 1, 0, 0, 0, 1, 0]	english
zy1944067sp5njmp	-8.03925935e-03,-2.76314616e-01,5.94767258e-02,-2.01291852e-02,1.30632237e-01,-1.06750969e-02,-6.12812564e-02,2.86377240e-02,1.85526945e-02,9.92330015e-02,1.00433022e-01,-2.85391835e-03,1.26838582e-02,-2.76356071e-01,-1.90873891e-02,-1.27572134e-01,-1.49812247e-03,1.27814591e-01,-4.51029316e-02,7.10784346e-02,-2.24761739e-02,-6.29024114e-03,5.28748110e-02,2.83475425e-02,2.39448883e-02,3.71011607e…	-7.26456523e-01,-5.23999691e-01,-5.09533226e-01,-1.55659628e+00,-7.35638618e-01,-1.38901561e-01,-5.75330317e-01,4.95580077e-01,3.88164043e-01,-7.93919742e-01,-1.04403174e+00,-8.96165431e-01,-3.74214828e-01,-1.05474401e+00,-1.15600562e+00,-7.17603505e-01,-9.39615726e-01,-4.35051680e-01,-5.19618630e-01,-7.18723834e-01,-1.67677736e+00,-8.25980783e-01,-1.46097183e+00,9.52186435e-02,-1.01920211e+00,-1…	A	[0, 1, 1, 0, 0, 0, 1, 0]	english
zy155752ap99u5pe	8.38014763e-03,-4.95067358e-01,-8.61719716e-03,2.87571512e-02,2.89286859e-02,-6.26083463e-02,1.21766292e-01,3.52144651e-02,4.16846350e-02,4.81152162e-02,5.08920439e-02,-2.50307657e-02,4.58455179e-03,-1.79717734e-01,1.96353812e-02,-7.49890059e-02,1.19046152e-01,7.32353851e-02,7.28270188e-02,1.25738829e-02,8.39304645e-03,1.13229183e-02,-2.91704200e-02,8.73487145e-02,3.55014130e-02,4.10743207e-02,-9…	-6.32307231e-01,-5.03595412e-01,-5.06209016e-01,-1.59585404e+00,-6.91906333e-01,-1.35055438e-01,-5.44450343e-01,3.93737644e-01,3.18928182e-01,-8.62201393e-01,-1.10957921e+00,-8.41880143e-01,-3.97813976e-01,-1.01044679e+00,-1.17527986e+00,-7.05054700e-01,-8.84375811e-01,-3.09692800e-01,-6.63003981e-01,-6.24037743e-01,-1.60970306e+00,-8.26539874e-01,-1.51142609e+00,5.83108217e-02,-9.37613249e-01,-1…	B	[0, 0, 0, 0, 0, 0, 0, 0]	english
zy155817w9tm9htq	-4.78037633e-03,-4.87643093e-01,-9.78126284e-03,3.99020538e-02,3.11564542e-02,-6.58220574e-02,1.32859588e-01,2.88777165e-02,2.82197073e-02,6.05601557e-02,5.04554436e-02,-2.83173546e-02,2.16960777e-02,-1.30885512e-01,1.42409103e-02,-5.90240136e-02,9.83812287e-02,7.63595700e-02,1.30282760e-01,7.08064204e-03,1.42133255e-02,1.82060692e-02,-2.73908433e-02,9.53997672e-02,3.31429578e-02,3.96159105e-02,1…	-8.17705631e-01,-5.92951238e-01,-5.40440321e-01,-1.52804172e+00,-6.82459056e-01,-1.79904640e-01,-5.52391112e-01,3.76003653e-01,2.18532473e-01,-9.43244338e-01,-1.06746924e+00,-8.55264127e-01,-3.39426726e-01,-9.57801402e-01,-1.15593660e+00,-7.50118792e-01,-7.34505355e-01,-2.84378946e-01,-5.75522542e-01,-6.06570780e-01,-1.66426992e+00,-7.24785805e-01,-1.54139543e+00,-7.48689612e-03,-1.03881121e+00,-…	B	[0, 0, 0, 0, 0, 0, 0, 0]	english
zy155842614jrwyy	-2.10725819e-04,-5.14682472e-01,-9.75815207e-03,2.72705369e-02,5.33523411e-02,-6.31682873e-02,1.10202052e-01,2.32880972e-02,6.24175631e-02,6.84760362e-02,5.55250421e-02,-3.88488136e-02,1.59965046e-02,-1.61270306e-01,-3.29066766e-04,-5.77492304e-02,1.04059711e-01,6.95142001e-02,1.22797355e-01,6.02408033e-03,2.82390951e-03,2.63465121e-02,-3.71780954e-02,9.33787525e-02,2.32145339e-02,2.86056064e-02,…	-6.06967747e-01,-5.88141978e-01,-5.35792768e-01,-1.51607955e+00,-6.81497753e-01,-2.01582596e-01,-5.36831081e-01,4.20300126e-01,2.13847741e-01,-8.27571392e-01,-1.06720555e+00,-8.66506815e-01,-4.82919574e-01,-9.95816052e-01,-1.09485519e+00,-8.31502736e-01,-8.40107203e-01,-2.66985029e-01,-5.74234486e-01,-6.18202209e-01,-1.53410089e+00,-8.17908227e-01,-1.39084828e+00,2.57813875e-02,-1.09492493e+00,-1…	B	[0, 0, 0, 0, 0, 0, 0, 0]	english
zy1558589xr5sb7v	-5.26498444e-03,-4.55117404e-01,-1.54791027e-02,2.21609492e-02,7.35983299e-03,-6.82054833e-02,1.67228550e-01,3.05219479e-02,4.67705913e-02,3.43312100e-02,5.78063503e-02,-3.51581722e-02,1.94740258e-02,-1.31054178e-01,1.30019300e-02,-1.02243483e-01,1.16437100e-01,4.89838198e-02,1.17346622e-01,1.46974660e-02,-5.95570123e-03,-4.44460660e-04,-4.92075831e-02,9.87320989e-02,2.96437386e-02,3.97443846e-02…	-7.19731629e-01,-4.72348928e-01,-5.09127438e-01,-1.50161374e+00,-6.81118965e-01,-1.90546304e-01,-6.15410149e-01,3.83421540e-01,1.48970217e-01,-8.03988814e-01,-1.13858676e+00,-9.68467593e-01,-5.09620070e-01,-1.03806067e+00,-1.12241411e+00,-6.96673810e-01,-8.72554541e-01,-3.86073112e-01,-6.24249697e-01,-6.84144199e-01,-1.57176626e+00,-7.94199944e-01,-1.30447888e+00,5.15648127e-02,-1.00849748e+00,-1…	B	[0, 0, 0, 0, 0, 0, 0, 0]	english
zy1602007wy06g1e	-1.74926538e-02,-4.46168661e-01,-2.20364295e-02,1.19842803e-02,-1.22516276e-03,-7.95442238e-02,1.51388347e-01,6.51387777e-03,3.41515653e-02,4.72118780e-02,5.56379743e-02,-4.50499803e-02,-1.11744255e-02,-1.42160967e-01,2.70881467e-02,-7.74546787e-02,1.03629984e-01,4.82726991e-02,9.72365066e-02,8.49399250e-03,-5.20457420e-03,-7.38878036e-03,-3.95459086e-02,7.51871169e-02,3.95355485e-02,4.99410257e-…	-6.67343140e-01,-4.63818729e-01,-4.98437345e-01,-1.45118356e+00,-6.50540292e-01,-2.05769002e-01,-5.61450124e-01,3.41536969e-01,1.80302054e-01,-8.94659936e-01,-1.00753498e+00,-8.49962234e-01,-4.22365904e-01,-9.50042725e-01,-1.13442898e+00,-7.42271006e-01,-8.25189173e-01,-3.19360256e-01,-5.32108605e-01,-6.26271188e-01,-1.57469773e+00,-7.38806248e-01,-1.41201925e+00,7.21439719e-02,-1.09958017e+00,-1…	B	[0, 0, 0, 0, 0, 0, 0, 0]	english
zy1602404dafwt4d	-1.16179138e-02,-4.12775934e-01,-2.00926028e-02,1.29952813e-02,1.80570595e-02,-6.99827448e-02,1.33396387e-01,1.00954175e-02,1.78003572e-02,4.76159975e-02,4.27954346e-02,-2.48915963e-02,3.85468593e-03,-1.64387852e-01,2.62138303e-02,-8.71106908e-02,1.15472801e-01,6.82144761e-02,1.21210493e-01,9.37494216e-04,4.00472945e-03,-2.06106924e-04,-5.03368303e-02,8.67844224e-02,4.77803983e-02,4.00308147e-02,…	-5.90020478e-01,-6.55733347e-01,-5.90442836e-01,-1.44040489e+00,-6.62953556e-01,-2.51792103e-01,-5.92632711e-01,3.52739304e-01,1.30825520e-01,-9.28686142e-01,-1.00745332e+00,-8.88069868e-01,-3.41277480e-01,-8.64865482e-01,-1.15285528e+00,-6.61901712e-01,-8.72901022e-01,-3.11030835e-01,-5.27390540e-01,-4.69639450e-01,-1.62616074e+00,-8.19987595e-01,-1.47704172e+00,1.28689125e-01,-9.23343122e-01,-1…	B	[0, 0, 0, 0, 0, 0, 0, 0]	english
zy160343ebn70m8b	1.34447124e-02,-5.36257505e-01,-2.06549931e-02,4.14064666e-03,8.56593065e-03,-6.30790517e-02,1.07740901e-01,1.65524054e-02,4.70973812e-02,1.15144076e-02,1.98962670e-02,-3.21535990e-02,6.43687695e-03,-1.49139494e-01,1.03857787e-02,-8.40013921e-02,1.01142943e-01,5.38017713e-02,3.44074853e-02,7.46493693e-03,-6.11784868e-03,9.05164424e-03,-5.77677488e-02,7.71536380e-02,4.17948887e-02,4.43703234e-02,-…	-6.91921532e-01,-4.66994852e-01,-5.63606799e-01,-1.47423303e+00,-6.70936823e-01,-2.11035609e-01,-5.29962361e-01,2.79774755e-01,1.75948501e-01,-7.94364452e-01,-1.09431851e+00,-8.85738850e-01,-3.82550210e-01,-1.00544703e+00,-1.07042539e+00,-6.49606943e-01,-9.06886101e-01,-3.08538109e-01,-6.12940490e-01,-6.15265429e-01,-1.52095258e+00,-7.52057970e-01,-1.43870008e+00,3.38532440e-02,-8.74288380e-01,-1…	A	[0, 0, 0, 0, 0, 0, 0, 0]	english
zy160418d44th5fb	2.63480749e-02,-5.08392334e-01,-2.68360972e-02,1.54243577e-02,6.17118692e-03,-8.34227279e-02,1.11833751e-01,3.23212072e-02,4.02871296e-02,2.84502916e-02,2.66729165e-02,-3.37810218e-02,1.25640389e-02,-1.13401696e-01,5.64233866e-03,-6.06570505e-02,9.14165303e-02,5.89714423e-02,9.05261934e-02,1.45965256e-02,-1.50349727e-02,1.03136776e-02,-5.83914109e-02,8.23177993e-02,3.73040475e-02,3.90265957e-02,-…	-6.93446517e-01,-5.09553075e-01,-5.80123127e-01,-1.55640554e+00,-7.36272216e-01,-3.43684137e-01,-6.11962795e-01,3.83995056e-01,2.77252734e-01,-8.37946117e-01,-1.06283844e+00,-8.48806381e-01,-3.34595025e-01,-1.03693628e+00,-1.12088382e+00,-7.42646635e-01,-8.26792002e-01,-3.22420061e-01,-5.76764226e-01,-6.28161967e-01,-1.71741235e+00,-8.03118765e-01,-1.44745827e+00,3.80830169e-02,-9.72095132e-01,-1…	B	[0, 0, 0, 0, 0, 0, 0, 0]	english
zy160528bc96hmgh	-2.79358067e-02,-3.15754056e-01,3.03136222e-02,-8.61132983e-04,9.25517455e-02,-2.45552603e-02,-9.11071245e-03,4.37978283e-02,-9.97595489e-04,7.32494444e-02,9.45078880e-02,-1.08651500e-02,-2.05149641e-03,-2.20979154e-01,-4.54558991e-02,-1.50536716e-01,1.76217444e-02,1.11224845e-01,3.66841368e-02,5.47617078e-02,-4.97397874e-03,-7.43197044e-03,2.52666045e-02,3.95484306e-02,-4.71431436e-03,6.60545826…	-0.6269199,-0.42284244,-0.61146015,-1.5543793,-0.7404274,-0.13100488,-0.5765153,0.47589895,0.36000744,-0.880267,-0.9705183,-0.766888,-0.28133243,-0.863184,-1.1542114,-0.696938,-0.7745783,-0.2243128,-0.55064845,-0.5141669,-1.5212624,-0.768167,-1.522216,0.09077501,-1.0272088,-1.2218069,-0.79390126,-1.09787,-0.8653945,-0.17775242,-0.8797567,-0.7679052,-0.4669001,-0.60655653,-0.552347,-0.5205126,0.46…	B	[0, 0, 1, 0, 0, 0, 1, 0]	english
zy1605397pf4pfqb	-3.94152328e-02,-3.06014419e-01,3.32398340e-02,-1.31891724e-02,1.14415079e-01,-3.03946547e-02,1.28688440e-02,3.61329168e-02,1.18906563e-03,8.81780684e-02,7.52756000e-02,-3.01700621e-03,9.28134751e-03,-2.69894481e-01,-4.93166372e-02,-1.50002003e-01,1.42050516e-02,1.15094110e-01,5.99115435e-03,5.69289103e-02,4.55395412e-03,-1.80801973e-02,3.06419358e-02,3.72880921e-02,1.62019432e-02,5.49805239e-02,…	-7.15831399e-01,-5.91141820e-01,-6.42672300e-01,-1.63067114e+00,-6.91058338e-01,-3.16432238e-01,-5.58856189e-01,5.90236962e-01,2.96943396e-01,-9.77219582e-01,-1.09319258e+00,-7.68716097e-01,-4.14927036e-01,-9.85689998e-01,-1.08873951e+00,-6.41408503e-01,-8.42553020e-01,-2.05513358e-01,-4.46186781e-01,-5.06712258e-01,-1.67780805e+00,-8.57033551e-01,-1.64118326e+00,-9.49798524e-02,-1.12923944e+00,-…	B	[0, 0, 1, 0, 0, 0, 1, 0]	english
zy100131s7hanyn0	9.27299168e-03,-4.28430557e-01,-2.29587443e-02,2.84937397e-02,2.47170944e-02,-6.79714233e-02,1.28481358e-01,3.90933529e-02,5.25702015e-02,4.29929160e-02,6.00052252e-02,-2.56251507e-02,-5.32585429e-03,-1.55365646e-01,1.17588229e-02,-8.51167217e-02,1.11028776e-01,7.31964707e-02,1.02069035e-01,4.14016610e-03,-7.59916008e-03,1.47717185e-02,-6.69337213e-02,7.30603486e-02,2.67253257e-02,4.94036302e-02,…	-8.40539396e-01,-4.44396019e-01,-5.94336927e-01,-1.55096459e+00,-7.72053242e-01,-3.43340993e-01,-6.26013875e-01,6.11768425e-01,3.82157117e-01,-7.26326585e-01,-9.98736501e-01,-8.27669680e-01,-2.90873200e-01,-9.45763767e-01,-1.19072962e+00,-6.54793143e-01,-7.57802725e-01,-4.04616714e-01,-6.22526884e-01,-5.87463737e-01,-1.50228202e+00,-6.97209358e-01,-1.26794326e+00,2.30463400e-01,-9.92405176e-01,-1…	B	[0, 0, 0, 0, 0, 0, 0, 0]	english
zy10013767kqk8cv	7.20189419e-03,-5.62540889e-01,-1.88200530e-02,2.61855349e-02,2.11811792e-02,-5.92477880e-02,1.46041662e-01,5.08433469e-02,3.31576616e-02,5.78547083e-02,8.31156522e-02,-2.15204842e-02,4.94212471e-03,-1.70110732e-01,3.65609005e-02,-9.90278423e-02,1.03966556e-01,7.70339519e-02,1.04390919e-01,6.27909508e-03,9.95548815e-03,4.22597006e-02,-3.08601931e-02,1.00355819e-01,3.81079242e-02,5.85221611e-02,-4…	-0.58066875,-0.37329632,-0.6182557,-1.631009,-0.73954386,-0.1841699,-0.5906151,0.47799793,0.2894396,-0.8552277,-1.0144523,-0.94943935,-0.46926183,-1.000285,-1.2318769,-0.6799714,-0.9048572,-0.3136286,-0.4726332,-0.6045253,-1.6459208,-0.81755114,-1.5355837,0.07246494,-1.0750505,-1.1246212,-0.8219375,-1.1437681,-0.8581414,-0.3848417,-1.0102524,-0.86278975,-0.61180425,-0.51762867,-0.3657559,-0.47071…	B	[0, 0, 0, 0, 0, 0, 0, 0]	english
zy1001453w2wmjff	-7.92071875e-03,-5.64958990e-01,-6.38590660e-04,4.23029028e-02,1.39584662e-02,-1.36262290e-02,1.35958970e-01,4.59610447e-02,4.14656922e-02,5.47054261e-02,5.16441315e-02,-5.52306790e-03,-2.49608159e-02,-2.39094675e-01,2.06152145e-02,-3.74778807e-02,1.02850601e-01,7.40349069e-02,1.28420532e-01,-4.02042968e-03,1.94520000e-02,5.57275265e-02,-2.81443149e-02,1.00280732e-01,5.63630313e-02,3.82424966e-02…	-7.50857770e-01,-5.10373056e-01,-4.78020072e-01,-1.44802821e+00,-7.11965561e-01,-1.54584125e-01,-6.01296484e-01,3.95221263e-01,3.36478621e-01,-8.22209299e-01,-1.03713334e+00,-7.54049540e-01,-3.98585349e-01,-1.03868580e+00,-1.15225291e+00,-7.37486899e-01,-8.23978722e-01,-2.37931252e-01,-6.32062197e-01,-5.84781826e-01,-1.51945078e+00,-6.49787664e-01,-1.36703205e+00,1.83476716e-01,-1.01554501e+00,-1…	C	[0, 0, 0, 0, 0, 0, 0, 0]	english
zy100155mr847neg	-1.55426580e-02,-4.43378717e-01,-1.45195406e-02,2.58439779e-02,1.54152862e-03,-5.79536185e-02,1.72471046e-01,4.69888598e-02,6.91786483e-02,5.34458458e-02,5.28453290e-02,-2.87776906e-02,1.02946665e-02,-2.27551386e-01,4.11497280e-02,-8.06984156e-02,1.19199753e-01,6.94403499e-02,7.76453167e-02,1.02437031e-03,-1.93002708e-02,8.58643278e-03,-4.71178479e-02,8.14924240e-02,6.60914630e-02,4.16368172e-02,…	-6.54821098e-01,-4.57773924e-01,-6.50605261e-01,-1.58551872e+00,-7.41795182e-01,-2.18170330e-01,-5.70691228e-01,5.80534518e-01,3.76248240e-01,-8.97831082e-01,-9.88124907e-01,-8.10783207e-01,-3.49734962e-01,-9.97627735e-01,-1.16032040e+00,-6.12482488e-01,-7.87456036e-01,-3.02430600e-01,-5.82107723e-01,-5.37607074e-01,-1.64207554e+00,-6.90662146e-01,-1.38839459e+00,1.35786563e-01,-9.90022361e-01,-1…	B	[0, 0, 0, 0, 0, 0, 0, 0]	english
zy1029222vt7422p	-6.36106264e-03,-4.71858829e-01,-3.07872929e-02,2.57816482e-02,-7.28994561e-03,-6.06801659e-02,1.61233008e-01,3.87549177e-02,2.41720341e-02,4.48610261e-02,1.65382363e-02,-4.84410003e-02,6.68653287e-03,-1.81392103e-01,1.51916668e-02,-6.68348223e-02,9.49074775e-02,5.87096810e-02,9.42378789e-02,-9.24548833e-04,-1.20199854e-02,2.00639665e-03,-7.11915940e-02,7.43441507e-02,4.66156900e-02,5.96086048e-0…	-7.39501119e-01,-4.01814669e-01,-5.95693290e-01,-1.59425247e+00,-7.37427592e-01,-2.51986295e-01,-5.95382571e-01,5.72189808e-01,3.70191455e-01,-8.36692154e-01,-1.01307619e+00,-8.39818895e-01,-3.01687479e-01,-9.00756836e-01,-1.12046051e+00,-6.84660435e-01,-7.70508289e-01,-2.20434934e-01,-6.24037862e-01,-5.87033749e-01,-1.56606495e+00,-7.42008805e-01,-1.48373497e+00,1.52771994e-01,-1.01303375e+00,-1…	B	[0, 0, 0, 0, 0, 0, 0, 0]	english
zy102930pef12sm7	-4.80748946e-03,-4.27545995e-01,-2.14884728e-02,4.22125757e-02,2.01599323e-04,-6.57459944e-02,1.29427165e-01,1.84900407e-02,9.08684358e-03,6.33412376e-02,3.70374396e-02,-2.64651626e-02,-1.05949473e-02,-1.66456133e-01,3.75405736e-02,-7.43843541e-02,1.04952663e-01,4.35192548e-02,1.41968131e-01,-7.35092966e-04,-9.40949377e-03,1.23619270e-02,-5.56791723e-02,7.93362781e-02,3.91127281e-02,6.70235455e-0…	-7.33916461e-01,-4.63972777e-01,-5.63660145e-01,-1.51748645e+00,-7.74670482e-01,-2.33554110e-01,-5.06057262e-01,4.09726590e-01,2.73860991e-01,-7.87834764e-01,-1.19368422e+00,-1.04995775e+00,-5.09955287e-01,-1.14173985e+00,-1.23062551e+00,-8.36153567e-01,-1.00853550e+00,-4.24444824e-01,-7.29673684e-01,-7.89307654e-01,-1.71645474e+00,-9.28044081e-01,-1.64488339e+00,5.00243306e-02,-1.04613543e+00,-1…	B	[0, 0, 0, 0, 0, 0, 0, 0]	english
zy102938qx2y01bx	-3.68677229e-02,-4.49757516e-01,-9.75404307e-03,2.18096524e-02,1.27515104e-02,-7.66818374e-02,1.19125411e-01,1.98769458e-02,3.70173901e-02,5.01073301e-02,4.69052047e-02,-3.68270576e-02,-1.57958511e-02,-1.72727555e-01,3.12516429e-02,-9.58795175e-02,9.15888548e-02,5.49239814e-02,9.62199420e-02,4.99656051e-03,7.51112076e-03,-2.75252108e-03,-4.72965986e-02,6.99276626e-02,4.37179133e-02,5.41280247e-02…	-7.44225085e-01,-6.08633816e-01,-7.31622100e-01,-1.66662633e+00,-8.98819208e-01,-2.69940495e-01,-5.41117549e-01,4.30978447e-01,2.87112534e-01,-9.20292079e-01,-1.17104614e+00,-9.05712187e-01,-3.46868575e-01,-9.77005720e-01,-1.06396651e+00,-7.64105678e-01,-7.78415322e-01,-1.99089468e-01,-5.83543479e-01,-6.20212078e-01,-1.49526656e+00,-7.38885522e-01,-1.38061547e+00,1.02556959e-01,-9.66028154e-01,-1…	B	[0, 0, 0, 0, 0, 0, 0, 0]	english
zy102949rrra1tx8	-2.47871354e-02,-4.21267331e-01,-1.82192810e-02,2.08547339e-02,2.11839899e-02,-7.36243725e-02,1.27208427e-01,1.68224126e-02,2.40538958e-02,4.43660729e-02,6.02355041e-02,-3.32625322e-02,-5.19627566e-03,-1.65565282e-01,3.11090238e-02,-9.43820328e-02,9.47050303e-02,5.63180074e-02,7.04910755e-02,6.81098923e-03,5.27962716e-03,-1.22535671e-03,-4.00685593e-02,6.77349120e-02,5.96125238e-02,5.56798205e-02…	-6.66676223e-01,-5.08920789e-01,-5.17098010e-01,-1.51484108e+00,-7.41360545e-01,-2.58095086e-01,-5.25606990e-01,4.16212201e-01,2.22097650e-01,-9.45119321e-01,-1.17332208e+00,-9.68697369e-01,-3.95437390e-01,-1.06739163e+00,-1.21413326e+00,-6.34206772e-01,-7.74951398e-01,-2.90063679e-01,-4.81448501e-01,-6.57775581e-01,-1.56748688e+00,-6.56484604e-01,-1.35613334e+00,1.16634876e-01,-9.68766570e-01,-1…	B	[0, 0, 0, 0, 0, 0, 0, 0]	english
zy2258577pp6q25g	-1.50214862e-02,-3.51863682e-01,2.07408667e-02,4.25249897e-03,8.26739445e-02,-2.98673622e-02,3.95956337e-02,2.46347394e-02,2.33629812e-02,7.48295039e-02,6.51975125e-02,2.86210533e-02,-1.59662068e-02,-2.17636034e-01,-3.77618074e-02,-1.30995482e-01,3.87805775e-02,7.83953518e-02,6.24330603e-02,3.22776362e-02,-8.96294229e-03,2.88682692e-02,1.62562858e-02,6.36537224e-02,2.57212929e-02,8.63654241e-02,-…	-0.80680853,-0.54136676,-0.5504936,-1.5670774,-0.7064257,-0.3610364,-0.61228144,0.39006296,0.26216412,-0.849936,-1.0157086,-0.8579102,-0.34721553,-1.0178908,-1.2460533,-0.60519224,-0.7728023,-0.38248685,-0.6427956,-0.6672493,-1.6127349,-0.8744328,-1.6609901,-0.04917575,-1.1577146,-1.2986013,-1.0179839,-1.4177821,-1.0679823,-0.53827757,-0.8983807,-0.8242739,-0.6067244,-0.59392154,-0.5354511,-0.678…	B	[0, 0, 1, 0, 0, 0, 1, 0]	english
zy225953db5a41u5	-1.45389475e-02,-3.89382005e-01,8.70145671e-03,3.63665074e-02,6.94675595e-02,-4.38670851e-02,2.56766602e-02,2.04839595e-02,-4.90618031e-03,8.28791037e-02,7.76591599e-02,3.49712446e-02,-1.93757396e-02,-1.38205379e-01,-7.72054587e-03,-1.21325418e-01,3.99023108e-02,9.72828940e-02,8.40608850e-02,5.42255826e-02,-4.43224050e-03,2.12186365e-03,4.92662657e-04,4.70875055e-02,4.92918864e-03,9.67306346e-02,…	-6.24742925e-01,-5.33470333e-01,-5.38876116e-01,-1.48788190e+00,-6.60397410e-01,-3.04375380e-01,-5.79028487e-01,3.86622578e-01,1.86097577e-01,-9.31078076e-01,-1.09718108e+00,-8.41701448e-01,-3.75400007e-01,-1.03782368e+00,-1.06157434e+00,-8.30719948e-01,-9.42689538e-01,-2.86551803e-01,-5.46392620e-01,-6.13673449e-01,-1.79462552e+00,-8.08604717e-01,-1.56158888e+00,-8.36285651e-02,-1.09335649e+00,-…	B	[0, 0, 1, 0, 0, 0, 1, 0]	english
zy2300053rny21gt	-2.01846063e-02,-3.36388230e-01,1.57607887e-02,4.33956161e-02,7.78824985e-02,-2.61886381e-02,-9.63963568e-04,1.99377798e-02,-2.73531768e-03,8.17610323e-02,6.48830831e-02,-1.08922748e-02,-1.51864914e-02,-1.45862177e-01,-1.03303827e-02,-1.53554201e-01,2.48791650e-02,1.08539224e-01,5.27792722e-02,6.29619882e-02,-1.60381887e-02,-2.45681452e-03,2.13614143e-02,4.72322702e-02,-1.35350293e-02,6.57123923e…	-6.12607598e-01,-4.57476169e-01,-5.43700874e-01,-1.59535241e+00,-6.54445827e-01,-2.41925254e-01,-5.72944105e-01,4.59043115e-01,3.02746177e-01,-1.01600862e+00,-8.83796573e-01,-7.70979822e-01,-3.02983403e-01,-9.59927320e-01,-1.10870242e+00,-6.17632389e-01,-8.73894691e-01,-2.77782738e-01,-5.90212286e-01,-6.27628624e-01,-1.62810719e+00,-6.50966763e-01,-1.40637279e+00,1.26986310e-01,-1.05632102e+00,-1…	A	[0, 0, 1, 0, 0, 0, 1, 0]	english
zy230408qtcrq83c	-3.26999486e-03,-4.66619909e-01,-1.06066708e-02,2.59656962e-02,5.60320541e-02,-5.36129326e-02,6.31905347e-02,2.83662491e-02,4.39677294e-03,8.06901753e-02,5.42998500e-02,1.22726709e-02,-1.03764432e-02,-1.63691640e-01,4.69208404e-04,-9.65456665e-02,6.96758106e-02,8.01433474e-02,1.20249704e-01,3.47670466e-02,1.27147287e-02,2.03595757e-02,-1.59840025e-02,5.26363924e-02,8.80020671e-03,8.82217512e-02,1…	-5.13216197e-01,-4.21817631e-01,-5.53599179e-01,-1.50141752e+00,-7.36560524e-01,-2.19393075e-01,-5.32773256e-01,4.11413401e-01,1.64994285e-01,-8.45512390e-01,-1.12717569e+00,-9.08007443e-01,-4.07520682e-01,-1.13193643e+00,-1.13679707e+00,-7.86970794e-01,-9.38143134e-01,-3.90716881e-01,-6.02747381e-01,-7.19769597e-01,-1.82359076e+00,-7.49304235e-01,-1.42852056e+00,4.61966693e-02,-1.10009289e+00,-1…	B	[1, 1, 0, 0, 0, 0, 0, 1]	english
zy230420jn8wdrwc	-1.66889615e-02,-3.53272885e-01,2.16759611e-02,1.67298340e-03,8.90535638e-02,-2.83661373e-02,3.80546004e-02,2.28888933e-02,2.46036164e-02,8.83339792e-02,6.51585236e-02,3.39029245e-02,-1.48962755e-02,-2.30631739e-01,-3.70677188e-02,-1.19978994e-01,4.17696238e-02,8.14050585e-02,7.38826469e-02,2.92075817e-02,-4.96322243e-03,2.54393816e-02,1.44867348e-02,5.76098934e-02,2.51390822e-02,8.67151767e-02,-…	-6.65485680e-01,-4.49353307e-01,-5.43989837e-01,-1.51693678e+00,-6.55780792e-01,-1.96760580e-01,-4.84345704e-01,3.78985375e-01,1.73771322e-01,-8.63435507e-01,-1.04542577e+00,-8.95656645e-01,-4.25864279e-01,-1.06746280e+00,-1.27553260e+00,-8.19679439e-01,-8.51782084e-01,-4.82724607e-01,-7.26494312e-01,-6.73337340e-01,-1.67350423e+00,-8.21253717e-01,-1.56751490e+00,6.90355757e-03,-1.04540753e+00,-1…	B	[1, 1, 0, 0, 0, 0, 0, 1]	english
zy230430jwbk02mc	-3.49203944e-02,-3.86312306e-01,1.11278391e-03,1.63633637e-02,7.29223043e-02,-4.10086103e-02,5.80250770e-02,4.39242423e-02,7.02045113e-02,7.77625144e-02,3.64219397e-02,-1.05391769e-02,-1.15915816e-02,-1.84340402e-01,-1.03445947e-02,-1.11992195e-01,7.59143159e-02,8.89344811e-02,1.42248750e-01,3.06728631e-02,3.81602789e-03,1.73832346e-02,2.38927081e-03,7.24225044e-02,-2.35159090e-03,7.18541220e-02,…	-6.32103324e-01,-4.67990249e-01,-5.16493440e-01,-1.50459743e+00,-6.91355288e-01,-1.93556339e-01,-5.28937697e-01,4.40811843e-01,2.98042506e-01,-8.30551624e-01,-9.52800453e-01,-8.00187290e-01,-3.28656375e-01,-9.60691750e-01,-1.24324846e+00,-6.34691477e-01,-6.84854507e-01,-3.00730050e-01,-6.55507982e-01,-4.96695220e-01,-1.50907826e+00,-7.76412487e-01,-1.41901112e+00,8.62197205e-02,-9.85411823e-01,-1…	B	[1, 1, 0, 0, 0, 0, 0, 1]	english
zy2304407tbvqb0m	-4.01382148e-02,-2.93159753e-01,2.95685790e-02,7.91067630e-03,9.73516777e-02,-3.05879116e-02,2.41988655e-02,5.52620292e-02,1.97061114e-02,7.97182620e-02,6.44606203e-02,1.13722589e-02,-1.97071973e-02,-2.36506104e-01,-4.49777544e-02,-1.22110672e-01,4.22332399e-02,1.03736252e-01,7.92462379e-02,3.67185995e-02,-1.17486790e-02,1.33659504e-02,3.25277224e-02,4.59669009e-02,-3.44602987e-02,7.03694373e-02,…	-5.98708570e-01,-4.52551901e-01,-5.37030458e-01,-1.50794446e+00,-6.84973538e-01,-1.26698971e-01,-5.26676953e-01,4.80372101e-01,3.74836326e-01,-8.11163306e-01,-9.27011490e-01,-7.99076080e-01,-2.81067908e-01,-9.02514696e-01,-1.20929801e+00,-5.56636751e-01,-7.42877126e-01,-3.04616511e-01,-5.43761253e-01,-5.48859000e-01,-1.41609097e+00,-7.55661488e-01,-1.41436076e+00,1.62811935e-01,-9.21573043e-01,-1…	B	[1, 1, 0, 0, 0, 0, 0, 1]	english
zy2304571vfmc56v	-2.65140105e-02,-4.40833271e-01,-5.29643102e-03,3.56939211e-02,7.98183903e-02,-4.46620993e-02,6.32576123e-02,4.42241132e-02,2.46218313e-02,7.03976899e-02,5.86188547e-02,6.14304887e-03,-1.61816105e-02,-1.80526882e-01,-3.78708402e-03,-1.09998867e-01,6.68062940e-02,8.12436938e-02,1.00098029e-01,3.47706825e-02,5.02580428e-04,1.14741549e-02,4.68050269e-03,7.38444850e-02,4.98038111e-03,8.63918513e-02,7…	-6.97381020e-01,-4.90213573e-01,-5.14451087e-01,-1.48633051e+00,-6.13079131e-01,-6.84864596e-02,-4.40770090e-01,5.23892701e-01,3.47138107e-01,-8.10088694e-01,-1.02003264e+00,-8.56366217e-01,-2.89076626e-01,-9.16805446e-01,-1.14240253e+00,-5.53939283e-01,-7.26711988e-01,-2.63103515e-01,-5.41216910e-01,-5.32144189e-01,-1.61271596e+00,-7.40357518e-01,-1.51762795e+00,1.89843744e-01,-9.87187207e-01,-1…	B	[1, 1, 0, 0, 0, 0, 0, 1]	english
zy230508rq0fs4kn	-2.80125607e-02,-4.35217679e-01,-3.92588694e-03,1.35510564e-02,6.91781640e-02,-4.65088934e-02,3.72914225e-02,4.29606736e-02,2.62911692e-02,7.17495680e-02,4.79212627e-02,-7.33637391e-03,-6.35139458e-03,-1.89940184e-01,-2.37420276e-02,-1.20420605e-01,5.28319925e-02,8.37436765e-02,9.59901661e-02,3.94651592e-02,4.93716169e-03,1.49528850e-02,5.91129437e-03,5.51500618e-02,4.12929058e-03,7.66418874e-02,…	-6.75888240e-01,-5.34270287e-01,-5.04672527e-01,-1.49260128e+00,-5.72864711e-01,-2.21694812e-01,-5.57561040e-01,5.41374743e-01,3.32211524e-01,-9.01366532e-01,-9.14556801e-01,-7.51892745e-01,-2.20049351e-01,-8.47589195e-01,-1.10652781e+00,-5.92768371e-01,-7.17489123e-01,-2.57010221e-01,-5.60128152e-01,-5.20459294e-01,-1.53096366e+00,-6.21894836e-01,-1.39335549e+00,1.25160664e-01,-9.49354947e-01,-1…	B	[1, 1, 0, 0, 0, 0, 0, 1]	english
zy2305446kp9ft5a	-2.35114917e-02,-4.25907671e-01,-7.95559213e-03,2.65674330e-02,6.51687682e-02,-5.51324375e-02,7.34445676e-02,2.73043737e-02,3.39915641e-02,7.59544075e-02,5.93458340e-02,6.65570842e-03,-8.11230391e-03,-1.62296176e-01,-1.14157042e-02,-1.25176370e-01,8.43617618e-02,6.44196942e-02,8.35934877e-02,4.07767855e-02,-3.32595222e-03,1.39105003e-02,4.08177031e-03,6.09246492e-02,4.04630415e-03,7.40799233e-02,…	-0.6891406,-0.5959317,-0.50768095,-1.4804996,-0.70489055,-0.08684663,-0.5068221,0.41393474,0.24942538,-0.8097783,-1.113002,-0.9311252,-0.41600925,-0.9420558,-1.2177175,-0.8081032,-0.85690844,-0.28066233,-0.58124,-0.5865629,-1.543674,-0.7352729,-1.4178784,0.10653034,-0.95515966,-1.2719103,-0.9207225,-1.2575263,-0.9574365,-0.35238364,-0.98773754,-0.83664274,-0.54691327,-0.5234276,-0.28983712,-0.555…	B	[1, 1, 0, 0, 0, 0, 0, 1]	english
zy230652gr5prayh	-1.97533444e-02,-3.94784540e-01,-5.04797418e-03,2.08369363e-02,5.90205900e-02,-4.83482406e-02,6.23167343e-02,3.94118801e-02,1.75937712e-02,7.83406645e-02,6.47283420e-02,-1.03328405e-02,1.25162362e-03,-2.33932659e-01,-9.51928925e-03,-1.16526186e-01,7.17925504e-02,8.61089081e-02,1.00278549e-01,3.08281668e-02,1.37514877e-03,1.71194840e-02,-9.85885505e-03,7.51001388e-02,8.27238616e-03,8.48967656e-02,…	-6.62240326e-01,-5.03247380e-01,-5.83081007e-01,-1.55099297e+00,-6.88488841e-01,-2.57164299e-01,-5.86329222e-01,4.68868703e-01,2.92350113e-01,-8.32910419e-01,-9.28748310e-01,-7.81085670e-01,-4.06763017e-01,-9.90045428e-01,-1.16062474e+00,-6.25513017e-01,-7.81511068e-01,-2.88586140e-01,-5.07550359e-01,-5.71063042e-01,-1.53837407e+00,-6.97877765e-01,-1.38219762e+00,4.93761450e-02,-1.01491129e+00,-1…	B	[1, 1, 0, 0, 0, 0, 0, 1]	english
zy092237v7yqs8g9	-2.42779050e-02,-2.26137161e-01,4.53413501e-02,1.23543190e-02,1.23342171e-01,-2.66188532e-02,-1.76319145e-02,3.95988263e-02,-6.29071668e-02,8.64778161e-02,7.55635425e-02,4.43019625e-03,-5.24659827e-03,-2.29581803e-01,-5.36484122e-02,-1.21535659e-01,1.89402737e-02,8.08440447e-02,2.53720656e-02,7.70917088e-02,4.40566009e-03,6.97782356e-03,2.48863548e-02,3.13260779e-02,-1.18845245e-02,7.88626075e-02…	-5.76734602e-01,-4.03081685e-01,-5.67043185e-01,-1.55935037e+00,-6.95896983e-01,-2.28773132e-01,-5.60010314e-01,4.30567741e-01,3.67546558e-01,-8.21149826e-01,-1.09435773e+00,-9.42800522e-01,-3.77350509e-01,-1.02397192e+00,-1.23381650e+00,-7.82955348e-01,-9.37514007e-01,-3.12519610e-01,-6.67264163e-01,-7.04077125e-01,-1.72274661e+00,-7.17866063e-01,-1.48600435e+00,1.60898328e-01,-1.03269076e+00,-1…	B	[0, 0, 1, 0, 0, 0, 1, 0]	english
zy092244s4g627r6	-1.31244175e-02,-2.56566316e-01,4.73280624e-02,3.18266451e-03,1.17386341e-01,-2.36092284e-02,-4.58790250e-02,3.00738066e-02,-5.36872074e-02,7.44175315e-02,6.70180768e-02,-3.29738064e-03,5.20574767e-03,-2.79064834e-01,-5.05456403e-02,-1.22636825e-01,2.85226218e-02,9.95446444e-02,-1.10490397e-02,7.77786523e-02,3.41680227e-03,-7.32546952e-03,3.83469686e-02,1.74976829e-02,4.80477605e-03,5.77013940e-0…	-0.58066875,-0.37329632,-0.6182557,-1.631009,-0.73954386,-0.1841699,-0.5906151,0.47799793,0.2894396,-0.8552277,-1.0144523,-0.94943935,-0.46926183,-1.000285,-1.2318769,-0.6799714,-0.9048572,-0.3136286,-0.4726332,-0.6045253,-1.6459208,-0.81755114,-1.5355837,0.07246494,-1.0750505,-1.1246212,-0.8219375,-1.1437681,-0.8581414,-0.3848417,-1.0102524,-0.86278975,-0.61180425,-0.51762867,-0.3657559,-0.47071…	B	[0, 0, 1, 0, 0, 0, 1, 0]	english
zy092250c1a1rqx9	-1.63993239e-02,-2.89316595e-01,5.31016439e-02,8.75709765e-03,1.02718025e-01,-1.57851949e-02,-3.47189978e-02,2.34732181e-02,-4.00207564e-02,8.87806937e-02,9.00574252e-02,2.06741141e-04,4.37873928e-03,-2.67796904e-01,-6.25042319e-02,-1.25143722e-01,1.45393331e-02,9.57755968e-02,-1.67516507e-02,6.71972111e-02,-9.17388964e-03,-4.47344128e-03,3.70943397e-02,1.96630899e-02,-3.83114675e-05,7.41642267e-…	-6.54821098e-01,-4.57773924e-01,-6.50605261e-01,-1.58551872e+00,-7.41795182e-01,-2.18170330e-01,-5.70691228e-01,5.80534518e-01,3.76248240e-01,-8.97831082e-01,-9.88124907e-01,-8.10783207e-01,-3.49734962e-01,-9.97627735e-01,-1.16032040e+00,-6.12482488e-01,-7.87456036e-01,-3.02430600e-01,-5.82107723e-01,-5.37607074e-01,-1.64207554e+00,-6.90662146e-01,-1.38839459e+00,1.35786563e-01,-9.90022361e-01,-1…	B	[0, 0, 1, 0, 0, 0, 1, 0]	english
zy142114r0n7fmw5	-4.64523323e-02,-2.64186949e-01,2.07349863e-02,1.25798304e-02,1.35319844e-01,-7.13680834e-02,1.59083083e-01,8.72662943e-03,2.56455112e-02,1.08595371e-01,1.52461916e-01,-6.68639243e-02,-6.44222600e-03,-2.39446446e-01,1.59382205e-02,-6.90800995e-02,2.37106085e-02,1.25231043e-01,-3.47368326e-03,5.95096648e-02,-1.71184950e-02,1.71373375e-02,6.48496300e-02,5.07113189e-02,-3.83532681e-02,8.20808560e-02…	-6.36963069e-01,-5.78223228e-01,-6.16301835e-01,-1.59037232e+00,-7.58538723e-01,-2.07288355e-01,-5.92120886e-01,3.97957295e-01,1.72816515e-01,-9.10845339e-01,-1.05829084e+00,-8.70827734e-01,-4.06387359e-01,-9.71485257e-01,-1.16587913e+00,-7.65237391e-01,-8.48716021e-01,-3.36678743e-01,-5.24024010e-01,-5.48976302e-01,-1.53261709e+00,-7.39067197e-01,-1.38352704e+00,9.31592584e-02,-9.65110064e-01,-1…	C	[0, 1, 1, 0, 0, 0, 1, 0]	english
zy142142mu7crs73	-4.64523323e-02,-2.64186949e-01,2.07349863e-02,1.25798304e-02,1.35319844e-01,-7.13680834e-02,1.59083083e-01,8.72662943e-03,2.56455112e-02,1.08595371e-01,1.52461916e-01,-6.68639243e-02,-6.44222600e-03,-2.39446446e-01,1.59382205e-02,-6.90800995e-02,2.37106085e-02,1.25231043e-01,-3.47368326e-03,5.95096648e-02,-1.71184950e-02,1.71373375e-02,6.48496300e-02,5.07113189e-02,-3.83532681e-02,8.20808560e-02…	-7.26060510e-01,-7.08700657e-01,-4.92225617e-01,-1.44575155e+00,-6.69748664e-01,-2.07624748e-01,-5.30879259e-01,3.33653748e-01,1.20411202e-01,-7.36456633e-01,-1.04169917e+00,-7.56747603e-01,-3.75230968e-01,-8.94403160e-01,-1.04213750e+00,-7.79656351e-01,-8.59051466e-01,-2.68958002e-01,-4.67499644e-01,-5.52784204e-01,-1.57235014e+00,-7.14958012e-01,-1.43663538e+00,1.32061154e-01,-9.47581291e-01,-1…	C	[0, 1, 1, 0, 0, 0, 1, 0]	english
zy142152w5st44n4	-4.64523323e-02,-2.64186949e-01,2.07349863e-02,1.25798304e-02,1.35319844e-01,-7.13680834e-02,1.59083083e-01,8.72662943e-03,2.56455112e-02,1.08595371e-01,1.52461916e-01,-6.68639243e-02,-6.44222600e-03,-2.39446446e-01,1.59382205e-02,-6.90800995e-02,2.37106085e-02,1.25231043e-01,-3.47368326e-03,5.95096648e-02,-1.71184950e-02,1.71373375e-02,6.48496300e-02,5.07113189e-02,-3.83532681e-02,8.20808560e-02…	-0.68055916,-0.62868595,-0.616012,-1.5297248,-0.64609575,-0.22578593,-0.51046443,0.49100536,0.24798505,-0.83041096,-1.0283465,-0.8626097,-0.41516292,-0.9507922,-1.0478599,-0.6993371,-0.90345,-0.28672755,-0.53808635,-0.5009619,-1.5904492,-0.72119975,-1.4211018,0.1335515,-0.8791955,-1.2904544,-0.91975766,-1.2528608,-1.0129718,-0.47306395,-0.78031975,-0.82664114,-0.5459058,-0.5316856,-0.36005935,-0.…	C	[0, 1, 1, 0, 0, 0, 1, 0]	english
zy142202tgqasm7u	-4.64523323e-02,-2.64186949e-01,2.07349863e-02,1.25798304e-02,1.35319844e-01,-7.13680834e-02,1.59083083e-01,8.72662943e-03,2.56455112e-02,1.08595371e-01,1.52461916e-01,-6.68639243e-02,-6.44222600e-03,-2.39446446e-01,1.59382205e-02,-6.90800995e-02,2.37106085e-02,1.25231043e-01,-3.47368326e-03,5.95096648e-02,-1.71184950e-02,1.71373375e-02,6.48496300e-02,5.07113189e-02,-3.83532681e-02,8.20808560e-02…	-7.07471371e-01,-5.58942795e-01,-5.73853135e-01,-1.47451973e+00,-6.66173100e-01,-2.09907800e-01,-5.38426161e-01,4.16313350e-01,3.01193535e-01,-8.49569798e-01,-1.03910184e+00,-8.94656062e-01,-4.11309361e-01,-9.60346520e-01,-1.21805334e+00,-7.55126953e-01,-8.29449058e-01,-1.92592978e-01,-4.28307056e-01,-5.09275615e-01,-1.52865171e+00,-7.33216465e-01,-1.38654959e+00,1.14387371e-01,-8.92368078e-01,-1…	C	[0, 1, 1, 0, 0, 0, 1, 0]	english
zy1422128829a2q9	-4.64523323e-02,-2.64186949e-01,2.07349863e-02,1.25798304e-02,1.35319844e-01,-7.13680834e-02,1.59083083e-01,8.72662943e-03,2.56455112e-02,1.08595371e-01,1.52461916e-01,-6.68639243e-02,-6.44222600e-03,-2.39446446e-01,1.59382205e-02,-6.90800995e-02,2.37106085e-02,1.25231043e-01,-3.47368326e-03,5.95096648e-02,-1.71184950e-02,1.71373375e-02,6.48496300e-02,5.07113189e-02,-3.83532681e-02,8.20808560e-02…	-6.97857559e-01,-6.30840600e-01,-6.43814683e-01,-1.50699055e+00,-7.34036446e-01,-2.29588240e-01,-4.91452336e-01,5.14348805e-01,3.20234835e-01,-7.53919423e-01,-9.55631375e-01,-7.82679677e-01,-3.45915437e-01,-8.78858507e-01,-1.12302506e+00,-7.32400119e-01,-8.18149924e-01,-2.85798460e-01,-4.61000443e-01,-4.31572109e-01,-1.52374017e+00,-7.03904510e-01,-1.32295656e+00,1.47001326e-01,-8.39177072e-01,-1…	C	[0, 1, 1, 0, 0, 0, 1, 0]	english
zy1519474xt2md8t	1.71890331e-03,-4.25682276e-01,1.89908724e-02,3.14615630e-02,7.90082067e-02,-5.54734841e-02,9.34584253e-03,3.53636965e-02,3.75670614e-04,9.69744101e-02,8.09751451e-02,-6.86140265e-03,-1.23714674e-02,-2.09522918e-01,-1.82776414e-02,-9.27705169e-02,4.78685200e-02,1.02915995e-01,4.63166274e-02,6.78028762e-02,-8.33568070e-03,3.46869836e-03,2.03388128e-02,6.52970895e-02,7.86596723e-03,9.03054178e-02,-…	-0.6045285,-0.36151347,-0.59025145,-1.4708906,-0.5810468,-0.13125661,-0.47262937,0.44079798,0.252338,-0.7828064,-1.0007895,-0.8958166,-0.3216467,-1.0004536,-1.184287,-0.6352723,-0.93499684,-0.3829396,-0.55694777,-0.615034,-1.6729546,-0.70856297,-1.4903984,0.2002491,-0.9532902,-1.171683,-0.7989826,-1.1791271,-0.8955942,-0.35660923,-0.7986219,-0.76262796,-0.4342571,-0.3693354,-0.25077453,-0.4973454…	A	[0, 1, 1, 0, 0, 0, 1, 0]	english
zy152056rhsghw3g	1.88424308e-02,-3.56709450e-01,2.33985577e-03,4.00433280e-02,5.93396649e-02,-4.34074737e-02,-8.04974418e-03,1.87264811e-02,1.84844788e-02,8.15580711e-02,1.08399704e-01,-2.65424736e-02,-2.00304091e-02,-1.70383066e-01,-1.98083911e-02,-8.17843229e-02,4.46590744e-02,9.07317773e-02,3.59197818e-02,5.97990304e-02,-1.71531085e-02,3.05453758e-03,1.90094273e-04,6.15249760e-02,1.31298183e-03,8.99286270e-02,…	-7.12597251e-01,-4.94558811e-01,-5.31008184e-01,-1.47647333e+00,-6.31674051e-01,-2.15994254e-01,-4.73908633e-01,4.30956244e-01,2.63421416e-01,-8.83768976e-01,-9.82909203e-01,-8.59073818e-01,-3.49275380e-01,-9.49197173e-01,-1.06738544e+00,-6.85512960e-01,-8.41303051e-01,-2.90585160e-01,-5.33956707e-01,-5.62003195e-01,-1.54567647e+00,-6.84564948e-01,-1.38578618e+00,1.00870349e-01,-9.22344029e-01,-1…	A	[0, 1, 1, 0, 0, 0, 1, 0]	english
zy161821cc5nj692	4.39406838e-03,-4.66333508e-01,-3.25558223e-02,1.61229763e-02,-3.53089278e-03,-8.84896964e-02,1.20553397e-01,1.46612460e-02,4.13903967e-04,2.53610574e-02,2.83268318e-02,-4.39623445e-02,1.99664268e-03,-1.74937010e-01,1.18442178e-02,-9.91841182e-02,9.54425111e-02,6.21427447e-02,7.57887512e-02,1.63124166e-02,6.08733855e-03,-1.33976573e-02,-6.78669065e-02,6.55493736e-02,4.10203189e-02,4.73724082e-02,…	-9.42804396e-01,-5.63040376e-01,-6.57475770e-01,-1.68606305e+00,-8.07325244e-01,-2.94887066e-01,-6.37780905e-01,3.60677391e-01,2.29838014e-01,-8.05421889e-01,-1.14136279e+00,-9.00898278e-01,-3.00493360e-01,-1.05656934e+00,-1.14883399e+00,-6.91612482e-01,-8.76079142e-01,-3.07002991e-01,-6.96449995e-01,-5.89978218e-01,-1.75940704e+00,-7.58140802e-01,-1.42023087e+00,1.17976844e-01,-8.61474216e-01,-1…	B	[0, 0, 0, 0, 0, 0, 0, 0]	english
zy16183710a6bhrd	-2.50241309e-02,-3.14886570e-01,4.45864052e-02,2.19403841e-02,1.10241845e-01,-1.38782095e-02,1.02782436e-02,2.38946732e-02,-4.41592708e-02,8.93587768e-02,8.11863244e-02,-7.22743198e-03,-9.64757428e-03,-2.49039501e-01,-4.34179157e-02,-1.44016802e-01,3.01107056e-02,1.10846706e-01,2.82149855e-02,7.10998997e-02,-1.11918719e-02,1.52338855e-03,4.39775772e-02,2.87948288e-02,8.48869234e-03,7.71473274e-02…	-6.80289924e-01,-4.99228984e-01,-6.49064720e-01,-1.56010163e+00,-7.31165588e-01,-2.13012502e-01,-6.03683889e-01,4.11628485e-01,2.86008894e-01,-7.35978663e-01,-1.04167163e+00,-8.37579727e-01,-4.15814161e-01,-9.76996660e-01,-1.15733063e+00,-7.10824788e-01,-8.26303482e-01,-3.18406463e-01,-4.86973852e-01,-5.99208355e-01,-1.64957082e+00,-8.37945640e-01,-1.43465531e+00,9.15084258e-02,-1.04064322e+00,-1…	B	[0, 0, 0, 0, 0, 0, 0, 0]	english
zy1618515f4bu5s0	-4.74857166e-02,-3.44938308e-01,4.69654500e-02,2.71742903e-02,8.47641081e-02,-1.76483933e-02,-1.47494422e-02,4.19581421e-02,-6.02753051e-02,7.19728768e-02,7.59975314e-02,-2.27422477e-03,-3.30670476e-02,-2.37771079e-01,-4.25577201e-02,-1.15106858e-01,1.89141259e-02,1.00229621e-01,4.14370820e-02,7.38670230e-02,-1.62874348e-02,1.90699901e-02,2.02201419e-02,3.48057076e-02,8.71196389e-05,9.39188302e-0…	-7.67845809e-01,-4.96632487e-01,-5.34227669e-01,-1.48174477e+00,-6.60244703e-01,-1.37496293e-01,-5.17527878e-01,4.55705255e-01,3.85682642e-01,-8.56858134e-01,-1.03040659e+00,-9.13181961e-01,-3.19735378e-01,-8.60916018e-01,-1.20353305e+00,-6.37143016e-01,-9.12574708e-01,-3.35487247e-01,-5.31159818e-01,-5.78152776e-01,-1.59262490e+00,-6.66337848e-01,-1.44969201e+00,1.50505498e-01,-9.64235187e-01,-1…	B	[0, 0, 0, 0, 0, 0, 0, 1]	english
zy161916wu70v3sr	-1.63035337e-02,-4.13349807e-01,-4.16888930e-02,2.60314681e-02,8.90340842e-03,-9.23816711e-02,1.26843721e-01,3.95677686e-02,1.20611787e-02,2.81874202e-02,2.97416300e-02,-3.98969688e-02,3.33936466e-03,-1.82375342e-01,-2.12804019e-03,-8.98415595e-02,9.35292989e-02,6.54461086e-02,1.00692384e-01,-9.03540477e-03,-4.95428219e-03,-1.41038671e-02,-8.11856240e-02,6.84299916e-02,8.53898749e-02,3.89877334e-…	-7.43129551e-01,-3.76953512e-01,-6.04238629e-01,-1.50877964e+00,-7.17129350e-01,-1.99146539e-01,-6.16963387e-01,6.19147420e-01,3.66261691e-01,-8.88344646e-01,-1.16935432e+00,-1.00454330e+00,-4.21149999e-01,-1.11858761e+00,-1.17422867e+00,-6.84757054e-01,-8.18714082e-01,-3.39695603e-01,-5.73792756e-01,-7.20957637e-01,-1.61308968e+00,-7.83781886e-01,-1.39848220e+00,1.43679351e-01,-1.03230321e+00,-1…	B	[0, 0, 0, 0, 0, 0, 0, 0]	english
zy1619428qfhn4r7	8.55528284e-03,-4.28521007e-01,-2.25068405e-02,4.52279625e-03,2.52093673e-02,-6.64051250e-02,1.12034500e-01,2.88896747e-02,1.76948644e-02,4.45457473e-02,3.18761691e-02,-8.79926421e-03,-7.07974844e-03,-1.26129538e-01,-2.48229434e-03,-1.13508657e-01,9.98672843e-02,7.20958561e-02,1.06947735e-01,-1.11729586e-02,5.62271662e-03,-1.78792188e-03,-5.34121245e-02,7.46304989e-02,6.16526008e-02,3.41805071e-0…	-5.90091288e-01,-3.73855352e-01,-5.49020350e-01,-1.47769988e+00,-7.16798961e-01,-1.83700591e-01,-5.02214611e-01,5.24514437e-01,3.73668849e-01,-8.43295693e-01,-1.07867706e+00,-9.00917172e-01,-3.80920649e-01,-9.86965775e-01,-1.16434348e+00,-6.96868896e-01,-8.26058626e-01,-3.65903556e-01,-6.21568859e-01,-6.27378762e-01,-1.71403551e+00,-8.29859793e-01,-1.48389041e+00,8.01733509e-02,-9.70598638e-01,-1…	B	[0, 0, 0, 0, 0, 0, 0, 0]	english
zy161955pht6x0x7	1.82677507e-02,-4.98116732e-01,-2.55904868e-02,1.83402225e-02,9.49298777e-03,-6.98860660e-02,1.30301952e-01,3.91170904e-02,-1.19519408e-03,2.30141412e-02,5.13495877e-02,-5.99175226e-04,1.01583311e-02,-1.02139845e-01,-3.49759217e-03,-9.43600833e-02,1.15872025e-01,7.74509758e-02,1.05664417e-01,-4.92034759e-03,7.39092380e-03,-1.78936832e-02,-6.30906671e-02,6.12588823e-02,6.11944348e-02,4.90174070e-0…	-7.23090887e-01,-5.93530476e-01,-6.24000788e-01,-1.64132297e+00,-7.39662886e-01,-1.26283407e-01,-5.28747559e-01,3.70142043e-01,2.83848733e-01,-9.33875501e-01,-1.21674049e+00,-8.99615109e-01,-4.30616498e-01,-1.02182066e+00,-1.22470403e+00,-8.04536641e-01,-7.86743462e-01,-3.32485706e-01,-5.97412288e-01,-6.24477029e-01,-1.61199677e+00,-8.67363572e-01,-1.57131863e+00,-1.13688726e-02,-1.15617514e+00,-…	B	[0, 0, 0, 0, 0, 0, 0, 0]	english
zy162021wk9ccagn	-2.36458750e-03,-4.70013529e-01,-3.16263400e-02,4.35320940e-03,-1.81090478e-02,-8.56081545e-02,1.21379897e-01,3.03137526e-02,6.52142800e-03,3.61437686e-02,3.13889384e-02,-5.59977107e-02,1.16682798e-02,-1.20430276e-01,-4.68392856e-03,-6.06648885e-02,1.01681724e-01,8.07305798e-02,7.36706257e-02,7.54003413e-03,-1.61825642e-02,-1.66130736e-02,-7.30856359e-02,5.96714281e-02,8.49006772e-02,4.83564511e-…	-6.47272050e-01,-4.07809645e-01,-4.87360179e-01,-1.49347162e+00,-5.86116493e-01,-2.40982339e-01,-4.59241033e-01,4.29797530e-01,2.49089450e-01,-9.81338322e-01,-1.10888100e+00,-9.08793390e-01,-3.80710125e-01,-9.28106844e-01,-1.13429177e+00,-7.45109320e-01,-1.01345932e+00,-3.32008660e-01,-7.36788332e-01,-7.57890165e-01,-1.70554399e+00,-8.83162200e-01,-1.57845426e+00,3.23676467e-02,-1.06509280e+00,-1…	B	[0, 0, 0, 0, 0, 0, 0, 0]	english
zy1620359a6hedc2	4.36790241e-03,-4.89340007e-01,-2.15623491e-02,-1.66319218e-03,-1.20618800e-02,-8.80540013e-02,1.22938462e-01,2.98593566e-02,4.04760242e-02,3.67167294e-02,1.84863061e-02,-2.46147383e-02,-3.70090012e-03,-1.85612619e-01,3.51497810e-03,-8.47710967e-02,9.18146372e-02,5.99828102e-02,8.42497945e-02,7.22595211e-03,6.12139795e-03,-1.16494969e-02,-7.69580901e-02,8.79399702e-02,7.15820789e-02,6.08395822e-0…	-6.97086811e-01,-4.47637230e-01,-6.12269044e-01,-1.53274369e+00,-7.11048305e-01,-1.72406614e-01,-5.48792958e-01,3.46774042e-01,2.81032741e-01,-8.92209411e-01,-1.05854940e+00,-9.21123683e-01,-2.95101136e-01,-9.78166878e-01,-1.23659134e+00,-6.93236470e-01,-9.17570472e-01,-3.19826782e-01,-5.43675661e-01,-6.10893607e-01,-1.52199936e+00,-6.82607412e-01,-1.43122125e+00,1.03987090e-01,-8.77482593e-01,-1…	B	[0, 0, 0, 0, 0, 0, 0, 0]	english
zy233405jqt2bdxj	-3.18601578e-02,-3.73331189e-01,1.53627992e-02,3.18206139e-02,7.86321014e-02,-5.80559112e-02,6.35247976e-02,2.96787843e-02,6.65919259e-02,7.22663701e-02,7.77823627e-02,-2.41816696e-03,-1.91428326e-02,-1.80728287e-01,-1.55923665e-02,-1.08255118e-01,6.00258037e-02,7.04522133e-02,1.00635260e-01,3.37615125e-02,-1.68437324e-02,1.49768265e-02,1.08790724e-02,6.05270453e-02,-6.81434642e-04,7.13349879e-02…	-5.90009451e-01,-4.30814475e-01,-5.92209160e-01,-1.52912438e+00,-6.16069257e-01,-1.63190603e-01,-4.94311035e-01,5.77113569e-01,4.29024041e-01,-8.48803401e-01,-1.04151285e+00,-8.62425447e-01,-4.13283199e-01,-9.62435842e-01,-1.15170109e+00,-6.51423454e-01,-8.10710073e-01,-1.92212969e-01,-5.09438992e-01,-5.52874684e-01,-1.60824871e+00,-7.55204082e-01,-1.38275933e+00,1.95949018e-01,-1.01339889e+00,-1…	A	[0, 0, 1, 1, 0, 0, 1, 0]	english
zy233417u5rs9s1r	-1.61779337e-02,-3.88035029e-01,2.15374604e-02,1.80472042e-02,8.43566954e-02,-4.85104546e-02,6.01488501e-02,3.50408368e-02,6.90922886e-02,8.48994702e-02,9.65532437e-02,8.53390060e-03,-2.29599830e-02,-2.06498176e-01,-7.48893013e-03,-1.22778647e-01,6.95889443e-02,6.77297488e-02,1.16751306e-01,3.82926017e-02,-1.88131779e-02,1.71297528e-02,1.51265655e-02,8.03749710e-02,9.05892812e-03,7.66008347e-02,-…	-6.42000914e-01,-4.18182790e-01,-6.03877544e-01,-1.60630441e+00,-7.70359755e-01,-1.27048060e-01,-5.74939489e-01,5.38674116e-01,3.90160263e-01,-9.15523112e-01,-1.08883369e+00,-8.58126760e-01,-3.46985608e-01,-1.00661778e+00,-1.12075269e+00,-7.06597447e-01,-8.20824564e-01,-3.57730299e-01,-5.08620799e-01,-5.77286363e-01,-1.58923566e+00,-8.47198009e-01,-1.54768944e+00,9.31635723e-02,-1.02822351e+00,-1…	A	[0, 0, 1, 1, 0, 0, 1, 0]	english
zy2334334gegbkeg	-3.25398184e-02,-3.91816735e-01,1.97440665e-02,1.98346023e-02,7.58879185e-02,-4.69508134e-02,6.12114742e-02,2.29961183e-02,6.80461079e-02,9.10115093e-02,7.47807920e-02,-1.53771378e-02,-2.76180618e-02,-2.33647913e-01,-1.42707536e-02,-9.14026946e-02,6.34762794e-02,7.42859095e-02,1.18538529e-01,3.04813646e-02,-3.62855047e-02,1.66568663e-02,1.76484548e-02,6.42762110e-02,1.25188334e-02,9.08584595e-02,…	-5.82384586e-01,-3.96828681e-01,-7.66798854e-01,-1.65279675e+00,-7.02981651e-01,-2.83174634e-01,-6.58503771e-01,4.69244003e-01,2.27517486e-01,-7.95539021e-01,-9.37990606e-01,-8.29684615e-01,-3.64648551e-01,-9.50621128e-01,-1.11027765e+00,-5.91259480e-01,-7.81595349e-01,-3.04261327e-01,-5.08050442e-01,-5.59761167e-01,-1.50720584e+00,-6.64044321e-01,-1.38647258e+00,1.28201678e-01,-9.68706965e-01,-1…	A	[0, 0, 1, 1, 0, 0, 1, 0]	english
zy233446vxgthaxs	-3.88009809e-02,-4.29877520e-01,1.27890743e-02,1.85020044e-02,6.81900829e-02,-5.14662638e-02,4.46615890e-02,2.47316919e-02,8.52119476e-02,6.90897554e-02,7.10373372e-02,8.10867921e-03,-2.28629485e-02,-1.98371172e-01,6.98004384e-03,-6.95999861e-02,6.50590211e-02,7.45480731e-02,1.08007729e-01,2.81088986e-02,4.65735560e-03,2.29395479e-02,6.37706555e-03,7.78724477e-02,2.67578214e-02,6.47394136e-02,-2.…	-6.29840493e-01,-5.36798716e-01,-6.41135931e-01,-1.52797341e+00,-7.37950623e-01,-2.39231914e-01,-5.93336225e-01,3.91357541e-01,2.75256693e-01,-8.55547607e-01,-1.06124330e+00,-8.68274331e-01,-4.70360696e-01,-1.04486954e+00,-1.11299980e+00,-6.41926587e-01,-9.26949143e-01,-3.15695763e-01,-6.29515529e-01,-6.89427495e-01,-1.64069676e+00,-8.02670240e-01,-1.48469722e+00,1.94894403e-01,-1.00259757e+00,-1…	A	[0, 0, 1, 1, 0, 0, 0, 0]	english
zy233648pgfde7xc	-2.71942168e-02,-4.45881397e-01,1.52328666e-02,2.64942013e-02,6.71521202e-02,-4.35209908e-02,5.46799898e-02,3.00010331e-02,7.43452981e-02,7.18896016e-02,8.66669267e-02,-4.79657552e-04,-3.17103416e-02,-1.90604419e-01,-1.73894353e-02,-8.95223692e-02,7.76761174e-02,6.86196834e-02,1.22065440e-01,3.24768573e-02,-1.67117803e-03,1.60218515e-02,9.86699481e-03,7.59612173e-02,6.06858917e-03,8.09507817e-02,…	-6.04426742e-01,-4.21399653e-01,-7.13759601e-01,-1.71686602e+00,-7.42788017e-01,-2.79398918e-01,-6.63864732e-01,4.30437922e-01,2.75832087e-01,-8.72909784e-01,-9.86793041e-01,-7.95545101e-01,-4.00379777e-01,-9.80654359e-01,-1.12759686e+00,-6.32374287e-01,-8.55658174e-01,-2.78993845e-01,-5.21469593e-01,-6.20520651e-01,-1.52588952e+00,-8.14637721e-01,-1.49199748e+00,1.13072708e-01,-1.00105786e+00,-1…	A	[0, 0, 1, 1, 0, 0, 1, 0]	english
zy23365927r6ve4b	-3.26408669e-02,-3.95000070e-01,9.40328836e-03,3.04440744e-02,6.01169914e-02,-5.03551476e-02,5.55527359e-02,2.65803188e-02,6.82401657e-02,6.92518651e-02,6.47445172e-02,-3.71337705e-03,-1.98241621e-02,-1.74982429e-01,-1.17494073e-02,-9.21643600e-02,7.17237741e-02,7.18409568e-02,1.43146366e-01,3.08871884e-02,-1.33043770e-02,4.08227462e-03,7.70220067e-03,7.08872527e-02,1.85898803e-02,7.47356564e-02,…	-6.44994378e-01,-5.43837309e-01,-6.54143870e-01,-1.62908101e+00,-8.08754265e-01,-2.02952415e-01,-5.61042309e-01,3.56387645e-01,1.77711338e-01,-8.65581036e-01,-1.10910344e+00,-8.46203566e-01,-3.76743436e-01,-9.90004361e-01,-1.13700902e+00,-6.02408350e-01,-8.35464001e-01,-3.22126985e-01,-4.59453404e-01,-6.52152598e-01,-1.65195477e+00,-8.03529561e-01,-1.36662102e+00,1.89860865e-01,-9.79478717e-01,-1…	A	[0, 0, 1, 1, 0, 0, 0, 0]	english
zy1017042pcgjg17	4.65105812e-04,-4.44595098e-01,1.99676231e-02,3.33940750e-03,7.47707337e-02,-5.22143990e-02,-5.04721515e-03,5.26523143e-02,6.98417351e-02,7.33151734e-02,6.82470575e-02,2.73524262e-02,-4.17641178e-03,-1.88612819e-01,-2.73650140e-02,-1.00019641e-01,4.76376750e-02,8.00904781e-02,1.11556806e-01,3.28582451e-02,-1.24027617e-02,3.82154733e-02,1.40399691e-02,6.76513314e-02,2.06768024e-03,8.46783966e-02,-…	-6.82873070e-01,-4.79690492e-01,-5.29385746e-01,-1.58027506e+00,-6.76442623e-01,-2.26158381e-01,-6.05882764e-01,4.32274014e-01,2.43582517e-01,-9.14609492e-01,-1.02743626e+00,-9.13586020e-01,-3.68570030e-01,-9.47873354e-01,-1.12156188e+00,-6.85348034e-01,-8.32469881e-01,-3.00599337e-01,-5.24788678e-01,-6.31138325e-01,-1.60835946e+00,-7.56809950e-01,-1.45121217e+00,1.20714933e-01,-9.46437776e-01,-1…	A	[0, 0, 0, 0, 0, 0, 1, 0]	english
zy100731j222dkf9	-2.16980465e-02,-3.52765441e-01,9.48047265e-03,7.98662752e-03,1.02465466e-01,-5.36970310e-02,1.29857128e-02,2.77346969e-02,5.84177822e-02,8.07648376e-02,9.16412175e-02,-8.50649551e-03,-2.35087983e-02,-2.23817647e-01,-2.62525175e-02,-1.31900698e-01,5.43796569e-02,8.81510600e-02,5.92656098e-02,3.67857032e-02,-6.06209785e-03,-3.14079225e-04,1.20470086e-02,4.77262400e-02,2.52545252e-02,6.97768256e-02…	-6.70169175e-01,-5.75886130e-01,-6.62148416e-01,-1.64708924e+00,-7.62257934e-01,-3.52830678e-01,-7.05324650e-01,5.51909924e-01,3.35402578e-01,-9.62424755e-01,-1.01281941e+00,-8.65691125e-01,-3.70133579e-01,-9.97365832e-01,-1.26709783e+00,-6.71956241e-01,-9.21989739e-01,-3.77058446e-01,-6.72463357e-01,-6.45735800e-01,-1.63066316e+00,-8.10083628e-01,-1.47813225e+00,4.51387540e-02,-9.87562716e-01,-1…	A	[0, 0, 1, 1, 0, 0, 0, 0]	english
zy105736h3ddmk9b	-1.75631791e-02,-3.91512871e-01,1.94085715e-03,1.94882751e-02,7.86280558e-02,-5.28988205e-02,6.47024140e-02,2.87978668e-02,4.11034450e-02,8.23973566e-02,9.58865508e-02,4.67719836e-03,-1.68375187e-02,-1.67137951e-01,-7.91405700e-03,-1.14456974e-01,6.29375875e-02,8.21081996e-02,8.35325420e-02,2.95970216e-02,-6.96469937e-03,1.95442270e-02,9.31808352e-03,7.22627789e-02,-5.59314247e-03,8.46071690e-02,…	-7.01353073e-01,-4.30051565e-01,-5.59932053e-01,-1.54808688e+00,-6.66781127e-01,-2.13301867e-01,-6.20870292e-01,4.07999039e-01,1.94643885e-01,-8.89319062e-01,-1.00510299e+00,-8.76166344e-01,-4.05581176e-01,-9.19745386e-01,-1.08975792e+00,-6.64007783e-01,-7.10891664e-01,-2.26761311e-01,-4.95431304e-01,-5.57362914e-01,-1.58110464e+00,-6.88341141e-01,-1.41817689e+00,1.32200301e-01,-9.49036658e-01,-1…	A	[0, 0, 1, 1, 1, 0, 1, 0]	english
zy1247528grww4c4	-2.41339561e-02,-3.28656107e-01,9.77750495e-03,3.42093525e-03,1.08981162e-01,-5.34365475e-02,-2.20874185e-03,1.93200950e-02,5.87779619e-02,7.88605511e-02,9.45263058e-02,-1.16346218e-02,-2.06007734e-02,-2.35329419e-01,-2.86438782e-02,-1.35105491e-01,5.45109585e-02,8.93452540e-02,5.64145558e-02,3.81589793e-02,-2.54373718e-03,-2.85116094e-03,1.55575415e-02,4.41183373e-02,2.95568518e-02,6.17407486e-0…	-6.70169175e-01,-5.75886130e-01,-6.62148416e-01,-1.64708924e+00,-7.62257934e-01,-3.52830678e-01,-7.05324650e-01,5.51909924e-01,3.35402578e-01,-9.62424755e-01,-1.01281941e+00,-8.65691125e-01,-3.70133579e-01,-9.97365832e-01,-1.26709783e+00,-6.71956241e-01,-9.21989739e-01,-3.77058446e-01,-6.72463357e-01,-6.45735800e-01,-1.63066316e+00,-8.10083628e-01,-1.47813225e+00,4.51387540e-02,-9.87562716e-01,-1…	B	[0, 0, 1, 1, 0, 0, 0, 0]	english
zy125928h4y0tmnf	-2.92069074e-02,-3.91835749e-01,1.18486751e-02,1.72216387e-03,8.99185166e-02,-4.02413458e-02,2.31503695e-03,3.40154245e-02,1.74374823e-02,7.90924579e-02,7.07205534e-02,1.45204156e-03,-1.72569007e-02,-2.68363386e-01,-2.36505400e-02,-1.22231789e-01,4.68281955e-02,7.01583996e-02,6.82677105e-02,4.89560515e-02,-1.34371752e-02,1.44248419e-02,2.51562446e-02,4.67135534e-02,1.86822228e-02,7.16568604e-02,-…	-5.93374252e-01,-4.18954492e-01,-5.73866785e-01,-1.43688393e+00,-6.42498136e-01,-1.11751527e-01,-5.13293505e-01,2.48884037e-01,1.94271281e-01,-8.61100614e-01,-9.57118332e-01,-8.56313944e-01,-2.49776170e-01,-8.47737968e-01,-1.03962386e+00,-6.48872435e-01,-8.31851542e-01,-2.65661806e-01,-5.45105457e-01,-5.24457037e-01,-1.57942307e+00,-7.70487130e-01,-1.49231684e+00,3.03002596e-02,-9.72021759e-01,-1…	C	[0, 0, 1, 1, 0, 0, 0, 0]	english
zy142924trd44agg	-1.37534011e-02,-4.34996963e-01,1.47459824e-02,3.14802751e-02,6.55579567e-02,-4.62042242e-02,5.78722768e-02,3.69647816e-02,1.75592713e-02,5.98607734e-02,7.10588098e-02,-2.10037874e-03,-6.71012513e-03,-1.69508576e-01,-8.29843397e-04,-9.77554321e-02,8.74533728e-02,6.10672310e-02,7.32919574e-02,4.11368571e-02,-6.20574038e-03,-1.96698308e-03,7.76222348e-03,6.91662431e-02,1.99041935e-03,7.79769123e-02…	-0.6662664,-0.45541376,-0.5241731,-1.5837941,-0.7591308,-0.0775691,-0.44448292,0.4817065,0.26656544,-0.8681969,-1.0533954,-0.85855293,-0.39877653,-1.0491034,-1.253848,-0.6081957,-0.8434013,-0.32642582,-0.5517593,-0.6269678,-1.5956572,-0.6901433,-1.3444333,0.0836192,-0.95662284,-1.2157264,-0.85030955,-1.2949553,-0.9568843,-0.42395255,-0.7389655,-0.72267735,-0.3523128,-0.37702695,-0.27245715,-0.387…	B	[0, 0, 1, 1, 0, 0, 1, 0]	english
zy172445pbht8yc2	-1.59855448e-02,-4.24341440e-01,-1.10321809e-02,1.16242357e-02,2.90980078e-02,-5.01407236e-02,9.53444764e-02,1.75782628e-02,3.67354527e-02,5.99533170e-02,4.74824198e-02,-6.75250739e-02,-6.08219020e-03,-2.13882998e-01,-1.51683036e-02,-7.54306018e-02,9.08054858e-02,7.65870363e-02,5.90971932e-02,-2.39788345e-03,-1.04339700e-02,5.51663712e-03,-4.21084091e-02,7.92188644e-02,2.17722543e-02,4.51025963e-…	-8.46195340e-01,-4.90031183e-01,-6.29297554e-01,-1.60674775e+00,-7.66197085e-01,-2.41224259e-01,-5.64772427e-01,4.06330377e-01,2.96263635e-01,-8.46257210e-01,-1.10384321e+00,-9.02246356e-01,-3.02719474e-01,-9.82104421e-01,-1.27515352e+00,-6.68917179e-01,-8.11088085e-01,-4.12001073e-01,-5.66031158e-01,-6.37432635e-01,-1.69439077e+00,-7.63369143e-01,-1.35954785e+00,8.91346931e-02,-9.95663404e-01,-1…	A	[0, 0, 0, 0, 1, 0, 1, 0]	english
zy17245840wwgk4n	-1.42133627e-02,-4.47416127e-01,-4.78488207e-03,-1.51972775e-03,2.28577405e-02,-6.07637167e-02,1.06176212e-01,1.33592449e-02,4.19885814e-02,6.62568584e-02,4.98763099e-02,-5.63472286e-02,-1.72011033e-02,-1.40098825e-01,6.36266172e-03,-6.54385388e-02,1.08526103e-01,8.44736695e-02,9.51668918e-02,2.57821172e-04,-1.12852920e-02,1.22523569e-02,-4.84945960e-02,8.76170546e-02,1.74935088e-02,5.40398657e-0…	-6.28513098e-01,-4.18664098e-01,-6.07313037e-01,-1.50666344e+00,-6.99751973e-01,-1.66649789e-01,-5.96694648e-01,4.38126802e-01,2.20767871e-01,-8.18470240e-01,-1.07518375e+00,-7.99431562e-01,-3.51237535e-01,-9.42963898e-01,-9.91511881e-01,-6.10152960e-01,-8.49282920e-01,-2.03212619e-01,-4.68112260e-01,-5.72387099e-01,-1.70331120e+00,-7.69100070e-01,-1.30875254e+00,1.44476503e-01,-8.99381876e-01,-1…	A	[0, 0, 0, 0, 1, 0, 1, 0]	english
zy213023ppv2m44b	-1.23885088e-02,-3.23882878e-01,-1.94615882e-03,3.21542360e-02,6.88615888e-02,-4.70346063e-02,7.70678818e-02,1.52128339e-02,2.54167095e-02,7.36222044e-02,7.72333741e-02,-1.90307051e-02,-1.48302112e-02,-1.70953125e-01,-1.56343579e-02,-1.14229880e-01,5.97852245e-02,9.59139466e-02,8.83340538e-02,3.67382169e-02,-9.55576357e-03,1.19153433e-03,-6.55385945e-03,7.73264989e-02,2.12951694e-02,8.54571611e-0…	-7.04633534e-01,-5.03890038e-01,-6.16843641e-01,-1.54500556e+00,-7.65441477e-01,-1.64482728e-01,-5.31652689e-01,4.31313664e-01,2.63132632e-01,-9.34361458e-01,-1.07072484e+00,-8.87540996e-01,-3.52395356e-01,-9.75595355e-01,-1.09310377e+00,-6.96728885e-01,-9.35531855e-01,-2.91572154e-01,-4.47743595e-01,-6.24413669e-01,-1.65208948e+00,-8.27818871e-01,-1.53671169e+00,7.75930285e-02,-1.00427449e+00,-1…	B	[0, 0, 1, 1, 0, 0, 0, 0]	english
zy0809360bxvuexf	-3.96268442e-02,-4.04969484e-01,2.50553247e-02,1.47564635e-02,6.68416023e-02,-4.67206761e-02,3.28891352e-02,3.40746827e-02,5.83699308e-02,9.86433327e-02,7.25043565e-02,1.38010096e-03,-3.47837880e-02,-1.95678622e-01,-1.82552580e-02,-9.82124656e-02,4.97158468e-02,5.89146763e-02,7.68244267e-02,3.80585194e-02,-1.86185632e-02,2.02011839e-02,1.89869031e-02,7.40815103e-02,1.04377195e-02,8.99409205e-02,-…	-6.48860931e-01,-5.38365722e-01,-5.62033236e-01,-1.52330172e+00,-7.33530521e-01,-2.79160440e-01,-6.58809066e-01,3.96650463e-01,2.72136450e-01,-9.50129747e-01,-9.26596999e-01,-8.89758348e-01,-2.62530863e-01,-9.04537499e-01,-1.11978662e+00,-6.89040899e-01,-8.53666306e-01,-3.04822683e-01,-5.58010578e-01,-5.89835882e-01,-1.57667637e+00,-7.64631271e-01,-1.56587350e+00,1.08844161e-01,-9.44901824e-01,-1…	A	[0, 0, 1, 1, 0, 0, 1, 0]	english
zy081619y1b508eg	-3.05178668e-02,-4.09134746e-01,1.66992117e-02,2.35796068e-02,7.46988058e-02,-4.43201028e-02,5.06197140e-02,3.17983888e-02,4.06369269e-02,8.98632705e-02,6.70864806e-02,-2.77799461e-03,-4.02299054e-02,-1.77486941e-01,-2.63544321e-02,-1.00207597e-01,6.37536049e-02,6.64801598e-02,1.05108209e-01,3.87123153e-02,-3.34021933e-02,2.03256980e-02,1.93474032e-02,5.52415140e-02,-9.76634677e-04,8.78444463e-02…	-8.29449296e-01,-5.36416829e-01,-6.49190485e-01,-1.59312999e+00,-7.54378200e-01,-1.80880845e-01,-6.41908288e-01,4.08174783e-01,2.78756559e-01,-8.56750488e-01,-9.82546031e-01,-8.61712396e-01,-3.49355400e-01,-9.45977569e-01,-1.17636192e+00,-6.28766179e-01,-7.35462129e-01,-2.63503164e-01,-5.89657843e-01,-5.18858731e-01,-1.62060273e+00,-7.51220644e-01,-1.49105895e+00,1.22608617e-01,-9.94809270e-01,-1…	A	[0, 0, 1, 1, 0, 0, 1, 0]	english
zy161415rraau4xd	-2.04101987e-02,-4.21443254e-01,2.11620480e-02,3.14451866e-02,1.05993547e-01,-3.49245928e-02,3.15561239e-03,3.40267122e-02,3.31466645e-02,9.43590552e-02,7.18030706e-02,-1.12448838e-02,-2.31258068e-02,-2.21591935e-01,-1.56532638e-02,-1.08395889e-01,4.36395556e-02,9.15230513e-02,4.03897502e-02,3.34919617e-02,-1.07898377e-02,2.97300778e-02,1.37171429e-02,6.13417514e-02,-7.90435448e-03,5.56195639e-02…	-7.74610817e-01,-3.23204577e-01,-4.80613112e-01,-1.45580578e+00,-6.18331790e-01,-1.54438928e-01,-5.11704803e-01,4.78218824e-01,2.40300179e-01,-7.88667142e-01,-1.09028530e+00,-9.70359504e-01,-3.68181705e-01,-9.61210608e-01,-1.25865555e+00,-7.26265192e-01,-8.93332660e-01,-3.55457574e-01,-6.61334634e-01,-7.09809721e-01,-1.78839028e+00,-7.31148124e-01,-1.56615400e+00,9.60174017e-03,-1.08985579e+00,-1…	A	[1, 0, 1, 0, 0, 0, 1, 0]	english
zy144608ecwyapvb	-2.15187967e-02,-3.04437339e-01,1.52513366e-02,1.72239728e-02,8.11762661e-02,-3.57772633e-02,6.18022494e-02,2.18319632e-02,4.81078736e-02,6.96640983e-02,9.46411788e-02,-7.78447464e-03,-2.38563120e-02,-2.02836961e-01,-3.92126441e-02,-1.13036700e-01,5.54041713e-02,7.80896991e-02,6.40786365e-02,3.22868079e-02,-1.60202459e-02,2.34763697e-02,7.85606820e-03,7.27004632e-02,-1.28337112e-03,6.52510226e-02…	-0.75671184,-0.51973045,-0.649055,-1.7513628,-0.8263764,-0.31498414,-0.65582395,0.49305943,0.28420204,-0.85589063,-1.0529604,-0.90390587,-0.42321244,-1.0493855,-1.2762259,-0.7453135,-0.8974684,-0.3708856,-0.6100486,-0.77989745,-1.7566246,-0.8512585,-1.5069493,0.01774651,-1.0186874,-1.3098674,-1.0132804,-1.283955,-0.9464595,-0.5263351,-0.99620384,-0.9079796,-0.60015917,-0.6578214,-0.4370525,-0.608…	A	[0, 0, 1, 1, 0, 0, 1, 0]	english
zy145613xk8ga4k2	-2.08905265e-02,-3.67128313e-01,-1.07698450e-02,3.30279730e-02,4.56706211e-02,-6.61414191e-02,1.07567273e-01,2.24502236e-02,3.53222266e-02,4.85240743e-02,3.39515060e-02,-1.29995085e-02,9.01453756e-03,-9.52640176e-02,3.00332233e-02,-7.21265897e-02,1.04658172e-01,7.28163719e-02,1.18086018e-01,2.78251013e-03,1.49171725e-02,1.68563463e-02,-1.51401442e-02,7.24999905e-02,5.12283295e-02,6.18755966e-02,-…	-6.56573057e-01,-5.15594959e-01,-5.21849394e-01,-1.47220254e+00,-6.66141510e-01,-1.63802981e-01,-5.91507435e-01,3.95767748e-01,2.57235050e-01,-9.71029699e-01,-1.09174228e+00,-1.03234756e+00,-3.83892208e-01,-8.92496228e-01,-1.28493547e+00,-7.54953086e-01,-9.21973526e-01,-2.79335052e-01,-6.47973657e-01,-6.56953573e-01,-1.63387156e+00,-7.51875997e-01,-1.55615830e+00,1.95155069e-01,-1.02828038e+00,-1…	B	[0, 0, 0, 0, 0, 0, 0, 0]	english
zy150026mdny0m5b	-4.03932529e-03,-3.68153989e-01,-4.42601973e-03,2.50510667e-02,4.97185998e-03,-8.89472812e-02,1.65024310e-01,3.22667435e-02,5.61433658e-02,4.47771139e-02,4.79797646e-02,5.51331323e-03,-1.15562174e-02,-5.42175323e-02,2.27180570e-02,-3.02511919e-02,1.00437574e-01,7.71739259e-02,1.12377301e-01,-6.90118410e-03,8.60518403e-03,1.96749787e-03,-4.46637608e-02,8.63091946e-02,6.59881681e-02,5.38993180e-02,…	-6.65547788e-01,-4.65274721e-01,-5.18970728e-01,-1.62316644e+00,-7.78089166e-01,-2.56348431e-01,-5.71260750e-01,3.81686777e-01,3.25464487e-01,-8.94959033e-01,-1.05675077e+00,-8.56856763e-01,-3.38812977e-01,-8.95307183e-01,-1.17582965e+00,-6.24692678e-01,-7.65010238e-01,-2.54366755e-01,-5.95251262e-01,-5.08579016e-01,-1.60990572e+00,-8.84040594e-01,-1.48321080e+00,1.24751985e-01,-1.01759493e+00,-1…	B	[0, 0, 0, 0, 0, 0, 0, 0]	english
zy2053186mf4hf57	-8.96800496e-03,-4.06796426e-01,3.18304785e-02,1.98617317e-02,9.08084363e-02,-3.46321352e-02,-1.63895786e-02,3.03662457e-02,4.59358133e-02,8.84602517e-02,9.46565941e-02,-1.96175394e-03,-2.86554024e-02,-1.79030627e-01,-2.47489084e-02,-9.36658084e-02,5.07526137e-02,1.27796173e-01,8.55266526e-02,6.25173599e-02,-1.27833122e-02,2.03794055e-03,1.43892188e-02,6.98568374e-02,-2.44670622e-02,6.78110868e-0…	-6.62281990e-01,-4.23568189e-01,-5.37556827e-01,-1.52110577e+00,-6.48649275e-01,-2.80306011e-01,-4.79003012e-01,6.18004084e-01,4.61667836e-01,-7.98933029e-01,-9.85893011e-01,-8.21007311e-01,-2.99955010e-01,-9.08409059e-01,-1.22199428e+00,-5.63225567e-01,-7.43902206e-01,-3.67931545e-01,-6.38946235e-01,-5.98422885e-01,-1.62495148e+00,-7.19612837e-01,-1.39478517e+00,2.25885659e-01,-1.01426661e+00,-1…	B	[0, 1, 1, 0, 1, 0, 1, 1]	english
zy153628147pq5a0	-1.48213357e-02,-4.31594133e-01,-7.75351748e-03,2.36054212e-02,4.07150723e-02,-4.20004427e-02,8.51462781e-02,1.53277451e-02,5.29382080e-02,5.83639368e-02,3.50325368e-02,-3.57022882e-02,-1.43522453e-02,-2.07591891e-01,5.01173688e-03,-3.83552015e-02,9.38853547e-02,7.77576640e-02,7.61236101e-02,5.18165948e-03,-6.00880198e-03,1.92501377e-02,-3.03722285e-02,8.29938352e-02,1.22806020e-02,4.87682112e-02…	-7.68976986e-01,-5.26036143e-01,-5.56172252e-01,-1.61589551e+00,-7.39007354e-01,-1.84455499e-01,-5.86587787e-01,3.17965299e-01,1.81640148e-01,-9.98033881e-01,-1.10620785e+00,-9.50248182e-01,-4.17994648e-01,-1.02661955e+00,-1.20131433e+00,-7.04874933e-01,-9.21242535e-01,-3.50276798e-01,-6.67378366e-01,-6.53519034e-01,-1.67267084e+00,-8.28034878e-01,-1.49622178e+00,-6.68567559e-03,-1.04998255e+00,-…	B	[0, 0, 0, 0, 1, 0, 1, 0]	english
zy0002324w2msdnv	-1.08083840e-02,-3.66808087e-01,-2.42939815e-02,1.65575091e-02,1.65160745e-02,-7.93080032e-02,1.01636112e-01,1.44954603e-02,-1.53380400e-03,5.29096872e-02,4.00023423e-02,-4.41069268e-02,-5.61049394e-03,-1.79372191e-01,8.76247883e-03,-8.82385448e-02,8.17182511e-02,7.57398605e-02,6.18662983e-02,2.20943475e-03,-1.49821732e-02,-2.34909263e-02,-5.76992333e-02,6.26403242e-02,2.26404071e-02,4.63112704e-…	-6.99022591e-01,-4.82370973e-01,-6.59317672e-01,-1.55523336e+00,-7.29186416e-01,-2.11448133e-01,-5.37575006e-01,4.27659810e-01,3.41626167e-01,-7.29292631e-01,-1.11451900e+00,-8.56872976e-01,-3.64957273e-01,-1.00477576e+00,-1.10275316e+00,-7.29821026e-01,-8.33363652e-01,-2.30457306e-01,-4.48530763e-01,-5.65672696e-01,-1.65593255e+00,-6.77135766e-01,-1.23336530e+00,1.14334375e-01,-8.90386701e-01,-1…	C	[0, 0, 0, 0, 1, 0, 1, 0]	english
zy0002432ssqra8e	-1.12478994e-02,-3.78131449e-01,-3.00632268e-02,3.26973666e-03,1.59726776e-02,-8.21820647e-02,9.05554816e-02,7.63903605e-03,-6.67163497e-03,6.37808144e-02,3.70941646e-02,-3.51552591e-02,1.59549084e-03,-1.70484632e-01,-4.57852148e-04,-9.17400271e-02,8.80792290e-02,6.93503767e-02,5.95526472e-02,8.55277106e-03,-1.27402833e-02,-1.61201861e-02,-5.48326075e-02,4.96152416e-02,2.79617421e-02,3.92853729e-…	-0.7245467,-0.5469211,-0.5124187,-1.4419068,-0.5957914,-0.17911227,-0.41762748,0.48016477,0.32591516,-0.75104576,-1.1229372,-0.9003132,-0.35929298,-1.0131136,-1.169372,-0.61377054,-0.77391183,-0.43355238,-0.692737,-0.68736696,-1.5543964,-0.62640136,-1.3247781,0.25117898,-0.9104503,-1.2391845,-0.8938233,-1.2865405,-1.0243585,-0.48749876,-0.91846716,-0.8765694,-0.50465167,-0.51476955,-0.3816925,-0.…	C	[0, 0, 0, 0, 1, 0, 1, 0]	english
zy1009348t54escv	-3.53399180e-02,-3.63933504e-01,-9.75971669e-03,1.78758092e-02,1.27148647e-02,-5.95300980e-02,1.28116116e-01,4.58793864e-02,5.24310209e-02,5.73991239e-02,3.38702127e-02,2.83136368e-02,2.10582986e-02,-1.55113220e-01,2.37225108e-02,-5.68252653e-02,1.07807547e-01,6.23488612e-02,1.48435503e-01,2.14976296e-02,2.11938489e-02,4.51109791e-03,-3.13114002e-02,7.45420158e-02,3.00703421e-02,3.29469368e-02,-2…	-6.87465370e-01,-5.33361673e-01,-7.02103555e-01,-1.64854622e+00,-7.77276397e-01,-2.39284649e-01,-5.89797437e-01,4.10285145e-01,2.30156884e-01,-7.47666299e-01,-1.12156796e+00,-9.62841690e-01,-3.95219564e-01,-1.05086458e+00,-1.12122822e+00,-7.28784859e-01,-8.73299360e-01,-2.54518598e-01,-5.82229257e-01,-6.02059126e-01,-1.62404263e+00,-8.05247009e-01,-1.54671025e+00,6.24729916e-02,-9.45191860e-01,-1…	A	[0, 0, 0, 0, 0, 0, 0, 0]	english
zy102031h307r6av	-2.27252916e-02,-4.06658471e-01,-2.99583748e-02,3.74049395e-02,1.00901984e-02,-5.14727533e-02,1.10302344e-01,2.18505971e-02,4.07449789e-02,3.67198735e-02,3.20530906e-02,-4.76315804e-03,1.02885943e-02,-1.54755890e-01,2.00514197e-02,-6.36714324e-02,1.07994169e-01,7.63221830e-02,1.17610179e-01,1.03694610e-02,1.76080631e-03,7.82739557e-03,-4.24507260e-02,7.78586417e-02,4.43809554e-02,3.37540433e-02,-…	-7.41455197e-01,-4.55633193e-01,-5.40864348e-01,-1.49503088e+00,-6.66282177e-01,-2.31648028e-01,-5.95492899e-01,5.15423656e-01,2.62178659e-01,-8.44576001e-01,-1.05871773e+00,-8.54898095e-01,-3.44370306e-01,-9.35067773e-01,-1.09868157e+00,-6.86577976e-01,-8.25380743e-01,-1.54395178e-01,-5.37525237e-01,-4.85071272e-01,-1.60224438e+00,-8.54039311e-01,-1.51764417e+00,8.83090720e-02,-1.07616651e+00,-1…	A	[0, 0, 0, 0, 0, 0, 0, 0]	english
zy1409463usehnwd	1.26391696e-03,-4.95963007e-01,1.07322196e-02,2.75889151e-02,7.82487094e-02,-5.48605099e-02,7.56410807e-02,4.66098338e-02,5.41300215e-02,7.72690475e-02,5.84772900e-02,1.00472793e-02,-2.25898605e-02,-1.51913285e-01,2.36744378e-02,-7.86109120e-02,8.17249492e-02,1.16123296e-01,1.26683444e-01,3.36704329e-02,-3.44626536e-03,4.17150781e-02,7.67805381e-03,9.20925066e-02,4.09748917e-03,8.85600969e-02,-3.…	-6.23659909e-01,-4.46518809e-01,-5.27145207e-01,-1.46197081e+00,-5.94211638e-01,-2.24221006e-01,-4.69666392e-01,3.86288315e-01,1.94373056e-01,-8.45323086e-01,-1.01874888e+00,-8.29770029e-01,-4.13068056e-01,-1.00308037e+00,-1.14572930e+00,-6.45967185e-01,-7.50727475e-01,-2.65024066e-01,-5.33154368e-01,-5.36779642e-01,-1.62521636e+00,-7.37977684e-01,-1.48403156e+00,5.26521169e-02,-1.08960950e+00,-1…	B	[0, 0, 1, 0, 0, 0, 0, 0]	english
zy194842vasr5dfe	7.66838342e-03,-4.55672443e-01,-2.74441056e-02,2.56935675e-02,1.97915137e-02,-6.69870377e-02,1.49767622e-01,4.44994718e-02,3.74739245e-02,5.39606176e-02,3.51146236e-02,-1.07857892e-02,1.08391605e-02,-1.70815766e-01,4.02038954e-02,-1.13448218e-01,7.61659592e-02,9.85820740e-02,1.97293609e-02,1.27972309e-02,-4.97895479e-03,-1.61502883e-02,-2.91790236e-02,5.71766496e-02,4.84464467e-02,5.59592582e-02,…	-6.33080184e-01,-4.66742992e-01,-5.13159096e-01,-1.58609307e+00,-6.59086466e-01,-1.51550189e-01,-5.93532264e-01,5.50013363e-01,4.79565084e-01,-7.61237979e-01,-9.84829068e-01,-7.20228791e-01,-2.88124949e-01,-8.56621921e-01,-1.17829323e+00,-7.46348321e-01,-7.80107796e-01,-2.21042305e-01,-4.80841607e-01,-5.94254851e-01,-1.68132687e+00,-7.47378767e-01,-1.56434667e+00,6.18182570e-02,-9.04662728e-01,-1…	C	[0, 0, 0, 0, 0, 0, 0, 0]	english
zy194934ck8fb0d5	-2.92069074e-02,-3.91835749e-01,1.18486751e-02,1.72216387e-03,8.99185166e-02,-4.02413458e-02,2.31503695e-03,3.40154245e-02,1.74374823e-02,7.90924579e-02,7.07205534e-02,1.45204156e-03,-1.72569007e-02,-2.68363386e-01,-2.36505400e-02,-1.22231789e-01,4.68281955e-02,7.01583996e-02,6.82677105e-02,4.89560515e-02,-1.34371752e-02,1.44248419e-02,2.51562446e-02,4.67135534e-02,1.86822228e-02,7.16568604e-02,-…	-5.93374252e-01,-4.18954492e-01,-5.73866785e-01,-1.43688393e+00,-6.42498136e-01,-1.11751527e-01,-5.13293505e-01,2.48884037e-01,1.94271281e-01,-8.61100614e-01,-9.57118332e-01,-8.56313944e-01,-2.49776170e-01,-8.47737968e-01,-1.03962386e+00,-6.48872435e-01,-8.31851542e-01,-2.65661806e-01,-5.45105457e-01,-5.24457037e-01,-1.57942307e+00,-7.70487130e-01,-1.49231684e+00,3.03002596e-02,-9.72021759e-01,-1…	B	[0, 0, 1, 1, 0, 0, 0, 0]	english
zy194948ak2pm49d	-2.86515374e-02,-4.18461382e-01,1.17902467e-02,6.78791665e-03,9.05011892e-02,-4.13887277e-02,1.23058092e-02,2.47019529e-02,1.99060105e-02,7.87379146e-02,6.94690347e-02,4.43288730e-03,-2.26572566e-02,-2.46356905e-01,-1.90573260e-02,-1.02236092e-01,6.36757761e-02,6.81740493e-02,7.71633908e-02,4.72990125e-02,-9.59252473e-03,9.83044412e-03,9.56144091e-03,5.45802899e-02,2.33697481e-02,7.63622373e-02,-…	-6.86081171e-01,-4.50918138e-01,-4.92867947e-01,-1.48760295e+00,-5.18714368e-01,-1.19866990e-01,-4.60882008e-01,4.73487675e-01,2.72988886e-01,-8.81363511e-01,-1.12517142e+00,-9.62610424e-01,-4.21014011e-01,-9.93017375e-01,-1.15413964e+00,-6.78216815e-01,-7.64691353e-01,-3.61406505e-01,-5.83002865e-01,-7.15151727e-01,-1.51488400e+00,-6.43517733e-01,-1.35668480e+00,1.53114051e-01,-9.85188603e-01,-1…	C	[0, 0, 1, 1, 0, 0, 0, 0]	english
zy194958rjxryg8r	-2.73051523e-02,-4.22620714e-01,7.82179297e-04,1.76239833e-02,7.07357973e-02,-4.94356118e-02,7.10714161e-02,2.72294432e-02,6.40110224e-02,6.68632984e-02,7.07956031e-02,-1.58352740e-02,-7.43589131e-03,-1.59340322e-01,-1.37775298e-02,-1.16249628e-01,5.90934418e-02,8.19550306e-02,1.08760789e-01,2.82641388e-02,-1.34406500e-02,-1.97852729e-04,6.80982310e-04,8.21233094e-02,2.04198360e-02,7.29162842e-02…	-7.39861071e-01,-5.05582094e-01,-6.09022617e-01,-1.60659540e+00,-7.25083351e-01,-1.97236821e-01,-5.74844718e-01,5.44402599e-01,3.59627664e-01,-6.66084826e-01,-1.09790981e+00,-8.68578911e-01,-2.69823104e-01,-9.54763710e-01,-1.11283517e+00,-7.30499685e-01,-8.80423129e-01,-2.40876347e-01,-5.21105826e-01,-5.63226759e-01,-1.58897042e+00,-7.13933289e-01,-1.45067954e+00,1.16377592e-01,-8.88639987e-01,-1…	C	[0, 0, 1, 1, 0, 0, 0, 0]	english
zy143036ttkb4tr0	-2.04635493e-04,-3.68410975e-01,-1.58460047e-02,2.26995051e-02,3.23874019e-02,-7.74880275e-02,1.15813851e-01,1.73702929e-02,4.77333367e-02,4.90812324e-02,8.34650546e-02,-2.10644528e-02,-1.76155865e-02,-1.25736117e-01,1.73735581e-02,-7.97977671e-02,1.00764692e-01,7.76612610e-02,7.20672756e-02,8.10723845e-03,-1.59768313e-02,-2.33005546e-03,-4.61675413e-02,7.23372027e-02,1.78024620e-02,6.26787096e-0…	-0.7747865,-0.5099201,-0.53830814,-1.513936,-0.8084875,-0.30396584,-0.65561795,0.47304925,0.3187447,-0.8197238,-1.0053021,-0.8436558,-0.2680757,-0.96711105,-1.0802358,-0.6430014,-0.8246301,-0.24961956,-0.5985308,-0.56668603,-1.5335913,-0.8461507,-1.4689431,0.09802242,-1.0127546,-1.2033353,-0.9118762,-1.2256663,-0.9504817,-0.43461624,-1.0002804,-0.7926057,-0.5711427,-0.6579708,-0.5109471,-0.624848…	B	[0, 0, 0, 0, 1, 0, 1, 0]	english
zy20351092vpetm8	-6.10338897e-03,-4.18520927e-01,2.99541429e-02,2.51660822e-03,1.03825212e-01,-3.61203738e-02,-1.71366893e-02,3.51249427e-02,1.22777354e-02,7.50376657e-02,8.66501629e-02,1.42277116e-02,-6.59094146e-03,-2.46517614e-01,-1.48737878e-02,-1.02898560e-01,4.31919172e-02,1.06657334e-01,9.51727480e-02,4.05679792e-02,-9.50139831e-04,1.88400913e-02,2.85035931e-02,7.25289881e-02,1.70336664e-02,7.35895336e-02,…	-7.85704374e-01,-5.91840506e-01,-5.83604276e-01,-1.68785489e+00,-7.41975427e-01,-2.45255753e-01,-6.63152814e-01,5.13065934e-01,3.23082626e-01,-7.88096011e-01,-1.10942745e+00,-9.28386867e-01,-3.44166636e-01,-9.69762504e-01,-1.29327166e+00,-8.08993518e-01,-8.13709855e-01,-4.53930885e-01,-6.81243479e-01,-6.24129474e-01,-1.65496230e+00,-8.04114044e-01,-1.48582017e+00,2.06268325e-01,-1.08420157e+00,-1…	A	[0, 0, 1, 0, 1, 0, 0, 0]	english
zy103327398sbw9g	-1.47364419e-02,-4.36611474e-01,7.68339355e-03,2.59082932e-02,6.41031191e-02,-5.88509925e-02,5.09361625e-02,4.00668122e-02,5.10723926e-02,8.62129629e-02,9.48210657e-02,-5.36272768e-04,-1.47244183e-03,-1.60889030e-01,-1.19500794e-02,-9.70403403e-02,6.47840649e-02,9.06945989e-02,8.58255029e-02,3.75381559e-02,-4.01020795e-03,9.80392285e-03,4.92626056e-03,8.13471079e-02,7.30163278e-03,8.58236924e-02,…	-6.51241601e-01,-4.61403519e-01,-5.52697539e-01,-1.49449801e+00,-7.36283243e-01,-2.72836030e-01,-5.35853744e-01,2.84053773e-01,1.90158933e-01,-8.62487495e-01,-1.05041337e+00,-8.18474293e-01,-4.13526088e-01,-1.04968047e+00,-1.11244404e+00,-7.58322001e-01,-9.26437020e-01,-3.54850769e-01,-6.06285989e-01,-5.80164075e-01,-1.57545757e+00,-8.02329421e-01,-1.53941250e+00,3.66501361e-02,-1.06953144e+00,-1…	B	[0, 0, 1, 1, 1, 0, 1, 0]	english
zy16551747mgss24	-1.30199650e-02,-3.95028114e-01,-8.42547789e-03,2.82245688e-02,6.77383691e-02,-4.51384224e-02,5.80315664e-02,3.60632725e-02,4.70277742e-02,7.66956210e-02,9.36824158e-02,2.45607644e-03,-1.08947605e-02,-1.71570688e-01,-2.02070978e-02,-1.19698681e-01,6.20372370e-02,9.06203911e-02,1.19733006e-01,3.63875553e-02,-7.50809256e-03,5.27341035e-04,1.23519581e-02,7.28798285e-02,2.79095415e-02,8.34785253e-02,…	-5.92489839e-01,-4.63216811e-01,-6.39833808e-01,-1.52665627e+00,-7.05107272e-01,-2.30026513e-01,-5.45903742e-01,4.49243993e-01,3.00544202e-01,-8.01601231e-01,-9.87757325e-01,-7.09783971e-01,-3.94047529e-01,-8.88902247e-01,-1.04393065e+00,-6.81046784e-01,-7.50381589e-01,-1.83428735e-01,-4.58428591e-01,-5.56393206e-01,-1.51052547e+00,-7.41769850e-01,-1.37060165e+00,1.10502347e-01,-9.92682874e-01,-1…	A	[0, 0, 1, 1, 1, 0, 1, 0]	english
zy212816kgw9xktd	-1.40561685e-02,-4.72595811e-01,3.07666212e-02,8.26628972e-03,1.09037772e-01,-5.49670905e-02,1.45866657e-02,4.11879718e-02,5.64543493e-02,7.33458102e-02,8.48527402e-02,5.69032086e-03,-1.87471304e-02,-2.02630401e-01,-2.80734729e-02,-1.26860321e-01,4.67047244e-02,5.53723276e-02,7.07198530e-02,4.89080027e-02,-7.58405484e-04,1.42889582e-02,2.57121511e-02,5.84151223e-02,1.37423165e-03,8.20793062e-02,-…	-7.33269215e-01,-4.92587954e-01,-5.61504304e-01,-1.53241086e+00,-7.39212334e-01,-2.99571544e-01,-5.51341891e-01,4.29005831e-01,3.49118769e-01,-8.57447505e-01,-1.12185276e+00,-8.63176286e-01,-3.30094546e-01,-9.33473408e-01,-1.18006504e+00,-7.14425385e-01,-8.48433197e-01,-2.37830386e-01,-5.74682415e-01,-5.40225148e-01,-1.70982385e+00,-8.70986819e-01,-1.63893092e+00,5.55149615e-02,-1.04464340e+00,-1…	A	[0, 0, 1, 1, 0, 0, 0, 0]	english
zy212847wjky2bxk	-1.08098136e-02,-4.75353330e-01,3.41482982e-02,2.22180597e-02,8.98464024e-02,-3.74165028e-02,1.30318068e-02,3.24137807e-02,2.77062468e-02,6.65325224e-02,9.15543512e-02,1.64058246e-02,-1.43144093e-02,-2.44458109e-01,-1.58502087e-02,-1.20265469e-01,5.23868278e-02,7.50097036e-02,7.04600960e-02,4.28319797e-02,-1.00243669e-02,2.90674716e-02,1.57392193e-02,6.58727810e-02,2.31155977e-02,8.61249641e-02,-…	-7.43318796e-01,-5.85167050e-01,-5.31836987e-01,-1.52728868e+00,-7.08165765e-01,-1.94604859e-01,-5.09657979e-01,5.04331410e-01,3.56363863e-01,-8.00953209e-01,-9.83220756e-01,-9.02889311e-01,-3.99437189e-01,-9.48474705e-01,-1.12257802e+00,-6.97406709e-01,-8.18113387e-01,-3.03581387e-01,-5.64029574e-01,-5.95576763e-01,-1.54638314e+00,-7.08837271e-01,-1.35841417e+00,2.00334966e-01,-9.66153920e-01,-1…	A	[0, 0, 1, 1, 0, 0, 0, 0]	english
zy2157072huwtn0m	-2.42033284e-02,-4.03908730e-01,-6.57118810e-03,2.60234997e-02,7.71026909e-02,-5.75970374e-02,4.79150303e-02,3.89898643e-02,5.03311045e-02,7.24664629e-02,7.74741471e-02,5.39319962e-03,-7.46698584e-03,-1.59757614e-01,-1.00323593e-03,-9.61103290e-02,5.94369844e-02,6.10276163e-02,9.15574506e-02,2.19729915e-02,-1.37830526e-02,1.30762430e-02,-9.64196492e-03,7.10822642e-02,2.02141069e-02,6.66684881e-02…	-8.61249983e-01,-6.29269958e-01,-6.38515115e-01,-1.50488544e+00,-6.64837062e-01,-2.18496531e-01,-5.21327496e-01,3.37133139e-01,9.41939875e-02,-9.30616736e-01,-1.01977921e+00,-7.92660177e-01,-3.66634011e-01,-1.04843318e+00,-1.13680887e+00,-8.09133947e-01,-7.52520263e-01,-2.06641108e-01,-4.75917786e-01,-5.79141378e-01,-1.54491234e+00,-8.62824321e-01,-1.51907814e+00,-7.13455817e-03,-1.05989909e+00,-…	B	[0, 0, 1, 1, 0, 0, 0, 0]	english
zy2158343p4kw72t	-1.25605687e-02,-3.10369819e-01,-4.34498908e-03,2.89623551e-02,7.66138360e-02,-4.13687080e-02,6.43745810e-02,9.86159407e-03,2.53989920e-02,7.64681920e-02,8.06458294e-02,-1.54370749e-02,-1.44451074e-02,-1.80741638e-01,-1.13861002e-02,-1.10931769e-01,5.75511083e-02,9.44382772e-02,8.81347209e-02,3.42014059e-02,-3.06457467e-03,7.71896448e-03,1.32794364e-03,7.21952915e-02,2.03890353e-02,8.24687779e-02…	-6.71010911e-01,-5.97443938e-01,-5.75822473e-01,-1.51802969e+00,-7.14123130e-01,-1.08465195e-01,-5.21591306e-01,4.73508924e-01,3.64054739e-01,-8.38213325e-01,-1.00604415e+00,-7.91042089e-01,-3.15366685e-01,-9.05696094e-01,-9.74177301e-01,-7.05293417e-01,-7.79697359e-01,-2.20598251e-01,-6.46017075e-01,-5.77305436e-01,-1.50565362e+00,-7.10003078e-01,-1.40579975e+00,1.72179341e-01,-9.55856383e-01,-1…	B	[0, 0, 1, 1, 0, 0, 0, 0]	english
zy220156aa82xx85	-1.65656600e-02,-2.58314908e-01,2.79505551e-02,-1.91414002e-02,9.38461721e-02,-3.88618149e-02,-4.20927666e-02,2.50647515e-02,6.95656985e-02,8.27266127e-02,1.10027991e-01,-2.11589271e-03,-1.10088419e-02,-2.06906199e-01,-2.94615179e-02,-1.23385340e-01,4.77400348e-02,1.02203287e-01,5.82523532e-02,3.32410373e-02,1.17949524e-03,-8.12111143e-03,3.49259749e-02,5.12036867e-02,1.02015240e-02,5.11306003e-0…	-7.56423593e-01,-4.57640469e-01,-6.45823121e-01,-1.55620515e+00,-7.66877294e-01,-3.40226322e-01,-6.49244189e-01,3.99958521e-01,1.76092684e-01,-1.03536999e+00,-1.14449418e+00,-9.96764541e-01,-4.63068128e-01,-1.09293771e+00,-1.24682558e+00,-6.58049226e-01,-8.31717134e-01,-2.63529629e-01,-6.05736077e-01,-7.62457013e-01,-1.63430321e+00,-8.87196243e-01,-1.53602481e+00,-6.16177917e-02,-9.80383575e-01,-…	A	[0, 0, 1, 1, 0, 0, 0, 0]	english
zy220307m324905d	-2.49003284e-02,-4.06803131e-01,2.21826565e-02,-1.22529510e-02,8.64724517e-02,-3.73870060e-02,-5.07736392e-02,2.25646477e-02,4.07749265e-02,9.50086191e-02,1.00725897e-01,-6.45084353e-03,-1.87948775e-02,-2.73847133e-01,-1.14228474e-02,-9.17442441e-02,6.00050017e-02,8.13178718e-02,6.29656687e-02,5.17394878e-02,-7.45372940e-03,5.86638507e-03,1.39769595e-02,5.66748530e-02,2.60751918e-02,5.36105484e-0…	-7.00108826e-01,-4.59183604e-01,-4.55766052e-01,-1.47653162e+00,-5.69283485e-01,-1.24521196e-01,-4.82129544e-01,4.32073742e-01,2.43139267e-01,-8.59026492e-01,-1.06573129e+00,-9.40650702e-01,-4.04873878e-01,-9.79586422e-01,-1.19004786e+00,-6.60760581e-01,-7.18473494e-01,-3.79510313e-01,-5.58632135e-01,-6.57212496e-01,-1.51305163e+00,-6.55168355e-01,-1.35290563e+00,1.41551360e-01,-1.01391304e+00,-1…	B	[0, 0, 1, 1, 0, 0, 0, 0]	english
zy220502enucmw9j	-1.15752947e-02,-3.59616220e-01,1.32898884e-02,-1.08455718e-02,9.62990746e-02,-2.92297341e-02,5.34643559e-03,3.14076170e-02,5.91802299e-02,7.72963539e-02,7.68961608e-02,-8.19626637e-03,-4.29405924e-03,-2.32841179e-01,-7.50840874e-03,-1.39913589e-01,3.13234776e-02,7.22076893e-02,7.38098919e-02,4.41975668e-02,-2.19924115e-02,7.63845351e-03,1.29127689e-02,4.95008565e-02,7.72471027e-03,6.86491057e-02…	-7.20157981e-01,-5.11919677e-01,-6.55547380e-01,-1.48003006e+00,-5.94519734e-01,-1.37997299e-01,-4.79103327e-01,4.23466355e-01,3.28092963e-01,-6.33597255e-01,-1.07800579e+00,-8.46759260e-01,-3.04521620e-01,-8.75581980e-01,-1.10091627e+00,-7.32632875e-01,-7.85398245e-01,-2.46236145e-01,-4.87449288e-01,-5.72712898e-01,-1.59275723e+00,-7.66899705e-01,-1.48882616e+00,8.62897933e-02,-9.61724102e-01,-1…	B	[0, 0, 1, 1, 0, 0, 0, 0]	english
zy2206343r11qamy	-3.16014513e-02,-4.38840121e-01,1.51664182e-03,1.63289942e-02,7.93669298e-02,-3.99579257e-02,6.01132773e-02,2.33654119e-02,5.72271161e-02,6.92503601e-02,8.23773593e-02,-2.76828948e-02,-7.62617867e-03,-1.82671979e-01,-2.09976025e-02,-1.06960244e-01,6.10788092e-02,6.69256747e-02,1.13142729e-01,3.21836025e-02,-8.64767376e-03,-2.22124625e-04,2.49406695e-03,8.39352161e-02,2.44115889e-02,7.31251091e-02…	-7.39861071e-01,-5.05582094e-01,-6.09022617e-01,-1.60659540e+00,-7.25083351e-01,-1.97236821e-01,-5.74844718e-01,5.44402599e-01,3.59627664e-01,-6.66084826e-01,-1.09790981e+00,-8.68578911e-01,-2.69823104e-01,-9.54763710e-01,-1.11283517e+00,-7.30499685e-01,-8.80423129e-01,-2.40876347e-01,-5.21105826e-01,-5.63226759e-01,-1.58897042e+00,-7.13933289e-01,-1.45067954e+00,1.16377592e-01,-8.88639987e-01,-1…	A	[0, 0, 1, 1, 0, 0, 0, 0]	english
zy22075681uvf6kj	-4.90034465e-03,-3.62163663e-01,1.24695012e-02,1.70718122e-03,9.92256179e-02,-3.90244126e-02,-2.06035990e-02,2.27755848e-02,1.74814668e-02,9.29258913e-02,7.39932284e-02,-5.49096614e-03,-2.61060544e-03,-2.45973587e-01,-2.62406599e-02,-1.31631285e-01,3.44737843e-02,7.17993304e-02,6.25289977e-02,4.19694446e-02,-1.16130421e-02,-7.95147661e-03,2.43715160e-02,3.39572430e-02,1.34539884e-02,8.39559138e-0…	-0.7490042,-0.410799,-0.6263272,-1.6238645,-0.6964142,-0.19284339,-0.56982124,0.46239194,0.30186105,-0.7967608,-1.0476658,-0.82973975,-0.3120581,-0.9694649,-1.1202137,-0.65267414,-0.96325564,-0.31437382,-0.53045005,-0.6566476,-1.6487944,-0.86105025,-1.5491381,0.07686168,-1.0171286,-1.2954987,-0.9318826,-1.2788953,-0.99923635,-0.36523333,-0.7996593,-0.7820839,-0.529137,-0.6032075,-0.4855627,-0.455…	B	[0, 0, 1, 1, 0, 0, 0, 0]	english
zy124636ysj53jpf	2.31612148e-03,-3.58640432e-01,4.34890809e-03,6.34588208e-03,7.27167651e-02,-5.55954278e-02,1.12433895e-01,3.09798457e-02,7.56531581e-02,5.37785850e-02,8.32402259e-02,1.04897022e-02,-3.25580016e-02,-1.33614451e-01,1.34179518e-02,-4.02025506e-02,8.43618736e-02,6.53032660e-02,8.86476114e-02,2.88849920e-02,-5.60250226e-03,1.51218697e-02,3.60915111e-03,8.84370580e-02,-3.63853015e-03,8.41198713e-02,1.…	-7.19692051e-01,-5.06449223e-01,-4.75807041e-01,-1.46548605e+00,-7.49893785e-01,-2.43570819e-01,-5.82269073e-01,3.66473734e-01,2.01800525e-01,-9.05414343e-01,-1.05236268e+00,-9.00145650e-01,-3.65936488e-01,-9.56522524e-01,-1.09443927e+00,-6.62693858e-01,-8.84526551e-01,-3.27704519e-01,-5.84150136e-01,-6.23956084e-01,-1.55734301e+00,-7.54291296e-01,-1.45801473e+00,3.42144072e-02,-8.49405885e-01,-1…	A	[0, 0, 1, 0, 0, 0, 1, 0]	english
zy1257246h2ered1	-2.46712863e-02,-4.31350768e-01,1.40873305e-02,2.26229299e-02,6.75489977e-02,-4.44300324e-02,4.75309119e-02,3.23423743e-02,4.79535460e-02,8.80611986e-02,8.32322091e-02,-1.03852339e-03,-2.91721448e-02,-1.64822310e-01,-1.00869723e-02,-9.65418220e-02,6.12844378e-02,7.38653168e-02,1.02857441e-01,4.57951240e-02,-2.01422852e-02,1.69672687e-02,7.52773648e-03,6.47450984e-02,-7.77611928e-03,9.03516412e-02…	-7.91606426e-01,-5.94050407e-01,-5.49048483e-01,-1.51711702e+00,-6.80946469e-01,-1.82490394e-01,-5.06532609e-01,4.26458150e-01,2.53624767e-01,-7.61915505e-01,-1.13449299e+00,-8.63194406e-01,-3.62963617e-01,-1.03374434e+00,-1.13913453e+00,-7.52382219e-01,-8.22659016e-01,-2.88066745e-01,-5.41089535e-01,-6.79089427e-01,-1.73645043e+00,-7.48118699e-01,-1.46528208e+00,1.56246752e-01,-9.74426389e-01,-1…	A	[0, 0, 1, 0, 0, 0, 1, 0]	english
zy145800e42yvg8m	-2.97385780e-03,-4.00961637e-01,1.51395407e-02,3.97171155e-02,7.06728995e-02,-4.21024486e-02,4.71762009e-02,3.56265120e-02,4.28372137e-02,7.51190111e-02,8.51762518e-02,-1.49692018e-02,1.71330397e-03,-1.77240118e-01,-3.91243882e-02,-9.64744911e-02,5.76341897e-02,6.91163465e-02,7.43400231e-02,4.35966253e-02,6.44744374e-03,-5.67709329e-03,6.81224838e-03,7.02885687e-02,1.40536949e-03,8.56662691e-02,-…	-6.77010596e-01,-4.87688363e-01,-5.47788560e-01,-1.57137346e+00,-5.98852634e-01,-2.07031623e-01,-5.79379320e-01,5.18561006e-01,3.67903650e-01,-8.52876365e-01,-1.05075300e+00,-7.92773545e-01,-3.37738872e-01,-1.00745392e+00,-1.10253251e+00,-6.86989009e-01,-9.30022836e-01,-3.63970876e-01,-5.57795823e-01,-5.83363056e-01,-1.74381304e+00,-8.13823223e-01,-1.42578888e+00,3.32146585e-02,-1.03956401e+00,-1…	A	[0, 0, 1, 1, 1, 0, 1, 0]	english
zy145824b2vx6bh6	1.51329394e-03,-3.84148061e-01,-1.76728179e-03,3.01745385e-02,6.04420006e-02,-4.73334640e-02,5.29037416e-02,3.46374959e-02,3.02754957e-02,7.81022161e-02,8.96087065e-02,-1.66715123e-02,-3.13606393e-03,-1.56500787e-01,-2.82910466e-03,-9.46079940e-02,7.17149228e-02,9.41306651e-02,8.12977552e-02,2.97150537e-02,8.54475610e-03,9.94074531e-03,5.67634939e-04,7.12083802e-02,1.24300886e-02,6.78748712e-02,-…	-7.54699409e-01,-5.24590731e-01,-6.34077370e-01,-1.61022604e+00,-7.98584282e-01,-3.23377550e-01,-6.20333850e-01,4.20587867e-01,2.09423304e-01,-9.15055752e-01,-1.01845539e+00,-7.96185732e-01,-4.60189342e-01,-7.95972526e-01,-1.04309988e+00,-6.40083373e-01,-8.23835552e-01,-2.69984037e-01,-4.10734981e-01,-5.33743322e-01,-1.52686274e+00,-8.55958164e-01,-1.49739826e+00,5.00409603e-02,-9.94243085e-01,-1…	A	[0, 0, 1, 1, 1, 0, 1, 0]	english
zy1801020u6c5j0t	-2.07582247e-02,-4.88913924e-01,-6.34657172e-03,-4.94643766e-03,3.10622174e-02,-4.93078008e-02,7.38870054e-02,1.21158343e-02,5.72088137e-02,7.04843178e-02,5.93763888e-02,-3.77520397e-02,-2.01824531e-02,-1.04609035e-01,-3.54235340e-03,-5.07804453e-02,9.88000557e-02,7.92664886e-02,1.25996530e-01,2.27517728e-03,1.02002304e-02,4.18872088e-02,-3.88538204e-02,7.72531033e-02,2.10705958e-02,5.07793128e-0…	-7.27438927e-01,-5.52580774e-01,-5.89209437e-01,-1.51961601e+00,-7.60240734e-01,-3.01895529e-01,-6.88262701e-01,4.06463653e-01,1.97002470e-01,-7.97619879e-01,-1.03858769e+00,-8.46402466e-01,-3.56134892e-01,-9.79741335e-01,-1.13535118e+00,-6.98403656e-01,-9.05066133e-01,-2.67385244e-01,-5.90110421e-01,-5.99758625e-01,-1.69819045e+00,-8.51800621e-01,-1.61144567e+00,9.20881853e-02,-1.02649605e+00,-1…	B	[0, 0, 1, 1, 0, 0, 1, 0]	english
zy202546wdja2p7n	-7.49043515e-03,-5.29337049e-01,-5.85799711e-03,3.53833735e-02,3.77979055e-02,-5.77964485e-02,9.85836163e-02,4.22800593e-02,1.00263357e-01,5.04882038e-02,6.98567703e-02,-1.46038979e-02,1.59571879e-02,-1.21544287e-01,-3.56672844e-03,-5.50433807e-02,1.06197931e-01,6.61942959e-02,1.49852529e-01,5.46671683e-03,3.46166804e-03,2.51056906e-02,-5.95883131e-02,6.93379939e-02,2.73246355e-02,4.01986092e-02,…	-0.7483348,-0.6166981,-0.51885164,-1.5007125,-0.74540824,-0.2368695,-0.6063981,0.4116538,0.21016976,-0.85071284,-1.0067216,-0.82326734,-0.3345926,-0.8856581,-1.1355894,-0.69907576,-0.8430673,-0.30002877,-0.5646745,-0.58948636,-1.695695,-0.7710073,-1.4621376,0.1324271,-1.0080061,-1.2721943,-1.0038497,-1.2531207,-0.9276937,-0.38014093,-1.0679631,-1.0474672,-0.68475837,-0.71064544,-0.5364221,-0.6348…	B	[0, 0, 0, 0, 0, 0, 0, 0]	english
zy213156q4fm8k43	-1.98452305e-02,-4.38524723e-01,3.39322607e-03,7.23215751e-03,5.75754084e-02,-5.15494943e-02,5.62295280e-02,4.50816676e-02,4.79534045e-02,7.42165372e-02,5.72882667e-02,-3.29560414e-02,-9.23088659e-03,-1.32580608e-01,8.63988604e-03,-5.26183210e-02,9.71124917e-02,8.92565250e-02,1.12482682e-01,1.34693217e-02,-1.30389947e-02,2.38163155e-02,-3.05616073e-02,7.94285536e-02,2.15034820e-02,6.65025264e-02,…	-0.66916543,-0.50416493,-0.61134475,-1.5271717,-0.62152874,-0.21392348,-0.5165966,0.48661748,0.21790427,-0.73909,-0.98137236,-0.88980746,-0.32320982,-0.9446882,-1.0790588,-0.7121466,-0.73948836,-0.31212276,-0.5463735,-0.6196929,-1.6074564,-0.7763308,-1.4857546,0.12961328,-1.0548297,-1.3229233,-0.85557544,-1.2823613,-1.012632,-0.4090016,-0.99005806,-0.8244446,-0.54413843,-0.6600791,-0.4669394,-0.6…	C	[0, 0, 1, 1, 0, 0, 0, 0]	english
zy2143403afu37x1	2.70856917e-03,-3.48593473e-01,-1.75296776e-02,6.90803118e-03,9.71985981e-03,-5.75411208e-02,1.62415177e-01,4.09493074e-02,1.01750009e-01,5.33655696e-02,7.86014795e-02,1.69215328e-03,-3.47942393e-03,-1.02088213e-01,3.44903879e-02,-6.65818006e-02,1.20842591e-01,6.50211051e-02,7.75076747e-02,-7.40045123e-03,-1.69318914e-02,9.51286964e-03,-5.15087433e-02,6.68341592e-02,4.63674814e-02,4.60490882e-02,…	-6.41676605e-01,-5.47999561e-01,-5.26943386e-01,-1.46848512e+00,-6.55875802e-01,-1.68234184e-01,-4.61765587e-01,4.36729759e-01,2.47562021e-01,-8.12807739e-01,-1.07235932e+00,-9.12409544e-01,-3.85513425e-01,-1.03545654e+00,-1.08538318e+00,-7.46859550e-01,-8.56326818e-01,-1.88413829e-01,-5.79847336e-01,-6.06823325e-01,-1.51955044e+00,-7.18434334e-01,-1.45812416e+00,1.18314594e-01,-9.98734057e-01,-1…	B	[0, 0, 0, 0, 0, 0, 0, 0]	english
zy214643pt71r5p2	-1.92519370e-02,-4.79867965e-01,-4.20751935e-03,1.45379435e-02,4.47865576e-02,-6.07370585e-02,6.18457347e-02,4.32070903e-02,4.91376743e-02,6.70613050e-02,7.66215622e-02,-2.64802091e-02,1.04779815e-02,-1.60193920e-01,-2.08868273e-02,-1.03449106e-01,8.37836638e-02,8.89242217e-02,1.28585920e-01,2.78246626e-02,-2.58461252e-04,2.11243285e-03,6.40662573e-03,7.75353089e-02,2.82013509e-02,6.84269667e-02,…	-7.54120588e-01,-5.07177591e-01,-5.96963882e-01,-1.46757698e+00,-6.52012229e-01,-2.08914071e-01,-5.76485038e-01,4.67994988e-01,2.85300672e-01,-7.95240700e-01,-1.00729382e+00,-8.58594835e-01,-3.26138347e-01,-9.33083236e-01,-1.01681852e+00,-6.48963809e-01,-7.57753789e-01,-2.72929430e-01,-4.59143400e-01,-5.44339657e-01,-1.54150033e+00,-7.88220108e-01,-1.48353636e+00,1.01470619e-01,-9.72211421e-01,-1…	B	[0, 0, 0, 1, 0, 0, 0, 0]	english
zy214659dcr955rh	-3.50723639e-02,-3.66178572e-01,-5.83593547e-03,9.10100155e-03,2.95695122e-02,-5.62488809e-02,1.00887343e-01,2.93079410e-02,2.63107438e-02,6.09811917e-02,6.00277409e-02,-2.93560810e-02,1.26909185e-03,-1.28599286e-01,-1.12393145e-02,-9.90477130e-02,9.33950245e-02,7.42517710e-02,1.34249941e-01,2.29469500e-02,6.06255420e-03,7.39857182e-03,-1.86406765e-02,6.82263821e-02,2.72574741e-03,6.01293519e-02,…	-0.6250597,-0.4824206,-0.5905711,-1.5804844,-0.6937645,-0.20532067,-0.49776682,0.32776508,0.24748562,-0.89286345,-0.9737344,-0.7914497,-0.32537743,-0.8777633,-1.0077657,-0.59767675,-0.7488583,-0.21444733,-0.4866593,-0.6261949,-1.5185751,-0.72352666,-1.3693094,0.12110619,-0.95715827,-1.0724558,-0.767452,-1.1109802,-0.8141541,-0.36482263,-0.83005047,-0.7985003,-0.4584632,-0.4855244,-0.35485306,-0.4…	B	[0, 0, 0, 1, 0, 0, 0, 0]	english
zy124550u070cc1k	6.65125903e-03,-4.23585802e-01,-6.94523985e-03,5.19581437e-02,4.62733135e-02,-6.87273741e-02,7.71772861e-02,2.40815394e-02,-1.54879754e-02,6.51837587e-02,5.83126172e-02,-9.65301599e-03,-2.28089113e-02,-1.62509352e-01,-8.11968581e-04,-4.55754697e-02,9.57725197e-02,9.60345939e-02,1.49592996e-01,2.07645781e-02,-9.80745722e-03,4.37663496e-02,-1.39799323e-02,1.08034790e-01,1.52806919e-02,1.05722502e-0…	-6.47732139e-01,-4.74096090e-01,-6.35471404e-01,-1.52717757e+00,-7.91108429e-01,-9.19824690e-02,-4.96152163e-01,4.65808481e-01,3.95104498e-01,-8.40359330e-01,-9.13566351e-01,-8.43614697e-01,-2.65326649e-01,-8.74881089e-01,-1.08703840e+00,-5.53170621e-01,-7.79092729e-01,-2.65279353e-01,-4.92984027e-01,-5.58554232e-01,-1.54796624e+00,-7.32122302e-01,-1.53859353e+00,3.23876888e-02,-9.45212841e-01,-1…	A	[0, 0, 1, 1, 0, 0, 1, 0]	english
zy124604epuxugvd	-1.85408220e-02,-4.51488316e-01,5.75396814e-04,3.67407054e-02,6.97096661e-02,-5.67528270e-02,5.63161895e-02,1.64833013e-02,3.93042862e-02,5.96162081e-02,5.47005832e-02,-1.64766647e-02,-1.64363664e-02,-2.06832007e-01,7.10877730e-03,-8.83465633e-02,9.81325731e-02,7.86351934e-02,1.12871379e-01,1.55896209e-02,7.18613435e-03,2.38509160e-02,-3.33428639e-03,8.16268325e-02,1.52469734e-02,7.69803077e-02,-…	-0.5519574,-0.4250404,-0.58747053,-1.6646448,-0.76378554,-0.21950988,-0.5487648,0.3113986,0.1696614,-0.8590455,-0.9938823,-0.8040277,-0.3679214,-0.9255463,-1.2572259,-0.6181163,-0.7884135,-0.20235741,-0.49689725,-0.5195878,-1.5000206,-0.69574684,-1.4563079,0.05952524,-0.9434431,-1.1886145,-0.8261179,-1.143157,-0.85768497,-0.37111986,-0.81136996,-0.8028251,-0.46500045,-0.48447576,-0.42165118,-0.48…	A	[0, 0, 1, 1, 0, 0, 1, 0]	english
zy124621swsjj5hb	-7.02104270e-02,-4.98848148e-02,1.05586238e-02,6.16159104e-02,-8.71226564e-02,8.78963899e-03,9.15568545e-02,5.65059595e-02,5.28360568e-02,7.36255422e-02,1.29763465e-02,-2.06548274e-02,2.80347955e-03,1.45492658e-01,-6.14575390e-03,-5.34905083e-02,7.51232579e-02,6.46208450e-02,3.68659981e-02,-7.63107836e-03,-5.89932017e-02,6.59026057e-02,-3.14784199e-02,8.98617804e-02,-6.93651214e-02,1.09312691e-01…	-5.86987317e-01,-4.40239668e-01,-5.95860481e-01,-1.50469458e+00,-6.39689088e-01,-1.84236646e-01,-4.69110101e-01,4.84671354e-01,2.68878847e-01,-8.11335623e-01,-9.56723213e-01,-7.80233085e-01,-3.19329053e-01,-9.34437037e-01,-1.08768165e+00,-6.01919472e-01,-8.17735374e-01,-1.98377028e-01,-4.10443932e-01,-5.51989198e-01,-1.34594345e+00,-6.35003507e-01,-1.25616205e+00,7.79321566e-02,-9.08202410e-01,-1…	A	[0, 0, 0, 0, 0, 0, 0, 0]	english
zy124636jut1qed4	-6.34677662e-03,-3.75376701e-01,7.60216080e-03,3.44141051e-02,7.92326480e-02,-5.83505109e-02,1.19271725e-01,4.81516719e-02,-1.85371693e-02,5.84840253e-02,8.10453892e-02,-3.46260518e-02,-2.65739635e-02,-2.05335319e-01,-2.81318408e-02,-7.54987970e-02,5.03528640e-02,8.32209960e-02,8.26155543e-02,5.90181053e-02,-2.14316212e-02,4.08519618e-02,2.29930170e-02,7.74141774e-02,-7.89885223e-03,1.08404115e-0…	-5.24147987e-01,-3.95727754e-01,-5.69374561e-01,-1.49966538e+00,-6.54650331e-01,-1.87295333e-01,-4.54725325e-01,4.60027516e-01,2.98241228e-01,-8.98342550e-01,-1.01631236e+00,-8.40030193e-01,-3.31566095e-01,-9.90288556e-01,-1.09893811e+00,-5.99143326e-01,-8.25223744e-01,-2.34277025e-01,-5.98597407e-01,-5.28761566e-01,-1.44765830e+00,-7.00960100e-01,-1.44421744e+00,1.21337980e-01,-9.44331884e-01,-1…	A	[0, 0, 1, 1, 0, 0, 1, 0]	english
zy1247240t7vqyvd	-1.67174544e-02,-3.63387704e-01,2.61837821e-02,7.90757872e-03,9.75518078e-02,-4.09443527e-02,4.77928035e-02,2.51944922e-02,4.89160717e-02,7.26525411e-02,1.02908641e-01,-2.03154888e-03,-2.19720230e-02,-1.83544427e-01,-1.82128064e-02,-1.04414172e-01,4.54597250e-02,7.26256818e-02,7.24567026e-02,3.90462801e-02,-2.12067775e-02,2.58317012e-02,2.02419795e-02,6.29072785e-02,-3.61327007e-02,6.54102862e-02…	-0.7396822,-0.50572395,-0.6758734,-1.566571,-0.7720237,-0.21579272,-0.5271685,0.34358805,0.21308625,-0.7565111,-1.0568645,-0.88317287,-0.35596883,-0.8868679,-1.0490955,-0.6788013,-0.85080975,-0.2390514,-0.553,-0.56266373,-1.5399243,-0.83929026,-1.4407611,-0.01985039,-0.96955246,-1.3114033,-0.964572,-1.2665992,-1.011025,-0.47223428,-1.021007,-0.9048526,-0.686229,-0.5734383,-0.3389804,-0.6782727,0.…	A	[0, 0, 1, 1, 0, 0, 1, 0]	english
zy135426d4sx6nnf	-1.01118116e-02,-3.78249109e-01,8.18763301e-03,4.39377800e-02,6.78977370e-02,-4.96378392e-02,6.38760179e-02,4.48143743e-02,4.33113500e-02,9.23716575e-02,1.14221282e-01,-7.02906167e-03,-1.32064638e-03,-2.19829500e-01,-3.79031897e-02,-1.26410633e-01,6.06982782e-02,9.27076638e-02,8.01610276e-02,3.81495766e-02,-2.22308300e-02,2.91824341e-02,4.76311706e-03,5.32497205e-02,-1.78477131e-02,7.68414512e-02…	-6.44331813e-01,-4.01901126e-01,-5.67588210e-01,-1.53814244e+00,-8.05725813e-01,-1.60655826e-01,-5.03845215e-01,5.56256652e-01,2.76618123e-01,-8.35291386e-01,-1.09023416e+00,-7.61925161e-01,-3.59510392e-01,-9.89713788e-01,-1.07650042e+00,-6.54258430e-01,-8.18718612e-01,-3.42621326e-01,-5.31104147e-01,-5.84456682e-01,-1.49369657e+00,-8.27886820e-01,-1.39072490e+00,1.25749558e-01,-9.45117116e-01,-1…	B	[0, 0, 1, 1, 1, 0, 1, 0]	english
zy141857a6mu29yb	-1.20870043e-02,-3.77066404e-01,2.57027037e-02,1.51777714e-02,8.81055146e-02,-3.22670788e-02,1.96521753e-03,3.67650017e-02,3.46353501e-02,8.89915675e-02,8.61577913e-02,-3.13224420e-02,-3.13563943e-02,-1.84360236e-01,-2.26414111e-02,-1.22837007e-01,3.90862636e-02,9.52076614e-02,7.78303221e-02,4.82594669e-02,-1.37275811e-02,2.94025689e-02,1.24035217e-02,6.05463274e-02,-2.95958966e-02,9.37090516e-02…	-5.78739226e-01,-4.18830544e-01,-6.64171457e-01,-1.54280853e+00,-7.07884967e-01,-1.99643150e-01,-5.10530233e-01,3.68857086e-01,2.87783206e-01,-7.78398216e-01,-1.01243305e+00,-8.35763514e-01,-3.29779059e-01,-9.21338439e-01,-1.07692444e+00,-6.29884720e-01,-7.06380248e-01,-1.94001853e-01,-5.45912027e-01,-5.55541098e-01,-1.53019106e+00,-7.51121640e-01,-1.44148540e+00,2.52170265e-01,-9.90000725e-01,-1…	A	[0, 0, 1, 1, 0, 0, 1, 0]	english
zy142027pp1catj3	-1.67174544e-02,-3.63387704e-01,2.61837821e-02,7.90757872e-03,9.75518078e-02,-4.09443527e-02,4.77928035e-02,2.51944922e-02,4.89160717e-02,7.26525411e-02,1.02908641e-01,-2.03154888e-03,-2.19720230e-02,-1.83544427e-01,-1.82128064e-02,-1.04414172e-01,4.54597250e-02,7.26256818e-02,7.24567026e-02,3.90462801e-02,-2.12067775e-02,2.58317012e-02,2.02419795e-02,6.29072785e-02,-3.61327007e-02,6.54102862e-02…	-6.41636789e-01,-3.90330076e-01,-4.91160303e-01,-1.41996717e+00,-6.54410541e-01,-2.17918992e-01,-5.55143535e-01,3.95290852e-01,1.14114642e-01,-8.11737478e-01,-1.05361438e+00,-8.46448839e-01,-3.81055474e-01,-9.27204609e-01,-1.11412573e+00,-6.31639719e-01,-7.99125969e-01,-2.33837739e-01,-5.79621732e-01,-5.10023117e-01,-1.54326785e+00,-7.96889126e-01,-1.42473400e+00,-7.02677593e-02,-1.02407312e+00,-…	A	[0, 0, 1, 1, 0, 0, 1, 0]	english
zy142137vuuus1x2	-2.33935229e-02,-4.28085953e-01,9.93955694e-03,2.19602790e-02,7.54389912e-02,-5.22602722e-02,3.21744680e-02,3.84629034e-02,2.99746487e-02,6.57189414e-02,1.07082948e-01,-1.36918938e-02,-2.71422341e-02,-2.34381974e-01,-5.05943708e-02,-1.27201527e-01,3.48678045e-02,6.11715503e-02,4.75536361e-02,3.82271484e-02,-5.17498143e-03,1.40211284e-02,3.23129185e-02,7.60249943e-02,2.22498421e-02,9.13736671e-02,…	-6.63978636e-01,-4.26705420e-01,-5.45536697e-01,-1.53642869e+00,-6.38557434e-01,-1.33298934e-01,-4.90754634e-01,5.78038692e-01,4.23453480e-01,-7.85617709e-01,-1.08617222e+00,-8.24392438e-01,-3.84554327e-01,-9.73763525e-01,-1.16777563e+00,-7.54254520e-01,-7.76941538e-01,-2.32497171e-01,-6.14112854e-01,-6.48254335e-01,-1.60478544e+00,-7.08020866e-01,-1.33917761e+00,2.61841655e-01,-9.87245202e-01,-1…	A	[0, 0, 1, 1, 0, 0, 1, 0]	english
zy1422511d2tjv1m	-1.16661675e-02,-3.98967147e-01,1.65793281e-02,1.19362175e-02,9.53165814e-02,-3.25073600e-02,4.72076703e-03,3.74635607e-02,6.19581481e-03,5.70803694e-02,8.91138539e-02,-9.84994508e-03,-7.82922469e-03,-1.66359335e-01,-1.78063791e-02,-1.00509085e-01,6.93754852e-02,6.77346289e-02,8.61818343e-02,3.99050936e-02,8.70102271e-03,2.50958148e-02,4.73591499e-03,5.94465062e-02,-2.11939756e-02,6.15277365e-02,…	-6.24914348e-01,-4.94730502e-01,-4.97092158e-01,-1.42584693e+00,-6.24611080e-01,-1.55350015e-01,-4.38966155e-01,3.74823451e-01,1.85075343e-01,-9.13399160e-01,-9.76534367e-01,-8.15908909e-01,-3.00605208e-01,-9.15083468e-01,-1.01960361e+00,-6.09683514e-01,-7.90615261e-01,-2.01070026e-01,-5.16326129e-01,-5.26009858e-01,-1.49725592e+00,-7.41031110e-01,-1.48152781e+00,-1.05241137e-02,-9.89173830e-01,-…	A	[0, 0, 1, 1, 0, 0, 1, 0]	english
zy144018ds5xus62	-8.07697140e-03,-4.00268495e-01,7.31501635e-03,4.78901155e-02,5.94345257e-02,-4.61520404e-02,5.95243461e-02,4.02553976e-02,4.01731469e-02,5.41301034e-02,1.00519754e-01,-2.10739970e-02,8.31852551e-04,-1.89857110e-01,-4.12762389e-02,-9.85232219e-02,6.09097518e-02,7.30380267e-02,1.14708401e-01,4.03521173e-02,-1.43015664e-02,1.48345828e-02,-1.24842604e-03,7.22623467e-02,-1.13187600e-02,8.21269751e-02…	-5.53755939e-01,-4.74105686e-01,-5.12642145e-01,-1.49022353e+00,-7.34165967e-01,-1.75490513e-01,-4.93237495e-01,4.02321041e-01,3.08078527e-01,-7.77584791e-01,-1.12512541e+00,-8.16039681e-01,-3.61472905e-01,-9.85181510e-01,-1.22894382e+00,-6.28119528e-01,-7.95571864e-01,-3.36936980e-01,-5.03562868e-01,-5.58743358e-01,-1.57376289e+00,-7.28313684e-01,-1.32813025e+00,2.18493626e-01,-9.94720876e-01,-1…	C	[0, 0, 1, 1, 1, 0, 1, 0]	english
zy172723gcdjfeh7	-1.07439030e-02,-3.54183078e-01,1.39849568e-02,2.67917868e-02,6.14125691e-02,-5.47976606e-02,5.16597629e-02,4.41604555e-02,4.46909368e-02,9.09074992e-02,8.97981152e-02,-8.38038884e-03,-2.34558471e-02,-1.71944618e-01,-2.53237933e-02,-1.11434877e-01,5.24872094e-02,8.17107856e-02,7.90638328e-02,3.79909463e-02,-1.38039691e-02,2.37574335e-02,-2.18430161e-03,7.34880716e-02,1.58943841e-03,9.58721116e-02…	-6.27156198e-01,-4.85958397e-01,-7.03792810e-01,-1.55479395e+00,-7.36264348e-01,-3.26671779e-01,-5.67993999e-01,3.50233465e-01,1.77864268e-01,-9.96911347e-01,-1.08784676e+00,-9.05132174e-01,-3.68138045e-01,-9.24667239e-01,-1.10544240e+00,-8.15883338e-01,-8.95354271e-01,-2.75312006e-01,-6.43324852e-01,-5.70132554e-01,-1.59369528e+00,-8.94867420e-01,-1.61754239e+00,-9.56186838e-03,-1.07248199e+00,-…	A	[0, 0, 1, 1, 1, 0, 1, 0]	english
zy191604t2xd1tfv	-1.54389972e-02,-5.83837152e-01,1.14289355e-02,1.02343364e-02,4.47481498e-02,-5.52720614e-02,8.65980834e-02,2.31263712e-02,7.28472471e-02,8.18918571e-02,6.16931878e-02,-2.47136839e-02,4.59854724e-03,-1.93296507e-01,5.34869637e-03,-7.94820637e-02,1.20914392e-01,8.25040638e-02,1.48825005e-01,6.99581299e-03,2.18089186e-02,4.13225964e-02,7.91495480e-03,1.03389144e-01,4.94076982e-02,5.22403456e-02,-2.…	-0.649232,-0.43630967,-0.5615988,-1.4291116,-0.6061085,-0.17317726,-0.5030574,0.4238588,0.27836302,-0.8307991,-1.0121987,-0.8404751,-0.3441162,-0.89820373,-1.117709,-0.64457816,-0.7653874,-0.2918996,-0.5027188,-0.6144618,-1.5177289,-0.7334596,-1.3283955,0.14640811,-0.9524225,-1.2393128,-0.89076453,-1.1688606,-0.91914886,-0.4236934,-0.90496546,-0.8603566,-0.5696294,-0.4785071,-0.33860132,-0.526988…	C	[0, 0, 0, 0, 0, 0, 0, 0]	english
zy215312009qfdvn	-6.99351635e-03,-4.41095948e-01,1.37691470e-02,1.05400831e-02,8.55164453e-02,-6.22916520e-02,5.40163927e-02,3.70467715e-02,4.96483371e-02,8.42709839e-02,8.95361155e-02,-1.10206939e-02,-1.71457119e-02,-1.86703384e-01,-2.02424526e-02,-1.09263524e-01,6.21250942e-02,7.30143562e-02,9.81533900e-02,3.65356095e-02,-1.05708903e-02,1.97679661e-02,9.14747547e-03,6.94978237e-02,1.14184618e-02,7.75153190e-02,…	-6.32569671e-01,-7.20857739e-01,-5.74397981e-01,-1.45625293e+00,-6.28975928e-01,-4.75019217e-02,-4.84242439e-01,4.89830673e-01,3.50855857e-01,-8.45899999e-01,-1.03987670e+00,-7.92762816e-01,-2.45782316e-01,-8.78521800e-01,-1.13349819e+00,-7.37237811e-01,-6.97091877e-01,-3.47874105e-01,-6.09831452e-01,-4.85178649e-01,-1.50820053e+00,-6.43273950e-01,-1.49442434e+00,1.55609131e-01,-9.31276858e-01,-1…	A	[0, 0, 1, 1, 0, 0, 1, 0]	english
zy223716b7ytfa9k	-2.82988269e-02,-3.59061927e-01,1.48936245e-03,3.08238789e-02,6.23893738e-02,-5.21389581e-02,5.58633581e-02,2.97632851e-02,2.76938751e-02,9.26749855e-02,7.45743811e-02,2.84969970e-03,-1.23141119e-02,-1.61808401e-01,-2.08033659e-02,-1.21111199e-01,4.70113233e-02,9.57656950e-02,9.64441225e-02,4.98896539e-02,-9.74618713e-04,5.03712147e-03,1.62585787e-02,6.95250183e-02,9.62848309e-03,8.13168660e-02,-…	-6.54202938e-01,-4.97269571e-01,-5.87051868e-01,-1.61328435e+00,-7.71586895e-01,-2.50491738e-01,-6.08727157e-01,4.27948296e-01,2.95967400e-01,-8.44714165e-01,-9.68532085e-01,-8.28331113e-01,-3.97746295e-01,-9.36458528e-01,-1.16705680e+00,-5.70482731e-01,-8.03353846e-01,-2.55780399e-01,-5.85199118e-01,-5.20643115e-01,-1.58118618e+00,-7.70445704e-01,-1.48473215e+00,6.94259405e-02,-1.05449224e+00,-1…	C	[0, 0, 1, 1, 0, 0, 0, 0]	english
zy141502r3v3797k	-4.68447059e-03,-4.33612019e-01,8.21904652e-03,3.00181657e-02,8.10287073e-02,-5.80894388e-02,7.19876438e-02,2.76534185e-02,7.36277252e-02,6.04998060e-02,7.04847276e-02,-1.18212737e-02,-1.05835311e-02,-2.02278838e-01,-7.89019465e-03,-1.05178267e-01,7.17471242e-02,7.75581375e-02,9.92707908e-02,4.24813926e-02,1.29955611e-03,7.74364313e-03,1.16268657e-02,6.78996295e-02,1.63855329e-02,7.74692520e-02,-…	-7.40780413e-01,-5.62341273e-01,-6.11579239e-01,-1.66812062e+00,-8.38776469e-01,-1.84010610e-01,-5.43242037e-01,3.89233172e-01,2.54062474e-01,-8.22455466e-01,-9.94604886e-01,-8.24603140e-01,-3.61537516e-01,-9.34832752e-01,-1.13008547e+00,-7.38031924e-01,-8.70334864e-01,-2.60018170e-01,-4.18049246e-01,-6.18966043e-01,-1.61188471e+00,-7.58885205e-01,-1.42147827e+00,1.12781107e-01,-9.88632679e-01,-1…	B	[0, 0, 1, 1, 0, 0, 0, 0]	english
zy145132sdh5k4ep	-2.50938758e-02,-4.12734538e-01,3.98641219e-03,1.68003812e-02,7.54708946e-02,-4.41081002e-02,7.12046474e-02,2.75211930e-02,6.62805736e-02,6.73616007e-02,7.12529868e-02,-2.02658512e-02,-7.01707136e-03,-1.56579643e-01,-1.59932598e-02,-1.19868726e-01,6.09869584e-02,7.63187483e-02,1.05430551e-01,2.60777380e-02,-1.41415000e-02,-2.01172195e-03,1.89645775e-03,8.31525102e-02,2.08991542e-02,7.52428100e-02…	-7.39861071e-01,-5.05582094e-01,-6.09022617e-01,-1.60659540e+00,-7.25083351e-01,-1.97236821e-01,-5.74844718e-01,5.44402599e-01,3.59627664e-01,-6.66084826e-01,-1.09790981e+00,-8.68578911e-01,-2.69823104e-01,-9.54763710e-01,-1.11283517e+00,-7.30499685e-01,-8.80423129e-01,-2.40876347e-01,-5.21105826e-01,-5.63226759e-01,-1.58897042e+00,-7.13933289e-01,-1.45067954e+00,1.16377592e-01,-8.88639987e-01,-1…	C	[0, 0, 1, 1, 0, 0, 0, 0]	english
zy14524971v4j9bp	-1.17575098e-02,-3.11050057e-01,-3.94758675e-03,3.04487590e-02,7.60985762e-02,-4.30179462e-02,7.08357096e-02,9.85146686e-03,2.70063132e-02,7.50089735e-02,8.08509439e-02,-1.73280202e-02,-1.65979527e-02,-1.76737890e-01,-1.18401088e-02,-1.13216594e-01,6.00980297e-02,9.39914659e-02,8.83221477e-02,3.47282179e-02,-7.58246053e-03,6.57308660e-03,-1.56379386e-03,7.60311633e-02,2.29858793e-02,8.00198019e-0…	-7.04633534e-01,-5.03890038e-01,-6.16843641e-01,-1.54500556e+00,-7.65441477e-01,-1.64482728e-01,-5.31652689e-01,4.31313664e-01,2.63132632e-01,-9.34361458e-01,-1.07072484e+00,-8.87540996e-01,-3.52395356e-01,-9.75595355e-01,-1.09310377e+00,-6.96728885e-01,-9.35531855e-01,-2.91572154e-01,-4.47743595e-01,-6.24413669e-01,-1.65208948e+00,-8.27818871e-01,-1.53671169e+00,7.75930285e-02,-1.00427449e+00,-1…	B	[0, 0, 1, 1, 0, 0, 0, 0]	english
zy1453220fxbwkcn	-2.41339561e-02,-3.28656107e-01,9.77750495e-03,3.42093525e-03,1.08981162e-01,-5.34365475e-02,-2.20874185e-03,1.93200950e-02,5.87779619e-02,7.88605511e-02,9.45263058e-02,-1.16346218e-02,-2.06007734e-02,-2.35329419e-01,-2.86438782e-02,-1.35105491e-01,5.45109585e-02,8.93452540e-02,5.64145558e-02,3.81589793e-02,-2.54373718e-03,-2.85116094e-03,1.55575415e-02,4.41183373e-02,2.95568518e-02,6.17407486e-0…	-6.70107067e-01,-5.62018096e-01,-6.66788399e-01,-1.64733469e+00,-7.50164151e-01,-3.55271876e-01,-7.04203486e-01,5.54348886e-01,3.37308526e-01,-9.60566640e-01,-1.01522195e+00,-8.65500391e-01,-3.75672609e-01,-9.98792648e-01,-1.27136743e+00,-6.81371212e-01,-9.37002063e-01,-3.79897684e-01,-6.76422417e-01,-6.55975580e-01,-1.64306939e+00,-8.15513253e-01,-1.48802257e+00,5.72125316e-02,-9.80024099e-01,-1…	B	[0, 0, 1, 1, 0, 0, 0, 0]	english
zy145336vjrqku7r	-2.95013823e-02,-3.86411250e-01,1.16821444e-02,-2.13545002e-03,9.47748721e-02,-4.23793569e-02,6.32527564e-03,3.19366381e-02,1.56990327e-02,7.85365105e-02,7.35098720e-02,-1.72916451e-03,-1.51779875e-02,-2.70223528e-01,-2.61466801e-02,-1.23673432e-01,4.41919118e-02,6.83653876e-02,6.54046610e-02,4.77948301e-02,-1.28682666e-02,1.07673751e-02,2.24039871e-02,4.44913879e-02,1.41964704e-02,6.82193041e-02…	-0.64815176,-0.4763655,-0.64890164,-1.5243804,-0.6799258,-0.22460353,-0.5590889,0.20372155,0.12806629,-0.87304705,-1.0761762,-0.9316646,-0.36097306,-0.9247199,-1.1208705,-0.6116283,-0.8329751,-0.27342814,-0.5084314,-0.5356581,-1.6182373,-0.8169954,-1.5271451,0.01876414,-0.9395673,-1.1737094,-0.88795257,-1.1941626,-0.9030024,-0.5211881,-0.85422647,-0.69412583,-0.41045776,-0.5874593,-0.44645345,-0.…	A	[0, 0, 1, 1, 0, 0, 0, 0]	english
zy145352vb93pb7u	-1.79310758e-02,-2.51348197e-01,2.63641961e-02,-1.41225755e-02,8.91326368e-02,-3.73238437e-02,-5.74145541e-02,2.35414747e-02,7.72285238e-02,8.41805041e-02,1.01592079e-01,3.11642699e-03,-1.16912248e-02,-2.11778641e-01,-3.59855592e-02,-1.22233637e-01,4.29585353e-02,1.02655321e-01,3.76783460e-02,3.48700657e-02,1.97694730e-03,-1.46026658e-02,3.54526564e-02,5.35299703e-02,9.15917847e-03,4.72372472e-02…	-7.56423593e-01,-4.57640469e-01,-6.45823121e-01,-1.55620515e+00,-7.66877294e-01,-3.40226322e-01,-6.49244189e-01,3.99958521e-01,1.76092684e-01,-1.03536999e+00,-1.14449418e+00,-9.96764541e-01,-4.63068128e-01,-1.09293771e+00,-1.24682558e+00,-6.58049226e-01,-8.31717134e-01,-2.63529629e-01,-6.05736077e-01,-7.62457013e-01,-1.63430321e+00,-8.87196243e-01,-1.53602481e+00,-6.16177917e-02,-9.80383575e-01,-…	B	[0, 0, 1, 1, 0, 0, 0, 0]	english
zy1454088kyq0knt	-2.57032402e-02,-4.04097706e-01,2.06015017e-02,-1.19332932e-02,8.74176994e-02,-3.74857262e-02,-5.18025011e-02,2.39374079e-02,3.97993959e-02,9.40979496e-02,9.99609530e-02,-5.29565429e-03,-1.91680230e-02,-2.77413160e-01,-1.28201395e-02,-8.91770422e-02,5.95804676e-02,8.20905045e-02,6.11108206e-02,5.24337515e-02,-6.10120967e-03,5.67875337e-03,1.41777936e-02,5.64696640e-02,2.74019577e-02,5.40885143e-0…	-7.02139437e-01,-4.58739907e-01,-4.56006438e-01,-1.47437799e+00,-5.66355884e-01,-1.21015191e-01,-4.79826689e-01,4.33117777e-01,2.45260239e-01,-8.59170258e-01,-1.06699264e+00,-9.40736234e-01,-4.03427154e-01,-9.79301274e-01,-1.18737984e+00,-6.62301660e-01,-7.19152868e-01,-3.78994823e-01,-5.61093509e-01,-6.58347666e-01,-1.51261950e+00,-6.56920850e-01,-1.35756731e+00,1.44737363e-01,-1.01236141e+00,-1…	B	[0, 0, 1, 1, 0, 0, 0, 0]	english
zy145419u6rynmfq	-1.45650841e-02,-3.69295388e-01,1.28022125e-02,-7.21649546e-03,9.56584066e-02,-3.25016603e-02,9.37787909e-03,3.19889262e-02,6.44581318e-02,7.14962482e-02,7.91793317e-02,-1.46048246e-02,1.32106163e-03,-2.43508622e-01,-1.09057566e-02,-1.36598721e-01,2.89350003e-02,7.41559416e-02,7.51944780e-02,4.25059348e-02,-2.05146708e-02,8.18534009e-03,1.78833641e-02,4.69597951e-02,8.48670863e-03,7.31845573e-02,…	-0.6648005,-0.5696407,-0.58606267,-1.4519526,-0.56714594,-0.12537163,-0.46802792,0.32084253,0.20811911,-0.7301312,-1.067494,-0.850224,-0.3362074,-0.89819455,-1.076176,-0.77897185,-0.7571147,-0.20561874,-0.47982395,-0.5722764,-1.530212,-0.73863816,-1.4122629,0.12585013,-0.9975546,-1.0822762,-0.78410625,-1.084278,-0.7903555,-0.36640537,-0.74188656,-0.6758079,-0.35390615,-0.54408383,-0.5701176,-0.62…	A	[0, 0, 1, 1, 0, 0, 0, 0]	english
zy215953gacfm5jk	-1.74826458e-02,-4.13001955e-01,-4.24879836e-05,2.33483911e-02,8.07179809e-02,-5.33283949e-02,5.09668775e-02,2.53543202e-02,3.36687379e-02,9.02493671e-02,1.06809393e-01,-6.78644655e-03,-1.98919699e-02,-1.72053888e-01,-1.27017582e-02,-1.00070253e-01,6.68447763e-02,8.03408995e-02,9.71527845e-02,3.20719965e-02,-4.78400942e-03,2.48849764e-02,1.34515408e-02,7.43818730e-02,-6.68189162e-03,7.54370242e-0…	-6.35825217e-01,-5.13162017e-01,-5.12428582e-01,-1.61004972e+00,-7.23185182e-01,-1.20362148e-01,-5.02128541e-01,3.36713701e-01,2.11334541e-01,-8.92720759e-01,-1.00426090e+00,-8.83335173e-01,-3.69357139e-01,-9.30814922e-01,-1.08330357e+00,-7.90858448e-01,-9.25560474e-01,-3.12634468e-01,-5.97787380e-01,-5.52248180e-01,-1.55379593e+00,-6.87342286e-01,-1.35383499e+00,4.66249585e-02,-1.01647890e+00,-1…	B	[0, 0, 1, 1, 1, 0, 1, 0]	english
zy220011sdb9cprq	-1.79676898e-02,-4.17200118e-01,3.60012380e-03,3.27813551e-02,7.03558773e-02,-5.25465831e-02,3.10070515e-02,2.56937854e-02,4.21273801e-03,7.52002969e-02,9.55362245e-02,-1.59998517e-02,-1.70472413e-02,-1.68568745e-01,-2.87941657e-02,-1.11616328e-01,6.78369701e-02,7.48084337e-02,9.47593525e-02,3.22110727e-02,9.71447863e-03,5.61212189e-04,1.54831423e-03,6.13803528e-02,1.12794545e-02,7.44578317e-02,-…	-6.81951821e-01,-4.10105109e-01,-5.68241477e-01,-1.52389634e+00,-6.64466381e-01,-2.29218096e-01,-5.61477363e-01,4.14029032e-01,2.91100681e-01,-8.64490628e-01,-1.06811059e+00,-8.99923086e-01,-4.07710761e-01,-9.27125752e-01,-1.09796035e+00,-5.66933215e-01,-8.58041525e-01,-2.08044767e-01,-5.05596280e-01,-5.67662060e-01,-1.59216166e+00,-6.47819161e-01,-1.38575578e+00,2.20138788e-01,-8.33905578e-01,-1…	B	[0, 0, 1, 1, 1, 0, 1, 0]	english
zy230210r1tj7a28	-1.99363474e-02,-3.51311892e-01,3.12035810e-02,2.27088369e-02,9.11574513e-02,-3.84265408e-02,1.02852061e-02,2.43016165e-02,1.43179130e-02,8.49377736e-02,1.06373586e-01,-3.64341610e-03,-2.59209648e-02,-1.73192397e-01,-2.47913115e-02,-1.26224458e-01,3.94769125e-02,9.87705141e-02,5.96972108e-02,5.35625964e-02,-3.32759172e-02,8.91476311e-03,2.91917361e-02,5.78868501e-02,-4.19766940e-02,7.46507570e-02…	-7.66707242e-01,-5.79316318e-01,-6.65593743e-01,-1.71751928e+00,-6.48154140e-01,-1.80624008e-01,-5.25238752e-01,3.49928051e-01,2.39324868e-01,-7.48278558e-01,-1.20870900e+00,-8.28855157e-01,-4.58493412e-01,-1.02629840e+00,-1.18563783e+00,-7.40583360e-01,-8.37004542e-01,-2.81774998e-01,-4.72325176e-01,-5.12309015e-01,-1.60351956e+00,-7.22346604e-01,-1.40350699e+00,1.63428634e-01,-9.60279167e-01,-1…	B	[0, 0, 1, 1, 1, 0, 1, 0]	english
zy230356ma5khfg0	-1.23120062e-02,-3.84277493e-01,-1.23351440e-02,1.73620582e-02,3.45744342e-02,-5.24731241e-02,1.33037090e-01,4.08554599e-02,5.80214858e-02,4.25402001e-02,4.90696132e-02,-1.92973576e-02,1.77233610e-02,-1.82520598e-01,-2.19729394e-02,-8.65510106e-02,9.88976583e-02,7.10306913e-02,9.62110013e-02,1.87983513e-02,-2.99953250e-03,1.71777513e-02,-3.79106030e-02,5.88539578e-02,2.01188028e-02,5.29614389e-02…	-0.7031215,-0.44964957,-0.50944775,-1.513627,-0.7009504,-0.22622105,-0.5070185,0.24304593,0.13991249,-0.9488837,-1.1651115,-0.89665365,-0.51000667,-0.9506908,-1.2613072,-0.8255988,-0.8223046,-0.27820298,-0.6015628,-0.6781685,-1.555548,-0.78252065,-1.4843986,0.05005398,-0.9374562,-1.1965625,-0.83347553,-1.234,-0.84866536,-0.47578433,-0.8515036,-0.72415507,-0.42825383,-0.5554168,-0.437597,-0.503239…	B	[0, 0, 0, 0, 1, 0, 0, 0]	english
zy0100183pdu8ssb	-7.35817431e-03,-4.94909704e-01,8.37915111e-03,2.58279424e-02,3.73714007e-02,-6.64085299e-02,9.74943042e-02,2.71209162e-02,3.84476148e-02,5.22580221e-02,7.75252059e-02,-4.96271141e-02,5.51403081e-03,-1.28901064e-01,-1.23234317e-02,-5.68019971e-02,9.16736573e-02,6.78413510e-02,9.93563160e-02,1.76976901e-03,-1.22349113e-02,2.71282755e-02,-3.44424509e-02,8.27532485e-02,3.25332880e-02,5.82663529e-02,…	-0.7287641,-0.5053927,-0.690365,-1.5664712,-0.7467462,-0.2640237,-0.61009234,0.32915208,0.16313532,-0.96458244,-1.0395018,-0.9669576,-0.4121185,-1.0018784,-1.201066,-0.7348298,-0.9149943,-0.421682,-0.61755455,-0.6407335,-1.6190226,-0.71944165,-1.4488754,0.08382369,-1.0916243,-1.3255645,-0.96928203,-1.2821318,-0.99279726,-0.5121146,-0.9796419,-0.89875686,-0.54833025,-0.67445385,-0.5193035,-0.63699…	B	[0, 0, 0, 0, 0, 0, 0, 0]	english
zy172225k2xc58gd	-1.13046705e-03,-4.99128997e-01,-2.27575954e-02,3.42717767e-02,8.28742329e-03,-5.92677817e-02,1.52791619e-01,2.26774663e-02,3.88065353e-02,3.83439697e-02,5.92580661e-02,1.37791608e-03,-1.11949435e-02,-1.53596789e-01,2.67895102e-03,-5.06758168e-02,1.12614930e-01,8.03822950e-02,1.05452590e-01,5.88267762e-03,2.04694383e-02,2.05346718e-02,-5.69165349e-02,9.69381332e-02,4.97603416e-02,4.93085794e-02,2…	-7.25919902e-01,-5.59933305e-01,-5.23495018e-01,-1.45362711e+00,-7.44931638e-01,-1.95965067e-01,-5.70695221e-01,4.61140543e-01,2.33683020e-01,-7.95499325e-01,-1.07531095e+00,-7.48975039e-01,-2.79575050e-01,-8.63626957e-01,-1.05399787e+00,-6.92179382e-01,-7.69918561e-01,-1.60158575e-01,-4.60702509e-01,-5.27653217e-01,-1.64417005e+00,-7.09829390e-01,-1.36005008e+00,1.80517673e-01,-1.01818883e+00,-1…	A	[0, 0, 0, 0, 0, 0, 0, 0]	english
zy1734262kdphqwg	-3.39111909e-02,-3.81477892e-01,-1.24172196e-02,2.88868882e-02,2.45866012e-02,-7.38663226e-02,1.26337767e-01,3.52495760e-02,1.64297149e-02,5.26815206e-02,3.28517109e-02,-1.91589873e-02,1.06328605e-02,-5.12825958e-02,3.19416374e-02,-6.29796833e-02,1.03085235e-01,7.25970566e-02,1.30111828e-01,1.24722775e-02,2.21390799e-02,1.76755060e-02,-3.28171626e-02,8.44995156e-02,5.39931282e-02,5.77681251e-02,-…	-6.56548023e-01,-5.07344007e-01,-6.34949625e-01,-1.58999932e+00,-7.11448431e-01,-1.70666575e-01,-6.24094546e-01,4.01313007e-01,2.54157364e-01,-9.73637283e-01,-1.10416782e+00,-1.05431318e+00,-4.66446996e-01,-1.02976537e+00,-1.21063113e+00,-6.30101204e-01,-9.50579941e-01,-3.55976999e-01,-5.30184031e-01,-6.39379382e-01,-1.69476831e+00,-9.04640138e-01,-1.50245249e+00,6.50273412e-02,-9.98661280e-01,-1…	A	[0, 0, 0, 0, 0, 0, 0, 0]	english
zy1735006gf1gk3y	-3.20140086e-02,-3.86151254e-01,-3.27393599e-02,2.75187548e-02,6.17802469e-03,-6.50063306e-02,1.00464076e-01,2.38815881e-02,3.43239168e-03,4.50402908e-02,2.22448222e-02,1.09129269e-02,1.08283274e-02,-1.65590435e-01,1.72874946e-02,-6.67573065e-02,1.02093928e-01,5.14545254e-02,8.77300128e-02,1.83020942e-02,2.19495613e-02,-1.23947170e-02,-5.79894111e-02,5.39401919e-02,4.10296097e-02,3.04009207e-02,-…	-0.6595374,-0.48655766,-0.56292903,-1.4979696,-0.68904674,-0.25634563,-0.5532898,0.35708794,0.16326374,-0.90751994,-0.9181113,-0.723512,-0.3099846,-0.84881973,-0.96067953,-0.6298398,-0.7451546,-0.21202438,-0.45568368,-0.51838535,-1.5017594,-0.7745068,-1.3542914,0.12256847,-0.9951304,-1.1556712,-0.83232045,-1.1587808,-0.85582674,-0.41759813,-0.95143175,-0.77769613,-0.54501617,-0.5843265,-0.4497091…	A	[0, 0, 0, 0, 0, 0, 0, 0]	english
zy173512sf4kswse	-2.38556918e-02,-4.28729773e-01,8.27739853e-03,1.74077749e-02,8.25686604e-02,-4.76242825e-02,4.24839780e-02,2.99907364e-02,6.85344338e-02,7.53805786e-02,7.99846351e-02,8.50102957e-03,-6.58080122e-03,-2.11006492e-01,-3.15142237e-03,-1.14054546e-01,6.20499328e-02,6.95737898e-02,8.30188543e-02,3.83401699e-02,-1.98398693e-03,2.02745609e-02,1.93307102e-02,6.45985007e-02,8.33481736e-03,6.81083053e-02,-…	-7.97219336e-01,-5.22162676e-01,-6.48362100e-01,-1.62595677e+00,-8.00537229e-01,-3.60011518e-01,-7.40161061e-01,4.45596367e-01,1.59662604e-01,-8.28406096e-01,-1.07286251e+00,-9.10499215e-01,-4.39628482e-01,-1.03649044e+00,-1.21314776e+00,-7.33017743e-01,-9.48060870e-01,-2.55407959e-01,-5.58054566e-01,-5.69304645e-01,-1.68269241e+00,-9.05101299e-01,-1.54273415e+00,-2.36008484e-02,-1.10747254e+00,-…	A	[0, 0, 1, 1, 0, 0, 0, 0]	english
zy173522jfjn3403	-4.91042584e-02,-3.52358401e-01,3.45304534e-02,3.03406920e-02,9.34333354e-02,-3.04068662e-02,2.99250837e-02,3.59689370e-02,-7.66386045e-04,9.04930830e-02,9.18045044e-02,1.22937583e-03,-2.89636590e-02,-1.95049614e-01,-5.64583130e-02,-1.17792003e-01,3.70373987e-02,1.03111617e-01,3.07809822e-02,5.76575734e-02,-2.35092100e-02,9.78349429e-03,3.85880396e-02,7.25104660e-02,8.73910263e-04,8.14036429e-02,…	-7.51992762e-01,-5.11738896e-01,-6.47359908e-01,-1.69787955e+00,-8.28813851e-01,-2.37241521e-01,-5.85077763e-01,4.85248625e-01,3.41457486e-01,-7.97924101e-01,-9.86003637e-01,-9.07632947e-01,-3.18620741e-01,-9.25941527e-01,-1.23261726e+00,-5.61238348e-01,-8.58038306e-01,-3.51282001e-01,-6.15865231e-01,-6.06301546e-01,-1.64576554e+00,-8.45325828e-01,-1.57274926e+00,5.91236949e-02,-9.93885398e-01,-1…	A	[0, 1, 1, 0, 0, 0, 1, 0]	english
zy2203560xgd44ny	-8.53435043e-03,-3.71710092e-01,4.87643294e-03,1.40887108e-02,6.91963658e-02,-4.19660173e-02,6.64140880e-02,2.02902593e-02,2.13343650e-02,7.93795586e-02,6.83273822e-02,1.68834738e-02,-8.82655906e-04,-1.78583413e-01,-2.22044578e-03,-1.13175236e-01,7.71939978e-02,7.30889440e-02,9.61666852e-02,3.14663574e-02,1.39360502e-03,1.17913093e-02,-5.01440954e-04,6.18371964e-02,5.00362320e-03,7.90460259e-02,-…	-7.10296094e-01,-5.03019929e-01,-5.94817281e-01,-1.56540239e+00,-7.49680758e-01,-2.44972959e-01,-6.88694835e-01,5.53955078e-01,3.01107526e-01,-8.75140846e-01,-1.06650484e+00,-8.73103440e-01,-2.53817558e-01,-9.53389406e-01,-1.10535085e+00,-6.33210063e-01,-8.35529149e-01,-3.96088421e-01,-5.30502260e-01,-5.41983664e-01,-1.64127994e+00,-7.33217716e-01,-1.43862116e+00,2.35963404e-01,-9.53753650e-01,-1…	B	[0, 0, 1, 1, 0, 0, 1, 0]	english
zy23003660v3dqrc	-5.97220566e-03,-4.76812363e-01,-3.61915007e-02,1.01691345e-02,9.92364157e-03,-7.97575712e-02,9.15433615e-02,1.70616601e-02,3.89364106e-03,5.19078150e-02,-1.28397662e-02,-5.01604900e-02,-7.09982822e-03,-2.02358276e-01,1.16818668e-02,-8.56271237e-02,1.10187486e-01,5.82156032e-02,9.89817157e-02,7.63574475e-03,3.42065957e-03,-1.73377171e-02,-6.10968918e-02,6.97579458e-02,6.71244413e-02,5.13947234e-0…	-6.53053224e-01,-5.16085684e-01,-5.73089421e-01,-1.57722187e+00,-6.88054681e-01,-1.92148060e-01,-5.21666229e-01,4.78738487e-01,3.73397440e-01,-8.37865531e-01,-1.10624814e+00,-9.05383110e-01,-3.68521214e-01,-9.46557581e-01,-1.12593877e+00,-6.90216124e-01,-8.94936919e-01,-3.08265775e-01,-5.02222538e-01,-6.18762672e-01,-1.62360787e+00,-7.42785633e-01,-1.38904572e+00,1.95527375e-01,-9.06664431e-01,-1…	C	[0, 0, 0, 0, 0, 0, 0, 0]	english
zy230924rewmburn	-2.11492330e-02,-5.00642538e-01,-3.61882150e-02,1.67993195e-02,1.33123184e-02,-7.40820915e-02,9.45231915e-02,9.18554515e-03,2.44776160e-02,5.98084480e-02,2.03403318e-03,-5.59994131e-02,-2.35576499e-02,-2.05846697e-01,1.27990730e-04,-6.74742460e-02,1.02636546e-01,4.47509512e-02,8.72818232e-02,3.22677428e-03,-6.65474869e-03,-1.22215264e-02,-6.07918277e-02,6.31305128e-02,6.00777119e-02,6.28676414e-0…	-0.57272375,-0.38868964,-0.52036417,-1.5089623,-0.6625227,-0.18727846,-0.52934694,0.55601907,0.32682422,-0.74124527,-1.150293,-0.98594314,-0.34169525,-1.0898677,-1.2043427,-0.7131144,-0.9540811,-0.37170583,-0.6895179,-0.6140573,-1.618179,-0.8041978,-1.3540618,0.0978036,-0.96123123,-1.1674247,-0.73223937,-1.1022888,-0.84466165,-0.34915176,-0.8178537,-0.84354657,-0.44785324,-0.48631316,-0.33974686,…	B	[0, 0, 0, 0, 0, 0, 0, 0]	english
zy2322487vbm2k8m	-1.92647502e-02,-5.00908911e-01,-3.82927060e-02,1.12748304e-02,6.39441563e-03,-8.08001980e-02,8.37616026e-02,1.90002769e-02,2.10965853e-02,5.26980720e-02,-1.03581566e-02,-4.86027040e-02,-8.16247705e-03,-2.23926276e-01,1.43889003e-02,-8.26757252e-02,1.07945979e-01,6.22149184e-02,9.25227255e-02,6.76767807e-03,4.74058930e-03,-1.70959830e-02,-6.79652691e-02,6.60631806e-02,6.63748160e-02,5.31795435e-0…	-6.87174261e-01,-4.57199097e-01,-4.92025584e-01,-1.56286359e+00,-7.90775478e-01,-2.44166777e-01,-7.05848634e-01,4.20901686e-01,2.59425133e-01,-8.77321124e-01,-1.08077216e+00,-9.03079212e-01,-4.19526398e-01,-1.01214981e+00,-1.18811154e+00,-6.71005070e-01,-8.45528901e-01,-2.18069434e-01,-5.10107934e-01,-5.46745777e-01,-1.70638096e+00,-8.32770228e-01,-1.53776050e+00,-5.50235948e-03,-9.49910879e-01,-…	C	[0, 0, 0, 0, 0, 0, 0, 0]	english
zy232933as2xne16	-6.71479758e-03,-4.44386691e-01,-2.90472023e-02,7.36179668e-03,-6.03003544e-04,-6.89207092e-02,1.05848245e-01,2.81870104e-02,-3.88055108e-04,4.81056049e-02,3.20676016e-04,-3.51716988e-02,3.65971448e-03,-2.35409260e-01,-1.21115893e-02,-8.96896794e-02,1.15894876e-01,6.54465929e-02,8.97369608e-02,1.86956301e-02,1.48195110e-03,-2.86027901e-02,-7.05724210e-02,4.06470858e-02,5.65814897e-02,4.76170704e-…	-6.51348889e-01,-2.63415039e-01,-5.34363866e-01,-1.44321918e+00,-6.45390987e-01,-7.12521374e-02,-4.83712375e-01,5.85210800e-01,4.40214068e-01,-8.46089542e-01,-9.29047346e-01,-7.47370183e-01,-2.43918419e-01,-9.15831208e-01,-1.00464427e+00,-7.33712852e-01,-9.33840096e-01,-2.50267416e-01,-5.32851994e-01,-5.35295486e-01,-1.62707055e+00,-8.13053131e-01,-1.51321387e+00,1.68595552e-01,-9.40342307e-01,-1…	C	[0, 0, 0, 0, 0, 0, 0, 0]	english
zy1430593ymvcpas	-5.10103256e-03,-4.00516212e-01,1.76304989e-02,3.11991107e-02,9.04651433e-02,-4.04479876e-02,4.94685099e-02,3.07799801e-02,4.15064655e-02,8.20616931e-02,8.56647789e-02,1.44482031e-03,-1.30661055e-02,-1.87632710e-01,-8.03750660e-03,-9.83040705e-02,6.45500720e-02,8.93437415e-02,8.42042118e-02,3.11879665e-02,-6.45046495e-03,7.90446997e-03,2.82717459e-02,8.70103538e-02,8.70063715e-03,7.84388781e-02,-…	-6.97305024e-01,-3.92862171e-01,-6.50522947e-01,-1.58364952e+00,-6.73365116e-01,-2.66571492e-01,-5.76585174e-01,4.26745743e-01,2.45289743e-01,-9.46274102e-01,-9.75315690e-01,-8.65354002e-01,-4.17022645e-01,-1.00915527e+00,-1.20292842e+00,-6.51984513e-01,-8.69244576e-01,-1.86566293e-01,-5.27599633e-01,-6.15314484e-01,-1.60658443e+00,-7.43922830e-01,-1.32514024e+00,5.61625659e-02,-9.06451225e-01,-1…	A	[0, 0, 1, 1, 0, 0, 0, 0]	english
zy1431231g32sssj	-2.76698694e-02,-4.11097527e-01,2.49406993e-02,3.92709151e-02,8.53150263e-02,-2.73169354e-02,2.14392245e-02,2.19090991e-02,8.40299726e-02,8.16329122e-02,7.75364637e-02,-2.33299248e-02,-1.23072062e-02,-2.04496011e-01,-6.71135169e-03,-1.14681661e-01,6.28264248e-02,6.36830851e-02,9.30238217e-02,5.19260429e-02,-1.34201730e-02,6.72349799e-03,1.77841149e-02,7.39815459e-02,-6.77866396e-03,8.78152698e-02…	-7.53854394e-01,-4.87679750e-01,-6.42625928e-01,-1.62569535e+00,-7.80589104e-01,-1.89399496e-01,-5.37617087e-01,4.45719212e-01,2.64556587e-01,-8.44249129e-01,-1.16414154e+00,-9.63835895e-01,-4.87476587e-01,-1.06621552e+00,-1.22722197e+00,-7.80764341e-01,-8.73863578e-01,-3.78338337e-01,-5.62924445e-01,-6.54552579e-01,-1.68890166e+00,-7.02358007e-01,-1.47364342e+00,1.24676511e-01,-8.91545773e-01,-1…	A	[0, 0, 1, 1, 0, 0, 0, 0]	english
zy1432078tasyp0u	-1.11332955e-02,-4.60493386e-01,1.56535134e-02,2.63686962e-02,8.92353356e-02,-4.92176376e-02,6.41164854e-02,3.12741026e-02,5.99343069e-02,9.07828808e-02,7.97683895e-02,-5.92233520e-03,-9.13042948e-03,-2.44154900e-01,-1.60525832e-02,-1.15641505e-01,6.57121763e-02,7.59742334e-02,8.98987800e-02,4.67440784e-02,-1.68557446e-02,1.73046868e-02,2.20120512e-02,6.28840849e-02,1.03604980e-03,7.79235661e-02,…	-6.49768293e-01,-4.22242224e-01,-5.13532639e-01,-1.50165319e+00,-6.48931026e-01,-1.55269518e-01,-5.19229770e-01,4.39685673e-01,2.48058408e-01,-9.77262676e-01,-1.11536717e+00,-9.78807390e-01,-5.07650852e-01,-1.02883542e+00,-1.26361895e+00,-8.11264336e-01,-9.10446227e-01,-4.36479747e-01,-7.02108920e-01,-6.88451111e-01,-1.60770249e+00,-8.13971400e-01,-1.52198792e+00,5.57571277e-02,-1.02591968e+00,-1…	A	[0, 0, 1, 1, 0, 0, 0, 0]	english
zy1432363hcwkjys	-1.99694633e-02,-4.91790622e-01,8.60797521e-03,3.51551883e-02,2.99750622e-02,-6.33378848e-02,1.18048750e-01,4.33105603e-02,7.30517805e-02,5.69421947e-02,5.47883213e-02,-3.65193263e-02,-1.14351064e-02,-1.04226515e-01,3.76302935e-02,-2.58255359e-02,1.04621433e-01,8.84691104e-02,1.21262021e-01,1.21924917e-04,5.26845688e-03,4.84830439e-02,-3.23149636e-02,9.82663631e-02,1.35531528e-02,4.41666842e-02,-…	-5.98040998e-01,-4.97808635e-01,-6.23885334e-01,-1.47534001e+00,-6.23704314e-01,-1.12940148e-01,-4.86563146e-01,4.80642647e-01,3.05695117e-01,-7.85840690e-01,-1.09888041e+00,-9.01660681e-01,-3.58264953e-01,-1.01305079e+00,-1.17494428e+00,-6.35166347e-01,-9.01580393e-01,-3.49240661e-01,-5.80591321e-01,-5.63650846e-01,-1.65434325e+00,-7.75901973e-01,-1.44312346e+00,9.65234041e-02,-9.97878015e-01,-1…	B	[0, 0, 0, 0, 0, 0, 0, 0]	english
zy1432556h6tgn96	-1.90351103e-02,-5.34388483e-01,-1.14726787e-02,1.10264672e-02,2.23767702e-02,-6.77298233e-02,9.58706290e-02,4.73420992e-02,5.12748025e-02,4.40691449e-02,6.29044920e-02,-3.12628746e-02,1.07089160e-02,-8.71777162e-02,-1.94792822e-02,-2.78100390e-02,9.88028049e-02,6.50888309e-02,1.09527200e-01,-3.48736579e-03,-7.42006535e-03,-2.26445292e-04,-6.06462955e-02,6.37179390e-02,5.81719093e-02,5.00892922e-…	-0.75674385,-0.6298496,-0.49544266,-1.5583243,-0.7037323,-0.25980288,-0.62747586,0.5004347,0.3370123,-0.9144823,-0.9890491,-0.82048255,-0.35928684,-0.9662817,-1.1581343,-0.6702221,-0.82562095,-0.2863777,-0.6137315,-0.6028333,-1.6616207,-0.7836296,-1.4773935,-0.0586133,-1.1149652,-1.2177129,-0.9492112,-1.2196403,-0.9663669,-0.5087646,-1.0241312,-0.828652,-0.56844836,-0.71182704,-0.5307116,-0.70581…	B	[0, 0, 0, 0, 0, 0, 0, 0]	english
zy143316taxrt4n3	-1.37666715e-02,-4.03074086e-01,1.30721480e-02,1.44726885e-02,8.46735984e-02,-3.45096514e-02,4.95715514e-02,2.20813304e-02,4.42981645e-02,9.13287103e-02,7.19586834e-02,-2.19475944e-02,-5.48409158e-03,-1.85940415e-01,-7.45129213e-03,-7.26658627e-02,9.02007744e-02,9.07422453e-02,1.11830309e-01,2.34465748e-02,-2.11872510e-03,1.72904320e-02,1.28720924e-02,7.94963762e-02,-7.80774560e-03,6.11255988e-02…	-7.12725341e-01,-4.96680826e-01,-6.05497301e-01,-1.56970513e+00,-7.17151880e-01,-3.14146996e-01,-5.77011228e-01,2.65642017e-01,1.68751538e-01,-7.59145617e-01,-1.05329037e+00,-8.90476167e-01,-3.86048764e-01,-1.00013673e+00,-1.13682985e+00,-6.54674113e-01,-8.32346082e-01,-2.60792106e-01,-5.38918018e-01,-6.01081073e-01,-1.66163337e+00,-7.27111578e-01,-1.47433662e+00,1.48693383e-01,-1.05466878e+00,-1…	A	[0, 0, 1, 1, 0, 0, 0, 0]	english
zy1433438g17nds4	-3.99647979e-04,-4.84521598e-01,4.50537819e-03,2.39540404e-03,3.35295163e-02,-4.94388901e-02,6.60234988e-02,5.43645695e-02,9.40285623e-02,6.78503588e-02,7.58004338e-02,-2.77454387e-02,1.77145526e-02,-1.10898539e-01,-2.45735310e-02,-4.21513133e-02,1.01011232e-01,8.86631310e-02,1.39690354e-01,1.81416459e-02,-7.86960404e-03,1.97585858e-02,-2.86300089e-02,6.59609735e-02,1.30023835e-02,3.85767072e-02,…	-0.6678449,-0.50232613,-0.5428413,-1.4734294,-0.7443482,-0.40135396,-0.66172993,0.27036875,0.14538038,-0.97397316,-1.1200382,-0.8766779,-0.45419708,-0.9782399,-1.193201,-0.7446815,-1.0313073,-0.32659835,-0.55751777,-0.61514175,-1.6194296,-0.76431406,-1.523768,0.08260968,-0.92215544,-1.2243965,-0.83977604,-1.1826901,-0.921553,-0.41057056,-1.0172246,-0.8585055,-0.59076256,-0.62061936,-0.4607873,-0.…	A	[0, 0, 0, 0, 0, 0, 0, 0]	english
zy143400apjpcn1g	-2.00921334e-02,-4.60135162e-01,2.03860514e-02,2.30654627e-02,1.03990696e-01,-3.60111445e-02,-7.56917521e-04,2.05740072e-02,6.65014908e-02,8.43301564e-02,7.95600489e-02,6.08324213e-03,-1.00902859e-02,-2.16280863e-01,-3.06299925e-02,-1.18694067e-01,3.94442156e-02,8.34625065e-02,1.07889466e-01,4.52931896e-02,5.78661449e-03,1.81149021e-02,3.36740278e-02,6.88467249e-02,8.39459151e-03,7.34676644e-02,-…	-7.84768403e-01,-6.62645578e-01,-5.87311924e-01,-1.53248441e+00,-7.24594891e-01,-1.54575035e-01,-5.68017900e-01,3.83711576e-01,3.18325222e-01,-6.95381939e-01,-9.84736860e-01,-8.43793571e-01,-2.66048640e-01,-9.48923469e-01,-1.10426891e+00,-7.46637523e-01,-9.28450346e-01,-1.86843038e-01,-6.05648696e-01,-5.23608863e-01,-1.56490958e+00,-7.25468397e-01,-1.42576838e+00,1.70062721e-01,-9.25231218e-01,-1…	A	[0, 0, 1, 1, 0, 0, 0, 0]	english
zy1434217ym8ykm0	-1.61801800e-02,-4.69552577e-01,1.96263399e-02,4.33497950e-02,7.42431730e-02,-2.95597166e-02,4.93794270e-02,3.82033214e-02,4.98114824e-02,7.49531835e-02,6.16280213e-02,-4.68281563e-03,5.87113574e-03,-1.73908830e-01,1.26663800e-02,-1.20756023e-01,5.79058230e-02,9.43082497e-02,1.18462935e-01,2.47607604e-02,1.78610301e-03,1.01999864e-02,2.88031511e-02,7.61694685e-02,-1.50513528e-02,8.23979825e-02,-3…	-7.35114753e-01,-6.30871236e-01,-5.40176034e-01,-1.57230890e+00,-7.46829152e-01,-2.77849972e-01,-7.01202154e-01,4.59893554e-01,2.89101660e-01,-8.34336340e-01,-1.12188327e+00,-9.70470846e-01,-5.30554950e-01,-1.12502372e+00,-1.23448455e+00,-8.63562882e-01,-8.95312011e-01,-3.05846989e-01,-6.22528970e-01,-7.44219065e-01,-1.66327178e+00,-8.04910898e-01,-1.57089198e+00,6.44398108e-02,-1.11614776e+00,-1…	A	[0, 0, 1, 1, 0, 0, 0, 0]	english
zy143452gw7x3m7p	-1.87847596e-02,-6.71604574e-01,-1.20774540e-03,3.87687632e-03,1.31452009e-02,-3.32225114e-02,7.58099258e-02,6.01798669e-02,7.32491836e-02,5.96050024e-02,7.55750611e-02,-2.57613678e-02,1.13823696e-03,-1.37257829e-01,-2.23665722e-02,-5.92182092e-02,1.24317676e-01,4.80218045e-02,4.73228805e-02,6.62455754e-03,-1.45996381e-02,2.29611862e-02,-3.46287675e-02,7.58669898e-02,3.81961316e-02,5.30717410e-02…	-6.87154830e-01,-4.69141483e-01,-6.16202891e-01,-1.60350561e+00,-7.71519363e-01,-2.37669393e-01,-5.79337060e-01,4.36732113e-01,2.46252418e-01,-8.99333119e-01,-1.06092274e+00,-9.47959244e-01,-3.84413362e-01,-9.88893747e-01,-1.06026196e+00,-7.86316216e-01,-9.70625579e-01,-2.99083441e-01,-6.53648674e-01,-6.44184530e-01,-1.70810449e+00,-8.07816267e-01,-1.56125247e+00,-8.35471042e-03,-1.06447697e+00,-…	B	[0, 0, 0, 0, 0, 0, 0, 0]	english
zy143512t40ypqn8	-1.81222856e-02,-4.42361414e-01,-6.32019388e-03,2.82024499e-02,7.22799599e-02,-5.43532372e-02,6.80672675e-02,3.33653912e-02,4.46450599e-02,7.56820291e-02,8.80198479e-02,-2.75915563e-02,1.16152326e-02,-1.69014141e-01,-3.38756070e-02,-1.21912658e-01,5.90896234e-02,7.70177171e-02,1.11066431e-01,3.36952582e-02,-2.07613781e-02,4.83288197e-03,9.99542139e-03,6.00614212e-02,7.64797535e-03,6.95514232e-02,…	-0.63816625,-0.51603884,-0.49165487,-1.4990683,-0.6884196,-0.1949473,-0.60695446,0.52283925,0.36459535,-0.85487217,-1.0853591,-0.8167532,-0.25332627,-1.041585,-1.0810969,-0.6757097,-0.96891606,-0.3135698,-0.6091003,-0.63113046,-1.6526176,-0.79990065,-1.4994389,0.10912694,-1.0233028,-1.1284342,-0.8690162,-1.1683396,-0.8208176,-0.31511676,-0.99335515,-0.8978119,-0.6313804,-0.53520525,-0.36054215,-0…	A	[0, 0, 1, 1, 0, 0, 0, 0]	english
zy000811aej3rk5b	-2.64076963e-02,-3.26712132e-01,1.77083462e-02,2.10254490e-02,8.46730098e-02,-4.54922840e-02,5.79605848e-02,2.21439563e-02,3.95973474e-02,7.93353319e-02,8.06169063e-02,-1.84074808e-02,-2.73928754e-02,-1.77376151e-01,8.38796049e-03,-1.29132688e-01,7.19491541e-02,7.46855438e-02,1.71393692e-01,3.43241878e-02,-1.09928017e-02,1.60589106e-02,2.49212757e-02,7.10185766e-02,-2.53905449e-02,7.14020282e-02,…	-0.8266081,-0.5444612,-0.6576939,-1.6103225,-0.7207373,-0.349367,-0.6481096,0.2591836,0.20450033,-0.8456119,-1.0743036,-0.88865405,-0.34614295,-0.9610649,-1.2986885,-0.7234856,-0.8445525,-0.32221815,-0.59358245,-0.6944807,-1.6704094,-0.8204574,-1.5922518,0.11217634,-0.96972865,-1.2430439,-0.88523686,-1.2886612,-0.9120374,-0.46568283,-0.99367166,-0.84228694,-0.64336926,-0.6765561,-0.604801,-0.6449…	A	[0, 0, 1, 1, 0, 0, 0, 0]	english
zy0010369t26kbyp	-2.76697846e-03,-3.93654287e-01,3.59127531e-03,3.29638422e-02,9.93560404e-02,-4.65797074e-02,2.76164263e-02,4.38745618e-02,8.16508681e-02,6.32925034e-02,5.95077425e-02,-8.27405602e-05,-2.92240046e-02,-1.54851794e-01,-3.63292592e-03,-1.19547814e-01,5.97862229e-02,7.16366917e-02,8.26694593e-02,3.50606404e-02,2.53343431e-04,2.04714276e-02,-4.09079343e-03,5.77448308e-02,1.26608163e-02,8.38594511e-02,…	-5.65214276e-01,-5.07447243e-01,-5.46062827e-01,-1.53274322e+00,-6.38018966e-01,-7.81544447e-02,-4.84339774e-01,5.06963432e-01,2.71954000e-01,-8.90537858e-01,-1.04243040e+00,-8.63234639e-01,-4.13438767e-01,-1.01965666e+00,-1.10085261e+00,-6.45958066e-01,-8.19750071e-01,-2.73377419e-01,-5.87044299e-01,-5.91794550e-01,-1.63524044e+00,-7.12880731e-01,-1.46774316e+00,1.53635114e-01,-1.01954937e+00,-1…	A	[0, 0, 0, 0, 0, 0, 0, 0]	english
zy001109keffnqd6	-2.01791227e-02,-3.53024483e-01,4.40165475e-02,1.17110312e-02,1.18186712e-01,-3.31594720e-02,6.31545787e-04,3.43855321e-02,2.88449693e-03,8.26802105e-02,7.91329890e-02,-6.14972925e-03,-5.18897362e-03,-2.23955780e-01,-4.13105562e-02,-1.32168114e-01,2.06004344e-02,1.12615958e-01,1.54682994e-02,5.62623814e-02,-1.34876408e-02,6.83568092e-03,3.94204333e-02,6.22164086e-02,-2.22434178e-02,7.30410665e-02…	-6.27684474e-01,-4.42135572e-01,-5.45644820e-01,-1.57522023e+00,-6.82101071e-01,-1.73907787e-01,-5.63910246e-01,5.60836375e-01,3.45417529e-01,-9.23713565e-01,-1.05164826e+00,-9.52982068e-01,-4.19089973e-01,-1.01568079e+00,-1.21776044e+00,-6.37492716e-01,-7.92177320e-01,-3.40477705e-01,-4.75898743e-01,-5.99955380e-01,-1.64040816e+00,-6.63949192e-01,-1.43984234e+00,1.42466947e-01,-9.72836852e-01,-1…	A	[0, 0, 1, 0, 0, 0, 0, 0]	english
zy1416289txp5qxw	-9.76423826e-03,-2.54726946e-01,2.20418796e-02,1.74885876e-02,1.33616924e-01,-8.57669860e-02,3.00144795e-02,5.03929742e-02,1.55102745e-01,1.25606000e-01,8.39995742e-02,-4.10438180e-02,-2.95422394e-02,-1.12756796e-01,-6.60301819e-02,-1.47811040e-01,3.25528644e-02,1.75140485e-01,9.73242298e-02,4.42682952e-02,1.69333294e-02,5.35430796e-02,1.27243713e-01,5.57759330e-02,-4.96805832e-02,4.63216081e-02,…	-7.06570387e-01,-6.58679187e-01,-5.81906021e-01,-1.39177036e+00,-5.95994234e-01,-2.64043093e-01,-5.27181089e-01,3.89004141e-01,3.17161560e-01,-7.73514509e-01,-1.25938165e+00,-9.53129768e-01,-4.46567059e-01,-9.50096846e-01,-9.99878109e-01,-9.73051727e-01,-9.53271687e-01,-2.11151063e-01,-3.78251642e-01,-5.90636730e-01,-1.53149891e+00,-6.22754812e-01,-1.27625179e+00,2.84476310e-01,-8.04576218e-01,-1…	A	[0, 0, 0, 0, 0, 0, 0, 0]	english
zy210414mr5hb9ty	-4.26160172e-02,-4.17960048e-01,1.36131160e-02,1.24995913e-02,9.11565423e-02,-4.97963205e-02,5.63460924e-02,3.42613310e-02,8.32772329e-02,7.90178999e-02,8.06219801e-02,-1.22915045e-03,-8.83844495e-03,-1.56753242e-01,-1.01287961e-02,-1.14649877e-01,6.99502751e-02,5.38348630e-02,1.65170550e-01,2.90361699e-02,-1.92487352e-02,7.40450853e-03,1.57659091e-02,6.58338740e-02,-5.86806750e-03,7.79137090e-02…	-7.17721701e-01,-5.46450913e-01,-5.62216759e-01,-1.48314989e+00,-5.78368962e-01,-2.22536564e-01,-5.10162830e-01,2.32445300e-01,4.62802649e-02,-7.80649066e-01,-1.02945280e+00,-8.67007017e-01,-4.57588196e-01,-9.58536029e-01,-1.00756371e+00,-8.51115763e-01,-8.89387965e-01,-2.95430481e-01,-4.82286870e-01,-6.23959243e-01,-1.52513266e+00,-8.01551640e-01,-1.46284354e+00,1.33728385e-01,-1.02913332e+00,-1…	A	[0, 0, 1, 1, 0, 0, 1, 0]	english
zy210720c8rtj3kv	2.16864469e-03,-4.36495095e-01,4.16260166e-03,-2.93524330e-03,8.06438550e-02,-4.59104106e-02,7.91892931e-02,2.06696708e-02,6.35342300e-02,9.82502103e-02,9.94473398e-02,-1.33865401e-02,-3.37389335e-02,-1.64703563e-01,5.06210234e-03,-9.63102579e-02,9.44109485e-02,7.01119155e-02,1.30021989e-01,3.73114869e-02,-2.19068900e-02,2.95459293e-02,5.84934978e-03,8.71313214e-02,-2.66483612e-03,7.19155371e-02,…	-6.87955737e-01,-3.65055382e-01,-5.32066882e-01,-1.46066511e+00,-5.10785580e-01,-1.95031643e-01,-5.49129128e-01,4.79330480e-01,3.32582653e-01,-8.67144942e-01,-1.04486620e+00,-8.84743094e-01,-3.82185102e-01,-9.12524581e-01,-1.12848067e+00,-6.12925649e-01,-7.84193754e-01,-2.52956033e-01,-4.44368303e-01,-5.59139729e-01,-1.59018660e+00,-6.91179931e-01,-1.49848723e+00,1.63165420e-01,-8.49363208e-01,-1…	A	[0, 0, 1, 0, 0, 0, 1, 0]	english
zy2110566bc48r2s	-1.83819123e-02,-4.05673057e-01,1.18989255e-02,1.17703080e-02,8.96333456e-02,-4.53929454e-02,3.84144150e-02,2.89980620e-02,5.80667593e-02,8.13380778e-02,7.96596780e-02,1.60586946e-02,-7.44747370e-03,-1.99880376e-01,-1.45764668e-02,-1.05541363e-01,6.18639924e-02,7.57368952e-02,8.21666867e-02,4.19513248e-02,-5.35232667e-03,2.33674385e-02,1.94462854e-02,6.48712665e-02,8.96407291e-03,6.40304089e-02,-…	-7.49568224e-01,-5.13485909e-01,-5.77071667e-01,-1.59033930e+00,-7.63987720e-01,-2.12235436e-01,-5.78247428e-01,4.38940227e-01,2.95251310e-01,-9.38367724e-01,-1.01786232e+00,-7.93997705e-01,-3.20046037e-01,-9.46336210e-01,-1.19845319e+00,-8.16349208e-01,-8.24491858e-01,-3.23211432e-01,-6.54417634e-01,-5.32024026e-01,-1.61088586e+00,-7.60503650e-01,-1.49878073e+00,4.64233616e-03,-1.06955242e+00,-1…	B	[0, 0, 1, 1, 0, 0, 0, 0]	english
zy211200wnjecnny	4.01798030e-03,-4.08405602e-01,-1.11753065e-02,1.20462663e-02,6.32491559e-02,-5.05738482e-02,1.15179501e-01,3.34578082e-02,9.83273163e-02,5.84164411e-02,6.84516281e-02,2.89350655e-02,-2.24946588e-02,-1.20856315e-01,2.26210076e-02,-1.44674867e-01,8.37387592e-02,7.66945928e-02,1.15384877e-01,2.76475083e-02,-1.57066453e-02,-5.53212548e-03,4.63258289e-03,7.14804232e-02,1.10933650e-02,7.23856091e-02,-…	-7.07417369e-01,-3.94624531e-01,-4.80783999e-01,-1.48520601e+00,-6.02592885e-01,-1.22749999e-01,-5.26147425e-01,4.98836845e-01,3.28106344e-01,-7.58122504e-01,-9.92947698e-01,-7.63240933e-01,-3.17615211e-01,-9.42789853e-01,-1.06076980e+00,-6.73108995e-01,-8.02437901e-01,-3.33375752e-01,-4.78388011e-01,-6.07205749e-01,-1.61852515e+00,-7.47511268e-01,-1.35355830e+00,1.82355419e-01,-1.05326903e+00,-1…	A	[0, 0, 1, 1, 0, 0, 1, 0]	english
zy150956qkkd7r82	-1.02599077e-02,-4.77719903e-01,-2.68942714e-02,1.15600023e-02,4.64819372e-02,-7.22689405e-02,1.57153070e-01,3.82648073e-02,4.22344282e-02,8.43902230e-02,3.85419689e-02,-1.74455773e-02,1.93517786e-02,-1.66678339e-01,1.83154307e-02,-7.92116970e-02,1.01658247e-01,8.23428333e-02,1.50777891e-01,1.72732882e-02,1.54620958e-02,2.89223413e-03,-2.88272761e-02,9.10589397e-02,2.40965523e-02,4.97902259e-02,-…	-0.6339981,-0.36849836,-0.56198984,-1.5284454,-0.6033701,-0.01492804,-0.47404623,0.4093161,0.24796596,-0.9126904,-1.0386134,-0.87811595,-0.38917887,-1.0460258,-1.144989,-0.60386246,-0.9309591,-0.2447417,-0.56999606,-0.5963154,-1.6523627,-0.74028873,-1.639963,0.03485353,-1.0250692,-1.1547196,-0.70602375,-1.0983782,-0.8149824,-0.37821826,-0.9169636,-0.8516736,-0.4664987,-0.4447975,-0.2504732,-0.436…	A	[0, 0, 0, 0, 0, 0, 0, 0]	english
zy151028jp2pae2t	-3.62456637e-03,-5.53275347e-01,-1.78340189e-02,-2.44917208e-03,2.14434322e-02,-8.74126405e-02,1.10356368e-01,2.61480901e-02,2.37520169e-02,7.29284436e-02,3.99371386e-02,-2.19342299e-02,2.51989160e-02,-9.69869867e-02,1.02076679e-02,-9.10538658e-02,1.13860652e-01,8.15017745e-02,1.09455124e-01,1.18240051e-03,-3.78422788e-03,-1.02175977e-02,-5.24554662e-02,5.74786142e-02,4.64803502e-02,3.83765399e-0…	-6.60116673e-01,-4.84400183e-01,-5.89622557e-01,-1.49685991e+00,-6.20324612e-01,-1.78535357e-01,-5.22689342e-01,4.22848225e-01,2.33536810e-01,-8.44753861e-01,-9.86968577e-01,-7.88383245e-01,-2.84853905e-01,-8.74461412e-01,-1.05527329e+00,-6.07124150e-01,-8.13060522e-01,-1.51341677e-01,-4.41931278e-01,-5.55878222e-01,-1.57346928e+00,-6.78751767e-01,-1.41618133e+00,2.08793074e-01,-8.34902108e-01,-1…	A	[0, 0, 0, 0, 0, 0, 0, 0]	english
zy211601c8h8c8a3	-8.25089216e-03,-4.03566718e-01,3.75187136e-02,1.99310370e-02,9.53032002e-02,-2.97579635e-02,-3.31675783e-02,2.94355918e-02,3.41423564e-02,8.16175938e-02,8.12083483e-02,-3.13745476e-02,-1.43677425e-02,-2.50345528e-01,-4.64506820e-02,-1.26843095e-01,3.89501192e-02,1.09601669e-01,2.81430986e-02,5.26233576e-02,-3.33021581e-02,1.25019951e-02,4.16955724e-02,5.02372384e-02,-1.45510985e-02,7.79842362e-0…	-8.57631624e-01,-5.66200018e-01,-6.75711930e-01,-1.61891747e+00,-7.51592159e-01,-2.48334274e-01,-4.98844445e-01,4.56740350e-01,3.21926892e-01,-9.22960520e-01,-9.77191210e-01,-9.01424408e-01,-3.97912562e-01,-9.75787461e-01,-1.17741954e+00,-8.01509500e-01,-8.22392106e-01,-2.42826387e-01,-6.12143993e-01,-5.72572827e-01,-1.48690689e+00,-8.52728724e-01,-1.59934378e+00,2.26726215e-02,-1.17215681e+00,-1…	C	[0, 0, 1, 0, 1, 0, 0, 0]	english
zy2118308a7eb4h7	-1.53455790e-02,-4.17599827e-01,1.83312856e-02,3.02701704e-02,9.50464606e-02,-4.09597605e-02,1.57866459e-02,3.60779054e-02,3.23312879e-02,7.91655183e-02,6.32432252e-02,-5.15756290e-03,-1.16343684e-02,-2.09264025e-01,-4.50844355e-02,-9.55702737e-02,5.58469072e-02,8.49344656e-02,1.01158962e-01,2.92036720e-02,-2.09498852e-02,3.77688594e-02,2.96886154e-02,7.42177218e-02,-7.33097084e-03,8.43887627e-02…	-5.97914517e-01,-3.20789099e-01,-5.21599710e-01,-1.58108604e+00,-6.55092537e-01,-1.81251958e-01,-5.44979334e-01,4.25998271e-01,3.05187851e-01,-8.70875716e-01,-1.00997722e+00,-8.23082685e-01,-3.19710046e-01,-1.03262603e+00,-1.15444362e+00,-7.57016599e-01,-9.61320221e-01,-3.62789035e-01,-6.93490207e-01,-7.27341294e-01,-1.69579375e+00,-7.47677565e-01,-1.44977951e+00,6.49091462e-03,-1.06693375e+00,-1…	C	[0, 0, 1, 0, 1, 0, 0, 0]	english
zy2120207q4k2dfu	-1.79981813e-02,-3.89168769e-01,4.59660292e-02,2.14618891e-02,9.33185071e-02,-5.22883162e-02,-3.17268223e-02,3.64213586e-02,6.24054996e-03,5.47973067e-02,7.98896775e-02,1.23972055e-02,-8.14834930e-05,-2.29675248e-01,-3.02885603e-02,-1.36493549e-01,3.39343175e-02,9.24318507e-02,-1.54105872e-02,5.80518208e-02,-1.51379956e-02,1.17059834e-02,1.92918628e-02,5.14050722e-02,-1.63989924e-02,6.49567246e-0…	-6.20986402e-01,-5.12270272e-01,-5.95539391e-01,-1.46946108e+00,-6.52045846e-01,-2.15463981e-01,-5.28451741e-01,4.05962139e-01,2.73766130e-01,-8.60649347e-01,-1.07025850e+00,-8.34376395e-01,-3.50963861e-01,-1.04426289e+00,-1.16635811e+00,-7.05328286e-01,-7.73709238e-01,-2.75377899e-01,-5.55653036e-01,-5.90425074e-01,-1.58370972e+00,-7.32935429e-01,-1.32573497e+00,7.99090266e-02,-9.67736244e-01,-1…	C	[0, 0, 1, 0, 1, 0, 0, 0]	english
zy212615fwfh6b4x	6.97382772e-03,-3.97104353e-01,3.47138792e-02,2.72782128e-02,9.52804685e-02,-2.44179070e-02,-3.26405838e-02,2.89309621e-02,3.77756581e-02,7.16297179e-02,6.85384423e-02,1.79763492e-02,-4.29419847e-03,-2.15151519e-01,6.88509969e-03,-1.43056586e-01,4.23446670e-02,1.13265917e-01,8.33681077e-02,4.41725180e-02,-2.36697458e-02,2.46396028e-02,1.85548551e-02,7.93712735e-02,-2.98879761e-02,6.70054555e-02,-…	-6.62076652e-01,-4.61264044e-01,-6.32040977e-01,-1.52592099e+00,-5.93306601e-01,-1.56013042e-01,-6.01985812e-01,3.54850620e-01,1.78823069e-01,-8.56854796e-01,-9.80511487e-01,-8.04387093e-01,-3.51337492e-01,-9.11991894e-01,-1.09918749e+00,-6.97489083e-01,-7.51470625e-01,-3.22604835e-01,-5.30361831e-01,-5.79144776e-01,-1.55972385e+00,-7.72687733e-01,-1.40879035e+00,1.22433051e-01,-9.76467133e-01,-1…	C	[0, 0, 1, 0, 1, 0, 0, 0]	english
204527557	-1.13287373e-02,-4.80180085e-01,-3.68299484e-02,3.84294055e-02,-3.79466172e-03,-5.25768995e-02,1.25936642e-01,1.06054218e-02,7.98293203e-03,3.17916535e-02,3.96969691e-02,-3.44807692e-02,-1.14153707e-02,-1.78409323e-01,1.47736091e-02,-7.94644430e-02,9.45791528e-02,5.48784807e-02,4.38968688e-02,1.62462294e-02,8.30142852e-03,1.53323414e-03,-8.30614939e-02,6.11884966e-02,4.45602722e-02,5.71917892e-02…	-7.85653353e-01,-5.13103664e-01,-7.22950995e-01,-1.56904733e+00,-8.89983654e-01,-2.92487472e-01,-6.91442609e-01,3.25182945e-01,1.50977314e-01,-9.23650682e-01,-1.04343498e+00,-9.80190814e-01,-4.81617212e-01,-9.20240581e-01,-1.12289071e+00,-7.31226265e-01,-8.00914943e-01,-2.48791233e-01,-6.01255894e-01,-5.96096873e-01,-1.48746085e+00,-8.03588510e-01,-1.49585605e+00,1.56121235e-02,-1.03078628e+00,-1…	B	[0, 0, 0, 0, 0, 0, 0, 0]	english
123858987	4.80973365e-04,-5.25788903e-01,-1.60058774e-02,1.04093701e-02,2.94525959e-02,-4.87584621e-02,7.98735023e-02,3.19850594e-02,-6.12992793e-03,3.39466929e-02,5.33206835e-02,-1.63017083e-02,-1.55081879e-03,-1.82044894e-01,2.48400979e-02,-8.40480924e-02,8.23710859e-02,7.07691982e-02,5.60570695e-02,-1.49733573e-03,4.04194463e-03,-1.65473130e-02,-4.43996191e-02,6.04621060e-02,6.26360476e-02,4.39622626e-0…	-6.48766398e-01,-4.29123104e-01,-5.08572459e-01,-1.49703932e+00,-6.32377803e-01,-1.41955346e-01,-5.51365614e-01,4.45012182e-01,2.81442404e-01,-8.10488582e-01,-9.43013549e-01,-7.45732069e-01,-3.76223803e-01,-8.77610803e-01,-1.15491772e+00,-5.51664829e-01,-6.22440040e-01,-2.53959030e-01,-4.13315117e-01,-5.27916253e-01,-1.55406559e+00,-6.56160712e-01,-1.37072968e+00,1.53392285e-01,-8.71666133e-01,-1…	A	[0, 0, 0, 0, 0, 0, 0, 0]	english
13250406	-1.14823626e-02,-4.11009431e-01,-4.23002951e-02,4.03116792e-02,1.22942524e-02,-6.38874248e-02,1.34553969e-01,8.25852901e-03,-8.82285461e-03,3.06798127e-02,4.23441790e-02,-3.39855477e-02,-1.11112313e-03,-1.97371632e-01,1.83708556e-02,-9.77144688e-02,8.06774423e-02,6.96462840e-02,4.95026186e-02,1.63842421e-02,4.99210507e-03,-7.33359065e-03,-5.91727160e-02,7.49909431e-02,4.96908613e-02,5.81570268e-0…	-4.89896327e-01,-5.23064673e-01,-7.87731171e-01,-1.63670254e+00,-7.73657322e-01,-3.80485743e-01,-6.35747492e-01,5.70538163e-01,3.85778666e-01,-7.81509697e-01,-9.97198284e-01,-7.68636703e-01,-2.74228603e-01,-1.03710258e+00,-1.14146149e+00,-6.80736005e-01,-7.78827608e-01,-3.03209037e-01,-6.03340209e-01,-5.92222929e-01,-1.55716431e+00,-6.68222725e-01,-1.31004870e+00,1.48830950e-01,-8.70600760e-01,-1…	A	[0, 0, 0, 0, 0, 0, 0, 0]	english
171610706	-3.71903344e-03,-5.20557046e-01,-1.45376688e-02,1.45065282e-02,1.67029742e-02,-4.09844927e-02,9.66914445e-02,2.10892502e-02,2.29039174e-02,5.80829568e-02,8.68223533e-02,-1.90786980e-02,1.60675421e-02,-1.12001263e-01,-1.25533128e-02,-7.27443546e-02,9.92913842e-02,7.18950480e-02,1.00221023e-01,8.27980973e-03,-7.38566555e-03,2.09705811e-03,-3.12887989e-02,7.73914456e-02,8.14225227e-02,5.49154766e-02…	-6.58297837e-01,-4.70100313e-01,-5.92455924e-01,-1.57826364e+00,-7.76479959e-01,-3.17613751e-01,-6.33196414e-01,4.27965015e-01,2.41272017e-01,-8.27819765e-01,-1.13872349e+00,-9.33357418e-01,-4.11965698e-01,-9.71178830e-01,-1.16491795e+00,-6.87422097e-01,-7.34369695e-01,-2.69800037e-01,-4.83083129e-01,-6.32459521e-01,-1.63604963e+00,-8.06195974e-01,-1.45677483e+00,9.96038541e-02,-9.55301583e-01,-1…	B	[0, 0, 0, 0, 0, 0, 0, 0]	english
171623787	-1.44333001e-02,-3.77628982e-01,2.85709649e-03,7.16560148e-03,6.58688545e-02,-5.78692667e-02,1.61329303e-02,3.70707773e-02,5.65186888e-02,3.98883149e-02,7.95845091e-02,-1.77566856e-02,-8.18693824e-03,-1.92674026e-01,-7.89791159e-03,-7.26037100e-02,8.22474808e-02,8.94271061e-02,7.57924840e-02,1.55418683e-02,2.61962526e-02,2.08863262e-02,4.16172389e-03,6.34891465e-02,2.61622015e-02,6.15895391e-02,-…	-0.73310685,-0.4319364,-0.58524877,-1.6009557,-0.71834767,-0.16733052,-0.47325194,0.4856046,0.34647137,-0.8394932,-1.0731547,-0.831834,-0.36094767,-0.92127144,-1.0999545,-0.74204826,-0.79226184,-0.16210654,-0.47382128,-0.44840235,-1.6573528,-0.82207894,-1.5137489,0.07465298,-1.079951,-1.1835867,-0.8794204,-1.180672,-0.9184072,-0.25687194,-1.023143,-0.82140315,-0.5531242,-0.55044335,-0.40750125,-0…	B	[0, 0, 0, 0, 0, 0, 0, 0]	english
185351783	-2.19668802e-02,-5.43962896e-01,-5.69642242e-03,1.94144435e-02,4.57944646e-02,-6.38245270e-02,8.28292221e-02,3.55848856e-02,5.35575524e-02,5.78538552e-02,5.25792055e-02,-2.04028282e-02,3.89915099e-03,-1.38305947e-01,-8.28680466e-04,-6.72235861e-02,9.36181471e-02,7.88386017e-02,1.24834135e-01,-7.30886543e-03,1.05254566e-02,1.16253635e-02,-4.32169102e-02,8.01333413e-02,3.67056131e-02,4.22414131e-02…	-6.29100680e-01,-4.52569038e-01,-5.10682464e-01,-1.52030611e+00,-6.79069281e-01,-2.27952182e-01,-5.39854169e-01,4.04692829e-01,2.77856350e-01,-9.07358527e-01,-9.87622619e-01,-8.17918658e-01,-3.67593795e-01,-9.23620999e-01,-1.13353705e+00,-6.35706425e-01,-6.74211442e-01,-3.19328427e-01,-5.12158275e-01,-5.02986193e-01,-1.53210902e+00,-7.38826632e-01,-1.43399787e+00,7.70826340e-02,-9.00430799e-01,-1…	B	[0, 0, 0, 0, 0, 0, 0, 0]	english
111120939	-1.00320522e-02,-4.06105250e-01,3.23530063e-02,3.31435651e-02,8.94704461e-02,-2.88290568e-02,1.18980259e-02,3.60342786e-02,-2.15364750e-02,7.62396753e-02,7.03425258e-02,-1.65658072e-02,-1.27523383e-02,-1.99598640e-01,-2.41674669e-02,-1.01587713e-01,6.34587407e-02,8.99110585e-02,7.35840052e-02,5.26320711e-02,-1.51197538e-02,2.02601422e-02,2.40714122e-02,7.42536336e-02,-3.49773802e-02,7.98781887e-0…	-6.64711773e-01,-6.29625261e-01,-5.09947300e-01,-1.40604770e+00,-6.47367835e-01,-1.95019141e-01,-5.36843002e-01,3.45009923e-01,2.26118281e-01,-7.32954323e-01,-1.02624905e+00,-7.85803258e-01,-3.92434269e-01,-8.69152248e-01,-1.14192069e+00,-7.00663745e-01,-8.30839634e-01,-3.00061733e-01,-5.17207682e-01,-5.59305966e-01,-1.46661901e+00,-6.81041896e-01,-1.36662626e+00,5.84131479e-02,-9.54219997e-01,-1…	B	[0, 0, 1, 0, 0, 0, 0, 0]	english
11121454	-1.95164233e-02,-4.39367503e-01,1.37286000e-02,2.32485458e-02,9.80598480e-02,-4.55658920e-02,2.23993901e-02,3.34741324e-02,3.15710418e-02,8.55659246e-02,5.47345318e-02,2.20925305e-02,-2.06618309e-02,-1.94690242e-01,-1.51170818e-02,-1.15725160e-01,2.84730718e-02,1.01172328e-01,8.27006698e-02,5.64854331e-02,-4.58413549e-03,9.17052757e-03,1.24429818e-02,5.89302257e-02,-1.71773471e-02,7.70556107e-02,…	-6.00244105e-01,-5.12145579e-01,-6.20143712e-01,-1.50248373e+00,-6.56884968e-01,-2.69401461e-01,-6.53335273e-01,3.39800388e-01,1.56108975e-01,-9.01975572e-01,-1.15842009e+00,-9.66303110e-01,-5.04850805e-01,-1.08514154e+00,-1.22285247e+00,-7.94118226e-01,-1.02206790e+00,-3.71537477e-01,-5.36100388e-01,-6.22943819e-01,-1.70295942e+00,-9.38552201e-01,-1.53334105e+00,1.86707173e-02,-1.10022819e+00,-1…	C	[0, 0, 1, 0, 0, 0, 0, 0]	english
zy104952	-1.89423598e-02,-4.10772443e-01,-3.03606000e-02,3.08464598e-02,8.85938015e-03,-5.86244911e-02,1.04264542e-01,1.99497938e-02,-1.02358265e-02,3.91096100e-02,1.38566196e-02,-4.01517376e-02,9.23686940e-03,-2.22742677e-01,1.11189205e-04,-6.47479519e-02,8.58014449e-02,5.69080114e-02,6.30951673e-02,-2.82887602e-03,-1.03327967e-02,-2.74789091e-02,-4.45295125e-02,7.38940835e-02,6.44397959e-02,5.20156436e-…	-0.68885267,-0.4624064,-0.55852675,-1.4497205,-0.65623283,-0.20635238,-0.52617586,0.430673,0.23485848,-0.9655051,-1.0469456,-0.81615585,-0.3639123,-0.9976738,-1.0609843,-0.720492,-0.79963976,-0.21411353,-0.44223052,-0.58499026,-1.6074845,-0.8085388,-1.4331223,0.00384945,-0.90065527,-1.1509749,-0.89113975,-1.2598178,-0.8467073,-0.46904242,-0.98711973,-0.8308861,-0.5629291,-0.5580157,-0.35289755,-0…	A	[0, 0, 1, 1, 1, 0, 0, 0]	english
offlineStudent095749hpnex6gp	1.39098801e-02,-3.38744760e-01,-8.55265651e-03,2.00897641e-02,3.93701270e-02,-6.38025254e-02,9.63880718e-02,1.75431166e-02,8.98968708e-03,4.59210724e-02,8.91381800e-02,-1.91801991e-02,1.26656201e-02,-1.44171849e-01,2.48860829e-02,-1.29964307e-01,7.45471716e-02,9.45226774e-02,9.12440717e-02,1.74124129e-02,1.60808917e-02,-1.50425527e-02,-1.64441410e-02,7.49045312e-02,1.54839251e-02,7.65945241e-02,-…	-6.10877275e-01,-4.66986418e-01,-5.77711642e-01,-1.60099208e+00,-7.46266782e-01,-3.22541147e-01,-6.14498913e-01,3.38780761e-01,1.94394544e-01,-9.25101757e-01,-1.07435274e+00,-8.82931411e-01,-2.94552565e-01,-9.77762461e-01,-1.09535003e+00,-6.21672213e-01,-7.67704785e-01,-2.78921276e-01,-6.63327157e-01,-5.92955053e-01,-1.54817426e+00,-8.49760771e-01,-1.52054250e+00,4.86604385e-02,-1.10456085e+00,-1…	A	[0, 0, 1, 0, 1, 0, 0, 0]	english
zy221312	9.46220569e-03,-3.90891761e-01,-3.45730186e-02,1.56288054e-02,-5.95720578e-03,-5.87943383e-02,1.34175315e-01,9.87773016e-03,9.64456890e-03,2.58902796e-02,3.41016203e-02,-4.24361899e-02,8.06835201e-03,-1.99943691e-01,2.43921764e-02,-9.43205431e-02,8.83528590e-02,4.88316528e-02,7.70958811e-02,4.78070928e-03,2.14552619e-02,-2.07452849e-02,-5.39467186e-02,7.37762302e-02,5.34593984e-02,5.22898510e-02,…	-6.29702151e-01,-6.32753372e-01,-5.84881544e-01,-1.49103391e+00,-6.32319093e-01,-1.81143954e-01,-4.75004554e-01,3.16534162e-01,2.16128796e-01,-7.94357479e-01,-1.15434718e+00,-8.87765646e-01,-3.32657397e-01,-8.73563647e-01,-1.15239787e+00,-7.45935261e-01,-9.10944998e-01,-2.41608441e-01,-5.54886520e-01,-6.36125028e-01,-1.60701144e+00,-7.26541519e-01,-1.51542401e+00,1.45769343e-01,-1.04379869e+00,-1…	A	[0, 0, 0, 0, 0, 0, 0, 0]	english
offlineStudent1143466h9wq7y7	4.45026206e-04,-4.00880039e-01,-1.94808189e-02,3.15815806e-02,3.74369174e-02,-6.16905913e-02,7.58767426e-02,1.93045437e-02,2.27335207e-02,4.99464236e-02,8.89877006e-02,-3.35207097e-02,6.64390670e-03,-1.51638865e-01,9.28132422e-03,-1.20062202e-01,6.73291162e-02,7.90920854e-02,3.80698815e-02,1.11916680e-02,1.18654501e-02,-1.97900459e-02,-3.05757299e-02,6.67335987e-02,2.02996694e-02,6.85953945e-02,-…	-0.71545875,-0.5444016,-0.5572835,-1.5045024,-0.69517964,-0.22688866,-0.54337865,0.43196484,0.2179456,-0.7298948,-1.0152601,-0.83194417,-0.36438927,-0.88860387,-1.0304669,-0.63208586,-0.8585473,-0.23160934,-0.51873684,-0.6264154,-1.5974073,-0.85139275,-1.455663,0.07589215,-1.0102402,-1.1433996,-0.83147967,-1.0883423,-0.82501614,-0.4451937,-0.9398288,-0.7581218,-0.5106973,-0.66226995,-0.49848503,-…	A	[0, 0, 1, 0, 1, 0, 0, 0]	english
offlineStudent08512346a9vjr4	-5.67122363e-03,-4.77987707e-01,-4.06342894e-02,1.94289554e-02,9.78068914e-03,-5.20845205e-02,1.01975001e-01,1.75897721e-02,-2.35613771e-02,3.20034474e-02,2.15066671e-02,-5.72112501e-02,1.25144068e-02,-1.94176376e-01,2.04459447e-02,-1.07871518e-01,1.03741720e-01,5.52032888e-02,1.15783840e-01,2.20874995e-02,1.55831911e-02,3.08722374e-03,-5.64134717e-02,5.76845072e-02,5.59563339e-02,4.97495830e-02,…	-7.02634513e-01,-5.90476692e-01,-5.40411055e-01,-1.57830203e+00,-7.24806190e-01,-2.78652549e-01,-5.86602628e-01,3.86533588e-01,2.34577134e-01,-8.88506293e-01,-1.10706532e+00,-8.71500552e-01,-3.52952510e-01,-9.30080891e-01,-1.23160338e+00,-6.86287522e-01,-8.08146775e-01,-3.75063658e-01,-6.34362698e-01,-5.92719436e-01,-1.58191431e+00,-7.63488233e-01,-1.48442233e+00,9.61399972e-02,-1.00929594e+00,-1…	A	[0, 0, 0, 0, 0, 0, 0, 0]	english
zy213351	5.99401910e-03,-3.16833317e-01,-1.20744398e-02,3.68983075e-02,4.05113250e-02,-6.01991042e-02,7.14062452e-02,1.36812050e-02,2.93428805e-02,5.88214397e-02,6.87979162e-02,-1.16138645e-02,2.81433109e-03,-1.67897820e-01,5.41197928e-03,-9.31288823e-02,5.73611632e-02,6.80008233e-02,1.12631179e-01,1.23047959e-02,-1.15109957e-04,-2.12567300e-02,-2.23162025e-02,5.82133383e-02,1.53259449e-02,6.53362721e-02,…	-6.86903298e-01,-5.04620016e-01,-6.40746534e-01,-1.56043959e+00,-7.03217506e-01,-2.29767859e-01,-5.70585668e-01,3.69768292e-01,2.07963943e-01,-7.71726549e-01,-1.00570416e+00,-8.50059748e-01,-3.78983170e-01,-9.61019337e-01,-1.16791773e+00,-7.04273224e-01,-7.50373542e-01,-2.39736155e-01,-4.94520158e-01,-5.37133873e-01,-1.51138794e+00,-6.29824579e-01,-1.24314773e+00,7.08609819e-02,-9.11597311e-01,-1…	A	[0, 0, 1, 0, 1, 0, 0, 0]	english
zy100653	-1.01433266e-02,-4.62344855e-01,-3.01234983e-02,3.96718010e-02,2.78108264e-03,-5.85374460e-02,1.16672158e-01,1.63007937e-02,3.14033963e-03,2.79285982e-02,1.69614758e-02,-4.76429351e-02,-1.08531797e-02,-2.00192153e-01,9.44523886e-03,-7.03105032e-02,8.90051648e-02,4.41058874e-02,6.58549070e-02,-9.59513709e-04,1.66125055e-02,2.97602592e-03,-6.76605403e-02,7.08037913e-02,6.35149628e-02,5.27817681e-02…	-0.68159515,-0.41437104,-0.6114171,-1.502277,-0.6653218,-0.13099158,-0.5068857,0.45759693,0.24628882,-0.86625415,-1.0166026,-0.8230955,-0.3638231,-0.9042902,-1.0300237,-0.7048197,-0.7619458,-0.28489378,-0.46928993,-0.5633436,-1.6082195,-0.6772092,-1.3934187,0.20753162,-0.98340267,-1.1794623,-0.8226536,-1.1488498,-0.89747983,-0.4202709,-0.9092128,-0.8442336,-0.5468513,-0.5964611,-0.40844548,-0.559…	A	[0, 0, 0, 0, 0, 0, 0, 0]	english
zy135520	-1.50857335e-02,-3.85643691e-01,-2.02306844e-02,2.93755885e-02,1.39499027e-02,-8.37140903e-02,1.12608671e-01,4.18109037e-02,3.24243680e-02,4.78838012e-02,3.60320397e-02,-2.36599986e-02,1.48618147e-02,-1.74735531e-01,3.65720913e-02,-1.26573861e-01,1.02807760e-01,5.89351766e-02,4.00484577e-02,8.91016889e-03,1.82730407e-02,-1.03398804e-02,-4.23949286e-02,6.62610158e-02,8.37751254e-02,3.90867591e-02,…	-7.65054464e-01,-4.84692931e-01,-6.22126281e-01,-1.49067950e+00,-7.50224531e-01,-2.17781425e-01,-6.20947838e-01,5.56179166e-01,3.73379886e-01,-7.97971308e-01,-1.02814102e+00,-9.01073456e-01,-3.49963605e-01,-9.46177185e-01,-1.28637171e+00,-6.18103027e-01,-8.34507048e-01,-3.04283440e-01,-5.12030244e-01,-6.21933043e-01,-1.71256137e+00,-6.95593357e-01,-1.43400002e+00,1.11845344e-01,-8.12774420e-01,-1…	A	[0, 0, 0, 0, 0, 0, 0, 0]	english
zy201700	3.32530169e-03,-4.36832935e-01,-1.61741264e-02,3.14777568e-02,8.63465201e-03,-6.28378317e-02,1.23903789e-01,3.50979269e-02,4.11348464e-03,2.12532692e-02,1.86377317e-02,-3.42490673e-02,4.17756289e-03,-1.96967423e-01,1.55857475e-02,-7.30144680e-02,9.65180472e-02,5.42389862e-02,6.57913834e-02,9.09999013e-04,-6.80950750e-03,-1.24782920e-02,-5.77831902e-02,8.38902295e-02,6.41065687e-02,4.20438088e-02,…	-6.40584886e-01,-4.14435983e-01,-6.37643337e-01,-1.47989893e+00,-6.76484704e-01,-1.92887187e-01,-5.75060308e-01,4.28986251e-01,1.86601937e-01,-8.06858659e-01,-9.54349756e-01,-7.64241695e-01,-3.70578825e-01,-8.94718766e-01,-1.06875563e+00,-7.06456423e-01,-7.75187790e-01,-2.17081204e-01,-4.99465436e-01,-4.86212254e-01,-1.52622974e+00,-7.17661381e-01,-1.43447185e+00,2.26614475e-02,-1.06484401e+00,-1…	B	[0, 0, 0, 0, 0, 0, 0, 0]	english
zy144112	-1.94484107e-02,-3.84149015e-01,-2.25992985e-02,2.55800169e-02,-9.73447971e-03,-6.84724003e-02,1.63221657e-01,2.84656473e-02,1.90154761e-02,1.08834570e-02,4.98955064e-02,-4.24594879e-02,-6.07846444e-03,-1.69673860e-01,2.06936966e-04,-9.90784764e-02,8.96418095e-02,4.57755215e-02,1.21083081e-01,2.04519439e-03,-6.07805268e-04,-9.12292860e-03,-9.02338997e-02,7.47629777e-02,7.30755925e-02,5.93335927e-…	-6.94845378e-01,-4.88407552e-01,-4.84403402e-01,-1.53275204e+00,-6.34331584e-01,-2.25753710e-01,-5.48143625e-01,3.94006640e-01,2.47444391e-01,-9.03333366e-01,-1.05020916e+00,-8.47426414e-01,-3.79517794e-01,-9.85353649e-01,-1.18892777e+00,-7.00631499e-01,-7.67771065e-01,-3.17158401e-01,-5.97343326e-01,-6.13077104e-01,-1.62748468e+00,-7.36943424e-01,-1.41875505e+00,1.24391317e-01,-9.69825268e-01,-1…	B	[0, 0, 0, 0, 0, 0, 0, 0]	english
offlineStudent114316x5939qec	1.68209046e-03,-4.64300603e-01,-6.57415017e-03,2.61302553e-02,1.79323629e-02,-7.51519054e-02,7.99654126e-02,3.65570784e-02,4.40719724e-02,4.01298553e-02,6.88551068e-02,-2.19377913e-02,1.87806599e-02,-1.62362009e-01,3.79212247e-03,-8.75230432e-02,9.30613503e-02,7.69870356e-02,1.05830416e-01,2.69058794e-02,1.48177147e-02,-8.76213796e-03,-1.38156265e-02,6.59650564e-02,4.43289950e-02,5.26470505e-02,-…	-5.30805290e-01,-3.77952248e-01,-4.81209636e-01,-1.47543097e+00,-5.80788493e-01,-2.04085186e-01,-5.34297943e-01,5.11428952e-01,3.33548635e-01,-5.83036184e-01,-8.84486854e-01,-7.55328894e-01,-3.08046699e-01,-8.60007226e-01,-1.02843225e+00,-5.69077551e-01,-8.46735120e-01,-2.57064819e-01,-4.45796818e-01,-5.44651449e-01,-1.49855494e+00,-6.64510190e-01,-1.25632668e+00,2.99065262e-01,-8.54944766e-01,-1…	A	[0, 0, 1, 0, 1, 0, 1, 0]	english
zy012428	-2.92034261e-02,-4.47095066e-01,-1.98615678e-02,2.16846876e-02,1.15977973e-02,-3.34131382e-02,1.57348394e-01,4.89761271e-02,1.76757146e-02,8.14296957e-03,5.91068491e-02,1.76310763e-02,-3.10231745e-02,-7.98993558e-02,8.90107751e-02,1.85582116e-02,1.04661889e-01,5.24505004e-02,2.02151239e-01,-8.01523402e-03,2.54138950e-02,2.61115059e-02,-1.80814462e-03,1.21092230e-01,3.96544598e-02,8.26810002e-02,-…	-0.6619537,-0.5046569,-0.65609866,-1.5419271,-0.6633018,-0.1810113,-0.55066055,0.37776375,0.17079836,-0.8490846,-1.1037326,-0.8915542,-0.40405342,-1.0458907,-1.1071858,-0.72904706,-0.8869778,-0.3422257,-0.55598325,-0.65554935,-1.6683165,-0.86816746,-1.4656541,0.05155256,-0.9844834,-1.2178755,-0.84080064,-1.2042212,-0.8958842,-0.4648917,-0.8798163,-0.77569264,-0.5413959,-0.50790566,-0.3930245,-0.5…	C	[0, 1, 1, 0, 0, 0, 1, 0]	english
zy142151	-1.07727898e-02,-4.44020331e-01,-3.65309119e-02,3.08490060e-02,2.43299385e-03,-6.96921200e-02,1.36257365e-01,1.55353826e-02,-1.90118677e-03,2.80790534e-02,3.76088507e-02,-3.53375711e-02,-1.14840325e-02,-2.09712356e-01,8.26823991e-03,-6.32204264e-02,8.71338397e-02,4.35862578e-02,7.41266385e-02,2.68855272e-03,1.47529123e-02,-5.71712991e-03,-7.03045279e-02,6.97046667e-02,7.06905201e-02,4.52118590e-0…	-6.60711646e-01,-4.63747382e-01,-4.40339506e-01,-1.38791919e+00,-5.45288861e-01,-8.92679393e-02,-4.40627068e-01,4.75118190e-01,3.47807288e-01,-7.13129818e-01,-1.11294162e+00,-9.36397433e-01,-4.72102106e-01,-9.39333200e-01,-1.18390393e+00,-7.64932632e-01,-8.22923183e-01,-2.88234711e-01,-4.80840802e-01,-5.13474822e-01,-1.42394686e+00,-6.56354308e-01,-1.29907489e+00,1.57527685e-01,-8.79657984e-01,-1…	A	[0, 0, 0, 0, 0, 0, 0, 0]	english
zy160417	-1.77334994e-02,-5.20660639e-01,-3.33536826e-02,2.19346005e-02,-3.64200980e-03,-7.12990835e-02,1.19422175e-01,1.71662588e-02,8.30580667e-03,3.38955522e-02,2.88810441e-03,-2.47171205e-02,2.77672755e-03,-2.49222800e-01,-4.62498399e-04,-8.59248787e-02,8.98069888e-02,6.77832067e-02,1.20879553e-01,3.42786196e-03,8.72111507e-03,9.85429529e-03,-5.56164011e-02,1.01833761e-01,6.65975660e-02,4.23056856e-02…	-6.05010092e-01,-5.06669998e-01,-5.41139185e-01,-1.47246981e+00,-5.62759519e-01,-1.67136565e-01,-5.61579704e-01,4.37620044e-01,2.18405113e-01,-8.47043633e-01,-9.32842672e-01,-8.34488213e-01,-3.65078539e-01,-8.56273413e-01,-1.07465279e+00,-5.73483169e-01,-7.71309733e-01,-2.54144788e-01,-4.16411102e-01,-4.95482236e-01,-1.43273592e+00,-6.86880648e-01,-1.31919241e+00,1.20697059e-01,-9.72401857e-01,-1…	A	[0, 0, 0, 0, 0, 0, 0, 0]	english
zy160450	-3.13852052e-03,-4.99091595e-01,-4.27763686e-02,2.30999999e-02,-7.07203615e-03,-7.85821527e-02,1.52891397e-01,2.79569384e-02,-2.32719490e-03,1.67847052e-02,2.33985279e-02,-2.61419900e-02,4.41529369e-03,-2.09991634e-01,4.48115636e-03,-8.84896517e-02,8.67670029e-02,5.37369549e-02,7.43008405e-02,2.58637150e-03,5.94644621e-03,-2.88852025e-02,-5.51838353e-02,7.96416327e-02,8.07472616e-02,3.82620692e-0…	-8.29292536e-01,-5.30896187e-01,-5.54743052e-01,-1.45648837e+00,-6.87048614e-01,-2.94738740e-01,-6.33548558e-01,4.10292417e-01,1.41697228e-01,-7.75884628e-01,-1.05119562e+00,-8.57913435e-01,-3.66061419e-01,-9.77311134e-01,-1.01951587e+00,-6.75811350e-01,-9.29517984e-01,-2.64332265e-01,-4.27533716e-01,-5.89524508e-01,-1.60025394e+00,-7.02808440e-01,-1.28888392e+00,8.66672695e-02,-9.21904504e-01,-1…	A	[0, 0, 0, 0, 0, 0, 0, 0]	english
zy122447	-2.18645227e-03,-4.64165509e-01,-2.90476978e-02,3.10124829e-02,-9.86717548e-03,-7.31184930e-02,1.37203470e-01,1.58341117e-02,6.80771610e-03,3.29339691e-02,2.50866506e-02,-2.52060033e-02,-3.63843888e-03,-1.59700856e-01,1.61109213e-02,-8.10396969e-02,1.09784387e-01,5.13200797e-02,5.55641912e-02,7.16912327e-03,-5.26063563e-03,-7.36233871e-03,-5.99803627e-02,8.54819566e-02,7.11360499e-02,5.66214211e-…	-6.45102859e-01,-4.76850510e-01,-5.51257432e-01,-1.45583379e+00,-6.93453908e-01,-1.52180091e-01,-4.93811905e-01,3.98988813e-01,2.24381715e-01,-7.63558686e-01,-1.00863969e+00,-7.25880265e-01,-4.30104733e-01,-9.89097834e-01,-1.04466498e+00,-6.95458114e-01,-8.62159133e-01,-2.52831191e-01,-5.04994392e-01,-5.73702693e-01,-1.48376608e+00,-7.23187923e-01,-1.44419098e+00,2.22380497e-02,-9.10526395e-01,-1…	A	[0, 0, 0, 0, 0, 0, 0, 0]	english
zy2026168dke69s9	8.49149004e-03,-3.91047448e-01,-1.52059598e-02,3.13539393e-02,1.86962392e-02,-9.22190323e-02,1.05261438e-01,4.58914489e-02,2.39853598e-02,2.29157265e-02,4.72865440e-02,-3.20441350e-02,2.05263477e-02,-1.51952356e-01,5.44584543e-03,-9.72772837e-02,9.13967416e-02,7.22661614e-02,5.05117327e-02,1.41840717e-02,-2.76447483e-03,-1.97740123e-02,-4.61113229e-02,6.35756552e-02,7.05556273e-02,4.12028097e-02,…	-6.54595733e-01,-4.64617580e-01,-4.68070090e-01,-1.50724387e+00,-5.95035434e-01,-1.69462740e-01,-5.06558776e-01,5.26040137e-01,3.94402653e-01,-7.94331551e-01,-1.02199554e+00,-8.88947070e-01,-2.86598265e-01,-9.24405515e-01,-1.19106865e+00,-6.56902492e-01,-8.30344677e-01,-2.52010524e-01,-4.81039554e-01,-6.01837218e-01,-1.52785373e+00,-6.78209543e-01,-1.38523173e+00,1.83146939e-01,-1.00659668e+00,-1…	B	[0, 0, 1, 0, 1, 0, 0, 0]	english
zy101838ajysnke5	1.83590911e-02,-3.31092060e-01,-2.72304215e-03,2.36395337e-02,5.07622100e-02,-4.88062128e-02,5.54071441e-02,1.72780380e-02,1.74272899e-02,6.13450892e-02,7.39012361e-02,-7.14243110e-03,8.28116573e-03,-1.67454898e-01,-1.56564405e-04,-8.22284445e-02,7.26906583e-02,7.69206285e-02,8.99807289e-02,1.26052760e-02,6.80109812e-03,3.52542801e-03,-1.11889895e-02,5.55905476e-02,1.36769330e-02,8.23094845e-02,1…	-0.6646031,-0.5402469,-0.60233814,-1.4954653,-0.6316954,-0.21272269,-0.4881455,0.42158937,0.19021745,-0.7400552,-0.9605061,-0.8013733,-0.34131077,-0.8763546,-1.0032687,-0.6933454,-0.9401628,-0.33320147,-0.5452153,-0.632836,-1.4453992,-0.7309245,-1.3827454,0.09890944,-0.9115199,-1.1668451,-0.81402874,-1.090674,-0.86948836,-0.53942966,-0.87124217,-0.8028301,-0.49691963,-0.5854345,-0.4145228,-0.5926…	B	[0, 0, 1, 0, 1, 0, 0, 0]	english
zy1929064uq2g546	-1.74456481e-02,-4.70532596e-01,-6.35392591e-03,2.60586850e-02,7.87842125e-02,-5.83857857e-02,8.41244012e-02,2.99052838e-02,8.42522383e-02,7.27145672e-02,7.26004392e-02,6.77868119e-03,-2.18658913e-02,-2.07588941e-01,2.52579972e-02,-6.09260648e-02,7.28259534e-02,6.60765022e-02,3.66455354e-02,8.71855207e-03,-7.45526375e-03,1.65214352e-02,2.70578847e-03,6.77722543e-02,1.98784843e-02,6.65265322e-02,1…	-0.64985436,-0.48230684,-0.6191135,-1.5874057,-0.7759095,-0.25682816,-0.5882469,0.37086883,0.18188344,-0.929853,-0.9648359,-0.8622885,-0.33984113,-0.93764895,-1.050219,-0.59830195,-0.8081536,-0.3460711,-0.59507513,-0.5827227,-1.5672011,-0.77533054,-1.5312837,0.02314126,-0.9985284,-1.2164521,-0.9088888,-1.2071782,-0.86871547,-0.56190014,-0.85712487,-0.8338558,-0.52619797,-0.54957217,-0.43098927,-0…	B	[0, 0, 1, 0, 1, 0, 0, 0]	english
zy223916q58cq0mq	1.91706419e-03,-4.40211594e-01,-2.24919803e-02,1.55941378e-02,-1.22403316e-02,-7.26227760e-02,1.56855658e-01,2.73751467e-02,6.15303405e-03,1.40683595e-02,4.22207192e-02,-2.95372605e-02,-5.94921596e-03,-1.53317735e-01,1.28278704e-02,-9.37194750e-02,1.14070691e-01,5.30976728e-02,9.36329514e-02,-7.61158881e-04,-4.61755414e-03,-2.27100365e-02,-7.52458945e-02,7.55014420e-02,7.35833347e-02,5.80791533e-…	-7.61587024e-01,-5.96260607e-01,-6.79881930e-01,-1.44659925e+00,-6.73013449e-01,-2.03474790e-01,-5.03813267e-01,3.56857121e-01,2.15422809e-01,-8.02559495e-01,-1.03643465e+00,-8.99323940e-01,-3.15116048e-01,-9.49357390e-01,-1.08916235e+00,-5.77183008e-01,-7.66695976e-01,-2.24992767e-01,-4.84084815e-01,-5.54803252e-01,-1.48571599e+00,-6.92909658e-01,-1.29101288e+00,1.95119441e-01,-8.47072423e-01,-1…	A	[0, 0, 0, 0, 0, 0, 0, 0]	english
zy223931m3h1r60x	6.98361546e-03,-4.42984998e-01,-2.54220851e-02,2.51520891e-02,-1.15005700e-02,-6.13677874e-02,1.77601784e-01,2.85025574e-02,1.58075020e-02,1.69497989e-02,4.35067564e-02,-4.12258133e-02,-2.81169824e-03,-1.61537364e-01,7.09150173e-03,-1.04813471e-01,1.09467410e-01,4.99317944e-02,1.01905450e-01,-2.13469286e-03,-1.81410462e-04,-2.59023421e-02,-6.64101988e-02,6.57035112e-02,6.86592758e-02,5.04050329e-…	-7.27635026e-01,-4.77263778e-01,-5.76369166e-01,-1.45259726e+00,-6.15657151e-01,-1.57297134e-01,-5.41037202e-01,4.18256998e-01,2.37683624e-01,-8.24413478e-01,-1.05254972e+00,-8.97157311e-01,-3.74372244e-01,-9.86648560e-01,-1.10542798e+00,-7.34711766e-01,-8.67704391e-01,-3.42583597e-01,-5.49071729e-01,-6.26079738e-01,-1.71680892e+00,-7.38193452e-01,-1.48996997e+00,1.35251001e-01,-1.07672942e+00,-1…	A	[0, 0, 0, 0, 0, 0, 0, 0]	english
offlineStudent125702g9450a2d	-1.44093409e-02,-4.25067127e-01,-2.86682975e-02,1.41239678e-02,2.18830407e-02,-6.44544810e-02,8.58688056e-02,8.62302817e-03,-1.15216235e-02,4.17869389e-02,1.37945171e-02,-5.18380329e-02,1.16859339e-02,-2.00437158e-01,1.97038278e-02,-1.00618564e-01,1.01255283e-01,5.18239178e-02,8.53670686e-02,2.00949963e-02,1.17189158e-02,-1.11284375e-03,-4.73293252e-02,6.59035966e-02,6.48422241e-02,4.21724096e-02…	-6.36133790e-01,-4.71742153e-01,-4.89533037e-01,-1.41315103e+00,-6.25591099e-01,-1.88399449e-01,-5.68078816e-01,2.78126419e-01,1.29164219e-01,-8.36359143e-01,-9.51028287e-01,-8.40184867e-01,-3.11597645e-01,-8.75034750e-01,-1.01555610e+00,-5.81361890e-01,-8.47841799e-01,-1.94536239e-01,-4.47481245e-01,-5.25170684e-01,-1.47975481e+00,-6.51216805e-01,-1.34549904e+00,1.23049326e-01,-9.07210767e-01,-1…	B	[0, 0, 0, 0, 0, 0, 0, 0]	english
offlineStudent130905g4yt2wpk	-2.04151794e-02,-5.22095561e-01,-3.49535048e-02,2.44141836e-02,-3.24964221e-03,-7.37735927e-02,1.22468054e-01,1.66813452e-02,9.00999922e-03,3.22280712e-02,3.74086667e-03,-2.42082048e-02,2.64828745e-03,-2.53417313e-01,1.33100525e-03,-8.23786557e-02,8.83727968e-02,6.71668500e-02,1.19467430e-01,3.56254866e-03,9.19904374e-03,7.84998760e-03,-5.21040708e-02,1.03161424e-01,6.95626140e-02,4.23633046e-02,…	-7.35837162e-01,-4.66722995e-01,-5.50807834e-01,-1.52023649e+00,-6.11052871e-01,-1.13632847e-02,-5.09902179e-01,3.78537267e-01,2.95952082e-01,-9.34431016e-01,-1.01241541e+00,-9.38036263e-01,-3.74277830e-01,-8.90064120e-01,-1.19128609e+00,-7.17337668e-01,-8.09716105e-01,-3.75575930e-01,-5.69415867e-01,-6.15317106e-01,-1.64350235e+00,-7.78319120e-01,-1.54453015e+00,9.22681391e-02,-9.81020093e-01,-1…	A	[0, 0, 0, 0, 0, 0, 0, 0]	english
zy130830e6r7sgym	1.52533804e-03,-4.93613303e-01,-3.51863503e-02,2.12968551e-02,3.26911872e-03,-8.26905444e-02,1.37161285e-01,2.33339313e-02,-3.26280762e-03,2.39506681e-02,2.55134106e-02,-2.85208486e-02,7.43163610e-03,-2.34867036e-01,3.58481845e-03,-7.90845901e-02,9.15906876e-02,6.62252083e-02,3.93845551e-02,5.49312797e-04,4.53375932e-03,-2.26579644e-02,-4.38665152e-02,8.23902413e-02,8.05747062e-02,4.31044549e-02,…	-6.81420982e-01,-4.88435626e-01,-5.59811592e-01,-1.51657438e+00,-6.50734127e-01,-3.14534098e-01,-6.24954343e-01,4.17626590e-01,2.43361145e-01,-7.96397090e-01,-1.10745263e+00,-8.55524719e-01,-3.42365772e-01,-9.77993667e-01,-1.02347660e+00,-7.72088826e-01,-8.60109925e-01,-2.45701760e-01,-4.97476369e-01,-6.43856347e-01,-1.68099415e+00,-7.36002088e-01,-1.39873695e+00,1.15799211e-01,-9.24704790e-01,-1…	A	[0, 0, 0, 0, 0, 0, 0, 0]	english
zy132454ue03w320	-1.98381091e-03,-4.57208067e-01,-1.15929218e-02,4.43778597e-02,1.94190964e-02,-5.50704077e-02,1.03548340e-01,2.49867663e-02,2.78946683e-02,3.77190337e-02,5.60588129e-02,-6.89577684e-03,-5.87797444e-03,-1.81079566e-01,1.74626037e-02,-3.71427201e-02,1.21560134e-01,7.48705417e-02,1.08926997e-01,1.05210207e-02,2.53700875e-02,1.36481486e-02,-3.87311950e-02,8.29497725e-02,3.17571126e-02,6.07333332e-02,…	-5.95511675e-01,-5.12059450e-01,-6.24182165e-01,-1.53791201e+00,-7.53334999e-01,-1.91619158e-01,-6.40372753e-01,4.94098306e-01,1.84957698e-01,-8.82653475e-01,-1.05923367e+00,-9.01940346e-01,-4.08592701e-01,-1.02061009e+00,-1.17023993e+00,-7.32408583e-01,-8.58575225e-01,-3.62626255e-01,-6.47204041e-01,-5.98468959e-01,-1.71280503e+00,-7.42726207e-01,-1.45701861e+00,1.22660339e-01,-1.09694695e+00,-1…	A	[0, 0, 0, 0, 0, 0, 0, 0]	english
zy132149xmj3099a	-8.21583252e-03,-4.87611771e-01,-3.56985182e-02,3.50991748e-02,7.32461922e-05,-7.21706599e-02,1.35264367e-01,2.30344310e-02,1.36575531e-02,3.23072970e-02,3.33616138e-02,-1.89515445e-02,6.09203102e-03,-2.30551213e-01,1.54886600e-02,-7.85704851e-02,8.82582366e-02,4.80906293e-02,6.42685443e-02,4.76151146e-03,7.14884559e-03,-3.44548142e-03,-5.25917858e-02,9.06027108e-02,5.63799702e-02,3.54657546e-02,…	-5.77735603e-01,-4.68268991e-01,-4.64379013e-01,-1.41870415e+00,-5.94200015e-01,-1.25743344e-01,-4.87514853e-01,3.84596825e-01,2.08427519e-01,-8.28449070e-01,-1.07088292e+00,-8.83964002e-01,-3.40214968e-01,-9.77648497e-01,-1.09376681e+00,-7.35560358e-01,-8.22297096e-01,-2.67653197e-01,-5.87554514e-01,-6.75110102e-01,-1.57456207e+00,-7.58095026e-01,-1.40870774e+00,-9.59041994e-03,-9.88530517e-01,-…	A	[0, 0, 0, 0, 0, 0, 0, 0]	english
zy132753juxg7hk2	-2.44699027e-02,-4.38083172e-01,-2.98383683e-02,3.78452986e-02,2.12848336e-02,-5.72398975e-02,1.26605093e-01,9.64501500e-03,2.46971585e-02,3.03388014e-02,8.49333359e-04,-4.35020663e-02,1.45701040e-02,-1.94800809e-01,8.67360551e-03,-8.38184208e-02,9.78027061e-02,5.00202738e-02,6.15564920e-02,8.69518798e-03,5.74271474e-03,1.17697390e-02,-4.58260626e-02,8.89609903e-02,5.90441525e-02,3.42946574e-02,-…	-6.96598947e-01,-4.98234063e-01,-5.29619098e-01,-1.45973742e+00,-6.58684313e-01,-1.57016575e-01,-5.62633336e-01,4.01419371e-01,2.01826081e-01,-8.60279143e-01,-1.06387508e+00,-8.99747670e-01,-4.19875324e-01,-1.00655770e+00,-1.14163339e+00,-7.28139341e-01,-8.42806041e-01,-3.58056813e-01,-5.37661195e-01,-5.98612845e-01,-1.62062991e+00,-7.61141419e-01,-1.44252217e+00,5.74118830e-02,-9.53598261e-01,-1…	A	[0, 0, 0, 0, 0, 0, 0, 0]	english
zy131147p58rwr36	-2.87208594e-02,-3.87813926e-01,-2.08624247e-02,3.45892906e-02,-1.13416193e-02,-4.98245470e-02,1.15917236e-01,2.12660208e-02,2.20649056e-02,2.50861906e-02,3.83859351e-02,-3.55607718e-02,7.06738839e-03,-1.81705296e-01,1.98085979e-02,-8.40538144e-02,9.78402272e-02,6.44463226e-02,7.10221678e-02,1.50383427e-03,1.20744370e-02,4.50118352e-03,-4.30986732e-02,8.22200924e-02,6.43575639e-02,5.11534438e-02,…	-6.20572269e-01,-4.72901165e-01,-6.41594887e-01,-1.52975059e+00,-7.82082200e-01,-2.02520311e-01,-6.33237243e-01,4.11484540e-01,2.30607703e-01,-8.36666107e-01,-9.89510655e-01,-8.44597280e-01,-3.56893480e-01,-9.17683721e-01,-1.19667840e+00,-6.84052646e-01,-8.24932694e-01,-3.51462036e-01,-5.66081464e-01,-6.19256258e-01,-1.56452715e+00,-7.53044724e-01,-1.37432814e+00,1.95773661e-01,-9.95773196e-01,-1…	A	[0, 0, 0, 0, 0, 0, 0, 0]	english
[truncated: 404 more rows]
