# Supplementary material for: ICMC: An Interpretable Cross-domain Multi-modal Classification model for grading teaching plan
Source: PLoS One. 2025 Sep 3;20(9):e0330684. doi: 10.1371/journal.pone.0330684 (PMC12407483; doi:10.1371/journal.pone.0330684)
Supplement: S1 Data — (ZIP) [file pone.0330684.s001.zip › data/Geographic Science.xlsx]

## Sheet: Sheet1
id	text	image	label	structure	class
zy121429bk5ndy1f	5.55098057e-03,-3.65534812e-01,6.46467730e-02,-2.37703905e-03,1.07514009e-01,-1.02895405e-02,-7.68175274e-02,2.00793687e-02,2.96269841e-02,9.10516083e-02,1.08929023e-01,-3.11783813e-02,-9.43522318e-04,-2.95029998e-01,-5.24795707e-03,-1.48067057e-01,1.01558622e-02,1.36395067e-01,-6.89447597e-02,6.77563697e-02,-4.48455215e-02,-8.77364073e-03,4.68989983e-02,3.25705223e-02,-4.22241446e-03,4.98102941e…	-0.60922396,-0.43416032,-0.50410205,-1.456044,-0.61046505,-0.14756326,-0.4548872,0.41151,0.23424754,-0.8362886,-1.0417783,-0.8745944,-0.3942366,-1.0211877,-1.127673,-0.6498607,-0.7985879,-0.31130862,-0.6004397,-0.6130168,-1.58975,-0.74580204,-1.4065589,0.06621901,-0.97717303,-1.165805,-0.82691777,-1.1450379,-0.8430047,-0.34966922,-0.8618652,-0.815132,-0.5201528,-0.49548936,-0.4136483,-0.55029976,…	A	[0, 0, 0, 0, 0, 0, 0, 0]	Geographic Science
zy121453m6wbc8xm	-6.06072135e-03,-3.25016439e-01,6.41854629e-02,-1.58043783e-02,1.31133705e-01,-9.13206115e-03,-6.83352798e-02,3.41103561e-02,-1.98294464e-02,8.50973278e-02,9.88347232e-02,-1.51353711e-02,2.19480991e-02,-2.81503469e-01,-4.25606295e-02,-1.37856126e-01,1.38609130e-02,1.17764033e-01,-4.73976731e-02,7.65511841e-02,-2.40006596e-02,-2.41981521e-02,5.55449612e-02,2.25671995e-02,5.65908290e-03,4.01141793e…	-5.67218542e-01,-4.12037194e-01,-5.83093524e-01,-1.54494214e+00,-6.41478360e-01,-2.14777350e-01,-5.73774040e-01,4.65776205e-01,2.31026769e-01,-7.37296820e-01,-1.08599484e+00,-8.98660779e-01,-2.60288656e-01,-9.99236465e-01,-1.09541845e+00,-7.35880733e-01,-9.67031240e-01,-2.39682078e-01,-6.98838711e-01,-5.87497056e-01,-1.66162634e+00,-7.66937375e-01,-1.53427505e+00,6.84833527e-02,-9.72135365e-01,-1…	A	[0, 0, 0, 0, 0, 0, 0, 0]	Geographic Science
zy1759067fw7uc1f	-1.64705678e-03,-3.26243103e-01,5.99349588e-02,8.20904970e-03,1.17403060e-01,-1.48467608e-02,-3.71374115e-02,2.02348940e-02,1.17052654e-02,8.83049741e-02,9.84534323e-02,-2.19054185e-02,6.08040625e-03,-2.84793526e-01,-3.84267233e-02,-1.44736350e-01,3.86768556e-03,1.25772238e-01,-7.79410303e-02,7.74008557e-02,-2.82095931e-02,-9.15137120e-03,5.05732223e-02,2.66674533e-02,-1.14309313e-02,5.22599407e-…	-5.76817095e-01,-5.29758155e-01,-5.84198058e-01,-1.48316824e+00,-6.65891826e-01,-1.54256299e-01,-4.94156271e-01,4.33836102e-01,2.16757253e-01,-7.48229325e-01,-1.02021778e+00,-8.02429259e-01,-4.53935862e-01,-9.66305971e-01,-1.09220302e+00,-6.68005168e-01,-8.10652256e-01,-2.98913449e-01,-5.30105770e-01,-5.99601328e-01,-1.58806574e+00,-6.30713880e-01,-1.27825820e+00,7.11436048e-02,-9.86545086e-01,-1…	A	[0, 0, 0, 0, 0, 0, 0, 0]	Geographic Science
zy1801367nyp56gy	-1.00974459e-02,-3.25169086e-01,5.07248156e-02,1.44120008e-02,1.19154833e-01,-1.67226139e-02,-6.49623424e-02,1.51058873e-02,7.10365502e-03,9.07861516e-02,9.27533582e-02,-1.64623815e-03,-8.99399258e-03,-2.61566937e-01,-5.14525250e-02,-1.24779761e-01,1.00030415e-02,1.11296602e-01,-3.17189544e-02,7.88154230e-02,-2.19909623e-02,-1.14391167e-02,4.71026488e-02,2.97785290e-02,-1.14154350e-02,6.42270446e…	-6.87723517e-01,-5.66270411e-01,-6.01181686e-01,-1.45868146e+00,-6.66549981e-01,-1.88517988e-01,-5.69874704e-01,3.72791052e-01,1.98993087e-01,-8.41194510e-01,-9.99974966e-01,-8.31057370e-01,-3.37940991e-01,-8.96354675e-01,-1.10050309e+00,-6.21636987e-01,-7.49777436e-01,-2.36297086e-01,-4.56630796e-01,-5.54366887e-01,-1.55193865e+00,-7.34371006e-01,-1.40111089e+00,1.16368502e-01,-1.02570534e+00,-1…	A	[0, 0, 0, 0, 0, 0, 0, 0]	Geographic Science
zy133656qxgw24sx	-2.21953122e-03,-3.68801355e-01,5.61772138e-02,-2.03413628e-02,1.13288656e-01,-2.44572898e-03,-7.98938349e-02,2.77716368e-02,-3.31016667e-02,8.38385150e-02,9.26391184e-02,-5.86374942e-03,8.07487685e-03,-3.04866791e-01,-2.87243258e-02,-1.38455033e-01,1.84111334e-02,1.27188176e-01,-1.54630421e-02,7.42684007e-02,-1.51848942e-02,-1.10123232e-02,5.93944415e-02,3.01126540e-02,-5.16990852e-03,4.69636172…	-7.21636593e-01,-4.78907675e-01,-5.49137890e-01,-1.50375366e+00,-5.94796240e-01,-3.80118757e-01,-6.59220934e-01,3.49230677e-01,1.56037316e-01,-8.10656369e-01,-1.05510914e+00,-9.12612379e-01,-3.69484335e-01,-8.95759583e-01,-1.09029686e+00,-6.41772509e-01,-7.91566133e-01,-3.00802797e-01,-4.90385532e-01,-5.54146230e-01,-1.55127072e+00,-7.71417260e-01,-1.36214781e+00,1.06932521e-01,-9.42309439e-01,-1…	A	[0, 0, 0, 0, 0, 0, 0, 0]	Geographic Science
zy134022n3bqfyv0	-1.47713465e-03,-3.67931724e-01,5.71411997e-02,-2.17808280e-02,1.13593534e-01,-1.40571152e-03,-7.91778117e-02,2.66711265e-02,-3.25973667e-02,8.40556249e-02,9.24314559e-02,-7.97823630e-03,8.81757122e-03,-3.01485002e-01,-2.83177160e-02,-1.40825018e-01,1.73209552e-02,1.26819685e-01,-1.96195133e-02,7.38061368e-02,-1.56913381e-02,-1.15316128e-02,5.87835461e-02,2.96233557e-02,-3.82926338e-03,4.85867560…	-6.99919283e-01,-4.67543393e-01,-5.31606913e-01,-1.51044226e+00,-6.33050263e-01,-3.77249897e-01,-6.70348346e-01,3.61468196e-01,1.42868564e-01,-8.53421092e-01,-1.07488155e+00,-9.24331009e-01,-3.97181690e-01,-9.16578829e-01,-1.09947610e+00,-6.44507229e-01,-8.07384670e-01,-3.33951354e-01,-4.92010653e-01,-5.75948119e-01,-1.51180756e+00,-7.60107338e-01,-1.33195961e+00,1.10242069e-01,-9.38180268e-01,-1…	A	[0, 0, 0, 0, 0, 0, 0, 0]	Geographic Science
zy1341064mpxcjh2	1.31787779e-02,-3.41963261e-01,5.06499857e-02,-3.12830582e-02,1.20436177e-01,-7.73313269e-03,-1.14096783e-01,1.02333724e-02,-1.50935370e-02,9.70791280e-02,7.00103119e-02,-1.59232542e-02,1.75557956e-02,-3.05384278e-01,-4.39594239e-02,-1.41578212e-01,2.36098245e-02,1.33089125e-01,-7.40047246e-02,8.12892169e-02,-1.92715004e-02,-1.80724002e-02,5.31895757e-02,1.46018714e-02,2.96458844e-02,3.50330621e-…	-6.95542157e-01,-5.42684615e-01,-5.64953148e-01,-1.47789347e+00,-6.82460070e-01,-2.37835288e-01,-5.96863270e-01,3.67337793e-01,1.75408080e-01,-8.71016860e-01,-1.07374668e+00,-8.58856201e-01,-4.41023082e-01,-1.03312778e+00,-1.11930430e+00,-6.77733123e-01,-8.46734285e-01,-2.82052398e-01,-4.82812822e-01,-6.34340763e-01,-1.55189157e+00,-8.04311872e-01,-1.39841616e+00,6.82579949e-02,-1.01796293e+00,-1…	A	[0, 0, 0, 0, 0, 0, 0, 0]	Geographic Science
zy134121cemxx2gf	1.33181438e-02,-3.37921351e-01,5.03438562e-02,-2.99409777e-02,1.19472310e-01,-6.58680219e-03,-1.14026912e-01,9.99520253e-03,-1.81394722e-02,9.75103378e-02,6.59255162e-02,-1.78366825e-02,1.92379802e-02,-3.07263553e-01,-4.39317524e-02,-1.42215684e-01,2.25202776e-02,1.33332267e-01,-7.58601278e-02,8.21107849e-02,-1.88692305e-02,-1.93507317e-02,5.28680682e-02,1.33423544e-02,2.86769420e-02,3.55191641e-…	-7.05240965e-01,-5.16958475e-01,-5.82951486e-01,-1.46757865e+00,-6.85727298e-01,-2.20456079e-01,-5.95797598e-01,3.76277328e-01,1.87625140e-01,-8.84044349e-01,-1.11848867e+00,-8.82395267e-01,-4.48403567e-01,-1.06246829e+00,-1.14413750e+00,-7.00530589e-01,-8.75381470e-01,-2.99826652e-01,-4.86030519e-01,-6.53055787e-01,-1.56430316e+00,-7.94434309e-01,-1.40488517e+00,7.57469162e-02,-1.00242198e+00,-1…	A	[0, 0, 0, 0, 0, 0, 0, 0]	Geographic Science
zy222041nmgtswwj	-1.31297007e-03,-3.30325484e-01,4.35168184e-02,9.10444069e-04,1.19632065e-01,1.43744508e-02,-9.17796940e-02,2.59184726e-02,-2.87721716e-02,8.87228474e-02,8.33609551e-02,-9.21542197e-03,1.26167405e-02,-3.39505374e-01,-2.28141937e-02,-1.14354357e-01,2.86586359e-02,1.23782218e-01,-6.68548467e-03,7.43428841e-02,-1.09882932e-02,-2.20377687e-02,4.87441532e-02,1.65694822e-02,-2.78034471e-02,5.65899201e-…	-7.24534154e-01,-5.63098073e-01,-6.73835814e-01,-1.54921901e+00,-7.27549255e-01,-2.15725556e-01,-5.90156794e-01,3.14503819e-01,1.81031719e-01,-8.58860910e-01,-1.08765924e+00,-9.25340772e-01,-4.72043633e-01,-9.73211408e-01,-1.15173042e+00,-6.91429973e-01,-7.93369532e-01,-3.35222840e-01,-5.19193470e-01,-6.21325254e-01,-1.56855094e+00,-7.52280354e-01,-1.33769429e+00,1.16647974e-01,-1.00725698e+00,-1…	A	[0, 0, 0, 0, 0, 0, 0, 0]	Geographic Science
zy232750wk7qsk2c	-1.99553731e-04,-3.32299650e-01,4.50695008e-02,2.50317063e-03,1.18025370e-01,1.33521445e-02,-8.97563547e-02,2.32341010e-02,-3.44932601e-02,8.87945220e-02,8.04032385e-02,-1.02828983e-02,1.35394717e-02,-3.38018715e-01,-2.37785075e-02,-1.13099001e-01,2.90140565e-02,1.23473540e-01,-1.15168570e-02,7.44256452e-02,-1.06147612e-02,-2.24199407e-02,4.92900535e-02,1.72615610e-02,-3.09513621e-02,5.61210103e-…	-7.25062370e-01,-5.62978148e-01,-6.73734367e-01,-1.54879105e+00,-7.28116751e-01,-2.15416014e-01,-5.90330303e-01,3.13955992e-01,1.81452826e-01,-8.58037412e-01,-1.08714151e+00,-9.25434768e-01,-4.70934719e-01,-9.73100960e-01,-1.15215945e+00,-6.90019846e-01,-7.92491198e-01,-3.35700870e-01,-5.18704474e-01,-6.21304035e-01,-1.56913495e+00,-7.52482891e-01,-1.33876455e+00,1.15923852e-01,-1.00731444e+00,-1…	A	[0, 0, 0, 0, 0, 0, 0, 0]	Geographic Science
zy2011424e0mry3u	1.02666412e-02,-3.27661425e-01,5.71630672e-02,-1.68830045e-02,1.32104695e-01,7.44075002e-03,-8.70618522e-02,2.14917846e-02,-2.84151081e-03,8.43557492e-02,8.72738510e-02,-1.69499107e-02,1.50381420e-02,-3.31864059e-01,-3.75479497e-02,-1.30352855e-01,2.83385515e-02,1.26657337e-01,-4.01354283e-02,8.45420510e-02,-2.19958052e-02,-1.80149265e-02,5.41298240e-02,1.71120372e-02,-2.18874775e-02,3.65472510e-…	-6.26325965e-01,-4.54800159e-01,-5.87585211e-01,-1.55311131e+00,-7.07724750e-01,-2.18597040e-01,-6.00874245e-01,4.50480968e-01,2.36596897e-01,-8.08345735e-01,-1.00689411e+00,-8.41555119e-01,-3.40976775e-01,-9.26507354e-01,-1.07405353e+00,-6.56471729e-01,-8.64284515e-01,-3.18896919e-01,-5.21578550e-01,-5.99441707e-01,-1.55319858e+00,-7.29949296e-01,-1.35761595e+00,1.15252182e-01,-9.41833019e-01,-1…	A	[0, 0, 0, 0, 0, 0, 0, 0]	Geographic Science
184734420	-2.15899721e-02,-3.02085727e-01,4.73006181e-02,-1.86931249e-02,1.20567299e-01,-2.89976820e-02,-3.80697995e-02,2.55260598e-02,-4.08815593e-02,9.61165875e-02,8.80573094e-02,1.24839498e-02,9.93080530e-03,-2.53717303e-01,-4.17670980e-02,-1.35344535e-01,6.63432851e-03,1.16250336e-01,-4.76589911e-02,7.08283931e-02,-1.90993752e-02,-1.34105859e-02,5.56861386e-02,1.99164897e-02,9.00193583e-03,4.76030000e-…	-6.37693107e-01,-5.26115000e-01,-5.49145699e-01,-1.62108088e+00,-5.97093761e-01,-2.08543345e-01,-5.11372924e-01,4.08938825e-01,2.78397918e-01,-8.32747936e-01,-1.12310660e+00,-9.09408927e-01,-4.52146024e-01,-9.61185694e-01,-1.07935584e+00,-7.06826508e-01,-8.35917234e-01,-2.05190793e-01,-5.44152141e-01,-6.15036368e-01,-1.68041039e+00,-6.96006477e-01,-1.44347286e+00,1.35585621e-01,-9.12545204e-01,-1…	A	[1, 1, 1, 1, 1, 0, 1, 0]	Geographic Science
92043284	-2.06133872e-02,-3.48682582e-01,6.52393475e-02,-8.98695458e-03,1.27742320e-01,-1.68734305e-02,-4.19934914e-02,2.88143642e-02,-4.79795225e-02,7.60344639e-02,7.75215030e-02,2.12898590e-02,1.54845864e-02,-2.69231856e-01,-4.04644385e-02,-1.27061099e-01,1.11361444e-02,1.09375469e-01,-6.90377355e-02,7.02845678e-02,-1.67538971e-02,-2.00589076e-02,5.13411537e-02,1.39137655e-02,-8.49192031e-03,3.81108932e…	-6.31639481e-01,-4.41577137e-01,-6.06421053e-01,-1.42458320e+00,-6.09212697e-01,-2.32980222e-01,-5.38931549e-01,3.74769151e-01,2.30162695e-01,-8.11817348e-01,-9.44222391e-01,-8.63033175e-01,-3.63451689e-01,-8.74686241e-01,-1.00654173e+00,-5.84627092e-01,-7.31956899e-01,-2.33919114e-01,-4.01060373e-01,-4.80146646e-01,-1.40865624e+00,-7.08798051e-01,-1.38114190e+00,1.61637515e-01,-9.96960461e-01,-1…	A	[1, 1, 1, 1, 1, 0, 1, 0]	Geographic Science
9215436	-2.27062590e-02,-3.42478395e-01,5.83285913e-02,-8.87178909e-03,1.27373397e-01,-2.36500259e-02,-4.75169271e-02,2.87988987e-02,-3.60122360e-02,7.98570812e-02,7.99641833e-02,1.79784298e-02,1.14401039e-02,-2.68558651e-01,-3.54800671e-02,-1.32104203e-01,8.69328436e-03,1.07257292e-01,-7.10921139e-02,6.53840825e-02,-2.09976491e-02,-1.69549733e-02,5.16605601e-02,1.48535697e-02,-4.45793290e-03,3.87346074e…	-0.75736636,-0.4300969,-0.69378626,-1.697745,-0.8420439,-0.29691765,-0.63606864,0.46240085,0.28562027,-0.759133,-1.0231708,-0.81285524,-0.377961,-0.88730687,-1.1330658,-0.5109523,-0.7294631,-0.2662812,-0.4730428,-0.5659503,-1.5095176,-0.70855457,-1.3824861,0.11881102,-0.98197657,-1.1824135,-0.8772764,-1.1450841,-0.9156294,-0.5076767,-0.86046994,-0.7647875,-0.48596573,-0.7243479,-0.51374227,-0.582…	A	[1, 1, 1, 1, 1, 0, 1, 0]	Geographic Science
16459271	-3.01244278e-02,-3.24540347e-01,5.41147701e-02,-4.39055823e-03,1.21589661e-01,-7.36460648e-03,-4.64162529e-02,1.29477987e-02,-3.88227142e-02,9.85000581e-02,7.34038651e-02,1.71614140e-02,1.17832888e-02,-2.80833542e-01,-2.48328615e-02,-1.41884565e-01,1.50061063e-02,1.37604862e-01,-1.89227983e-03,6.39701933e-02,-8.68227519e-03,-2.36490704e-02,4.76990975e-02,1.68181285e-02,-9.11334902e-03,3.40775438e…	-7.49245763e-01,-5.40869296e-01,-6.04384124e-01,-1.55985928e+00,-7.24212050e-01,-2.79881150e-01,-6.86019480e-01,3.82053822e-01,2.38603383e-01,-7.59398282e-01,-1.00153899e+00,-7.65724003e-01,-3.48199815e-01,-9.41526532e-01,-1.06217456e+00,-6.93373680e-01,-7.84958959e-01,-2.60798573e-01,-5.06609857e-01,-4.80623931e-01,-1.56197393e+00,-8.22596967e-01,-1.41373444e+00,2.60634087e-02,-9.63411033e-01,-1…	A	[1, 1, 1, 1, 1, 0, 1, 0]	Geographic Science
zy175300	-1.44740529e-02,-3.08241636e-01,6.31975085e-02,-2.78486731e-03,1.22763939e-01,-1.51642822e-02,-5.09351529e-02,3.09808049e-02,-2.36245990e-03,9.26693380e-02,7.15100616e-02,1.46522066e-02,1.03566144e-02,-2.85989285e-01,-2.10525133e-02,-1.23213746e-01,2.12666132e-02,1.18706107e-01,-4.75767963e-02,7.67934173e-02,-1.22636640e-02,-1.33757330e-02,5.61948121e-02,2.40281336e-02,2.18748897e-02,3.67925875e-…	-6.70663834e-01,-4.87807572e-01,-5.91238976e-01,-1.43892944e+00,-6.07470870e-01,-1.70465112e-01,-4.57178354e-01,4.61871147e-01,1.55749306e-01,-8.59437406e-01,-1.05178070e+00,-9.05204475e-01,-3.86128247e-01,-1.11009169e+00,-1.04394984e+00,-6.00611687e-01,-9.69768703e-01,-3.33519101e-01,-4.86043036e-01,-6.67078495e-01,-1.70800018e+00,-5.99689424e-01,-1.39031386e+00,4.10211086e-02,-9.39192057e-01,-1…	A	[1, 1, 1, 1, 1, 0, 1, 0]	Geographic Science
zy101352	-1.10720005e-02,-3.48826110e-01,6.73664659e-02,5.27331699e-03,1.25880092e-01,-5.13574528e-03,-6.45851940e-02,2.84708366e-02,1.77748278e-02,9.08070505e-02,8.92436206e-02,1.99901946e-02,3.53126880e-03,-3.21975499e-01,-3.46582681e-02,-1.34008855e-01,1.55848768e-02,1.05048150e-01,-5.52382357e-02,7.00320303e-02,-1.84674263e-02,-1.55428201e-02,5.37529401e-02,2.16909610e-02,1.06420536e-02,5.14261350e-02…	-6.49578094e-01,-4.65165436e-01,-4.95368332e-01,-1.43979990e+00,-5.87885380e-01,-7.97316656e-02,-4.89117950e-01,2.81763256e-01,1.40960246e-01,-8.58653426e-01,-9.77314591e-01,-8.82638276e-01,-3.96600991e-01,-9.51231301e-01,-1.00452006e+00,-6.14402711e-01,-7.63587952e-01,-2.44518653e-01,-4.52997237e-01,-5.99246383e-01,-1.52131546e+00,-7.48120427e-01,-1.36487031e+00,1.03603654e-01,-9.63475883e-01,-1…	A	[1, 1, 1, 1, 1, 0, 1, 0]	Geographic Science
zy201022	-2.25810148e-02,-3.33736181e-01,5.41625246e-02,-2.27505080e-02,1.28407717e-01,-1.39273750e-02,-6.12869486e-02,2.55331416e-02,-1.71800610e-02,9.44951400e-02,9.89471748e-02,-1.71448919e-04,1.10315373e-02,-3.10401708e-01,-2.27122009e-02,-1.33944690e-01,1.01708695e-02,1.13297999e-01,-6.05438091e-02,6.95929825e-02,-1.27513781e-02,-1.61470920e-02,4.97574806e-02,2.29339283e-02,2.00864533e-03,3.81954834e…	-6.25605404e-01,-5.09842336e-01,-5.10478497e-01,-1.50434053e+00,-6.74923122e-01,-1.98844075e-01,-5.90721905e-01,4.94565487e-01,2.82338679e-01,-8.04518402e-01,-1.07897794e+00,-8.64122331e-01,-3.93027455e-01,-9.40661609e-01,-1.13278472e+00,-6.97046041e-01,-7.84941912e-01,-3.25080663e-01,-4.90757734e-01,-6.48300648e-01,-1.60717332e+00,-7.30100691e-01,-1.38946342e+00,2.32777670e-01,-9.72088873e-01,-1…	A	[1, 1, 1, 1, 1, 0, 1, 0]	Geographic Science
zy172945	2.85008852e-03,-2.87115902e-01,6.26861453e-02,-1.91970146e-04,9.96252224e-02,-1.20757353e-02,-6.44688830e-02,1.68215334e-02,-1.19360099e-02,9.06122699e-02,9.13658142e-02,7.02621322e-03,-1.31743392e-02,-3.08300287e-01,-2.00578179e-02,-1.22770101e-01,1.52331516e-02,1.24099813e-01,-2.24142782e-02,7.17993975e-02,-2.30591521e-02,-2.37708609e-03,5.50800599e-02,3.41580585e-02,-2.67601162e-02,6.22120723e…	-7.92410970e-01,-5.41662753e-01,-5.99066079e-01,-1.48196888e+00,-6.10375166e-01,-1.85519934e-01,-5.75930774e-01,3.42421919e-01,1.89269736e-01,-8.54240596e-01,-1.01670563e+00,-8.77615213e-01,-3.58223319e-01,-9.23084140e-01,-1.07818377e+00,-6.52917504e-01,-7.85715759e-01,-2.15847105e-01,-4.81983036e-01,-5.52900851e-01,-1.55552971e+00,-7.24124432e-01,-1.40362787e+00,9.39482599e-02,-9.83371854e-01,-1…	A	[1, 1, 1, 1, 1, 0, 1, 0]	Geographic Science
zy212431	-5.47910482e-03,-2.65411735e-01,5.24819270e-02,-7.75506860e-03,1.16864413e-01,-9.92124341e-03,-5.95407672e-02,1.46003962e-02,-2.94701718e-02,9.85963568e-02,9.42914784e-02,-6.60911086e-04,2.60278247e-02,-2.80303955e-01,-1.80163682e-02,-1.24980703e-01,2.72309054e-02,1.33539006e-01,-4.15866524e-02,6.42549917e-02,1.47825922e-05,-2.51342282e-02,5.61459363e-02,2.22164020e-02,-3.82368173e-03,4.66510467e…	-7.03908861e-01,-4.26229835e-01,-5.39977491e-01,-1.53431022e+00,-6.42405272e-01,-2.93055028e-01,-5.43823063e-01,4.34115380e-01,2.86957532e-01,-8.41526568e-01,-1.03520763e+00,-8.30619991e-01,-3.44850242e-01,-9.60830271e-01,-1.16180730e+00,-6.63688719e-01,-8.39338660e-01,-3.02860230e-01,-5.38862944e-01,-5.70564628e-01,-1.58063710e+00,-7.71468103e-01,-1.39632905e+00,1.50063690e-02,-9.46522176e-01,-1…	A	[1, 1, 1, 1, 1, 0, 1, 0]	Geographic Science
zy205515	-3.14636789e-02,-2.67771542e-01,6.05857372e-02,-1.40996766e-04,1.27242997e-01,-1.43453274e-02,-2.02676430e-02,3.14813517e-02,-2.63891090e-02,9.04314518e-02,8.62421021e-02,-3.21919867e-03,2.02486105e-02,-2.62659103e-01,-1.98056716e-02,-1.34552106e-01,1.77461710e-02,1.25122607e-01,-3.52576897e-02,6.85935616e-02,-1.08054653e-02,-2.21078359e-02,5.62527478e-02,2.56632939e-02,1.23201208e-02,4.74043302e…	-7.01278508e-01,-5.18533826e-01,-5.69764793e-01,-1.49312425e+00,-7.08667934e-01,-2.09672973e-01,-5.65079033e-01,4.02251571e-01,1.98097780e-01,-7.67904937e-01,-1.00222456e+00,-8.81001353e-01,-3.65981609e-01,-9.34006810e-01,-1.14278066e+00,-6.59674168e-01,-8.67234886e-01,-2.92742640e-01,-5.21792233e-01,-5.78111351e-01,-1.55781174e+00,-8.04731846e-01,-1.42963362e+00,4.26709428e-02,-9.38424230e-01,-1…	A	[1, 1, 1, 1, 1, 0, 1, 0]	Geographic Science
zy150050	-1.56318843e-02,-2.97336757e-01,4.76003811e-02,4.10348084e-03,1.27232015e-01,-2.08332427e-02,-3.69642898e-02,3.84840406e-02,-2.13033631e-02,6.65256754e-02,7.74517506e-02,1.21696759e-02,3.24783614e-05,-2.55095929e-01,-6.32138252e-02,-1.22797966e-01,1.97109282e-02,1.00233763e-01,-1.71106290e-02,5.70725612e-02,-1.96685307e-02,6.78990781e-03,5.40680736e-02,2.60205045e-02,8.80390406e-03,4.22499552e-02…	-6.50644183e-01,-5.14553785e-01,-5.75197875e-01,-1.53682327e+00,-6.50629580e-01,-1.79198205e-01,-5.40682852e-01,4.09078479e-01,2.42559224e-01,-7.84203410e-01,-9.60025907e-01,-7.87614524e-01,-3.52666974e-01,-9.12750542e-01,-1.19305372e+00,-6.54346347e-01,-8.09553742e-01,-3.93530011e-01,-5.57292342e-01,-5.27083457e-01,-1.50776088e+00,-7.21389830e-01,-1.29450357e+00,1.35413975e-01,-9.66327608e-01,-1…	A	[0, 0, 1, 0, 1, 0, 0, 1]	Geographic Science
zy154059	2.49546324e-03,-2.39450276e-01,5.88179864e-02,-3.04958411e-03,1.29881978e-01,-1.29266698e-02,-8.01079273e-02,6.83179591e-03,-3.89589071e-02,1.03791408e-01,7.75240958e-02,-6.80318475e-03,2.67853048e-02,-2.69742072e-01,-2.55379640e-02,-1.28453523e-01,1.74578931e-02,1.49285495e-01,-6.19953945e-02,7.01068044e-02,-8.62593483e-03,-3.58366147e-02,6.28087521e-02,1.56398006e-02,-8.50434043e-03,4.50052395e…	-6.30617142e-01,-5.75268805e-01,-5.18659532e-01,-1.44271648e+00,-6.21213615e-01,-1.82927459e-01,-5.38061678e-01,3.96756053e-01,1.95854709e-01,-8.16356838e-01,-1.00500941e+00,-8.19202363e-01,-3.32929939e-01,-9.03418481e-01,-1.04175615e+00,-6.85095310e-01,-7.43933141e-01,-2.57176787e-01,-4.89777267e-01,-5.99446237e-01,-1.51328611e+00,-6.33024573e-01,-1.34103024e+00,1.55355230e-01,-9.75586951e-01,-1…	A	[1, 1, 1, 1, 1, 0, 1, 0]	Geographic Science
zy181418v5b078vv	-6.80707116e-03,-2.87611842e-01,6.78857118e-02,-7.84550048e-03,1.08551972e-01,-5.29941497e-03,-7.73046464e-02,1.50437397e-03,-1.51221659e-02,9.35846195e-02,8.54130313e-02,-4.98244353e-03,9.51762218e-03,-3.03419888e-01,-1.31589696e-02,-1.28476441e-01,1.51135875e-02,1.26219377e-01,-5.54160997e-02,6.84113130e-02,-1.25603545e-02,-1.65348817e-02,5.08848391e-02,3.04656494e-02,-1.86699089e-02,5.81449270…	-7.20082939e-01,-5.29796302e-01,-6.38736427e-01,-1.50455570e+00,-6.98773682e-01,-2.32858792e-01,-6.33973956e-01,4.05207902e-01,2.54280180e-01,-7.80762196e-01,-1.03721666e+00,-8.53866696e-01,-3.58408153e-01,-9.35512543e-01,-1.04235601e+00,-6.61552310e-01,-7.93587983e-01,-2.74212033e-01,-4.60295260e-01,-6.31901860e-01,-1.53063345e+00,-7.28798509e-01,-1.41103745e+00,9.02440846e-02,-9.71351981e-01,-1…	A	[1, 1, 1, 1, 1, 0, 1, 0]	Geographic Science
zy2038558vud8c1s	-2.02471688e-02,-2.90486395e-01,6.41565323e-02,-1.07777342e-02,1.31201223e-01,-1.48194283e-02,-5.38574606e-02,3.58504876e-02,-3.82711403e-02,9.07038599e-02,8.26286077e-02,5.40522765e-03,1.21358391e-02,-2.67169118e-01,-3.76975238e-02,-1.37466356e-01,-3.49884341e-03,1.21448942e-01,-4.36374322e-02,7.31705055e-02,-2.20386293e-02,-2.37208642e-02,4.79892120e-02,1.06964931e-02,4.86125331e-03,4.45624553e…	-7.64118731e-01,-5.06184816e-01,-5.53515613e-01,-1.53030336e+00,-6.86440706e-01,-1.87645718e-01,-5.81988096e-01,4.63786066e-01,2.42039546e-01,-7.47220635e-01,-9.86925364e-01,-8.34983766e-01,-3.20340842e-01,-9.69766378e-01,-1.11717474e+00,-6.14604950e-01,-8.64088833e-01,-3.55015367e-01,-5.20788074e-01,-5.65865636e-01,-1.57771492e+00,-8.41087520e-01,-1.40033269e+00,6.09866939e-02,-9.42541361e-01,-1…	A	[1, 1, 1, 1, 1, 0, 1, 0]	Geographic Science
zy233726wtu2ng6t	-1.83727406e-02,-3.63812089e-01,5.20688295e-02,1.65599175e-02,1.16687477e-01,-1.43337939e-02,-3.24530527e-02,3.89131382e-02,-1.65716186e-03,7.10608065e-02,9.19764191e-02,-2.70048622e-03,7.91158702e-04,-2.50115871e-01,-3.98616157e-02,-1.42882675e-01,2.78668255e-02,1.08299807e-01,-3.51330750e-02,6.54527396e-02,-1.98917165e-02,-4.95244656e-03,5.17755002e-02,2.92987637e-02,-2.15264317e-02,6.21219426e…	-6.23207152e-01,-4.85446334e-01,-5.39180994e-01,-1.45379984e+00,-5.26808321e-01,-1.01233013e-01,-4.96715516e-01,3.37841153e-01,1.54423431e-01,-9.73720551e-01,-1.07186341e+00,-9.34507370e-01,-4.03098971e-01,-9.66608226e-01,-1.10962009e+00,-7.48928845e-01,-9.25067425e-01,-2.78655499e-01,-5.34498274e-01,-6.57947361e-01,-1.53603268e+00,-8.17344010e-01,-1.37110627e+00,5.88775463e-02,-9.88285244e-01,-1…	A	[0, 0, 1, 0, 1, 0, 0, 0]	Geographic Science
zy134456eexbgg52	-2.73405891e-02,-3.56242537e-01,4.55202907e-02,1.87434573e-02,1.05736338e-01,-9.34997946e-03,-8.30341130e-02,4.25634310e-02,4.24533002e-02,8.42801258e-02,8.26836824e-02,3.93557250e-02,-1.88081767e-02,-3.04828942e-01,-5.91728985e-02,-9.88305360e-02,1.47115830e-02,1.02540597e-01,-5.18074445e-02,6.89333826e-02,-1.60348713e-02,9.03846323e-03,4.70767394e-02,2.70688049e-02,-9.01873410e-03,7.49797150e-0…	-7.45531559e-01,-5.67655146e-01,-5.71329713e-01,-1.51445043e+00,-7.48489916e-01,-2.45086506e-01,-5.53722143e-01,2.96335489e-01,1.35233164e-01,-8.95606041e-01,-1.00573075e+00,-8.96758735e-01,-3.53060395e-01,-9.56006467e-01,-1.09780657e+00,-6.63628042e-01,-8.76642525e-01,-3.04889053e-01,-5.69936335e-01,-6.66041613e-01,-1.56708527e+00,-8.77731264e-01,-1.51292026e+00,-1.35058658e-02,-1.09322774e+00,-…	A	[0, 0, 0, 0, 0, 0, 1, 0]	Geographic Science
offlineStudent154802fbv6mwfh	9.09984019e-03,-3.54576230e-01,5.27476482e-02,-2.56396923e-02,1.12370387e-01,-1.16546601e-02,-8.85573179e-02,2.33184360e-02,-6.39011199e-03,9.63237286e-02,1.03369862e-01,-3.07506658e-02,2.64813751e-02,-2.88459420e-01,-2.84967385e-02,-1.61626279e-01,1.75310839e-02,1.34145930e-01,-5.31634875e-02,7.21579194e-02,-2.11928803e-02,-2.04118676e-02,5.70806041e-02,1.17855482e-02,1.91233084e-02,4.53730375e-…	-0.58957434,-0.39574033,-0.51713914,-1.4065508,-0.626759,-0.12402402,-0.44353572,0.38292345,0.19756283,-0.74791425,-0.9739181,-0.8224131,-0.2968337,-0.8820094,-0.99409133,-0.62960786,-0.81673276,-0.22253555,-0.46814746,-0.54891425,-1.5619287,-0.64198655,-1.2374492,0.10871833,-0.8367294,-1.1546965,-0.88361484,-1.1484169,-0.8372117,-0.43875518,-0.8367709,-0.7692982,-0.47787824,-0.40671766,-0.296708…	A	[0, 0, 0, 0, 0, 0, 0, 0]	Geographic Science
offlineStudent154920nw4f92py	6.30717864e-03,-3.54440063e-01,5.09826243e-02,-2.64925454e-02,1.13917574e-01,-1.06288251e-02,-8.41468126e-02,2.47009546e-02,-2.94930534e-03,9.96390879e-02,1.03958622e-01,-3.07663847e-02,2.76909955e-02,-2.85962671e-01,-2.76221558e-02,-1.61298975e-01,1.73138548e-02,1.34462729e-01,-4.79358695e-02,7.17196614e-02,-2.23917887e-02,-2.16350462e-02,5.72064333e-02,1.21506769e-02,2.10097916e-02,4.58328277e-…	-0.58957434,-0.39574033,-0.51713914,-1.4065508,-0.626759,-0.12402402,-0.44353572,0.38292345,0.19756283,-0.74791425,-0.9739181,-0.8224131,-0.2968337,-0.8820094,-0.99409133,-0.62960786,-0.81673276,-0.22253555,-0.46814746,-0.54891425,-1.5619287,-0.64198655,-1.2374492,0.10871833,-0.8367294,-1.1546965,-0.88361484,-1.1484169,-0.8372117,-0.43875518,-0.8367709,-0.7692982,-0.47787824,-0.40671766,-0.296708…	A	[0, 0, 0, 0, 0, 0, 0, 0]	Geographic Science
offlineStudent1549396nqmpfjs	7.26352958e-03,-3.52794647e-01,5.21052405e-02,-2.59684287e-02,1.11634851e-01,-1.22683421e-02,-8.66868123e-02,2.48101037e-02,-3.78375081e-03,9.47358310e-02,1.01461217e-01,-2.85845026e-02,2.65767518e-02,-2.88270652e-01,-2.77558602e-02,-1.62042290e-01,1.74112953e-02,1.35030702e-01,-4.89808545e-02,7.09822997e-02,-2.17296034e-02,-2.03464255e-02,5.55437952e-02,1.09814191e-02,2.08087750e-02,4.39597778e-…	-0.58957434,-0.39574033,-0.51713914,-1.4065508,-0.626759,-0.12402402,-0.44353572,0.38292345,0.19756283,-0.74791425,-0.9739181,-0.8224131,-0.2968337,-0.8820094,-0.99409133,-0.62960786,-0.81673276,-0.22253555,-0.46814746,-0.54891425,-1.5619287,-0.64198655,-1.2374492,0.10871833,-0.8367294,-1.1546965,-0.88361484,-1.1484169,-0.8372117,-0.43875518,-0.8367709,-0.7692982,-0.47787824,-0.40671766,-0.296708…	A	[0, 0, 0, 0, 0, 0, 0, 0]	Geographic Science
offlineStudent155026r8cfpf6d	5.95342647e-03,-3.55004638e-01,5.18527962e-02,-2.71536857e-02,1.11907706e-01,-1.18631963e-02,-8.70250836e-02,2.69159377e-02,-1.51857268e-03,9.53106359e-02,1.02903664e-01,-2.86773965e-02,2.68315617e-02,-2.85682082e-01,-2.74900999e-02,-1.61353916e-01,1.73019953e-02,1.33978665e-01,-4.59384173e-02,6.87147975e-02,-2.20607352e-02,-2.08590887e-02,5.54689765e-02,1.26926638e-02,2.27422081e-02,4.27060202e-…	-0.58957434,-0.39574033,-0.51713914,-1.4065508,-0.626759,-0.12402402,-0.44353572,0.38292345,0.19756283,-0.74791425,-0.9739181,-0.8224131,-0.2968337,-0.8820094,-0.99409133,-0.62960786,-0.81673276,-0.22253555,-0.46814746,-0.54891425,-1.5619287,-0.64198655,-1.2374492,0.10871833,-0.8367294,-1.1546965,-0.88361484,-1.1484169,-0.8372117,-0.43875518,-0.8367709,-0.7692982,-0.47787824,-0.40671766,-0.296708…	A	[0, 0, 0, 0, 0, 0, 0, 0]	Geographic Science
offlineStudent093629h2gyf52c	-1.28477216e-02,-3.13894749e-01,3.03134285e-02,2.15806607e-02,1.03884354e-01,-2.44591627e-02,-4.06521335e-02,2.25185361e-02,-2.41053328e-02,7.58597404e-02,8.05307403e-02,-6.03999617e-03,-2.16552708e-02,-2.62865573e-01,-3.53912152e-02,-1.20523885e-01,3.16776149e-02,1.16991729e-01,3.69460694e-02,6.28492162e-02,-7.64008425e-03,2.04188237e-03,4.81962487e-02,2.48451456e-02,-1.81616917e-02,7.97418654e-…	-6.38143003e-01,-5.68374276e-01,-4.84325677e-01,-1.44308102e+00,-6.24229431e-01,-1.19391717e-01,-4.67605442e-01,4.46972311e-01,2.71537572e-01,-8.51260602e-01,-9.67794299e-01,-8.44637454e-01,-3.03022444e-01,-9.40436482e-01,-1.15934718e+00,-5.75809181e-01,-8.00917506e-01,-3.11989754e-01,-4.93878663e-01,-5.10926247e-01,-1.57109225e+00,-6.30581975e-01,-1.34435952e+00,1.89262539e-01,-9.01218235e-01,-1…	A	[0, 0, 0, 0, 0, 0, 1, 0]	Geographic Science
offlineStudent0937349xt5j5c6	-1.31716151e-02,-3.11275721e-01,3.11906915e-02,2.17558462e-02,1.04188703e-01,-2.32207589e-02,-4.18598764e-02,2.34271418e-02,-2.23095287e-02,7.68128335e-02,8.00687149e-02,-6.30477956e-03,-2.14373041e-02,-2.66774952e-01,-3.45698223e-02,-1.21911503e-01,3.23707461e-02,1.15328461e-01,3.45129408e-02,6.14733733e-02,-8.29776749e-03,3.96980555e-04,4.84694354e-02,2.52724625e-02,-1.56094357e-02,7.82914311e-…	-6.38143003e-01,-5.68374276e-01,-4.84325677e-01,-1.44308102e+00,-6.24229431e-01,-1.19391717e-01,-4.67605442e-01,4.46972311e-01,2.71537572e-01,-8.51260602e-01,-9.67794299e-01,-8.44637454e-01,-3.03022444e-01,-9.40436482e-01,-1.15934718e+00,-5.75809181e-01,-8.00917506e-01,-3.11989754e-01,-4.93878663e-01,-5.10926247e-01,-1.57109225e+00,-6.30581975e-01,-1.34435952e+00,1.89262539e-01,-9.01218235e-01,-1…	A	[0, 0, 0, 0, 0, 0, 1, 0]	Geographic Science
zy150535vnvcyqwn	-1.00015113e-02,-2.99114227e-01,3.70731056e-02,-2.04212517e-02,1.18713982e-01,-2.34051924e-02,-4.12627235e-02,2.95410641e-02,7.89304450e-03,1.00970566e-01,8.59020725e-02,8.42966791e-03,1.86584312e-02,-3.12630981e-01,-4.38417196e-02,-1.50851175e-01,1.56152733e-02,1.12710744e-01,-2.25971323e-02,7.00342655e-02,-1.46097587e-02,-2.71256710e-03,6.14367053e-02,2.63814069e-02,1.35567375e-02,7.00604841e-0…	-6.25526428e-01,-3.97137374e-01,-5.49011230e-01,-1.48861313e+00,-6.73652947e-01,-2.31427401e-01,-6.15012050e-01,3.93553048e-01,2.52604008e-01,-7.52133131e-01,-1.01703703e+00,-7.89980292e-01,-3.32590431e-01,-8.93777728e-01,-1.13118446e+00,-6.30540192e-01,-7.96887100e-01,-3.01785916e-01,-4.71968561e-01,-5.25029898e-01,-1.59133506e+00,-6.95414543e-01,-1.32477856e+00,6.20869808e-02,-9.32285488e-01,-1…	A	[0, 0, 1, 0, 1, 0, 1, 0]	Geographic Science
