# Supplementary material for: ICMC: An Interpretable Cross-domain Multi-modal Classification model for grading teaching plan
Source: PLoS One. 2025 Sep 3;20(9):e0330684. doi: 10.1371/journal.pone.0330684 (PMC12407483; doi:10.1371/journal.pone.0330684)
Supplement: S1 Data — (ZIP) [file pone.0330684.s001.zip › data/Ideological and political education.xlsx]

## Sheet: Sheet1
id	text	image	label	structure	class
zy100905sx5js0q1	-2.22001933e-02,-2.98614264e-01,5.23311347e-02,-2.97664739e-02,1.37837723e-01,-1.62017643e-02,-6.85122460e-02,2.92519331e-02,-3.26442458e-02,1.05573542e-01,1.05808757e-01,-2.14198846e-02,2.01858990e-02,-2.91507155e-01,-2.24147607e-02,-1.66719034e-01,1.51305762e-03,1.27694517e-01,1.03360219e-02,6.26577586e-02,-9.50192381e-03,-2.11272538e-02,5.79407513e-02,2.38680840e-02,4.30740276e-03,4.73406352e-…	-6.73977196e-01,-5.43886304e-01,-4.55537528e-01,-1.54660678e+00,-7.03566909e-01,-2.09838942e-01,-4.88907516e-01,4.95153576e-01,4.46759850e-01,-6.88188851e-01,-9.38831627e-01,-7.69347429e-01,-2.53460646e-01,-8.57245743e-01,-1.03307235e+00,-5.42145669e-01,-6.97174847e-01,-2.93498129e-01,-4.63180929e-01,-5.39476037e-01,-1.50077701e+00,-4.32054460e-01,-1.20357394e+00,3.76219273e-01,-8.24877918e-01,-1…	A	[0, 0, 0, 0, 0, 0, 1, 0]	Ideological and political education
zy221148pebd1pfn	-2.66545918e-02,-2.79891431e-01,4.43361253e-02,1.64111517e-02,1.25700802e-01,-1.76444463e-02,-3.80816087e-02,1.68206282e-02,2.17053313e-02,1.03711270e-01,1.07860290e-01,-3.59781832e-02,-5.22557704e-04,-3.17216277e-01,-3.11187934e-02,-1.41294628e-01,1.27071794e-02,9.94727463e-02,-1.56788398e-02,6.69363365e-02,-2.82330960e-02,-4.28593205e-03,5.86575791e-02,4.42850366e-02,2.26903218e-03,8.52989554e-…	-0.6720414,-0.4278675,-0.54624957,-1.5360721,-0.6661509,-0.2875978,-0.599679,0.57003206,0.35400882,-0.7399686,-1.0043454,-0.7897834,-0.28692132,-0.9689684,-1.1152151,-0.623678,-0.86496097,-0.30798963,-0.57282394,-0.5992542,-1.5683185,-0.74485993,-1.3273748,0.14758098,-0.9202986,-1.2569385,-0.9012336,-1.1633958,-0.90840095,-0.44579586,-0.9414601,-0.8228825,-0.49450397,-0.54095554,-0.39385533,-0.61…	A	[0, 0, 0, 0, 0, 0, 1, 0]	Ideological and political education
zy221208rv1tx93e	-3.01211532e-02,-3.27430964e-01,4.06397507e-02,1.96298398e-02,1.26529545e-01,-1.09267458e-02,-4.29649055e-02,1.97460316e-02,2.35176887e-02,1.12643197e-01,9.61718038e-02,-3.06221358e-02,-1.49184456e-02,-2.97768742e-01,-3.95055935e-02,-1.36527717e-01,1.15573481e-02,1.00897528e-01,2.76358947e-02,6.97337538e-02,-3.06048337e-02,-1.44173922e-02,5.87807149e-02,3.12800370e-02,1.02943648e-02,9.68027860e-0…	-6.24338329e-01,-5.38358331e-01,-5.02971888e-01,-1.48207927e+00,-5.96978664e-01,-2.71133900e-01,-5.06199956e-01,4.40020114e-01,3.75370860e-01,-7.74900138e-01,-1.17183256e+00,-7.96743751e-01,-4.12253618e-01,-1.01744533e+00,-1.07926738e+00,-7.98090160e-01,-9.44766819e-01,-2.31751561e-01,-5.34071386e-01,-7.03561723e-01,-1.53264511e+00,-7.08094120e-01,-1.28138208e+00,2.86684930e-01,-9.45511937e-01,-1…	A	[0, 0, 0, 0, 0, 0, 1, 0]	Ideological and political education
zy2212198ubw35bx	-1.52692664e-02,-3.42973202e-01,5.32248318e-02,1.69927776e-02,1.22659124e-01,-2.81917006e-02,-2.87621245e-02,2.08179206e-02,4.44458835e-02,1.12322181e-01,1.07100070e-01,-2.85301916e-02,-1.11795692e-02,-3.15007925e-01,-3.72893997e-02,-1.48645714e-01,1.37946997e-02,9.84802395e-02,-1.25555284e-02,7.67023265e-02,-4.31398638e-02,-3.04008997e-03,6.89058602e-02,4.03290465e-02,-5.76176587e-03,8.69155228e…	-5.75082242e-01,-4.66577530e-01,-4.51377541e-01,-1.45691204e+00,-6.14686847e-01,-1.26470655e-01,-4.39961731e-01,4.56029475e-01,3.30465287e-01,-8.85273099e-01,-1.12041986e+00,-7.81957150e-01,-3.30876708e-01,-1.07517266e+00,-1.17458987e+00,-7.49030530e-01,-8.85363102e-01,-3.02872121e-01,-5.33748209e-01,-6.86307847e-01,-1.59916604e+00,-6.84388697e-01,-1.40029025e+00,-1.25230253e-02,-1.05394983e+00,-…	A	[0, 0, 0, 0, 0, 0, 1, 0]	Ideological and political education
zy22122934k00yf0	-1.71982702e-02,-3.51939768e-01,4.77186590e-02,-1.38273463e-03,1.23986736e-01,-1.71260219e-02,-6.13116957e-02,2.83452123e-02,1.25561124e-02,9.62394997e-02,1.24618627e-01,-2.57050470e-02,3.34293675e-03,-2.90652186e-01,-2.23886110e-02,-1.44563347e-01,2.46843253e-03,1.14971340e-01,2.86227986e-02,5.73951900e-02,-2.73425877e-02,-1.08366860e-02,5.09411991e-02,3.07213366e-02,-5.59717184e-03,8.04278553e-…	-6.91587687e-01,-5.10257006e-01,-5.54328203e-01,-1.50657332e+00,-7.16603160e-01,-2.58146852e-01,-5.98560095e-01,4.59380120e-01,2.71740198e-01,-7.90318787e-01,-1.09270346e+00,-9.01686788e-01,-3.28464806e-01,-1.03329682e+00,-1.10223579e+00,-6.32006824e-01,-8.79190326e-01,-3.75242591e-01,-5.79159319e-01,-6.86515868e-01,-1.56876206e+00,-7.67959893e-01,-1.34958649e+00,2.44174451e-01,-8.79693747e-01,-1…	A	[0, 0, 0, 0, 0, 0, 1, 0]	Ideological and political education
zy221245nk8dn704	-2.28450838e-02,-3.16355526e-01,3.64284590e-02,1.38300573e-02,1.13366693e-01,-3.08976583e-02,-1.13775618e-02,1.40465964e-02,-2.06523798e-02,1.04752980e-01,1.02422163e-01,-4.14435193e-02,-1.23713468e-03,-2.91605830e-01,-3.70045379e-02,-1.44861028e-01,1.00142155e-02,1.12236768e-01,2.56894007e-02,5.99483699e-02,-2.22208723e-02,-3.63075500e-03,5.18710427e-02,4.85722125e-02,-1.54353702e-03,8.04715008e…	-6.17835701e-01,-4.47987676e-01,-6.73598468e-01,-1.58993208e+00,-7.55850375e-01,-2.12321043e-01,-5.94363987e-01,5.28515875e-01,3.22514862e-01,-7.88119614e-01,-1.01037431e+00,-7.93017089e-01,-2.54822582e-01,-9.37142074e-01,-1.08681881e+00,-6.16282403e-01,-7.84959376e-01,-2.38394961e-01,-4.46727127e-01,-6.11960351e-01,-1.65028155e+00,-7.30709732e-01,-1.38587284e+00,2.43499115e-01,-1.02005732e+00,-1…	A	[0, 0, 1, 1, 0, 0, 1, 0]	Ideological and political education
zy2213052865evar	-1.27874808e-02,-3.26375008e-01,4.30785492e-02,2.11412720e-02,1.20001853e-01,-3.02465800e-02,-4.61281724e-02,2.66748108e-02,5.08359559e-02,9.89788324e-02,1.11529246e-01,-2.29583699e-02,-1.33120883e-02,-3.35313022e-01,-3.32108364e-02,-1.35661066e-01,1.11814393e-02,1.04033984e-01,-3.65962833e-02,6.54076412e-02,-4.29013036e-02,-2.11387477e-03,4.99485843e-02,4.35005277e-02,5.63266338e-04,7.06942752e-…	-6.82075679e-01,-5.16287625e-01,-5.80152988e-01,-1.55577302e+00,-6.69489145e-01,-1.96642354e-01,-6.12450778e-01,4.04361874e-01,2.23123401e-01,-8.74128222e-01,-1.06941032e+00,-8.98963332e-01,-3.56598169e-01,-1.02763343e+00,-1.10071087e+00,-6.91287696e-01,-8.74665737e-01,-3.58993679e-01,-5.47287941e-01,-6.32566094e-01,-1.59744108e+00,-6.99430466e-01,-1.36463952e+00,6.97085410e-02,-9.90859032e-01,-1…	A	[0, 0, 0, 0, 0, 0, 1, 0]	Ideological and political education
zy2213164d4c797k	-1.01452013e-02,-3.24985355e-01,4.63842861e-02,3.75082679e-02,1.07069239e-01,-3.08246110e-02,-4.84982766e-02,2.52859965e-02,1.03765475e-02,9.44530442e-02,8.98174196e-02,-2.47936230e-03,-2.31004469e-02,-3.23524535e-01,-4.43873480e-02,-1.31711721e-01,2.92918161e-02,9.20380652e-02,-1.97669156e-02,8.80074203e-02,-2.87715700e-02,1.14244772e-02,4.34047058e-02,4.37369943e-02,4.28942498e-03,8.24553594e-0…	-0.71141326,-0.56491876,-0.5364393,-1.5871471,-0.67823887,-0.17391837,-0.5705496,0.42252734,0.23347056,-0.8121338,-1.0559351,-0.87656534,-0.46860906,-1.0924543,-1.0722703,-0.76847434,-0.9363201,-0.26774973,-0.5470601,-0.6763862,-1.6106529,-0.6864044,-1.3743811,0.05465558,-1.028091,-1.3040571,-0.982002,-1.3349094,-0.9019194,-0.5255091,-0.9365958,-0.8636201,-0.48674783,-0.4947709,-0.3106501,-0.5272…	A	[0, 0, 0, 0, 0, 0, 1, 0]	Ideological and political education
zy221325vvrhpynp	-1.34561844e-02,-3.62187743e-01,3.38764265e-02,2.49730945e-02,1.09461769e-01,-2.89873835e-02,-6.49382686e-03,2.46273614e-02,9.38313082e-03,1.06985480e-01,1.01390183e-01,-4.91580600e-03,-8.23578984e-03,-2.60878980e-01,-4.05971520e-02,-1.55688405e-01,2.07387395e-02,1.15623258e-01,3.26407067e-02,7.72973448e-02,-2.59017330e-02,1.15801618e-02,4.80107628e-02,3.50728929e-02,8.23313557e-03,7.55007342e-02…	-6.73977196e-01,-5.43886304e-01,-4.55537528e-01,-1.54660678e+00,-7.03566909e-01,-2.09838942e-01,-4.88907516e-01,4.95153576e-01,4.46759850e-01,-6.88188851e-01,-9.38831627e-01,-7.69347429e-01,-2.53460646e-01,-8.57245743e-01,-1.03307235e+00,-5.42145669e-01,-6.97174847e-01,-2.93498129e-01,-4.63180929e-01,-5.39476037e-01,-1.50077701e+00,-4.32054460e-01,-1.20357394e+00,3.76219273e-01,-8.24877918e-01,-1…	A	[0, 0, 0, 0, 0, 0, 1, 0]	Ideological and political education
zy221335a6ewebuh	-1.39963906e-02,-3.79026830e-01,4.90936041e-02,9.88894422e-03,1.19352475e-01,-1.37434900e-02,-3.43080759e-02,8.85286555e-03,2.77054161e-02,1.08348973e-01,1.08197778e-01,-3.74431759e-02,-1.01468824e-02,-3.17646682e-01,-1.39758214e-02,-1.33263052e-01,3.22287567e-02,1.02113180e-01,6.51362687e-02,6.75228685e-02,-2.25785617e-02,1.17917787e-02,4.13866378e-02,3.97736132e-02,1.20968593e-03,7.79023245e-02…	-6.73977196e-01,-5.43886304e-01,-4.55537528e-01,-1.54660678e+00,-7.03566909e-01,-2.09838942e-01,-4.88907516e-01,4.95153576e-01,4.46759850e-01,-6.88188851e-01,-9.38831627e-01,-7.69347429e-01,-2.53460646e-01,-8.57245743e-01,-1.03307235e+00,-5.42145669e-01,-6.97174847e-01,-2.93498129e-01,-4.63180929e-01,-5.39476037e-01,-1.50077701e+00,-4.32054460e-01,-1.20357394e+00,3.76219273e-01,-8.24877918e-01,-1…	A	[0, 0, 0, 0, 0, 0, 1, 0]	Ideological and political education
zy221346uuewq9ns	-1.60645712e-02,-2.85367101e-01,3.54506969e-02,3.14532518e-02,9.98736769e-02,-3.26294154e-02,-2.69507300e-02,3.53169441e-02,2.45858096e-02,8.47388357e-02,8.92184451e-02,-1.45508656e-02,-2.09127441e-02,-2.96003908e-01,-4.56490330e-02,-1.07891500e-01,3.97440940e-02,8.97084251e-02,-2.57220417e-02,8.15663040e-02,-1.91093944e-02,1.82597321e-02,5.50316051e-02,5.24812378e-02,-3.11071519e-03,8.75031278e-…	-7.04262018e-01,-4.54673082e-01,-5.97100854e-01,-1.61944687e+00,-7.42869079e-01,-2.43205473e-01,-7.07279384e-01,4.75090146e-01,2.31537506e-01,-7.72363186e-01,-9.75594997e-01,-8.26958477e-01,-3.34391236e-01,-9.51929152e-01,-1.15519702e+00,-6.76767051e-01,-7.25876272e-01,-3.26331049e-01,-5.15520990e-01,-6.61252558e-01,-1.71099961e+00,-6.87359333e-01,-1.38966596e+00,1.03001304e-01,-1.08408511e+00,-1…	A	[0, 0, 0, 0, 0, 0, 1, 0]	Ideological and political education
zy001909ku2vue8p	-1.80116110e-02,-3.06425750e-01,4.73212153e-02,-1.23741962e-02,1.37759551e-01,-1.43162981e-02,-7.64183700e-02,1.78421009e-02,2.41179466e-02,1.09914199e-01,1.19940497e-01,-4.66948971e-02,1.35590266e-02,-3.17405820e-01,-2.75814235e-02,-1.33881480e-01,3.53510235e-03,1.22927561e-01,2.46425020e-03,5.99018075e-02,-2.73460709e-02,-1.41988434e-02,6.63902164e-02,4.14664745e-02,1.83510710e-04,6.81369379e-0…	-6.73977196e-01,-5.43886304e-01,-4.55537528e-01,-1.54660678e+00,-7.03566909e-01,-2.09838942e-01,-4.88907516e-01,4.95153576e-01,4.46759850e-01,-6.88188851e-01,-9.38831627e-01,-7.69347429e-01,-2.53460646e-01,-8.57245743e-01,-1.03307235e+00,-5.42145669e-01,-6.97174847e-01,-2.93498129e-01,-4.63180929e-01,-5.39476037e-01,-1.50077701e+00,-4.32054460e-01,-1.20357394e+00,3.76219273e-01,-8.24877918e-01,-1…	A	[0, 0, 0, 0, 0, 0, 1, 1]	Ideological and political education
zy150636kugk4bvd	-1.74408518e-02,-2.57187754e-01,3.64395715e-02,-1.36225149e-02,1.37056753e-01,4.20537358e-03,-5.52330129e-02,3.93675119e-02,-2.73739323e-02,1.09253138e-01,1.12454578e-01,-1.43351518e-02,1.36537468e-02,-2.95618027e-01,-3.16492245e-02,-1.15426376e-01,2.91480012e-02,1.09866507e-01,3.34770605e-02,5.62426150e-02,-7.31456233e-03,-2.59552151e-02,4.89738882e-02,1.16263218e-02,1.79823637e-02,6.85203001e-0…	-7.29988039e-01,-4.63473916e-01,-5.02570927e-01,-1.56071448e+00,-7.11325526e-01,-2.51238108e-01,-5.56476474e-01,5.10534286e-01,3.12579691e-01,-8.36933136e-01,-9.53869641e-01,-7.13403225e-01,-4.03440237e-01,-9.93111849e-01,-1.12727571e+00,-6.59007907e-01,-7.33572185e-01,-2.84950137e-01,-4.08429980e-01,-6.47340178e-01,-1.60330582e+00,-5.90742171e-01,-1.33203745e+00,2.15385184e-01,-1.02867377e+00,-1…	A	[0, 0, 0, 0, 0, 0, 1, 0]	Ideological and political education
zy150814s3txgaax	-1.48488227e-02,-2.25076303e-01,4.86280918e-02,-9.05914046e-03,1.15118757e-01,-1.66137069e-02,-2.33705305e-02,3.42186131e-02,-1.14906803e-02,1.02803975e-01,9.64878201e-02,3.62707186e-04,3.27952625e-03,-3.16978097e-01,-3.15197073e-02,-1.14998356e-01,2.62978636e-02,1.17618263e-01,-6.26710244e-03,6.94175214e-02,-2.02671736e-02,-8.40621442e-03,5.18601611e-02,4.42940593e-02,3.83865787e-04,5.58922291e-…	-6.10351443e-01,-5.15746951e-01,-5.83055735e-01,-1.57544029e+00,-7.11328208e-01,-2.25320101e-01,-6.16520405e-01,4.69479263e-01,2.87000835e-01,-8.04997087e-01,-1.07085156e+00,-9.71203089e-01,-4.26798463e-01,-1.06929052e+00,-1.23209548e+00,-7.14127600e-01,-8.88757050e-01,-4.17621136e-01,-6.16409838e-01,-7.41087317e-01,-1.67854977e+00,-7.19489336e-01,-1.43979037e+00,3.22265089e-01,-1.05596137e+00,-1…	A	[0, 0, 0, 0, 0, 0, 1, 0]	Ideological and political education
zy174718r7hgt8rf	-3.97886038e-02,-2.37267613e-01,4.64224145e-02,-7.67415343e-03,1.55743316e-01,-1.94999408e-02,-3.51859704e-02,1.49319982e-02,6.07717084e-03,1.18626766e-01,9.82445925e-02,-5.57734910e-03,-1.73370156e-03,-3.10885727e-01,-1.04902815e-02,-1.15503535e-01,2.26476090e-03,1.17084064e-01,-1.64744928e-02,5.49926609e-02,-2.75385603e-02,-1.44091891e-02,5.13016619e-02,4.08764854e-02,4.58298624e-03,7.00480491e…	-0.8354833,-0.6337993,-0.70518607,-1.6071986,-0.6558446,-0.20663698,-0.61540455,0.2774125,0.12353047,-0.7920733,-0.9436586,-0.98144037,-0.37433818,-0.86746764,-1.0631294,-0.6575615,-0.9094348,-0.24859679,-0.40574214,-0.44117582,-1.4773191,-0.81510955,-1.4225978,0.04583843,-0.9173801,-1.1863227,-0.82490176,-1.2423471,-0.9119691,-0.43845883,-0.9118926,-0.9115648,-0.53204244,-0.63973755,-0.49037066,…	A	[1, 1, 0, 0, 1, 0, 1, 0]	Ideological and political education
zy1748234dw1as1r	-3.25430967e-02,-2.09536448e-01,2.83872820e-02,-6.52940059e-03,1.29918844e-01,-2.00807117e-02,-5.78771569e-02,3.02404165e-02,-3.42102200e-02,1.09197192e-01,8.91720653e-02,-1.16022537e-02,-3.12812813e-03,-2.95990080e-01,-1.21812485e-02,-1.08943090e-01,1.15619209e-02,1.08484060e-01,2.24290825e-02,6.99510425e-02,-1.76358409e-02,-2.55294330e-02,4.21630740e-02,2.91716270e-02,-1.13378633e-02,7.08761066…	-7.06040621e-01,-5.98297656e-01,-6.28097951e-01,-1.55807447e+00,-7.10620463e-01,-2.77652055e-01,-5.90525627e-01,3.62038136e-01,1.22234531e-01,-9.00141239e-01,-1.09482324e+00,-8.81616116e-01,-4.44947332e-01,-9.69453096e-01,-1.10085106e+00,-7.35658944e-01,-7.14100659e-01,-2.94472009e-01,-4.82938528e-01,-6.05558157e-01,-1.49342930e+00,-8.02452803e-01,-1.42466450e+00,1.04248166e-01,-9.17626381e-01,-1…	A	[1, 1, 0, 0, 1, 0, 1, 0]	Ideological and political education
zy174950v7hqe9bg	-2.79619657e-02,-2.29321837e-01,2.80908905e-02,-1.35619321e-03,1.25078380e-01,-1.35954712e-02,-3.19065824e-02,2.79087424e-02,1.58644244e-02,9.99588072e-02,9.54590291e-02,-5.46629634e-03,-1.35985650e-02,-2.84979880e-01,-1.51110571e-02,-1.12191692e-01,8.71312805e-03,1.07024565e-01,1.36279166e-02,5.83301410e-02,-2.27458030e-02,9.82228550e-04,4.48697433e-02,3.43867093e-02,6.83427928e-03,8.01899508e-0…	-6.79486156e-01,-5.89869082e-01,-5.37497282e-01,-1.51874578e+00,-6.77943826e-01,-1.95098236e-01,-5.53926468e-01,3.55171114e-01,2.68127918e-01,-8.76050591e-01,-1.14051843e+00,-9.83880639e-01,-4.44053322e-01,-9.99248624e-01,-1.26350474e+00,-7.21056163e-01,-8.19587708e-01,-3.52427244e-01,-6.64126277e-01,-6.43181264e-01,-1.63346231e+00,-7.69122720e-01,-1.36011052e+00,2.24648230e-02,-9.01805878e-01,-1…	A	[1, 0, 0, 0, 1, 0, 1, 0]	Ideological and political education
zy204611	-2.73641460e-02,-2.88310260e-01,5.46909533e-02,-4.50150017e-03,1.42820105e-01,-1.22956019e-02,-5.52130938e-02,3.61857302e-02,3.24972831e-02,8.59374404e-02,1.07589230e-01,-1.34493737e-02,1.06682843e-02,-2.89508253e-01,-3.66006643e-02,-1.27330348e-01,3.21911438e-03,1.05123982e-01,-5.19597009e-02,6.61450848e-02,-2.22435482e-02,-1.08806761e-02,4.56824973e-02,2.77154911e-02,6.70093810e-03,5.21454550e-…	-0.6696165,-0.5492542,-0.57647425,-1.6006422,-0.72451663,-0.24375974,-0.55948305,0.5015904,0.37858623,-0.77776414,-1.1017005,-0.90839326,-0.35393322,-0.9847999,-1.1168238,-0.6434843,-0.842303,-0.34831297,-0.6107345,-0.6260593,-1.5565187,-0.7382547,-1.4832379,0.16881359,-0.99031305,-1.1969784,-0.9086157,-1.243028,-0.96459764,-0.55059016,-0.8170752,-0.8335321,-0.44314864,-0.6053157,-0.55013984,-0.5…	A	[0, 0, 0, 0, 1, 0, 0, 0]	Ideological and political education
zy0057587axpf7b2	-2.96068620e-02,-2.46196255e-01,5.73972985e-02,2.74295406e-03,1.12154096e-01,-2.38501318e-02,-2.68795434e-02,3.55688259e-02,-5.64685911e-02,9.14346725e-02,9.76337045e-02,-3.83496284e-03,-2.56927731e-03,-2.74642229e-01,-5.38952872e-02,-1.37518540e-01,1.57007910e-02,1.05047658e-01,-2.22344436e-02,6.73209354e-02,-1.35888457e-02,-6.52949838e-03,5.38848601e-02,3.61320116e-02,6.71656430e-03,7.20187053e…	-7.19741464e-01,-4.10979807e-01,-5.84403336e-01,-1.61859655e+00,-7.08891273e-01,-1.68416128e-01,-5.19640088e-01,4.46645141e-01,2.95106381e-01,-8.66147459e-01,-1.02944970e+00,-7.51856148e-01,-2.63513863e-01,-9.92136240e-01,-1.06262934e+00,-6.00474656e-01,-8.16692829e-01,-3.18394542e-01,-4.58752722e-01,-6.44242823e-01,-1.63996041e+00,-6.52883351e-01,-1.39615631e+00,2.01030925e-01,-9.68635082e-01,-1…	A	[1, 1, 1, 0, 0, 0, 1, 1]	Ideological and political education
zy18250453pkhfwa	-8.89172428e-04,-2.43416145e-01,3.37539017e-02,8.88936222e-03,1.17760211e-01,-1.89722478e-02,-3.75287160e-02,1.87510438e-02,-6.44894019e-02,9.41362232e-02,1.09500110e-01,-2.14740485e-02,2.29467638e-02,-2.44908437e-01,-1.83173772e-02,-1.35840282e-01,1.84053481e-02,1.26342803e-01,2.47453041e-02,4.63597924e-02,9.19034798e-03,-6.09387783e-03,5.41710183e-02,2.59636082e-02,-8.47504381e-03,6.69093952e-0…	-7.69844055e-01,-5.39492726e-01,-6.83154821e-01,-1.68670177e+00,-8.49713266e-01,-2.97042847e-01,-6.34607792e-01,5.22806942e-01,3.86327267e-01,-8.07890475e-01,-1.00945365e+00,-8.83757353e-01,-2.07486331e-01,-8.83864999e-01,-1.00810301e+00,-5.80858886e-01,-7.69983232e-01,-2.98523605e-01,-5.33895195e-01,-5.76238513e-01,-1.55615604e+00,-7.19944417e-01,-1.46867967e+00,1.47210121e-01,-9.82579112e-01,-1…	A	[0, 0, 1, 0, 1, 0, 0, 0]	Ideological and political education
zy1331151mdcndsv	1.08718127e-03,-3.01256686e-01,5.23187742e-02,-2.31962353e-02,1.24187820e-01,-2.70104837e-02,-5.52562997e-02,2.22713687e-02,-8.23745783e-03,8.91928673e-02,1.16520800e-01,-3.60982046e-02,2.64615230e-02,-2.93438435e-01,-4.51775938e-02,-1.36703223e-01,5.29340096e-03,1.38077736e-01,-4.59622629e-02,6.17202222e-02,-1.46098416e-02,-5.34117781e-03,6.28008544e-02,3.23082954e-02,-9.25677083e-03,4.59313542e…	-7.69844055e-01,-5.39492726e-01,-6.83154821e-01,-1.68670177e+00,-8.49713266e-01,-2.97042847e-01,-6.34607792e-01,5.22806942e-01,3.86327267e-01,-8.07890475e-01,-1.00945365e+00,-8.83757353e-01,-2.07486331e-01,-8.83864999e-01,-1.00810301e+00,-5.80858886e-01,-7.69983232e-01,-2.98523605e-01,-5.33895195e-01,-5.76238513e-01,-1.55615604e+00,-7.19944417e-01,-1.46867967e+00,1.47210121e-01,-9.82579112e-01,-1…	A	[0, 0, 1, 0, 1, 0, 0, 0]	Ideological and political education
zy2022445n6w6sh3	2.93384981e-03,-3.05027217e-01,5.81907630e-02,-9.98597965e-03,1.27619818e-01,-2.74111070e-02,-7.02002719e-02,1.38263768e-02,1.14425793e-02,1.05942562e-01,1.18401513e-01,-4.42380086e-02,1.70585811e-02,-2.80332237e-01,-3.02619860e-02,-1.35338455e-01,5.51598333e-03,1.38287634e-01,-4.44629826e-02,6.13791123e-02,-2.21989006e-02,-7.02920742e-03,6.80741817e-02,4.07297537e-02,1.66525934e-02,4.78445962e-0…	-7.39004195e-01,-5.88940144e-01,-6.37296498e-01,-1.55415535e+00,-6.97839677e-01,-1.93205431e-01,-5.64360678e-01,3.94783854e-01,2.30114818e-01,-8.66534293e-01,-9.45862949e-01,-8.88547838e-01,-2.31950521e-01,-8.82598579e-01,-1.07399976e+00,-6.21005416e-01,-8.42765510e-01,-2.80841112e-01,-5.40803909e-01,-5.95282972e-01,-1.65360737e+00,-8.43821943e-01,-1.61951065e+00,4.70539927e-02,-1.12362671e+00,-1…	A	[0, 0, 1, 0, 1, 0, 0, 0]	Ideological and political education
zy2105267atbxpdq	-3.31861675e-02,-2.97445774e-01,4.24131788e-02,-4.96476423e-03,1.18171714e-01,-2.61542741e-02,-2.70247981e-02,3.97908688e-02,-6.74942061e-02,9.57743153e-02,1.03782415e-01,-1.02826040e-02,1.65032297e-02,-2.33945385e-01,-3.87920588e-02,-1.33532315e-01,1.81020685e-02,1.40749037e-01,-4.12755180e-03,6.43093511e-02,-8.94486252e-03,-1.68783925e-02,4.05187011e-02,3.56429778e-02,2.01664679e-02,6.17515445e…	-7.62938201e-01,-5.11402011e-01,-4.56752092e-01,-1.47083282e+00,-6.36297762e-01,-1.25090599e-01,-5.25437593e-01,4.27686840e-01,2.79399872e-01,-8.08143020e-01,-1.03141236e+00,-8.58820736e-01,-3.00072610e-01,-9.18401718e-01,-1.18399644e+00,-6.65754020e-01,-7.52460480e-01,-2.22362831e-01,-5.20527363e-01,-6.11002326e-01,-1.69863927e+00,-7.19739616e-01,-1.43904817e+00,1.18615985e-01,-9.04820561e-01,-1…	A	[1, 1, 1, 1, 1, 0, 1, 0]	Ideological and political education
zy210616mn285hbf	-3.46243121e-02,-2.50275582e-01,5.12610637e-02,-1.76078156e-02,1.10108651e-01,-2.45364308e-02,-2.49545462e-02,2.99306083e-02,-4.41836938e-02,1.01826489e-01,1.02802224e-01,-6.71374053e-03,1.55164963e-02,-2.61415243e-01,-2.76641063e-02,-1.32955328e-01,2.40273569e-02,1.39674649e-01,-1.34349428e-02,6.46791458e-02,-5.39410301e-03,-9.09895543e-03,4.83308174e-02,4.13324237e-02,-6.44491427e-03,6.25537187…	-6.60313368e-01,-4.51412499e-01,-6.41428113e-01,-1.56286097e+00,-6.66264296e-01,-2.05891371e-01,-5.63279569e-01,4.84639764e-01,2.94086039e-01,-1.03766596e+00,-9.87842441e-01,-8.64480913e-01,-2.71262199e-01,-8.84758115e-01,-1.13398993e+00,-6.13866925e-01,-8.75826657e-01,-3.44097584e-01,-6.12606406e-01,-6.11967921e-01,-1.70885682e+00,-7.09399402e-01,-1.47882962e+00,1.46147043e-01,-1.00174522e+00,-1…	A	[1, 1, 1, 1, 1, 0, 1, 0]	Ideological and political education
zy234747mc1tgng8	-4.29516379e-03,-1.98166728e-01,4.61794101e-02,3.10127507e-03,1.35439903e-01,-1.39787123e-02,-3.20133604e-02,1.04342457e-02,-1.77558959e-02,1.08313352e-01,1.14738680e-01,-1.81271136e-02,1.16680162e-02,-2.78043330e-01,1.93747180e-03,-1.15971841e-01,9.31405090e-03,1.34043261e-01,-5.68639673e-03,5.65487146e-02,-2.08447315e-02,-1.74412560e-02,4.90051992e-02,4.25667688e-02,-3.90174333e-03,5.64112142e-…	-7.41084754e-01,-5.00315368e-01,-5.78658640e-01,-1.45740998e+00,-6.43152952e-01,-1.78123832e-01,-5.30845344e-01,3.56301546e-01,1.94558337e-01,-8.43413293e-01,-1.04952800e+00,-9.27313626e-01,-3.81491214e-01,-9.87211108e-01,-1.12506473e+00,-6.57076180e-01,-8.50806832e-01,-3.20979714e-01,-4.91210222e-01,-6.04606092e-01,-1.53090358e+00,-7.44945884e-01,-1.40385056e+00,8.72140601e-02,-9.38894749e-01,-1…	A	[1, 1, 1, 1, 1, 0, 1, 0]	Ideological and political education
zy215341a9tfaw0s	-2.28726324e-02,-3.38709354e-01,4.51197773e-02,2.63916096e-04,1.34597182e-01,-1.77788064e-02,-3.43622491e-02,4.89349626e-02,1.12105915e-02,8.60299915e-02,8.36615562e-02,7.00724684e-03,-1.27342828e-02,-3.52150559e-01,-6.32653534e-02,-1.25170648e-01,1.59008782e-02,1.01908579e-01,3.90781388e-02,5.81347197e-02,-2.10239310e-02,2.41970923e-03,5.69782704e-02,3.00395992e-02,2.87322961e-02,8.63277167e-02,…	-7.07772791e-01,-4.65387613e-01,-4.50917959e-01,-1.48519742e+00,-6.82577133e-01,-1.78965136e-01,-5.76695442e-01,5.07256329e-01,2.75076002e-01,-8.80364835e-01,-1.10094118e+00,-8.75792742e-01,-4.19120491e-01,-1.00772214e+00,-1.12453830e+00,-6.93730474e-01,-8.35493684e-01,-2.36620307e-01,-4.71279353e-01,-5.84569335e-01,-1.51338148e+00,-7.83767343e-01,-1.34950352e+00,1.54122263e-01,-1.03892732e+00,-1…	A	[0, 0, 1, 1, 0, 0, 1, 0]	Ideological and political education
zy2249173kd5ntat	-2.27633808e-02,-2.27422267e-01,3.96244824e-02,-3.16305814e-04,1.18585214e-01,-1.08915064e-02,-3.65227386e-02,2.44696401e-02,-1.29021415e-02,9.32875276e-02,8.59713703e-02,2.63044680e-03,-8.20043404e-03,-3.12990844e-01,-5.22060134e-02,-1.27075046e-01,1.55113135e-02,1.01926811e-01,-1.93973146e-02,6.77803978e-02,-6.71457592e-03,1.91882742e-03,7.03450441e-02,2.69232877e-02,-1.21404808e-02,8.09917375e…	-6.17469072e-01,-5.49745739e-01,-5.88064671e-01,-1.53198338e+00,-6.42771721e-01,-2.70222068e-01,-5.29017210e-01,4.39570457e-01,2.37148628e-01,-9.51841772e-01,-9.93995547e-01,-8.10511708e-01,-4.10341710e-01,-9.88712549e-01,-1.14756501e+00,-5.70666611e-01,-8.15234244e-01,-3.63492697e-01,-4.81020927e-01,-6.67301774e-01,-1.49688423e+00,-5.90532422e-01,-1.34769058e+00,1.62826061e-01,-9.33822870e-01,-1…	A	[0, 0, 0, 0, 0, 0, 1, 0]	Ideological and political education
zy224929cjy3jmda	-2.08582506e-02,-2.45192021e-01,4.59224395e-02,-1.26425056e-02,1.41570807e-01,-9.11943056e-03,-6.32618517e-02,3.22620943e-02,-2.27666460e-02,9.72726718e-02,1.14648506e-01,-2.55800635e-02,2.06693653e-02,-2.88610011e-01,-2.87038852e-02,-1.38446540e-01,1.45215075e-02,1.25478566e-01,-1.18407523e-02,6.50368556e-02,-1.41846351e-02,-2.98106354e-02,5.31214960e-02,1.57270357e-02,1.57371480e-02,5.64668141e…	-6.13048136e-01,-5.06959617e-01,-5.65610409e-01,-1.45979762e+00,-5.91050625e-01,-6.85020834e-02,-4.63160634e-01,5.09936929e-01,3.65846038e-01,-9.85201716e-01,-9.69391525e-01,-8.72203946e-01,-2.96369731e-01,-9.70608473e-01,-1.06782556e+00,-7.02143013e-01,-7.59118557e-01,-2.68023252e-01,-5.83631337e-01,-5.72132468e-01,-1.57150006e+00,-6.68772340e-01,-1.44178259e+00,1.26212507e-01,-9.77123976e-01,-1…	A	[0, 0, 0, 0, 0, 0, 1, 0]	Ideological and political education
zy224941yu62hr95	-2.93826163e-02,-2.35168427e-01,2.96282880e-02,-1.79495532e-02,1.28866225e-01,-2.05767229e-02,-5.87955769e-03,2.31331550e-02,-3.16541689e-03,1.12744913e-01,9.78010073e-02,-2.16482095e-02,1.98583142e-03,-2.81899095e-01,-2.77572367e-02,-1.42682493e-01,1.45442598e-02,1.12097427e-01,2.51878798e-02,7.43792132e-02,-2.50172988e-02,-1.46143278e-02,7.62929320e-02,3.07386443e-02,-9.97502008e-04,6.52707815e…	-6.73977196e-01,-5.43886304e-01,-4.55537528e-01,-1.54660678e+00,-7.03566909e-01,-2.09838942e-01,-4.88907516e-01,4.95153576e-01,4.46759850e-01,-6.88188851e-01,-9.38831627e-01,-7.69347429e-01,-2.53460646e-01,-8.57245743e-01,-1.03307235e+00,-5.42145669e-01,-6.97174847e-01,-2.93498129e-01,-4.63180929e-01,-5.39476037e-01,-1.50077701e+00,-4.32054460e-01,-1.20357394e+00,3.76219273e-01,-8.24877918e-01,-1…	A	[0, 0, 0, 0, 0, 0, 1, 0]	Ideological and political education
zy224954ysas94kf	-1.40393171e-02,-2.61694789e-01,4.35113087e-02,-3.02041764e-03,1.15126580e-01,-2.42272504e-02,-3.09527069e-02,2.12377571e-02,6.58236258e-03,9.41789001e-02,1.02382369e-01,-1.36930952e-02,3.03159049e-03,-2.99640834e-01,-3.95314023e-02,-1.37258232e-01,1.80016346e-02,1.18959591e-01,5.13889920e-03,8.13071653e-02,-2.21157409e-02,-5.17256837e-03,5.90438694e-02,3.66960093e-02,-1.21681439e-03,4.26739007e-…	-6.73977196e-01,-5.43886304e-01,-4.55537528e-01,-1.54660678e+00,-7.03566909e-01,-2.09838942e-01,-4.88907516e-01,4.95153576e-01,4.46759850e-01,-6.88188851e-01,-9.38831627e-01,-7.69347429e-01,-2.53460646e-01,-8.57245743e-01,-1.03307235e+00,-5.42145669e-01,-6.97174847e-01,-2.93498129e-01,-4.63180929e-01,-5.39476037e-01,-1.50077701e+00,-4.32054460e-01,-1.20357394e+00,3.76219273e-01,-8.24877918e-01,-1…	A	[0, 0, 0, 0, 0, 0, 1, 0]	Ideological and political education
zy225007bwg50a4a	-1.86804421e-02,-2.71405786e-01,4.56144735e-02,-5.98043017e-03,1.57329232e-01,-3.74636725e-02,-4.20305841e-02,2.73239296e-02,-2.48675491e-03,1.10482030e-01,1.19321384e-01,-4.20179330e-02,9.34548676e-03,-2.85630941e-01,-4.05342579e-02,-1.69021934e-01,9.96125396e-03,1.14262387e-01,1.05235167e-02,7.11114854e-02,-3.10179070e-02,7.44501362e-03,6.62209690e-02,3.21402662e-02,2.87011061e-02,6.11221790e-0…	-6.73977196e-01,-5.43886304e-01,-4.55537528e-01,-1.54660678e+00,-7.03566909e-01,-2.09838942e-01,-4.88907516e-01,4.95153576e-01,4.46759850e-01,-6.88188851e-01,-9.38831627e-01,-7.69347429e-01,-2.53460646e-01,-8.57245743e-01,-1.03307235e+00,-5.42145669e-01,-6.97174847e-01,-2.93498129e-01,-4.63180929e-01,-5.39476037e-01,-1.50077701e+00,-4.32054460e-01,-1.20357394e+00,3.76219273e-01,-8.24877918e-01,-1…	A	[0, 0, 0, 0, 0, 0, 1, 0]	Ideological and political education
zy225018t44p2xsp	-4.05037552e-02,-2.95769095e-01,3.93394604e-02,-1.34660508e-02,1.41373962e-01,-1.12188086e-02,-2.57018991e-02,3.74144129e-02,-3.74385007e-02,1.08130664e-01,1.00624874e-01,-9.36665386e-03,1.13065299e-02,-2.87811011e-01,-3.94368246e-02,-1.45970017e-01,1.11901779e-02,1.17293954e-01,4.75786887e-02,6.54901713e-02,-9.80203692e-03,-1.97820850e-02,5.89140654e-02,2.86309980e-02,-1.02020893e-03,7.32677579e…	-6.73977196e-01,-5.43886304e-01,-4.55537528e-01,-1.54660678e+00,-7.03566909e-01,-2.09838942e-01,-4.88907516e-01,4.95153576e-01,4.46759850e-01,-6.88188851e-01,-9.38831627e-01,-7.69347429e-01,-2.53460646e-01,-8.57245743e-01,-1.03307235e+00,-5.42145669e-01,-6.97174847e-01,-2.93498129e-01,-4.63180929e-01,-5.39476037e-01,-1.50077701e+00,-4.32054460e-01,-1.20357394e+00,3.76219273e-01,-8.24877918e-01,-1…	A	[0, 0, 0, 0, 1, 0, 1, 1]	Ideological and political education
zy22512655drnqkf	-1.81068759e-02,-2.35353291e-01,4.55899388e-02,-1.40243284e-02,1.41965091e-01,-1.47990417e-02,-3.58646512e-02,3.50865573e-02,8.30824487e-03,9.69718099e-02,1.04097471e-01,-2.35966705e-02,2.42513623e-02,-3.18958342e-01,-3.51592489e-02,-1.31183296e-01,1.26647260e-02,1.16386697e-01,2.90645030e-03,6.65938109e-02,-1.37410695e-02,-2.03449503e-02,5.31229079e-02,3.05817500e-02,9.38727427e-03,5.06710485e-0…	-6.73977196e-01,-5.43886304e-01,-4.55537528e-01,-1.54660678e+00,-7.03566909e-01,-2.09838942e-01,-4.88907516e-01,4.95153576e-01,4.46759850e-01,-6.88188851e-01,-9.38831627e-01,-7.69347429e-01,-2.53460646e-01,-8.57245743e-01,-1.03307235e+00,-5.42145669e-01,-6.97174847e-01,-2.93498129e-01,-4.63180929e-01,-5.39476037e-01,-1.50077701e+00,-4.32054460e-01,-1.20357394e+00,3.76219273e-01,-8.24877918e-01,-1…	A	[0, 0, 0, 0, 0, 0, 1, 0]	Ideological and political education
zy2251389rh9m0cg	-2.60345843e-02,-3.27007174e-01,5.36905415e-02,-1.76235903e-02,1.36815846e-01,-2.72113606e-02,-4.25560772e-02,2.74965204e-02,-1.69346258e-02,1.04141720e-01,1.11926243e-01,-2.86316741e-02,2.68423352e-02,-2.88263738e-01,-3.14855501e-02,-1.45435452e-01,5.10019250e-03,1.30526304e-01,-3.78034711e-02,6.88760579e-02,-2.25027632e-02,-1.87540241e-02,6.14634268e-02,2.70038135e-02,-5.17000351e-03,4.33712155…	-6.73977196e-01,-5.43886304e-01,-4.55537528e-01,-1.54660678e+00,-7.03566909e-01,-2.09838942e-01,-4.88907516e-01,4.95153576e-01,4.46759850e-01,-6.88188851e-01,-9.38831627e-01,-7.69347429e-01,-2.53460646e-01,-8.57245743e-01,-1.03307235e+00,-5.42145669e-01,-6.97174847e-01,-2.93498129e-01,-4.63180929e-01,-5.39476037e-01,-1.50077701e+00,-4.32054460e-01,-1.20357394e+00,3.76219273e-01,-8.24877918e-01,-1…	A	[0, 0, 0, 0, 1, 0, 1, 0]	Ideological and political education
zy225205dtax4tcy	-6.20441651e-03,-2.62546480e-01,4.72658053e-02,1.12073030e-02,1.33095339e-01,-2.06646100e-02,-4.58585322e-02,1.52230933e-02,-6.14700541e-02,1.19313911e-01,1.04719520e-01,-3.82679999e-02,2.21061558e-02,-2.93072283e-01,-1.31794084e-02,-1.10319883e-01,1.02520697e-02,1.34633303e-01,1.85864698e-03,6.87528923e-02,-1.66302491e-02,-1.84711553e-02,4.09544669e-02,3.15858275e-02,-5.90437511e-03,4.49397974e-…	-7.42748618e-01,-4.58265305e-01,-5.37387133e-01,-1.49075174e+00,-7.10890472e-01,-2.56596923e-01,-5.90964437e-01,5.70583463e-01,2.53537029e-01,-9.67737198e-01,-8.96075428e-01,-8.43769670e-01,-3.02478164e-01,-9.71896350e-01,-1.03638518e+00,-5.51711082e-01,-8.67664933e-01,-2.41698503e-01,-4.89717484e-01,-6.10960066e-01,-1.56125617e+00,-6.52088523e-01,-1.26750708e+00,8.19895715e-02,-1.03672624e+00,-1…	A	[0, 0, 0, 0, 0, 0, 1, 1]	Ideological and political education
zy225218n55a2698	-2.39803009e-02,-2.98932672e-01,4.59893644e-02,-1.74588189e-02,1.36551455e-01,-1.67990923e-02,-4.23823819e-02,1.79913230e-02,2.24218629e-02,1.09798029e-01,1.06370926e-01,-3.54944691e-02,4.68518073e-03,-3.12048912e-01,-3.52726988e-02,-1.31171718e-01,2.53253523e-02,1.12497076e-01,-2.98899133e-04,7.12167919e-02,-1.92628652e-02,-1.02573913e-02,6.58138543e-02,4.04633582e-02,1.99228320e-02,6.67732060e-…	-6.56402230e-01,-4.74891424e-01,-6.01101041e-01,-1.51419127e+00,-6.63526058e-01,-2.13319898e-01,-5.25797606e-01,5.08733332e-01,4.42192674e-01,-8.24698508e-01,-1.06554043e+00,-8.36914480e-01,-3.08626235e-01,-9.36450243e-01,-1.11271572e+00,-6.53778255e-01,-7.57751167e-01,-2.23765701e-01,-4.92308080e-01,-6.60605550e-01,-1.58069348e+00,-6.11763358e-01,-1.30366039e+00,2.56056219e-01,-9.22664642e-01,-1…	A	[0, 0, 0, 0, 0, 0, 1, 0]	Ideological and political education
zy002733am3t9ux6	-4.10775561e-03,-1.76173419e-01,1.38515737e-02,-7.72913103e-04,1.30107358e-01,-4.65476885e-02,5.75958081e-02,2.64478214e-02,8.19675550e-02,1.13035999e-01,1.34139121e-01,-3.34604122e-02,4.15534489e-02,-1.27232894e-01,-1.90117024e-02,-1.80450499e-01,2.30791066e-02,1.35317430e-01,7.00480863e-02,5.15574925e-02,-5.16415806e-03,-5.61126601e-03,9.16568935e-02,5.09556085e-02,-3.30890529e-02,6.82091340e-0…	-7.31183231e-01,-5.56972742e-01,-5.95327973e-01,-1.56834102e+00,-6.55800819e-01,-2.33882248e-01,-5.31482577e-01,4.14994776e-01,2.47526795e-01,-9.14475679e-01,-1.06592143e+00,-8.56385946e-01,-4.31256115e-01,-1.02352130e+00,-1.08753145e+00,-7.43954301e-01,-8.20584714e-01,-2.66695231e-01,-5.40792644e-01,-6.39855385e-01,-1.59080052e+00,-7.87075520e-01,-1.39228940e+00,1.35788739e-01,-1.01973939e+00,-1…	A	[0, 0, 0, 0, 0, 0, 0, 0]	Ideological and political education
zy002755upvs2t3g	3.24640633e-03,-1.81362063e-01,7.26068486e-03,5.47739211e-03,1.28258169e-01,-4.50163074e-02,4.42631245e-02,2.86041964e-02,6.73685372e-02,1.09949797e-01,1.38157040e-01,-4.90302630e-02,4.67908569e-02,-1.28942296e-01,-1.13496734e-02,-1.76840693e-01,2.09073946e-02,1.39922813e-01,7.53104165e-02,3.88562083e-02,-2.74592615e-03,-6.90646050e-03,8.58537704e-02,3.31842043e-02,-2.81656217e-02,6.73031434e-02,…	-7.68300116e-01,-6.75863087e-01,-6.11120284e-01,-1.49884129e+00,-6.48170173e-01,-2.67310381e-01,-5.63397169e-01,3.57688189e-01,2.61937499e-01,-8.54620159e-01,-1.02848065e+00,-8.40289116e-01,-3.48273635e-01,-7.67594814e-01,-9.53908682e-01,-7.55775630e-01,-8.16012144e-01,-1.84534267e-01,-4.74051982e-01,-4.70221907e-01,-1.44932187e+00,-7.46294916e-01,-1.48164260e+00,2.09444880e-01,-1.02162659e+00,-1…	A	[0, 0, 0, 0, 0, 0, 0, 0]	Ideological and political education
zy003229y2pyq50t	-2.08595879e-02,-3.18763882e-01,4.03389893e-02,-1.81638449e-02,1.23521566e-01,-7.76484143e-03,-5.76018728e-02,3.47403511e-02,-2.25398559e-02,1.09333098e-01,1.11663528e-01,1.20606041e-03,7.01879989e-03,-2.93918788e-01,-9.35405307e-03,-1.55079395e-01,6.05264772e-03,1.30712867e-01,4.70766872e-02,5.26055545e-02,-9.45690740e-03,-9.48771555e-03,5.00802509e-02,3.01912539e-02,-1.10172825e-02,6.70909286e-…	-6.73391223e-01,-5.28391659e-01,-5.71557581e-01,-1.42021251e+00,-5.95894277e-01,-1.57298997e-01,-5.29425681e-01,3.70504677e-01,2.36677304e-01,-8.85477901e-01,-1.00522316e+00,-9.08926308e-01,-3.78304690e-01,-9.99884546e-01,-1.06266284e+00,-6.57915533e-01,-9.68510628e-01,-3.62002909e-01,-5.59301734e-01,-6.47058904e-01,-1.56671107e+00,-7.55227029e-01,-1.38226187e+00,5.05475402e-02,-1.09075391e+00,-1…	A	[0, 0, 0, 0, 1, 0, 0, 0]	Ideological and political education
zy003248n6uxmknd	-4.48920205e-02,-3.22305024e-01,3.25597972e-02,-1.69786513e-02,1.41017646e-01,-1.41588338e-02,-6.39621681e-03,4.02469225e-02,-3.66498344e-02,9.58049893e-02,9.57724974e-02,-2.04546265e-02,1.50220022e-02,-2.78804958e-01,-4.00442258e-02,-1.30246893e-01,-2.48757191e-03,1.15575634e-01,4.46795076e-02,5.62290363e-02,-1.29066855e-02,3.36317834e-03,5.02802320e-02,4.73863333e-02,-4.21477668e-03,7.09057897e…	-6.73977196e-01,-5.43886304e-01,-4.55537528e-01,-1.54660678e+00,-7.03566909e-01,-2.09838942e-01,-4.88907516e-01,4.95153576e-01,4.46759850e-01,-6.88188851e-01,-9.38831627e-01,-7.69347429e-01,-2.53460646e-01,-8.57245743e-01,-1.03307235e+00,-5.42145669e-01,-6.97174847e-01,-2.93498129e-01,-4.63180929e-01,-5.39476037e-01,-1.50077701e+00,-4.32054460e-01,-1.20357394e+00,3.76219273e-01,-8.24877918e-01,-1…	A	[1, 1, 1, 1, 0, 0, 1, 0]	Ideological and political education
zy003357xanhs5bm	-2.21728198e-02,-2.93725729e-01,3.77017260e-02,-6.40887022e-03,1.24104999e-01,-8.15332122e-03,-5.66805527e-02,3.55434865e-02,-1.43903801e-02,9.65249911e-02,1.02381483e-01,-2.17520706e-02,1.29922070e-02,-2.92862833e-01,-2.98227053e-02,-1.42713308e-01,1.96380187e-02,1.14915416e-01,4.56945691e-03,6.67710006e-02,-1.38248522e-02,-2.56690010e-02,5.68227693e-02,3.55538949e-02,-8.40908755e-03,7.67419115e…	-6.73977196e-01,-5.43886304e-01,-4.55537528e-01,-1.54660678e+00,-7.03566909e-01,-2.09838942e-01,-4.88907516e-01,4.95153576e-01,4.46759850e-01,-6.88188851e-01,-9.38831627e-01,-7.69347429e-01,-2.53460646e-01,-8.57245743e-01,-1.03307235e+00,-5.42145669e-01,-6.97174847e-01,-2.93498129e-01,-4.63180929e-01,-5.39476037e-01,-1.50077701e+00,-4.32054460e-01,-1.20357394e+00,3.76219273e-01,-8.24877918e-01,-1…	A	[0, 0, 1, 0, 0, 0, 1, 0]	Ideological and political education
zy164758gdywryxd	-4.61572446e-02,-3.25931907e-01,3.15099321e-02,-1.55661860e-02,1.43728599e-01,-1.58136431e-02,-5.21983020e-03,3.77916358e-02,-4.21132520e-02,9.57030356e-02,9.91712585e-02,-1.99978668e-02,1.55044282e-02,-2.75606483e-01,-3.93193141e-02,-1.28747687e-01,-3.79988202e-03,1.16216198e-01,3.37931067e-02,5.94835356e-02,-1.36653557e-02,9.09535505e-04,5.23774996e-02,4.12665978e-02,-1.01273898e-02,6.60780221e…	-6.73977196e-01,-5.43886304e-01,-4.55537528e-01,-1.54660678e+00,-7.03566909e-01,-2.09838942e-01,-4.88907516e-01,4.95153576e-01,4.46759850e-01,-6.88188851e-01,-9.38831627e-01,-7.69347429e-01,-2.53460646e-01,-8.57245743e-01,-1.03307235e+00,-5.42145669e-01,-6.97174847e-01,-2.93498129e-01,-4.63180929e-01,-5.39476037e-01,-1.50077701e+00,-4.32054460e-01,-1.20357394e+00,3.76219273e-01,-8.24877918e-01,-1…	A	[1, 1, 1, 1, 0, 0, 1, 0]	Ideological and political education
zy1839385a6kj6yc	-2.79401876e-02,-2.93388039e-01,4.66697663e-02,7.43500656e-04,1.22810885e-01,-3.84048908e-03,-5.70673160e-02,3.31955403e-02,-5.20792305e-02,9.51073691e-02,9.57233906e-02,8.68019275e-03,-5.21483691e-03,-2.77629077e-01,-4.28461805e-02,-1.55235678e-01,1.65348835e-02,1.21815078e-01,2.25176848e-02,7.73635656e-02,-1.34435352e-02,-7.43317697e-03,4.47750241e-02,3.07591185e-02,1.05346376e-02,8.71977955e-0…	-6.81924284e-01,-5.79133213e-01,-5.57735622e-01,-1.54249930e+00,-6.69833779e-01,-2.44826600e-01,-5.95352530e-01,3.25894594e-01,1.72199443e-01,-8.46794844e-01,-1.03325140e+00,-8.53242993e-01,-3.23704362e-01,-9.58000302e-01,-1.05420005e+00,-6.49394333e-01,-8.33849609e-01,-2.22722873e-01,-4.50900316e-01,-5.79714894e-01,-1.54597306e+00,-7.30295539e-01,-1.38422418e+00,8.48906636e-02,-9.36166465e-01,-1…	A	[0, 0, 1, 1, 0, 0, 1, 0]	Ideological and political education
zy1844188ka09mde	-3.17374207e-02,-3.21192682e-01,4.89433110e-02,-5.90236299e-03,1.08804263e-01,-1.87592506e-02,-7.11879581e-02,3.58872004e-02,-6.59768134e-02,7.72260278e-02,9.68926549e-02,6.20437972e-03,-3.39721912e-03,-2.77525961e-01,-5.93084879e-02,-1.22233197e-01,7.88732618e-03,1.08700089e-01,2.94496957e-02,6.68425560e-02,-8.93912837e-03,9.94427013e-04,5.42522892e-02,3.25241089e-02,2.09501535e-02,7.49559775e-0…	-6.66440129e-01,-5.73065281e-01,-6.23850524e-01,-1.47356021e+00,-6.53138041e-01,-2.63165385e-01,-5.49972653e-01,3.09781700e-01,2.20949993e-01,-8.63332391e-01,-1.00282943e+00,-8.55532289e-01,-3.40637833e-01,-9.32803988e-01,-1.05528247e+00,-6.81931794e-01,-8.18589091e-01,-2.58689106e-01,-4.73620653e-01,-5.68977177e-01,-1.43206871e+00,-6.69627845e-01,-1.30619586e+00,1.39391348e-01,-9.28093791e-01,-1…	A	[0, 0, 1, 0, 0, 0, 1, 0]	Ideological and political education
