# Supplementary material for: ICMC: An Interpretable Cross-domain Multi-modal Classification model for grading teaching plan
Source: PLoS One. 2025 Sep 3;20(9):e0330684. doi: 10.1371/journal.pone.0330684 (PMC12407483; doi:10.1371/journal.pone.0330684)
Supplement: S1 Data — (ZIP) [file pone.0330684.s001.zip › data/Primary education.xlsx]

## Sheet: Sheet1
id	text	image	label	structure	class
zy142815ca45gw5q	-3.24856900e-02,-3.21180731e-01,5.39988726e-02,3.88675206e-03,1.03155106e-01,-3.71199287e-02,-3.17034051e-02,3.88062745e-02,-4.24792338e-03,9.75753590e-02,9.90373939e-02,-1.14203766e-02,-2.15871762e-02,-2.45018169e-01,-4.43916693e-02,-1.36714488e-01,2.11847425e-02,1.23420671e-01,-1.76449567e-02,7.24148601e-02,-3.23181525e-02,2.91494466e-03,4.03273888e-02,4.66232449e-02,-1.77229941e-03,5.71173131e…	-7.53516972e-01,-5.05975485e-01,-5.05155981e-01,-1.43345070e+00,-5.76019228e-01,-1.73616961e-01,-5.22202730e-01,4.51822102e-01,3.00499886e-01,-9.01087582e-01,-1.03498650e+00,-9.03033495e-01,-3.92421275e-01,-9.29569840e-01,-1.26040542e+00,-7.25447357e-01,-8.30662847e-01,-1.79392606e-01,-5.71272552e-01,-5.95759869e-01,-1.62070143e+00,-7.20813990e-01,-1.45939660e+00,9.63250622e-02,-8.71719778e-01,-1…	A	[1, 1, 1, 0, 0, 0, 0, 0]	Primary education
zy200808yeb06n2j	-1.17785977e-02,-3.03482473e-01,4.85749952e-02,2.93284119e-03,1.20527372e-01,-2.32124534e-02,-2.61458680e-02,1.71889849e-02,-1.22734662e-02,1.03015110e-01,1.11888930e-01,-2.92416047e-02,2.20393408e-02,-2.63955593e-01,-3.44684869e-02,-1.39752865e-01,2.44020931e-02,1.48957670e-01,-2.00507753e-02,7.27258623e-02,-2.98288651e-02,-2.30565444e-02,5.14428914e-02,2.41275523e-02,1.05475076e-02,3.66292186e-…	-0.6312989,-0.48677906,-0.5768808,-1.5121588,-0.6641931,-0.20834287,-0.6071996,0.46261677,0.22205918,-0.8813998,-1.0164428,-0.87285715,-0.30857646,-0.8968242,-0.9804163,-0.5913365,-0.78807074,-0.18329771,-0.47343412,-0.56336766,-1.5682122,-0.7547138,-1.4728009,0.10710937,-1.0361279,-1.1846733,-0.7915799,-1.2068635,-0.86863494,-0.26978156,-0.96742725,-0.8773294,-0.48570433,-0.54188484,-0.44150317,…	A	[1, 0, 1, 0, 1, 0, 1, 0]	Primary education
zy0945298s927r8y	-4.85221017e-03,-2.72850007e-01,5.63218556e-02,-3.20597715e-03,1.20227091e-01,-1.99087970e-02,-4.10911590e-02,2.23985761e-02,-2.66773943e-02,8.95801187e-02,1.07251212e-01,-3.08256093e-02,1.32129239e-02,-2.83521414e-01,-3.20286304e-02,-1.56510904e-01,1.41554885e-02,1.37948751e-01,-5.98917762e-03,6.42660260e-02,-2.20680367e-02,-1.13140000e-02,4.41625491e-02,2.64194049e-02,-9.15378239e-03,4.60103080…	-6.99984968e-01,-5.50845683e-01,-6.91741884e-01,-1.53084886e+00,-6.45221591e-01,-3.11678082e-01,-5.99597752e-01,4.06466037e-01,1.99855566e-01,-7.51846790e-01,-1.03893542e+00,-9.02563274e-01,-4.26897377e-01,-9.29483473e-01,-1.06781781e+00,-6.86516285e-01,-8.48828375e-01,-2.10970953e-01,-4.51190889e-01,-6.06677890e-01,-1.62059486e+00,-7.02668011e-01,-1.36398113e+00,1.28016785e-01,-8.93063366e-01,-1…	A	[1, 0, 1, 0, 1, 0, 1, 0]	Primary education
zy094538pgg4jjsx	-4.85221017e-03,-2.72850007e-01,5.63218556e-02,-3.20597715e-03,1.20227091e-01,-1.99087970e-02,-4.10911590e-02,2.23985761e-02,-2.66773943e-02,8.95801187e-02,1.07251212e-01,-3.08256093e-02,1.32129239e-02,-2.83521414e-01,-3.20286304e-02,-1.56510904e-01,1.41554885e-02,1.37948751e-01,-5.98917762e-03,6.42660260e-02,-2.20680367e-02,-1.13140000e-02,4.41625491e-02,2.64194049e-02,-9.15378239e-03,4.60103080…	-6.50224090e-01,-4.93169099e-01,-5.58849752e-01,-1.60186970e+00,-7.04142153e-01,-3.07147443e-01,-6.59751713e-01,4.00487334e-01,2.74146408e-01,-9.14807856e-01,-1.08143210e+00,-8.97648633e-01,-4.25550848e-01,-9.56580818e-01,-1.13847029e+00,-6.53131187e-01,-7.21514046e-01,-2.93672025e-01,-5.72778404e-01,-6.68401361e-01,-1.54245102e+00,-7.15845644e-01,-1.34510887e+00,5.79509735e-02,-8.87230098e-01,-1…	A	[1, 0, 1, 0, 1, 0, 1, 0]	Primary education
zy094603p6m3dgrn	-1.03140017e-02,-3.24691385e-01,4.75598052e-02,7.00596021e-03,1.11788847e-01,-2.26608627e-02,-2.76242048e-02,2.13019177e-02,1.23302788e-02,1.05503835e-01,1.21379003e-01,-4.30539772e-02,7.06452178e-03,-2.88139641e-01,-3.77849154e-02,-1.32301629e-01,1.44683775e-02,1.33470595e-01,-3.63211781e-02,7.75730312e-02,-2.47459039e-02,-1.30847106e-02,5.56299090e-02,3.40958312e-02,-1.82285197e-02,5.24756759e-…	-6.05966985e-01,-4.16999161e-01,-5.51746786e-01,-1.53232729e+00,-8.62923443e-01,-2.68336594e-01,-6.44881248e-01,5.27380526e-01,3.75884414e-01,-7.90434301e-01,-9.22923446e-01,-7.54697025e-01,-2.81997979e-01,-9.07209337e-01,-1.07247436e+00,-6.34377241e-01,-8.17887187e-01,-2.06408739e-01,-4.68400270e-01,-5.34357905e-01,-1.60244668e+00,-6.29356384e-01,-1.36619759e+00,1.73661605e-01,-8.94874930e-01,-1…	A	[1, 0, 1, 0, 1, 0, 1, 0]	Primary education
zy132844vqa3k5n8	-8.44744220e-03,-3.44114244e-01,6.15232699e-02,-4.60444856e-03,1.25809908e-01,-2.18156278e-02,-2.95046605e-02,1.16783399e-02,6.36361912e-03,9.15135220e-02,1.21778280e-01,-4.90479767e-02,7.16178399e-03,-2.80123979e-01,-4.75914516e-02,-1.46150932e-01,1.74483694e-02,1.34559274e-01,-4.92867082e-02,7.07925633e-02,-3.30426693e-02,-1.27236769e-02,4.81827222e-02,3.16271447e-02,-1.15525182e-02,4.07675728e…	-5.57005882e-01,-5.48940420e-01,-5.63660443e-01,-1.49977720e+00,-6.79894030e-01,-1.90546498e-01,-4.95295763e-01,4.35847163e-01,2.38017589e-01,-7.52740502e-01,-9.86881971e-01,-7.73570478e-01,-3.52056563e-01,-9.68384862e-01,-1.05964088e+00,-6.62642956e-01,-8.52121830e-01,-3.02408338e-01,-5.02107680e-01,-6.34517312e-01,-1.56894410e+00,-6.76405013e-01,-1.33169818e+00,2.06466973e-01,-1.03359270e+00,-1…	A	[1, 0, 1, 0, 1, 0, 0, 0]	Primary education
zy140753jtg6vncu	-6.34507276e-03,-3.52925897e-01,5.41941077e-02,-6.97176438e-03,1.19347110e-01,-2.36845445e-02,-5.30143306e-02,2.48890109e-02,1.94741115e-02,9.63064209e-02,1.17779069e-01,-2.54078489e-02,8.88630189e-03,-3.07165772e-01,-3.35235558e-02,-1.40046895e-01,1.09046018e-02,1.36287004e-01,-3.27251554e-02,7.29032308e-02,-2.58692428e-02,-1.59692541e-02,5.17814979e-02,1.98252071e-02,-8.16337019e-03,4.68553305e…	-7.09793687e-01,-4.07936811e-01,-6.08183265e-01,-1.54756844e+00,-6.64009690e-01,-2.45374769e-01,-5.79652429e-01,4.39614922e-01,2.64252365e-01,-7.01809525e-01,-9.93674278e-01,-8.17530811e-01,-2.95127690e-01,-9.35860455e-01,-1.08994305e+00,-6.24546885e-01,-7.05293655e-01,-2.43709892e-01,-5.96331894e-01,-5.66246390e-01,-1.64627147e+00,-7.42123723e-01,-1.41566443e+00,2.68616434e-02,-9.97256100e-01,-1…	A	[1, 0, 1, 0, 1, 0, 1, 0]	Primary education
zy140805nsfejv0m	-9.26744938e-03,-2.67502367e-01,5.09821996e-02,-8.64654407e-03,1.33361146e-01,-2.54961662e-02,-2.38366928e-02,2.03933269e-02,-1.99253634e-02,1.03648953e-01,1.10880390e-01,-3.56950164e-02,1.93298608e-02,-2.86906809e-01,-2.80679539e-02,-1.26073137e-01,1.14455419e-02,1.36749983e-01,-2.51772651e-03,6.49073124e-02,-2.00930517e-02,-1.28007848e-02,5.34911305e-02,2.64025033e-02,-1.36331487e-02,4.87065054…	-6.29283309e-01,-5.51802814e-01,-5.49405456e-01,-1.51320577e+00,-6.36205256e-01,-1.41250789e-01,-5.50089419e-01,3.83450627e-01,1.92681193e-01,-1.00894594e+00,-1.11501431e+00,-9.55711842e-01,-4.06998336e-01,-1.01355505e+00,-1.10723531e+00,-7.47523546e-01,-8.24478030e-01,-2.60690093e-01,-6.13691866e-01,-7.12193489e-01,-1.64209139e+00,-7.34120429e-01,-1.56005049e+00,1.04382753e-01,-1.07673919e+00,-1…	A	[1, 0, 1, 0, 1, 0, 1, 0]	Primary education
zy140813nwg36x8y	-9.23608989e-03,-3.05640668e-01,5.28422371e-02,-1.57065177e-03,1.12354055e-01,-3.73564549e-02,-3.92782539e-02,2.34940760e-02,1.01268552e-02,1.11048892e-01,1.18275031e-01,-3.63734290e-02,4.60501947e-03,-3.12990487e-01,-3.27588022e-02,-1.37545913e-01,1.77708156e-02,1.38153091e-01,2.06859242e-02,7.21844435e-02,-2.99935713e-02,-2.10439414e-03,5.41772470e-02,3.65437008e-02,-2.75486577e-02,5.97504005e-…	-7.66555130e-01,-4.79885578e-01,-5.06872714e-01,-1.50930548e+00,-7.64251411e-01,-3.03113937e-01,-6.27671421e-01,4.57344949e-01,3.05069119e-01,-8.41228485e-01,-1.13928080e+00,-9.24373627e-01,-3.52602631e-01,-1.03908098e+00,-1.32374275e+00,-6.47350311e-01,-8.22704852e-01,-3.44746530e-01,-5.69569111e-01,-6.39222682e-01,-1.72701180e+00,-7.11851120e-01,-1.35532272e+00,9.18558538e-02,-9.89794254e-01,-1…	A	[1, 0, 1, 0, 1, 0, 1, 0]	Primary education
zy140856xm8d10bg	-9.42773651e-03,-3.77048373e-01,4.84645292e-02,-1.26126297e-02,1.24627069e-01,-3.11391205e-02,-3.02679930e-02,2.84057353e-02,3.96079496e-02,1.02660179e-01,1.23677135e-01,-5.03147766e-02,6.22016960e-04,-3.62901807e-01,-4.76450399e-02,-1.24005497e-01,9.12278518e-03,1.29176646e-01,2.91128159e-02,7.48275965e-02,-2.58283466e-02,7.86338281e-03,4.34570983e-02,4.34713811e-02,-2.15893611e-02,6.40070736e-0…	-0.72202796,-0.5483861,-0.71828485,-1.5780095,-0.71187663,-0.16479294,-0.604252,0.49276063,0.33370692,-0.733115,-1.0373586,-0.9277738,-0.36874205,-1.0401394,-1.1914057,-0.67546886,-0.9042135,-0.24076611,-0.608309,-0.73569095,-1.6276774,-0.7167094,-1.3822157,0.14984676,-0.8910393,-1.1777949,-0.83487153,-1.1968764,-0.8893896,-0.44518685,-0.9155851,-0.8255981,-0.49309897,-0.550702,-0.44119,-0.624400…	A	[1, 0, 1, 0, 1, 0, 1, 0]	Primary education
zy140939c12m3ur6	-4.59139980e-03,-3.25158179e-01,5.63639104e-02,3.80694470e-03,1.03655308e-01,-2.39629336e-02,-3.32067572e-02,2.56149191e-02,-6.65829936e-03,9.02661160e-02,1.11227237e-01,-2.43017785e-02,2.02900730e-04,-3.09078187e-01,-3.57670486e-02,-1.40615493e-01,1.54868094e-02,1.31413013e-01,-4.59120423e-03,7.29439557e-02,-3.13610807e-02,-1.52556393e-02,4.44871336e-02,4.04998139e-02,-2.32417565e-02,5.14332727e…	-0.6301163,-0.42354482,-0.5723219,-1.5725592,-0.7923234,-0.3243441,-0.74873954,0.44499218,0.27531004,-0.8576536,-0.95504147,-0.8329434,-0.39707002,-0.955899,-1.1413842,-0.61563754,-0.9030287,-0.29230848,-0.55621487,-0.5962216,-1.6134475,-0.7600437,-1.4224403,0.10096218,-0.9398508,-1.0707539,-0.7713537,-1.1005659,-0.8119031,-0.4039242,-0.8882233,-0.7531302,-0.4857772,-0.47950792,-0.3531057,-0.3503…	A	[1, 0, 1, 0, 1, 0, 1, 0]	Primary education
1855607	-2.46461518e-02,-2.75649816e-01,4.95662019e-02,-4.03464818e-03,1.13214359e-01,-4.93890420e-03,-2.57501677e-02,2.02568434e-02,-3.48545089e-02,9.87914354e-02,9.99158323e-02,-1.10408664e-02,2.65610740e-02,-2.54460990e-01,-3.23515385e-02,-1.11306809e-01,2.31315680e-02,1.31853223e-01,-2.23029274e-02,6.23984821e-02,-7.66233914e-03,-2.16263086e-02,3.75792459e-02,2.85350047e-02,-6.34254608e-03,3.98048609…	-6.67476833e-01,-4.52614814e-01,-5.21069646e-01,-1.45418048e+00,-5.68865895e-01,-1.44998550e-01,-4.50870514e-01,2.76129723e-01,1.79948106e-01,-9.72874343e-01,-9.98930097e-01,-7.96662986e-01,-2.98374414e-01,-8.28444660e-01,-1.08960044e+00,-6.68850005e-01,-7.67775953e-01,-2.67672628e-01,-5.18107533e-01,-5.07032931e-01,-1.57228816e+00,-7.56049752e-01,-1.51025426e+00,6.03342727e-02,-9.58836734e-01,-1…	A	[0, 0, 1, 1, 0, 0, 1, 0]	Primary education
184659209	-1.43982554e-02,-2.78720737e-01,4.73405533e-02,-7.08833709e-03,9.69906896e-02,-2.09090766e-02,-3.84232923e-02,3.39356661e-02,-3.40343863e-02,7.77589679e-02,9.12826136e-02,2.03509070e-02,1.18588656e-02,-2.57195592e-01,-5.28973341e-02,-1.28757477e-01,1.15077030e-02,1.16970479e-01,-4.82426770e-02,6.96001872e-02,-1.85157303e-02,3.38542182e-03,5.58086261e-02,3.37839872e-02,9.02452972e-03,5.64650744e-0…	-0.7169365,-0.6261916,-0.6222283,-1.4939929,-0.705051,-0.34564915,-0.5899853,0.272355,0.13708673,-0.83695453,-1.0316106,-0.7750852,-0.35807416,-0.9272589,-1.0402498,-0.6752779,-0.76829916,-0.1722388,-0.3719207,-0.5194638,-1.5725614,-0.7460852,-1.3491392,0.10488988,-0.8649185,-1.2244568,-0.97722906,-1.2718717,-0.9623955,-0.5966987,-0.913332,-0.85571694,-0.5868501,-0.6138121,-0.40535554,-0.60410506…	A	[0, 0, 1, 1, 0, 0, 1, 0]	Primary education
213824195	-1.64719839e-02,-2.14479893e-01,4.80928868e-02,-1.77697139e-03,1.08430475e-01,-1.92214474e-02,-1.59279592e-02,2.83088703e-02,3.36015085e-03,9.29704010e-02,1.00621715e-01,-1.13666458e-02,1.51535459e-02,-2.65969276e-01,-2.95919403e-02,-1.18363366e-01,2.55821571e-02,1.30706802e-01,-4.16002795e-02,6.23561926e-02,-2.11543515e-02,-8.70657153e-03,5.01730740e-02,3.68923880e-02,-1.22711593e-02,4.22394499e…	-7.92486072e-01,-6.08362913e-01,-4.67587352e-01,-1.52012837e+00,-7.56818414e-01,-2.70817488e-01,-5.30390263e-01,4.02057230e-01,2.31912494e-01,-9.58790064e-01,-1.02196527e+00,-8.65831256e-01,-2.76116073e-01,-8.75975370e-01,-1.04599130e+00,-5.96488416e-01,-8.46509218e-01,-2.24409670e-01,-5.40357649e-01,-4.94760901e-01,-1.47886944e+00,-6.81571841e-01,-1.40299559e+00,1.40399739e-01,-8.92361164e-01,-1…	A	[0, 0, 1, 1, 0, 0, 1, 0]	Primary education
94220134	-1.04515217e-02,-3.14957738e-01,5.11118844e-02,-3.56421201e-03,9.74836424e-02,-2.60274466e-02,-3.61383855e-02,3.44959460e-02,-1.50409639e-02,9.34934765e-02,1.14254825e-01,-1.75283775e-02,7.94252567e-03,-2.40010411e-01,-2.23383531e-02,-1.38547421e-01,2.36258879e-02,1.31049618e-01,-1.41346548e-03,6.70098811e-02,-3.10509242e-02,-6.75380172e-04,4.85996455e-02,3.91924754e-02,-1.25502199e-02,3.87311280…	-6.66553676e-01,-4.13964123e-01,-6.19064569e-01,-1.48690224e+00,-6.56087160e-01,-2.49747887e-01,-5.39453924e-01,4.28132206e-01,2.53110915e-01,-9.20912087e-01,-9.47112560e-01,-8.02350461e-01,-2.95639426e-01,-8.68110418e-01,-1.11172545e+00,-5.42288959e-01,-6.87998474e-01,-2.48098850e-01,-4.54291195e-01,-4.97312069e-01,-1.51820862e+00,-6.41740143e-01,-1.40134490e+00,8.08608234e-02,-9.72894251e-01,-1…	A	[0, 0, 1, 1, 0, 0, 1, 0]	Primary education
234519323	-1.96693279e-02,-3.77425402e-01,5.59894405e-02,-1.83488161e-03,1.03389010e-01,-2.99330335e-02,-1.34410411e-02,2.30310671e-02,5.56404982e-03,1.03439040e-01,9.77333561e-02,-3.28401849e-02,-1.95811987e-02,-2.82201231e-01,-3.60653177e-02,-1.41876936e-01,3.50325145e-02,1.18069775e-01,-6.98457845e-03,7.97225609e-02,-3.19649279e-02,1.41316548e-03,6.21204749e-02,3.98371331e-02,-1.69822481e-04,7.12488592e…	-0.65851706,-0.5520177,-0.64555633,-1.5281272,-0.6871024,-0.11717623,-0.4511758,0.41810533,0.3010712,-0.807194,-1.04643,-0.8873299,-0.38189822,-1.0205812,-1.1467544,-0.72554237,-0.8177263,-0.32074875,-0.62998265,-0.66861093,-1.5545319,-0.8073165,-1.4374982,0.09229018,-0.9746092,-1.0988187,-0.8188212,-1.1564735,-0.8516613,-0.43594855,-0.80700386,-0.6770953,-0.3686898,-0.53450906,-0.36853066,-0.447…	A	[1, 0, 0, 0, 0, 0, 1, 0]	Primary education
22137224	-9.38307028e-03,-3.70800316e-01,5.37533760e-02,1.00031225e-02,1.05348930e-01,-3.34625989e-02,-5.01936413e-02,3.36230509e-02,-7.71416351e-02,8.25906098e-02,7.49362856e-02,-6.56196289e-03,9.99362557e-04,-2.21070170e-01,-5.28118126e-02,-1.09152228e-01,4.25863676e-02,1.12980038e-01,-5.84028102e-03,7.59955049e-02,-1.44857001e-02,-7.41372909e-03,5.67805432e-02,2.55777463e-02,-2.70115808e-02,6.20023236e…	-6.87637687e-01,-4.47695106e-01,-5.52060306e-01,-1.50478458e+00,-6.82779431e-01,-2.63631582e-01,-5.95489681e-01,4.94741142e-01,3.46064687e-01,-9.01135623e-01,-9.36416745e-01,-8.11085224e-01,-2.58292228e-01,-8.28117371e-01,-1.11847460e+00,-5.44491649e-01,-6.78600252e-01,-3.26310039e-01,-4.90965217e-01,-5.66182435e-01,-1.47996056e+00,-6.98865056e-01,-1.40904796e+00,1.56927645e-01,-9.24126029e-01,-1…	A	[0, 0, 1, 1, 0, 0, 1, 0]	Primary education
19346182	-7.80462660e-03,-3.19746017e-01,6.13550171e-02,-3.77053581e-02,1.33300066e-01,-2.08719969e-02,-6.99422807e-02,2.52306461e-02,-1.45591805e-02,9.39895660e-02,1.03553288e-01,-1.71659514e-02,2.60305293e-02,-3.25769484e-01,-2.49839127e-02,-1.45636946e-01,3.93269258e-03,1.20430022e-01,-5.34433350e-02,6.36319071e-02,-1.44641222e-02,-9.40307789e-03,6.41310215e-02,3.33449841e-02,-7.17424182e-03,4.61221114…	-6.38122559e-01,-4.28686559e-01,-4.90092129e-01,-1.53901446e+00,-7.19778955e-01,-1.92425430e-01,-4.44330096e-01,3.83829117e-01,2.60054052e-01,-8.85299504e-01,-1.14287329e+00,-8.27552021e-01,-3.57905626e-01,-1.00112200e+00,-1.12625766e+00,-8.39878619e-01,-9.40901041e-01,-3.10930073e-01,-5.48989236e-01,-5.80125093e-01,-1.63138068e+00,-6.95078254e-01,-1.52028620e+00,6.73559308e-02,-9.84235883e-01,-1…	A	[0, 0, 0, 0, 1, 0, 0, 0]	Primary education
235452673	-4.94762789e-03,-3.35660338e-01,6.57991618e-02,-3.97463366e-02,1.18688226e-01,6.24945480e-03,-8.21358263e-02,1.97837409e-02,-4.39033322e-02,9.36321318e-02,1.15666404e-01,-1.84348747e-02,9.12194233e-03,-3.25374544e-01,-1.31411422e-02,-1.27163231e-01,1.76883191e-02,9.67633277e-02,1.61133427e-03,6.89474493e-02,-1.31223872e-02,-7.67155364e-03,7.19196871e-02,4.13066000e-02,-1.81220472e-02,5.93612418e-…	-6.90612912e-01,-5.25940001e-01,-6.79150939e-01,-1.57642817e+00,-8.25978875e-01,-2.16968581e-01,-5.78310132e-01,4.95036483e-01,4.24542725e-01,-8.38981688e-01,-1.09308469e+00,-8.40517521e-01,-2.91590214e-01,-9.19697702e-01,-1.13392067e+00,-6.34941041e-01,-7.83824325e-01,-2.31689095e-01,-4.89159673e-01,-5.47053993e-01,-1.63806796e+00,-7.55549550e-01,-1.55049753e+00,1.12832554e-01,-9.48130846e-01,-1…	A	[0, 0, 0, 0, 1, 0, 0, 0]	Primary education
235540924	-7.57893641e-03,-3.18592787e-01,6.34569675e-02,-3.88123542e-02,1.28173023e-01,-4.20780480e-03,-1.03688747e-01,2.32988074e-02,-3.01576369e-02,1.12887993e-01,1.03243127e-01,-2.54530311e-02,1.17580881e-02,-3.25789094e-01,-3.30369398e-02,-1.23354420e-01,1.29130166e-02,1.12672910e-01,-1.62023790e-02,6.55648559e-02,-8.79331119e-03,-3.70909204e-03,6.10809587e-02,3.48424502e-02,-8.61211959e-03,6.13570362…	-7.97091424e-01,-4.50920403e-01,-6.45574391e-01,-1.60794497e+00,-9.46011424e-01,-3.13907295e-01,-6.24377370e-01,4.22889769e-01,3.04171592e-01,-8.71433794e-01,-1.04671800e+00,-7.81856120e-01,-3.54005307e-01,-9.04377222e-01,-1.16996193e+00,-7.48715699e-01,-7.61692941e-01,-3.13751400e-01,-5.44091403e-01,-5.77447295e-01,-1.64256430e+00,-6.68419957e-01,-1.34698415e+00,2.05333367e-01,-9.49882627e-01,-1…	A	[0, 0, 0, 0, 1, 0, 0, 0]	Primary education
235557185	-2.41721533e-02,-2.58333802e-01,5.61935492e-02,-3.17712724e-02,1.25856251e-01,-1.70115978e-02,-5.00982553e-02,3.01759858e-02,-3.59047092e-02,1.10427424e-01,8.92428160e-02,-8.82107019e-03,2.39423849e-02,-2.81940758e-01,-3.93082723e-02,-1.43320352e-01,6.92235399e-03,1.20545112e-01,-3.36045027e-02,6.27920330e-02,-1.68703645e-02,-1.07783657e-02,6.11313060e-02,2.29995232e-02,-1.74374611e-04,4.72004972…	-7.67692208e-01,-5.94416380e-01,-7.52659559e-01,-1.64026940e+00,-8.13055098e-01,-3.26822519e-01,-6.39998674e-01,4.29751605e-01,2.67126441e-01,-8.34961474e-01,-1.03234565e+00,-8.57373357e-01,-4.11949664e-01,-1.01536369e+00,-1.11803317e+00,-7.46793568e-01,-8.49063337e-01,-2.34607607e-01,-5.70438266e-01,-6.41326189e-01,-1.56969976e+00,-8.04859400e-01,-1.45385551e+00,7.10761100e-02,-9.93455529e-01,-1…	A	[0, 0, 0, 0, 0, 0, 0, 0]	Primary education
223623635	-2.68444009e-02,-3.58943343e-01,5.57046272e-02,-8.04701354e-03,1.12955354e-01,-2.42722575e-02,-1.91311054e-02,4.40877825e-02,-2.34701596e-02,8.08361471e-02,8.19157660e-02,-1.67385093e-03,-3.24121938e-04,-2.75022894e-01,-5.86310104e-02,-1.38410360e-01,1.51486555e-02,1.19902045e-01,-4.99822851e-03,5.65026738e-02,-8.00492335e-03,-4.41535190e-03,5.64996749e-02,3.55916098e-02,-5.80356363e-03,4.9521125…	-6.57078862e-01,-5.27915180e-01,-6.47991538e-01,-1.59704387e+00,-7.09177792e-01,-2.39679426e-01,-7.29984105e-01,4.27471727e-01,1.91547036e-01,-7.60543823e-01,-1.03191924e+00,-8.70964885e-01,-3.33201259e-01,-9.69408572e-01,-1.08741629e+00,-6.76106513e-01,-8.77637982e-01,-2.86034793e-01,-4.55089569e-01,-5.98533750e-01,-1.71024632e+00,-7.76281893e-01,-1.34361863e+00,6.32956102e-02,-9.26326692e-01,-1…	A	[0, 0, 1, 1, 0, 0, 0, 1]	Primary education
22364749	-2.85729785e-02,-3.24026585e-01,6.12732582e-02,-7.91101437e-03,1.25520527e-01,-1.99059173e-02,-3.87528092e-02,3.28796431e-02,-8.26847740e-03,7.88153037e-02,9.95875001e-02,-7.75850518e-03,3.65481451e-02,-2.44473830e-01,-5.00713252e-02,-1.29520014e-01,-6.36967539e-04,1.37564898e-01,-8.85131881e-02,7.75249824e-02,-1.41828144e-02,-8.71071965e-03,5.61247170e-02,4.91142944e-02,-6.36107940e-03,3.6386493…	-6.60564840e-01,-4.97610092e-01,-5.40459931e-01,-1.47655916e+00,-6.87365055e-01,-1.71654806e-01,-5.01514375e-01,3.46857101e-01,1.55976892e-01,-8.79610181e-01,-9.53885674e-01,-7.68328607e-01,-3.28310996e-01,-9.38836277e-01,-1.10710561e+00,-6.85126066e-01,-7.97365308e-01,-3.35542023e-01,-5.23568690e-01,-4.92367804e-01,-1.54548275e+00,-7.92372525e-01,-1.53175402e+00,-4.33054604e-02,-1.00012624e+00,-…	A	[0, 0, 1, 1, 0, 0, 0, 1]	Primary education
15753431	-3.94807309e-02,-2.88466275e-01,5.75162321e-02,-1.57299973e-02,1.20633766e-01,-9.00245458e-03,-3.00473589e-02,3.24608386e-02,-5.29270917e-02,9.15961415e-02,9.87724066e-02,1.79649033e-02,1.93057265e-02,-2.44247466e-01,-2.96471380e-02,-1.51689574e-01,1.76609252e-02,1.29840538e-01,2.49226317e-02,5.69407940e-02,-1.11967046e-02,-8.91839340e-03,4.73771766e-02,2.20712796e-02,1.11970147e-02,5.18123768e-0…	-6.65879071e-01,-5.43936312e-01,-6.50138617e-01,-1.62414014e+00,-7.49805033e-01,-2.76706159e-01,-5.79140365e-01,3.48604500e-01,1.83273077e-01,-8.65760565e-01,-1.06561577e+00,-8.60185742e-01,-4.14178133e-01,-1.03810215e+00,-1.16750050e+00,-7.06367612e-01,-8.46513689e-01,-2.51834095e-01,-6.34112418e-01,-6.49668336e-01,-1.67370665e+00,-6.13075972e-01,-1.40768433e+00,1.55744672e-01,-9.51317191e-01,-1…	A	[1, 0, 1, 1, 1, 0, 1, 0]	Primary education
154821970	-2.80180927e-02,-2.57331014e-01,5.08930236e-02,-7.45828077e-03,1.20904893e-01,-1.05194449e-02,-3.10446359e-02,4.28369343e-02,-2.84741595e-02,8.62297043e-02,7.49973655e-02,7.40835071e-03,1.88826174e-02,-2.70471454e-01,-5.98742217e-02,-1.42747119e-01,1.04374876e-02,1.14788681e-01,-6.75535155e-03,6.47605956e-02,-1.50648020e-02,-1.07426681e-02,5.31336330e-02,2.18070652e-02,1.78964552e-03,5.11285067e-…	-0.5285569,-0.4813806,-0.42244524,-1.3849745,-0.49632722,-0.14099741,-0.4748218,0.414392,0.24803653,-0.7697639,-1.1316465,-0.84289414,-0.3205162,-0.9554382,-1.0136138,-0.7680295,-0.80334795,-0.27799785,-0.5581315,-0.66295826,-1.5621835,-0.66752356,-1.2373594,0.17943527,-0.9477973,-1.1514691,-0.7612612,-1.1047953,-0.8587405,-0.414734,-0.8326161,-0.81391984,-0.46837565,-0.44760615,-0.29411185,-0.44…	A	[1, 1, 1, 0, 0, 0, 1, 0]	Primary education
173112810	-5.06898854e-03,-3.47157478e-01,4.34204638e-02,-1.21432375e-02,1.03157938e-01,-2.00277288e-02,-2.09902078e-02,4.54345904e-02,-4.57198825e-03,7.38502890e-02,9.05622542e-02,-7.33152498e-03,-1.32168038e-03,-2.85287261e-01,-4.60912921e-02,-1.27102643e-01,1.90466214e-02,1.09416865e-01,-2.27284199e-03,6.58405125e-02,-1.80366281e-02,9.48617794e-03,5.38125709e-02,4.94483188e-02,-1.75821818e-02,5.79335839…	-6.53750122e-01,-5.35291135e-01,-5.59495687e-01,-1.51711273e+00,-5.95542729e-01,-1.71729475e-01,-5.19935846e-01,4.19287682e-01,2.66362011e-01,-8.79285753e-01,-9.85137522e-01,-8.12257588e-01,-3.69196504e-01,-8.90754163e-01,-1.04839051e+00,-6.75174713e-01,-7.92209387e-01,-2.92667419e-01,-4.92054105e-01,-5.36359727e-01,-1.49892759e+00,-6.96249068e-01,-1.41035783e+00,1.08771928e-01,-9.16032195e-01,-1…	A	[0, 0, 1, 1, 0, 0, 1, 0]	Primary education
17385441	-2.36753970e-02,-3.32234502e-01,4.23300490e-02,2.01797392e-03,1.19697951e-01,-2.63786744e-02,-4.29138318e-02,4.48212028e-02,-1.77420210e-02,8.92349109e-02,9.98232812e-02,-3.40397134e-02,1.21023413e-02,-2.63889253e-01,-2.43290216e-02,-1.25473455e-01,2.53218096e-02,1.34265080e-01,-1.57769606e-03,5.44871986e-02,-2.97167711e-02,8.03530123e-03,4.86669913e-02,5.34540489e-02,-1.56633109e-02,6.16555959e-…	-6.94540679e-01,-4.95126367e-01,-5.47934115e-01,-1.55422652e+00,-6.48655236e-01,-1.30711555e-01,-4.71638739e-01,3.15593392e-01,1.77227333e-01,-8.69276106e-01,-1.18614864e+00,-9.69624043e-01,-4.70787764e-01,-1.08610392e+00,-1.31144309e+00,-7.59468257e-01,-9.44845736e-01,-4.22140509e-01,-6.60349846e-01,-8.59235406e-01,-1.67659104e+00,-8.19729090e-01,-1.37472284e+00,1.42602205e-01,-1.07352281e+00,-1…	A	[0, 0, 1, 1, 0, 0, 1, 0]	Primary education
9404995	-2.32400205e-02,-2.82486737e-01,3.72039825e-02,5.44986862e-04,1.07418723e-01,-2.40614265e-02,-4.30111513e-02,5.38672581e-02,-4.46122661e-02,9.41111594e-02,8.54942650e-02,3.00546158e-02,-3.06416303e-03,-2.58591384e-01,-4.21603359e-02,-1.42567128e-01,1.97466612e-02,1.22104585e-01,3.22254263e-02,6.94246516e-02,-8.16907734e-03,7.29989121e-03,5.51706254e-02,4.22242396e-02,-8.73252563e-03,5.75733110e-0…	-7.29235768e-01,-5.14894664e-01,-4.22455728e-01,-1.39590347e+00,-6.30401433e-01,-1.00336000e-01,-3.75256181e-01,5.11678934e-01,2.89843231e-01,-7.80306041e-01,-1.08484280e+00,-8.37643147e-01,-3.74981552e-01,-9.85777140e-01,-1.13519776e+00,-7.79807925e-01,-7.95720100e-01,-2.41578817e-01,-4.94567573e-01,-5.91463506e-01,-1.64511645e+00,-7.29066253e-01,-1.32338595e+00,1.79417610e-01,-1.04115558e+00,-1…	A	[1, 0, 1, 1, 0, 0, 1, 0]	Primary education
94119638	-2.83137150e-02,-2.88990021e-01,4.40793820e-02,-8.14913306e-03,1.13973394e-01,-1.64772570e-02,-4.02370952e-02,5.36767170e-02,-1.34849055e-02,8.45105648e-02,9.67302918e-02,5.15484903e-03,7.43124355e-03,-2.50117391e-01,-3.27724107e-02,-1.38930514e-01,2.10309103e-02,1.17415920e-01,-8.53885338e-03,6.15264215e-02,-9.86158848e-03,-7.00126751e-04,5.31387329e-02,3.91978398e-02,6.74688490e-03,5.69931716e-…	-7.69327402e-01,-5.10392666e-01,-5.26340604e-01,-1.50232494e+00,-6.83986664e-01,-2.72664666e-01,-4.96421933e-01,5.06540418e-01,4.31036472e-01,-8.90675783e-01,-1.02319944e+00,-8.06913376e-01,-2.49303848e-01,-7.72688150e-01,-1.09993505e+00,-5.49029708e-01,-7.83459485e-01,-1.89416200e-01,-3.84584635e-01,-5.23061514e-01,-1.63593590e+00,-7.59023726e-01,-1.51334023e+00,1.89598083e-01,-9.79266286e-01,-1…	A	[1, 0, 1, 0, 0, 0, 1, 0]	Primary education
23919467	-1.32385306e-02,-3.69466126e-01,5.15239127e-02,1.50391273e-02,9.11428779e-02,-1.56061985e-02,-4.47545797e-02,4.02418971e-02,-1.07825221e-02,9.09073800e-02,8.27659220e-02,1.93373684e-03,-7.92175625e-03,-2.28863850e-01,-3.62624228e-02,-1.35129705e-01,9.32561141e-03,1.25572935e-01,-3.18932012e-02,7.47887120e-02,-2.95317508e-02,-1.17567200e-02,5.69437072e-02,2.86880732e-02,3.44714290e-03,4.81992513e-…	-7.27027476e-01,-6.08316422e-01,-5.50664842e-01,-1.55477667e+00,-6.40037060e-01,-1.41602710e-01,-4.99957711e-01,4.13381398e-01,2.50875711e-01,-7.61584699e-01,-1.04328823e+00,-8.16042781e-01,-3.08770537e-01,-8.85234356e-01,-1.15960014e+00,-6.66671693e-01,-7.49486744e-01,-3.04692566e-01,-5.59445739e-01,-5.20445228e-01,-1.59731781e+00,-6.68739974e-01,-1.46045482e+00,6.13576174e-02,-9.35999751e-01,-1…	A	[1, 1, 1, 1, 0, 0, 0, 0]	Primary education
zy090838	-5.78986201e-03,-3.09110910e-01,3.79180908e-02,4.59112320e-03,9.43672210e-02,-4.15953174e-02,-5.06684855e-02,5.81099615e-02,-3.89711224e-02,7.45632052e-02,9.09630954e-02,1.19584799e-02,5.07597462e-04,-3.08024466e-01,-4.25451547e-02,-1.44395143e-01,3.04824486e-02,1.24520659e-01,-2.19785348e-02,7.65460283e-02,-2.90016159e-02,7.37091945e-03,4.59644832e-02,4.24434394e-02,1.28059946e-02,6.24596477e-02…	-6.30430579e-01,-4.45865363e-01,-4.56189454e-01,-1.46702707e+00,-5.97916186e-01,-1.46706104e-01,-5.32555938e-01,5.57138026e-01,4.07774329e-01,-7.79792249e-01,-9.07703519e-01,-7.60714114e-01,-2.62748241e-01,-8.81819844e-01,-1.15059412e+00,-5.48539519e-01,-7.20310986e-01,-2.00695008e-01,-4.37837809e-01,-5.80204606e-01,-1.57250631e+00,-7.26347268e-01,-1.42829549e+00,1.51831403e-01,-9.52303708e-01,-1…	A	[0, 0, 1, 1, 0, 0, 1, 0]	Primary education
zy2200484gg2qwcy	-3.27856392e-02,-2.91393161e-01,5.63203320e-02,-6.57983311e-03,1.31715477e-01,-2.27858424e-02,-3.04952264e-02,3.84419039e-02,-3.13531831e-02,8.70393366e-02,8.21302384e-02,-9.64216236e-03,7.17042433e-03,-2.57160187e-01,-5.35787493e-02,-1.53603405e-01,1.20293656e-02,1.18686825e-01,-2.65273601e-02,7.50561655e-02,-1.99134741e-02,-9.67701524e-03,4.88422625e-02,2.49304306e-02,4.36461810e-03,5.74562103e…	-0.7306086,-0.4224484,-0.52683485,-1.4688674,-0.5557535,-0.19369863,-0.50088656,0.4345999,0.20470291,-0.8924291,-1.0608481,-0.791755,-0.33260393,-0.87938714,-1.1502863,-0.64325494,-0.77316856,-0.24300674,-0.4295461,-0.50011146,-1.5647719,-0.6897743,-1.4286976,0.21791874,-1.0071411,-1.1560739,-0.82488143,-1.0950317,-0.8517573,-0.313455,-0.8528014,-0.88648164,-0.50330144,-0.68667936,-0.5845702,-0.6…	A	[1, 1, 1, 1, 0, 0, 1, 0]	Primary education
zy220113s257yw9e	-2.71476079e-02,-2.96688229e-01,5.01432009e-02,-2.30792351e-02,1.26832604e-01,-9.86292958e-03,-3.32841352e-02,3.10746729e-02,2.73883622e-02,1.05480082e-01,1.10518664e-01,-1.73357390e-02,1.16751725e-02,-3.38101447e-01,-3.14042121e-02,-1.38253957e-01,1.20214513e-02,1.10811539e-01,-1.96491578e-03,6.10393509e-02,-1.27571113e-02,4.38660663e-03,5.17713130e-02,4.09235656e-02,3.93786700e-03,4.95907255e-0…	-6.32007897e-01,-4.22694772e-01,-4.87349600e-01,-1.46101010e+00,-6.31855607e-01,-2.31706858e-01,-5.82125068e-01,5.30904949e-01,2.82747775e-01,-7.76553929e-01,-1.04996002e+00,-7.52847970e-01,-2.02108100e-01,-8.86278391e-01,-1.09837568e+00,-5.98359585e-01,-8.41351688e-01,-3.31413746e-01,-4.91252184e-01,-6.08349741e-01,-1.56376779e+00,-6.78123057e-01,-1.33821809e+00,2.03303650e-01,-9.44487154e-01,-1…	A	[1, 1, 1, 1, 0, 0, 1, 0]	Primary education
zy153941016ehaxw	-2.03013085e-02,-2.79349536e-01,4.95539233e-02,-1.13245379e-02,1.08973496e-01,-1.90942287e-02,-3.97207476e-02,2.74057388e-02,9.32872295e-03,9.60694700e-02,7.57950321e-02,-2.46360153e-03,-1.28885321e-02,-2.65652865e-01,-3.77353728e-02,-1.27798498e-01,3.93473264e-03,1.17524579e-01,-4.10457924e-02,8.17667469e-02,-1.96597818e-02,-9.81403049e-04,5.21567762e-02,2.85326093e-02,-3.08100432e-02,5.05600683…	-6.19625926e-01,-5.31710029e-01,-5.71686387e-01,-1.56006408e+00,-7.04870582e-01,-1.47421166e-01,-5.40870547e-01,3.73854965e-01,2.22046643e-01,-8.99095893e-01,-1.00783324e+00,-8.86931598e-01,-3.79378080e-01,-9.34276104e-01,-1.10308921e+00,-6.14149690e-01,-7.97617912e-01,-2.85359144e-01,-5.61801553e-01,-5.53442240e-01,-1.62266731e+00,-7.48125374e-01,-1.43759871e+00,3.18077803e-02,-9.06940103e-01,-1…	A	[0, 0, 1, 1, 1, 0, 1, 0]	Primary education
zy153954ahgqsj53	-2.03013085e-02,-2.79349536e-01,4.95539233e-02,-1.13245379e-02,1.08973496e-01,-1.90942287e-02,-3.97207476e-02,2.74057388e-02,9.32872295e-03,9.60694700e-02,7.57950321e-02,-2.46360153e-03,-1.28885321e-02,-2.65652865e-01,-3.77353728e-02,-1.27798498e-01,3.93473264e-03,1.17524579e-01,-4.10457924e-02,8.17667469e-02,-1.96597818e-02,-9.81403049e-04,5.21567762e-02,2.85326093e-02,-3.08100432e-02,5.05600683…	-7.28245616e-01,-5.45959353e-01,-6.22912407e-01,-1.54279304e+00,-7.07145393e-01,-3.14710885e-01,-6.32139981e-01,4.31950569e-01,2.09183663e-01,-8.74171376e-01,-9.87384796e-01,-9.14254487e-01,-3.31827313e-01,-9.76229072e-01,-1.08447683e+00,-6.32624686e-01,-7.92151630e-01,-2.75313944e-01,-4.83573824e-01,-5.35079598e-01,-1.55836654e+00,-6.36281848e-01,-1.40367508e+00,1.13889739e-01,-8.41922462e-01,-1…	A	[0, 0, 1, 1, 1, 0, 1, 0]	Primary education
zy100839nmuw5tg1	-2.13266797e-02,-2.82585353e-01,3.11820321e-02,-3.81795061e-03,1.07513964e-01,-2.78817266e-02,-5.56738209e-03,3.88156138e-02,1.71474158e-03,7.02096224e-02,8.38469192e-02,-1.82592671e-03,-4.44767298e-03,-2.66486108e-01,-4.04185429e-02,-1.41211390e-01,2.81049348e-02,1.21747427e-01,2.69688945e-03,6.03872016e-02,-1.74256582e-02,9.23121907e-03,4.49551530e-02,3.46390121e-02,5.80307283e-03,5.31640872e-0…	-9.14571285e-01,-6.06958032e-01,-6.14584208e-01,-1.54347503e+00,-7.51882136e-01,-2.17836261e-01,-5.19246101e-01,3.97386670e-01,2.15754628e-01,-8.37870896e-01,-9.79141057e-01,-7.46889830e-01,-3.19303393e-01,-9.43657100e-01,-1.08814192e+00,-6.87928319e-01,-8.00920010e-01,-1.97243333e-01,-4.56092596e-01,-5.08739531e-01,-1.55828881e+00,-7.29476929e-01,-1.46504664e+00,4.84724343e-02,-9.30577517e-01,-1…	A	[0, 0, 1, 0, 0, 0, 1, 0]	Primary education
zy153524yxfc9gjq	-4.49741706e-02,-3.14271867e-01,4.02456447e-02,-4.88747191e-03,1.24209471e-01,-2.90083401e-02,-1.27413645e-02,3.30302827e-02,-2.22458020e-02,9.62195173e-02,8.77969563e-02,2.61948956e-03,8.74885079e-03,-2.44241387e-01,-4.62054834e-02,-1.24776267e-01,1.48445256e-02,1.21310674e-01,1.98557414e-03,6.86868578e-02,-1.32853836e-02,-1.26587842e-02,4.67685834e-02,2.18285732e-02,2.36924961e-02,5.21937534e-0…	-6.87753379e-01,-5.50571024e-01,-5.85201085e-01,-1.50030756e+00,-7.39519179e-01,-1.59226298e-01,-5.54988205e-01,3.03963155e-01,1.04593940e-01,-8.41710269e-01,-1.03511131e+00,-8.55018139e-01,-3.00302416e-01,-9.95019197e-01,-1.10410321e+00,-6.57526493e-01,-8.21821213e-01,-2.23148748e-01,-5.65469801e-01,-6.73979998e-01,-1.68658316e+00,-8.37602377e-01,-1.46263599e+00,5.72483130e-02,-1.02616775e+00,-1…	A	[1, 1, 1, 0, 1, 0, 1, 0]	Primary education
zy17443568mka27q	-3.89361605e-02,-2.52946854e-01,4.78890762e-02,-4.50468273e-04,9.34810042e-02,-2.55536437e-02,-2.48200670e-02,5.57492860e-02,6.13233540e-03,7.86500350e-02,7.79104084e-02,1.60221271e-02,-2.18496583e-02,-2.76160389e-01,-4.83914018e-02,-1.06508642e-01,8.84081423e-03,1.14149228e-01,4.34260666e-02,5.65319955e-02,-3.02304886e-02,2.21572854e-02,3.32124904e-02,4.91890423e-02,1.38817355e-04,6.31934404e-02…	-6.80656612e-01,-5.45387208e-01,-6.77898288e-01,-1.63016593e+00,-7.25155354e-01,-2.86090225e-01,-4.61281359e-01,3.95491570e-01,2.12047607e-01,-7.68265188e-01,-1.04393673e+00,-8.07585835e-01,-2.92087257e-01,-1.00269032e+00,-1.06294644e+00,-7.11951494e-01,-8.16141963e-01,-2.62247264e-01,-5.02848923e-01,-5.62114358e-01,-1.62262702e+00,-6.94435954e-01,-1.47579026e+00,3.45717669e-02,-1.04262686e+00,-1…	A	[1, 0, 1, 1, 0, 0, 1, 0]	Primary education
zy1022188ym73fgd	-3.04856822e-02,-2.68699586e-01,4.49854024e-02,5.50387427e-03,1.30517364e-01,-2.40602791e-02,3.84103623e-05,3.23646516e-02,-1.44354664e-02,9.80466604e-02,8.34084079e-02,-9.30907205e-03,2.39443313e-03,-2.54728734e-01,-4.83164191e-02,-1.31361693e-01,1.69322826e-02,1.17027722e-01,-3.95930335e-02,7.22371638e-02,-2.44329944e-02,-2.02499088e-02,6.11791238e-02,3.12894471e-02,-6.05574157e-03,4.74729799e-…	-7.67481804e-01,-5.51796556e-01,-6.40270114e-01,-1.54453242e+00,-7.48296738e-01,-1.64501339e-01,-5.32601833e-01,4.42037880e-01,2.24199623e-01,-8.35285008e-01,-1.04725957e+00,-8.29714000e-01,-3.53871197e-01,-1.00938344e+00,-1.11954451e+00,-7.39164472e-01,-9.11865413e-01,-3.21602285e-01,-5.13310492e-01,-6.06337428e-01,-1.54408991e+00,-8.14207554e-01,-1.36516118e+00,1.32748440e-01,-1.00993347e+00,-1…	A	[1, 0, 1, 1, 0, 0, 1, 0]	Primary education
zy220750gdh7aqm4	-1.17658777e-02,-3.39741498e-01,5.65322936e-02,1.34816743e-03,1.21524803e-01,-1.50427343e-02,-3.80750932e-02,4.01111245e-02,1.30663523e-02,7.90174305e-02,8.88476074e-02,-1.87406112e-02,1.39607359e-02,-2.80450255e-01,-5.72100244e-02,-1.36855662e-01,1.52782276e-02,1.29038721e-01,-2.26024091e-02,7.49863461e-02,-2.33249739e-02,-1.96738206e-02,5.01088537e-02,3.34909000e-02,-1.97864566e-02,4.39848714e-…	-7.40702391e-01,-4.88713533e-01,-5.55240154e-01,-1.51695478e+00,-6.61138237e-01,-1.62259668e-01,-5.54950893e-01,3.60873520e-01,1.59580231e-01,-8.98641765e-01,-1.00940049e+00,-9.32629585e-01,-3.65939081e-01,-9.58597720e-01,-1.16839087e+00,-7.36803293e-01,-7.89547563e-01,-3.41881871e-01,-6.34645939e-01,-5.91631353e-01,-1.61372423e+00,-8.15395653e-01,-1.48208237e+00,4.84628677e-02,-1.08516216e+00,-1…	A	[1, 1, 1, 1, 0, 0, 1, 0]	Primary education
zy103056161rt27v	-3.84672955e-02,-3.48454803e-01,4.74112183e-02,7.53859873e-04,1.16718918e-01,-3.41899320e-02,-3.04622892e-02,3.98814157e-02,-3.59222926e-02,8.27897936e-02,9.30162519e-02,-2.23788503e-03,-1.22822355e-04,-2.33346730e-01,-7.02742338e-02,-1.38624817e-01,1.39778592e-02,1.12481818e-01,-4.37424108e-02,7.21555948e-02,-2.19456963e-02,-2.37747096e-02,5.15741259e-02,1.85938999e-02,-9.25031397e-03,4.80342433…	-6.05682969e-01,-6.99678540e-01,-5.31573653e-01,-1.32678473e+00,-4.74386871e-01,-8.74515995e-02,-3.91554892e-01,3.26670498e-01,2.12185100e-01,-6.89144731e-01,-9.06315029e-01,-8.40711296e-01,-3.54765236e-01,-7.89198160e-01,-9.95324790e-01,-6.83162272e-01,-8.73615146e-01,-7.58240670e-02,-2.68396527e-01,-4.00175095e-01,-1.36354411e+00,-6.45143330e-01,-1.21358490e+00,1.58097476e-01,-9.18769062e-01,-1…	A	[1, 1, 1, 0, 0, 0, 0, 0]	Primary education
zy0935426se0vyc9	-1.08924359e-02,-3.21584284e-01,4.52645682e-02,1.88130923e-02,1.07273683e-01,-4.58424836e-02,-2.77779624e-02,5.15876859e-02,1.17370281e-02,7.94789195e-02,9.36375111e-02,-1.79601684e-02,-3.34869744e-03,-2.54948556e-01,-6.98501468e-02,-1.30028486e-01,3.16569284e-02,1.01624325e-01,2.02641007e-04,6.92350268e-02,-4.19178307e-02,2.24092510e-04,6.17467314e-02,4.52617034e-02,-9.62200109e-03,5.28244674e-0…	-6.99910402e-01,-4.93547976e-01,-6.15932405e-01,-1.53480303e+00,-6.49013638e-01,-2.06525147e-01,-5.46381354e-01,4.52099204e-01,2.76273429e-01,-8.53222489e-01,-1.04374290e+00,-8.35523367e-01,-3.99616241e-01,-1.04695058e+00,-1.23936749e+00,-7.99263477e-01,-8.70218337e-01,-3.23576421e-01,-5.78881681e-01,-6.82174683e-01,-1.67239583e+00,-7.62909472e-01,-1.50911093e+00,1.23014450e-02,-1.05003297e+00,-1…	A	[0, 0, 1, 0, 0, 0, 0, 0]	Primary education
zy0935553emuhbdr	-1.55984461e-02,-3.02761674e-01,4.70944457e-02,1.79570690e-02,1.04420349e-01,-4.07968536e-02,-2.27509998e-02,3.61057222e-02,-7.36386748e-04,8.17795843e-02,8.89879465e-02,-8.31043720e-03,2.15509371e-03,-2.56043315e-01,-6.36351258e-02,-1.26875520e-01,2.51021013e-02,1.15409650e-01,-1.77302733e-02,6.44392818e-02,-3.29732448e-02,-2.99546123e-03,5.72668910e-02,3.71165648e-02,-1.05001032e-02,5.40734269e…	-9.14656937e-01,-4.76578981e-01,-6.17355585e-01,-1.53507972e+00,-6.66766405e-01,-1.97120264e-01,-5.01262844e-01,4.57338154e-01,1.85753644e-01,-9.10485148e-01,-1.28021634e+00,-1.05555391e+00,-3.52788776e-01,-1.13553762e+00,-1.36726999e+00,-7.32954443e-01,-9.15918708e-01,-4.78381932e-01,-6.57745540e-01,-7.69938350e-01,-1.79763031e+00,-8.01908076e-01,-1.47821975e+00,1.67582154e-01,-1.09637880e+00,-1…	A	[0, 0, 1, 0, 0, 0, 0, 0]	Primary education
zy1522080m8re1w1	-1.53310783e-02,-2.80295849e-01,6.13527521e-02,-3.16320057e-03,1.14354134e-01,-1.49257490e-02,-3.72554511e-02,3.71404588e-02,2.38135122e-02,8.30999613e-02,9.02285501e-02,-6.07077125e-03,-9.50648449e-03,-2.98588097e-01,-3.85992303e-02,-1.42045915e-01,7.76375551e-03,1.20941535e-01,1.92373656e-02,5.76695539e-02,-2.49516629e-02,-2.55409698e-03,6.29393235e-02,4.15174030e-02,-1.24024181e-03,4.10888270e…	-5.22442698e-01,-6.03349686e-01,-5.56564689e-01,-1.27605832e+00,-5.71761727e-01,-2.18392253e-01,-5.27263999e-01,3.35271120e-01,2.20669001e-01,-9.00447845e-01,-8.28306913e-01,-7.61178732e-01,-2.92587548e-01,-9.17204916e-01,-9.98576403e-01,-5.68744659e-01,-9.47171330e-01,-1.68107390e-01,-4.62419122e-01,-3.76874387e-01,-1.39114249e+00,-7.42206216e-01,-1.29709816e+00,6.74487054e-02,-1.00586915e+00,-1…	A	[0, 0, 1, 1, 0, 0, 1, 0]	Primary education
zy143135x6yewmpk	-2.17977609e-03,-3.07860434e-01,5.47182895e-02,-4.22851741e-03,1.21440046e-01,-2.15801280e-02,-6.13149442e-02,4.04334180e-02,-2.53397971e-03,9.70975459e-02,8.70646387e-02,-1.21826222e-02,-5.65609243e-03,-3.36223394e-01,-4.45533916e-02,-1.49633020e-01,2.34045908e-02,1.04990616e-01,4.31989059e-02,6.29014894e-02,-2.44787913e-02,2.04258673e-02,5.54295778e-02,4.52112667e-02,4.12965426e-03,6.80655986e-…	-8.75568926e-01,-5.74454665e-01,-5.25357485e-01,-1.52558756e+00,-6.78170145e-01,-2.67629564e-01,-5.62729895e-01,4.16636527e-01,2.64451385e-01,-7.60972738e-01,-9.66546059e-01,-6.80218935e-01,-2.36444920e-01,-8.16696048e-01,-1.03272283e+00,-6.34594738e-01,-8.93598199e-01,-3.31521332e-01,-4.32771504e-01,-4.91041839e-01,-1.62726760e+00,-6.84602499e-01,-1.28214514e+00,1.06953800e-01,-8.95426095e-01,-1…	A	[0, 0, 1, 0, 0, 0, 1, 0]	Primary education
zy230230rdk0qq6y	-3.18867415e-02,-2.83636332e-01,6.10881560e-02,-1.87819004e-02,1.17512442e-01,-1.51489396e-02,-1.81868393e-02,2.51676682e-02,1.60014024e-04,1.03638686e-01,1.05717301e-01,-1.16457269e-02,1.72956623e-02,-2.91783929e-01,-3.19361091e-02,-1.37273580e-01,2.16119252e-02,1.34447068e-01,-1.28620155e-02,6.41058758e-02,-2.24156473e-02,-9.05187801e-03,5.81192002e-02,3.58930342e-02,-6.36943802e-03,5.03754094e…	-6.66577041e-01,-4.61473733e-01,-5.60479641e-01,-1.57893968e+00,-7.96256363e-01,-3.08672130e-01,-5.63660026e-01,4.21535105e-01,2.22871900e-01,-8.70589912e-01,-1.07890892e+00,-9.71531212e-01,-3.33513141e-01,-1.01894987e+00,-1.12004554e+00,-6.90728247e-01,-8.76205564e-01,-3.15942973e-01,-5.96530676e-01,-5.99439859e-01,-1.64376593e+00,-9.82110381e-01,-1.68961072e+00,-3.68296206e-02,-1.09041214e+00,-…	A	[0, 0, 1, 0, 0, 0, 1, 0]	Primary education
zy23025126ugp4fd	-1.53495139e-02,-3.85934472e-01,4.41148132e-02,4.71117999e-03,1.04106992e-01,-2.89344229e-02,-2.34495904e-02,5.33600077e-02,4.61169370e-02,8.17123502e-02,1.01265505e-01,7.91855622e-03,-1.62889622e-02,-2.72065103e-01,-4.77009639e-02,-1.50577664e-01,1.46766575e-02,1.13693058e-01,1.82547830e-02,6.52356073e-02,-4.45076078e-02,1.48318410e-02,5.66812344e-02,4.51109260e-02,8.83268099e-03,5.44144735e-02,…	-7.73729861e-01,-5.43618083e-01,-6.27190173e-01,-1.58888376e+00,-8.33395302e-01,-2.06335872e-01,-5.93367100e-01,3.72643083e-01,2.67890871e-01,-8.99213791e-01,-1.05977571e+00,-8.66193533e-01,-3.41714531e-01,-1.02319443e+00,-1.10668373e+00,-7.54991174e-01,-9.34465826e-01,-3.06494921e-01,-7.61616826e-01,-7.10862875e-01,-1.78278828e+00,-7.49854922e-01,-1.47236907e+00,6.32355586e-02,-9.50807035e-01,-1…	A	[0, 0, 1, 0, 0, 0, 1, 0]	Primary education
zy230358e62g7981	-2.38391645e-02,-2.89455295e-01,5.64896129e-02,-2.39778217e-02,1.18979171e-01,-2.35945545e-02,-3.22862677e-02,3.44290063e-02,-1.66942086e-03,1.00522436e-01,8.71205330e-02,1.76552646e-02,8.50304682e-03,-3.20985019e-01,-4.12871465e-02,-1.35794923e-01,1.17678009e-02,1.17271751e-01,2.19817441e-02,6.20342195e-02,-1.06286407e-02,7.27168191e-03,4.66825441e-02,2.52317898e-02,1.06191495e-02,4.17190902e-02…	-8.16104352e-01,-4.98354018e-01,-5.53358793e-01,-1.51293027e+00,-8.25311303e-01,-2.84486234e-01,-5.87172687e-01,4.16871607e-01,2.84852564e-01,-9.80560184e-01,-1.04506886e+00,-7.53326714e-01,-2.96434343e-01,-1.00711250e+00,-1.13200557e+00,-7.46251762e-01,-9.58731174e-01,-3.03342402e-01,-5.99438787e-01,-5.97076654e-01,-1.76415551e+00,-8.23032260e-01,-1.51804686e+00,8.52574222e-03,-1.03454554e+00,-1…	A	[0, 0, 1, 0, 0, 0, 1, 0]	Primary education
zy103237xws6x0c6	-2.03811266e-02,-3.11017513e-01,5.23724630e-02,-2.47474127e-02,1.07897893e-01,-3.79744731e-02,-6.20103478e-02,6.07539639e-02,1.49231590e-02,9.87407342e-02,9.36887488e-02,-2.10035499e-03,4.22832416e-03,-2.97532082e-01,-3.07558347e-02,-1.23548158e-01,2.16210857e-02,1.12195387e-01,3.70490998e-02,5.92948124e-02,-2.86377445e-02,-9.69222165e-04,6.40099645e-02,3.49661037e-02,3.80869606e-04,3.82335335e-0…	-0.639768,-0.4774635,-0.45554087,-1.4611503,-0.651318,-0.18982588,-0.49572086,0.5518777,0.38557863,-0.7712469,-1.1057148,-0.86801267,-0.35560036,-1.0018317,-1.260233,-0.744363,-0.8755444,-0.3226869,-0.543145,-0.58946276,-1.5120363,-0.69866353,-1.4294375,0.10755466,-0.9454476,-1.1559881,-0.8618553,-1.1657876,-0.9050325,-0.43087494,-0.8794504,-0.7174522,-0.53661424,-0.6389506,-0.52898735,-0.5937559…	A	[0, 0, 0, 0, 0, 0, 0, 0]	Primary education
zy215343tt9fdgvx	-2.00870670e-02,-3.26342762e-01,4.61964384e-02,1.29172597e-02,1.07950710e-01,-2.67693736e-02,-4.93730269e-02,3.95512953e-02,8.49743187e-03,8.67010728e-02,1.08869091e-01,-2.25426219e-02,-1.54694645e-02,-2.56696463e-01,-5.58883846e-02,-1.38291389e-01,3.61343138e-02,1.12557143e-01,-8.39609560e-03,6.74365610e-02,-2.75509767e-02,7.53528066e-03,5.43271974e-02,4.54346836e-02,-1.48406504e-02,6.46473318e-…	-7.18017519e-01,-5.72027147e-01,-6.40717149e-01,-1.62943459e+00,-7.68149137e-01,-2.05949485e-01,-5.51158190e-01,3.70273024e-01,2.48865217e-01,-7.99063742e-01,-1.02221668e+00,-8.19753230e-01,-4.02564526e-01,-9.72965002e-01,-1.05278599e+00,-6.50636852e-01,-7.66010404e-01,-2.29880691e-01,-4.88356590e-01,-6.84869707e-01,-1.58629739e+00,-6.92235947e-01,-1.36682665e+00,1.57125503e-01,-9.34533715e-01,-1…	A	[0, 0, 1, 0, 0, 0, 1, 0]	Primary education
zy232831893tap51	2.66641146e-05,-2.99444258e-01,4.91523556e-02,-3.54154641e-03,1.00597873e-01,-3.00707761e-02,-1.26075074e-02,4.24886420e-02,-1.72743667e-02,6.28403947e-02,8.85207430e-02,-1.02184375e-03,5.42982901e-03,-2.76924223e-01,-3.23879197e-02,-1.42070845e-01,4.73549217e-02,1.24962844e-01,3.73150618e-03,5.50566390e-02,-1.34990700e-02,6.12567086e-03,4.94431555e-02,3.33837047e-02,1.15693230e-02,5.73345795e-02…	-6.12219930e-01,-4.37512517e-01,-5.48175693e-01,-1.50563788e+00,-6.45092964e-01,-1.89848751e-01,-5.22687316e-01,3.75773132e-01,2.38836527e-01,-8.10275555e-01,-9.74780858e-01,-7.70884216e-01,-3.44367027e-01,-9.12862837e-01,-1.02530658e+00,-6.43347204e-01,-7.56595612e-01,-2.20602393e-01,-5.89451909e-01,-5.00777423e-01,-1.57347417e+00,-7.29086995e-01,-1.44064867e+00,1.18687570e-01,-9.77642059e-01,-1…	A	[0, 0, 1, 1, 0, 0, 1, 0]	Primary education
zy2329469jtt8aan	-3.07791699e-02,-3.10017467e-01,5.35443313e-02,1.34186237e-04,1.13136768e-01,-1.92192383e-02,-2.15205960e-02,3.36548202e-02,-4.92293760e-02,7.42247179e-02,8.80371034e-02,-7.36399833e-03,1.03616286e-02,-3.02062929e-01,-3.12585607e-02,-1.29488647e-01,2.62498893e-02,1.10102206e-01,3.84079218e-02,4.84106019e-02,-1.34966464e-03,8.31102859e-03,4.72484343e-02,5.67914471e-02,-2.38101110e-02,5.59950285e-0…	-6.81732893e-01,-4.73567873e-01,-5.90552509e-01,-1.56448698e+00,-6.40294611e-01,-1.75491199e-01,-6.11155152e-01,3.38677436e-01,2.09094927e-01,-7.67082989e-01,-1.09313130e+00,-9.44445193e-01,-3.90033960e-01,-9.56038654e-01,-1.20077193e+00,-7.07473516e-01,-8.18440437e-01,-2.82170147e-01,-6.01472557e-01,-6.51835382e-01,-1.59090996e+00,-8.65517855e-01,-1.45274496e+00,1.37107953e-01,-9.68236625e-01,-1…	A	[0, 0, 1, 1, 0, 0, 1, 0]	Primary education
zy2000237gkckbyp	-1.52016319e-02,-3.16910625e-01,5.76332361e-02,-1.47535997e-02,1.20278820e-01,-2.74109468e-02,-4.64055724e-02,4.76309173e-02,8.91825184e-03,9.39578414e-02,9.73711163e-02,4.95642936e-03,-4.54151165e-03,-3.02115530e-01,-5.07366434e-02,-1.49330854e-01,1.73062403e-02,1.03586830e-01,5.15859202e-03,7.63706192e-02,-2.00389698e-02,-7.10471161e-03,5.24629727e-02,3.54681201e-02,5.04042674e-03,4.57836427e-0…	-5.44791341e-01,-5.17751992e-01,-5.91258347e-01,-1.49356401e+00,-5.80494225e-01,-9.81087461e-02,-4.00400162e-01,5.16203701e-01,4.75286692e-01,-6.93314791e-01,-9.55052674e-01,-7.70665109e-01,-3.42279971e-01,-9.54417884e-01,-1.05225348e+00,-6.20878816e-01,-8.88730407e-01,-2.15497166e-01,-5.01571238e-01,-5.79555392e-01,-1.57696033e+00,-7.06086457e-01,-1.40339351e+00,2.54069746e-01,-9.71974730e-01,-1…	A	[0, 0, 1, 0, 0, 0, 1, 0]	Primary education
zy200106wpd16sw6	-4.56340425e-03,-3.37724209e-01,4.18187566e-02,-4.22309265e-02,7.53891170e-02,-3.53798568e-02,-4.62235212e-02,2.51049120e-02,2.80876867e-02,8.13341737e-02,8.40191692e-02,1.75802223e-02,-2.03370601e-02,-3.46598983e-01,-4.65102643e-02,-8.88333023e-02,4.84113432e-02,9.84989703e-02,7.43682534e-02,6.00692406e-02,6.08618744e-03,3.38916816e-02,4.21003029e-02,2.52925828e-02,-6.33205427e-03,5.01327664e-02…	-6.55547380e-01,-5.28092384e-01,-5.50758183e-01,-1.53251982e+00,-7.10538805e-01,-1.75468490e-01,-5.49447834e-01,4.74688619e-01,3.11514765e-01,-8.29708993e-01,-1.03843117e+00,-8.53536546e-01,-3.89887601e-01,-9.76261616e-01,-1.14077246e+00,-6.64978325e-01,-9.20710742e-01,-2.55182266e-01,-5.28914988e-01,-6.00088596e-01,-1.67121089e+00,-7.86590815e-01,-1.53035116e+00,5.35741635e-02,-9.97038305e-01,-1…	A	[0, 0, 1, 1, 0, 0, 1, 0]	Primary education
zy2148305e12vf9w	-4.78757024e-02,-2.98072755e-01,3.58417407e-02,-1.93015933e-02,1.19504988e-01,-4.08811569e-02,-2.99052950e-02,4.62505333e-02,-3.72844413e-02,1.00930497e-01,7.85028785e-02,3.35326418e-02,2.84091523e-03,-3.06378841e-01,-8.08323473e-02,-1.22225180e-01,2.55158581e-02,1.09846048e-01,1.00347362e-02,6.88747987e-02,-6.27967482e-03,1.52112823e-03,4.66041863e-02,2.78373174e-02,-4.47450671e-03,5.84098250e-0…	-6.15487754e-01,-3.82636398e-01,-6.09559596e-01,-1.53369236e+00,-6.29231215e-01,-3.16193342e-01,-6.01528168e-01,5.09932578e-01,2.58454740e-01,-8.41125488e-01,-1.05968201e+00,-8.51185203e-01,-3.43151152e-01,-9.34741259e-01,-1.15658200e+00,-7.08155572e-01,-7.66883254e-01,-2.51475185e-01,-5.87260664e-01,-5.68309844e-01,-1.57293940e+00,-6.58498764e-01,-1.37575412e+00,1.53255612e-01,-1.06161010e+00,-1…	A	[0, 0, 1, 1, 0, 0, 1, 0]	Primary education
zy140200sg19erbv	-3.96138728e-02,-3.50060582e-01,4.77557406e-02,5.50581655e-03,1.24274112e-01,-2.42805555e-02,-4.82429415e-02,3.50028798e-02,-3.18627879e-02,9.49461162e-02,1.11088425e-01,-4.51285504e-02,7.23053061e-04,-2.51937836e-01,-2.98517998e-02,-1.29393682e-01,1.85114071e-02,1.16799995e-01,-3.70955616e-02,7.08695650e-02,-3.87750566e-02,3.75469122e-03,4.35735285e-02,5.96844405e-02,-1.32677155e-02,8.18198621e-…	-7.10745871e-01,-5.17377019e-01,-6.00365520e-01,-1.54740763e+00,-7.53851414e-01,-1.96017727e-01,-5.94356596e-01,3.75172436e-01,1.67283058e-01,-8.01147163e-01,-1.05759966e+00,-8.38536263e-01,-3.71309966e-01,-9.59726095e-01,-1.06040895e+00,-6.89099252e-01,-7.97886252e-01,-2.50777423e-01,-5.12942791e-01,-5.85474610e-01,-1.57596684e+00,-8.03530872e-01,-1.36861038e+00,4.00290787e-02,-9.85691547e-01,-1…	A	[1, 1, 1, 1, 0, 0, 1, 1]	Primary education
zy190000vvpajej0	-1.86419748e-02,-3.22513700e-01,4.68749031e-02,-1.17562795e-02,1.15715176e-01,-2.14308631e-02,-2.96580754e-02,4.59344909e-02,-3.13883610e-02,7.92940706e-02,1.10288903e-01,-4.03817743e-03,1.57153178e-02,-2.82829732e-01,-4.46929075e-02,-1.30698815e-01,2.01676562e-02,1.18772283e-01,1.37883546e-02,4.82681096e-02,-1.47116799e-02,4.36582416e-03,4.90671843e-02,3.47063690e-02,-7.23048905e-03,4.28614058e-…	-6.83826208e-01,-5.85293055e-01,-6.33908331e-01,-1.53164279e+00,-6.96027458e-01,-2.82086998e-01,-6.71621859e-01,3.92423958e-01,2.12094173e-01,-8.21921706e-01,-9.83876228e-01,-9.08187747e-01,-3.08080614e-01,-9.03604209e-01,-1.06724024e+00,-5.72182536e-01,-8.86587262e-01,-2.72391468e-01,-5.11811137e-01,-5.92687786e-01,-1.62262332e+00,-8.51783633e-01,-1.55140519e+00,-1.77947676e-03,-1.09051323e+00,-…	A	[1, 1, 1, 1, 0, 0, 1, 1]	Primary education
zy220454hrx0w8tj	-2.01251861e-02,-2.12413549e-01,2.62610931e-02,3.65069136e-04,8.17769319e-02,-1.15507636e-02,-2.35308167e-02,3.74836400e-02,2.24999264e-02,8.95195603e-02,9.86866951e-02,9.54959355e-03,-5.02803084e-03,-3.29736829e-01,-1.49826221e-02,-1.17358685e-01,3.82575765e-02,1.11874215e-01,-6.80610724e-03,5.76443747e-02,-1.69011019e-02,1.22333039e-02,4.34674621e-02,3.54481265e-02,-5.03410585e-03,6.23412766e-0…	-7.94572234e-01,-5.36962628e-01,-5.59384346e-01,-1.51376712e+00,-6.74141884e-01,-2.45747447e-01,-5.92402697e-01,4.11693096e-01,2.48601362e-01,-7.08517551e-01,-1.13762343e+00,-8.99300098e-01,-4.15589005e-01,-9.23276603e-01,-1.14309943e+00,-7.60778308e-01,-7.84988999e-01,-2.67917514e-01,-5.45359612e-01,-5.83826005e-01,-1.54703784e+00,-5.82147360e-01,-1.31154037e+00,1.72272772e-01,-9.73151088e-01,-1…	A	[0, 0, 1, 1, 0, 0, 1, 1]	Primary education
zy023506p2udncw5	-9.99031402e-03,-4.23712730e-01,5.01408726e-02,-2.00382955e-02,9.07803252e-02,-3.69701087e-02,-3.72068100e-02,5.27756251e-02,1.93378571e-02,7.43335336e-02,1.08784571e-01,2.20210385e-02,4.33224021e-03,-2.73586184e-01,-3.58820632e-02,-1.44344926e-01,2.81571038e-02,1.02277949e-01,7.70746619e-02,4.32538316e-02,1.20231323e-03,1.63114443e-02,4.49959114e-02,3.09718810e-02,-1.08578820e-02,5.40964827e-02,…	-6.60710752e-01,-4.70441908e-01,-5.62296212e-01,-1.38808179e+00,-6.34519458e-01,-1.54443741e-01,-4.37451929e-01,4.21440363e-01,2.20466316e-01,-8.38560700e-01,-9.02915061e-01,-7.67354012e-01,-3.32967758e-01,-9.18940425e-01,-1.13006270e+00,-6.15315378e-01,-8.05041015e-01,-3.86008173e-01,-5.70420384e-01,-6.00359917e-01,-1.56518018e+00,-7.73202062e-01,-1.42590201e+00,7.86164701e-02,-1.03234267e+00,-1…	A	[0, 0, 1, 0, 1, 0, 1, 1]	Primary education
zy0936417aestpqm	-2.60873083e-02,-3.36031556e-01,4.13166173e-02,3.90734486e-02,1.01390332e-01,-4.86505255e-02,-2.91789658e-02,4.33929190e-02,-1.47101618e-02,8.67923051e-02,9.31930095e-02,-6.18363381e-04,-1.64139941e-02,-2.33787209e-01,-5.14108613e-02,-1.11932717e-01,4.10098583e-02,1.09138317e-01,-8.78173206e-03,7.76810944e-02,-2.59912349e-02,1.19250896e-03,5.32586053e-02,4.58728261e-02,6.53896993e-03,6.76444247e-…	-5.85205853e-01,-4.54352945e-01,-4.69045758e-01,-1.56611705e+00,-7.16294110e-01,-2.81810552e-01,-5.67275643e-01,4.25912172e-01,2.12296218e-01,-8.35680306e-01,-1.09316862e+00,-8.48034799e-01,-2.92335808e-01,-8.11151683e-01,-1.11542046e+00,-6.46945536e-01,-6.94557965e-01,-2.94005007e-01,-5.75164735e-01,-5.35713911e-01,-1.68944001e+00,-7.75383711e-01,-1.47934294e+00,1.63219303e-01,-1.11457777e+00,-1…	A	[0, 0, 1, 1, 1, 0, 1, 1]	Primary education
zy222415pmwkju1f	-8.59417580e-03,-3.84642422e-01,3.00793853e-02,1.52469822e-03,9.87799540e-02,-3.10220812e-02,-1.87244285e-02,4.55775112e-02,-1.42522017e-02,8.21433142e-02,8.42820778e-02,-1.51801053e-02,4.45190771e-03,-2.52534986e-01,-4.84636277e-02,-1.55180275e-01,1.76605955e-02,1.09076537e-01,2.26662196e-02,6.44144863e-02,-3.18212807e-02,4.22940822e-03,4.53626812e-02,3.26006189e-02,-1.12633279e-03,5.94917685e-0…	-6.82136774e-01,-4.38238740e-01,-6.03741944e-01,-1.46101379e+00,-6.56610012e-01,-2.13660628e-01,-5.65185130e-01,3.93458664e-01,2.32732728e-01,-8.43610168e-01,-1.01338041e+00,-8.85457993e-01,-3.49587947e-01,-9.26389039e-01,-1.07259631e+00,-6.50959909e-01,-7.99345076e-01,-2.65962213e-01,-5.12462378e-01,-6.00104272e-01,-1.51370978e+00,-7.30362475e-01,-1.39770925e+00,1.32364169e-01,-9.36103284e-01,-1…	A	[0, 0, 1, 1, 0, 0, 1, 0]	Primary education
zy01414715mt2k5q	-2.03944892e-02,-3.28433126e-01,4.43291925e-02,-7.68040214e-03,1.12924770e-01,-2.85920855e-02,-2.47930437e-02,3.44300605e-02,1.66927129e-02,9.92713869e-02,8.92325491e-02,-1.43027278e-02,-6.67117303e-03,-3.09146285e-01,-4.82301638e-02,-1.21853173e-01,4.17497903e-02,1.25791043e-01,3.55117247e-02,5.70399836e-02,-1.37017826e-02,1.10855969e-02,5.17750233e-02,4.15855199e-02,6.08119834e-03,7.25668147e-0…	-7.15818226e-01,-5.01420796e-01,-6.27360284e-01,-1.64211547e+00,-6.99475110e-01,-2.40172312e-01,-6.50294006e-01,3.53925973e-01,1.97803423e-01,-8.52093458e-01,-1.17444181e+00,-9.20786619e-01,-5.15571237e-01,-1.08671069e+00,-1.21866047e+00,-8.05462718e-01,-8.93203855e-01,-3.69059205e-01,-6.95811570e-01,-7.66255140e-01,-1.59249961e+00,-8.32537949e-01,-1.53183520e+00,9.25360322e-02,-1.12841976e+00,-1…	A	[0, 0, 1, 1, 0, 0, 1, 0]	Primary education
zy014319d69gmmfp	-3.50105613e-02,-3.35362852e-01,4.33050618e-02,1.13728922e-04,1.05373032e-01,-1.65525991e-02,-4.58982736e-02,4.14964557e-02,5.90928271e-02,9.14869532e-02,7.43591934e-02,1.51918568e-02,-1.55702438e-02,-3.33042681e-01,-3.37674655e-02,-1.21780261e-01,3.91151160e-02,1.07191637e-01,3.54428217e-02,6.29422218e-02,-1.10720266e-02,1.01649826e-02,5.14586568e-02,4.73174304e-02,3.15306056e-03,6.89348504e-02,…	-7.15818226e-01,-5.01420796e-01,-6.27360284e-01,-1.64211547e+00,-6.99475110e-01,-2.40172312e-01,-6.50294006e-01,3.53925973e-01,1.97803423e-01,-8.52093458e-01,-1.17444181e+00,-9.20786619e-01,-5.15571237e-01,-1.08671069e+00,-1.21866047e+00,-8.05462718e-01,-8.93203855e-01,-3.69059205e-01,-6.95811570e-01,-7.66255140e-01,-1.59249961e+00,-8.32537949e-01,-1.53183520e+00,9.25360322e-02,-1.12841976e+00,-1…	A	[0, 0, 1, 1, 0, 0, 1, 0]	Primary education
zy0150464a99phcf	-2.35672127e-02,-3.35751235e-01,5.70726804e-02,-1.10682864e-02,1.15364477e-01,-2.93066856e-02,-4.23405617e-02,3.01288795e-02,-1.73618086e-03,9.59606022e-02,9.16129500e-02,-1.44420536e-02,-1.28717814e-02,-3.01537097e-01,-4.36062329e-02,-1.43872112e-01,3.65939140e-02,1.21939957e-01,3.85270733e-03,6.94247335e-02,-1.51359960e-02,-9.85139515e-04,4.87866998e-02,3.75360176e-02,-5.06979134e-03,7.01292604…	-7.15818226e-01,-5.01420796e-01,-6.27360284e-01,-1.64211547e+00,-6.99475110e-01,-2.40172312e-01,-6.50294006e-01,3.53925973e-01,1.97803423e-01,-8.52093458e-01,-1.17444181e+00,-9.20786619e-01,-5.15571237e-01,-1.08671069e+00,-1.21866047e+00,-8.05462718e-01,-8.93203855e-01,-3.69059205e-01,-6.95811570e-01,-7.66255140e-01,-1.59249961e+00,-8.32537949e-01,-1.53183520e+00,9.25360322e-02,-1.12841976e+00,-1…	A	[0, 0, 1, 1, 0, 0, 1, 0]	Primary education
zy01580441r17qx6	-4.37154323e-02,-2.39994749e-01,5.62429614e-02,-1.62602756e-02,1.07879400e-01,-2.50854362e-02,1.82777364e-03,4.90856469e-02,3.10944002e-02,9.29584354e-02,7.88976103e-02,2.00284608e-02,1.13801297e-03,-3.40292811e-01,-4.71475832e-02,-1.14931189e-01,4.55453582e-02,9.23642069e-02,4.00295854e-03,6.80997223e-02,-1.21564884e-02,9.43372026e-03,4.62082960e-02,4.33722809e-02,8.34595878e-03,6.70989305e-02,8…	-7.11754203e-01,-5.43586016e-01,-6.04918242e-01,-1.57621372e+00,-7.48298764e-01,-2.80384362e-01,-5.90983987e-01,4.06345278e-01,1.73051745e-01,-8.73004079e-01,-1.06181407e+00,-8.50471616e-01,-3.63065869e-01,-9.79261756e-01,-1.12518096e+00,-6.31446242e-01,-8.40413928e-01,-3.51820439e-01,-5.62163949e-01,-6.07440412e-01,-1.57518470e+00,-8.70958924e-01,-1.49423110e+00,1.32103916e-02,-1.04322159e+00,-1…	A	[0, 0, 1, 1, 0, 0, 1, 0]	Primary education
zy020822p6uphh5a	-3.34552228e-02,-3.53819877e-01,5.07703647e-02,3.40337586e-03,1.21325225e-01,-2.85638608e-02,-3.92632708e-02,4.49324027e-02,4.58721668e-02,8.65134150e-02,6.35018498e-02,-1.69353969e-02,-1.30632278e-02,-2.91358948e-01,-6.72570094e-02,-1.20141104e-01,2.22527459e-02,1.13499902e-01,-2.32750587e-02,8.11240375e-02,-2.67017689e-02,1.21542569e-02,5.06834053e-02,4.65913974e-02,-2.86542485e-03,6.74362406e-…	-0.65808916,-0.5543313,-0.63966495,-1.6427829,-0.7377248,-0.20700777,-0.634824,0.41068983,0.1944809,-0.9486663,-0.99483645,-0.8851788,-0.45405385,-1.0223441,-1.133718,-0.6794339,-0.7646519,-0.35615337,-0.63690346,-0.646808,-1.5576302,-0.6837316,-1.4153132,0.11963852,-1.0954808,-1.2599258,-0.91435754,-1.2377561,-0.9146527,-0.5401672,-1.0175542,-0.9282998,-0.60775673,-0.6320822,-0.5360106,-0.60641,…	A	[0, 0, 1, 1, 0, 0, 1, 0]	Primary education
zy021425nmsh2u8n	-1.35649368e-02,-2.93873966e-01,5.59936687e-02,-3.65359825e-03,1.02120787e-01,-3.27202603e-02,-4.11968678e-02,4.46970724e-02,-1.37937628e-02,7.44669288e-02,7.40584582e-02,9.54246148e-04,4.10070084e-03,-3.25502366e-01,-5.47974780e-02,-1.23456575e-01,3.67971733e-02,1.16431668e-01,-3.11680306e-02,7.66331106e-02,-1.20104477e-02,-1.40847301e-03,5.24656624e-02,3.07206325e-02,-9.34788119e-03,6.17800504e…	-7.15818226e-01,-5.01420796e-01,-6.27360284e-01,-1.64211547e+00,-6.99475110e-01,-2.40172312e-01,-6.50294006e-01,3.53925973e-01,1.97803423e-01,-8.52093458e-01,-1.17444181e+00,-9.20786619e-01,-5.15571237e-01,-1.08671069e+00,-1.21866047e+00,-8.05462718e-01,-8.93203855e-01,-3.69059205e-01,-6.95811570e-01,-7.66255140e-01,-1.59249961e+00,-8.32537949e-01,-1.53183520e+00,9.25360322e-02,-1.12841976e+00,-1…	A	[0, 0, 1, 1, 0, 0, 1, 0]	Primary education
zy040634b2f928v8	-2.25577429e-02,-3.74449313e-01,5.06865457e-02,-1.08532403e-02,1.07302219e-01,-1.91766769e-02,-3.43326516e-02,2.71356739e-02,-1.32013112e-02,1.02693215e-01,9.09487531e-02,-2.15115193e-02,-4.83299978e-03,-3.07067156e-01,-3.81571800e-02,-1.25745505e-01,4.04856503e-02,1.19591169e-01,1.61279496e-02,5.84147163e-02,-2.07750760e-02,7.27164000e-03,5.14696911e-02,4.26883325e-02,1.03403358e-02,7.18949810e-…	-7.15818226e-01,-5.01420796e-01,-6.27360284e-01,-1.64211547e+00,-6.99475110e-01,-2.40172312e-01,-6.50294006e-01,3.53925973e-01,1.97803423e-01,-8.52093458e-01,-1.17444181e+00,-9.20786619e-01,-5.15571237e-01,-1.08671069e+00,-1.21866047e+00,-8.05462718e-01,-8.93203855e-01,-3.69059205e-01,-6.95811570e-01,-7.66255140e-01,-1.59249961e+00,-8.32537949e-01,-1.53183520e+00,9.25360322e-02,-1.12841976e+00,-1…	A	[0, 0, 1, 1, 0, 0, 1, 0]	Primary education
zy0406498u0gu9em	-2.25577429e-02,-3.74449313e-01,5.06865457e-02,-1.08532403e-02,1.07302219e-01,-1.91766769e-02,-3.43326516e-02,2.71356739e-02,-1.32013112e-02,1.02693215e-01,9.09487531e-02,-2.15115193e-02,-4.83299978e-03,-3.07067156e-01,-3.81571800e-02,-1.25745505e-01,4.04856503e-02,1.19591169e-01,1.61279496e-02,5.84147163e-02,-2.07750760e-02,7.27164000e-03,5.14696911e-02,4.26883325e-02,1.03403358e-02,7.18949810e-…	-7.15818226e-01,-5.01420796e-01,-6.27360284e-01,-1.64211547e+00,-6.99475110e-01,-2.40172312e-01,-6.50294006e-01,3.53925973e-01,1.97803423e-01,-8.52093458e-01,-1.17444181e+00,-9.20786619e-01,-5.15571237e-01,-1.08671069e+00,-1.21866047e+00,-8.05462718e-01,-8.93203855e-01,-3.69059205e-01,-6.95811570e-01,-7.66255140e-01,-1.59249961e+00,-8.32537949e-01,-1.53183520e+00,9.25360322e-02,-1.12841976e+00,-1…	A	[0, 0, 1, 1, 0, 0, 1, 0]	Primary education
zy11280541vn6gqx	-2.77244337e-02,-2.96972096e-01,4.02176045e-02,1.58254039e-02,1.11591883e-01,-5.45034111e-02,-3.46688554e-02,5.29457852e-02,-1.40776569e-02,7.91687518e-02,8.31982791e-02,-1.69824380e-02,-1.77110545e-04,-2.41746694e-01,-6.26406074e-02,-1.39213681e-01,2.85313688e-02,1.19126812e-01,-9.23379511e-03,7.76362717e-02,-2.82097533e-02,-1.76623892e-02,5.02532199e-02,3.15766223e-02,3.03827319e-03,5.81977107e…	-7.12745190e-01,-4.88519520e-01,-5.46963274e-01,-1.44078064e+00,-5.45547307e-01,-2.17624128e-01,-4.95470613e-01,3.03357989e-01,1.45362198e-01,-7.60994613e-01,-9.74590003e-01,-8.20520103e-01,-3.95938843e-01,-8.85066271e-01,-1.15651119e+00,-7.54734516e-01,-7.88135946e-01,-2.05893800e-01,-5.04442394e-01,-5.18349171e-01,-1.59506798e+00,-7.62243927e-01,-1.43243897e+00,2.86503639e-02,-9.65048969e-01,-1…	A	[0, 0, 1, 0, 0, 0, 1, 1]	Primary education
zy133730ar6mx0xc	-9.62992944e-03,-3.03626031e-01,5.56218624e-02,-8.18636268e-03,1.25335306e-01,-2.61567868e-02,-3.83876190e-02,2.25944575e-02,-4.06533573e-03,1.15736596e-01,1.02736406e-01,-2.17594430e-02,4.24106047e-03,-2.87498236e-01,-4.68141139e-02,-1.46295190e-01,1.09067550e-02,1.24069959e-01,6.79389201e-03,8.46231431e-02,-1.63858254e-02,-2.55341525e-03,5.20668700e-02,2.50520445e-02,-1.42192580e-02,6.06286898e…	-6.97945654e-01,-4.08091784e-01,-6.70273840e-01,-1.60290289e+00,-7.79663384e-01,-2.30267689e-01,-6.53399169e-01,4.15912956e-01,2.20502794e-01,-8.76304388e-01,-1.01062739e+00,-8.36536467e-01,-3.49475235e-01,-9.55501318e-01,-1.12200892e+00,-5.79767883e-01,-7.19656765e-01,-2.21776977e-01,-5.04979551e-01,-5.30308545e-01,-1.74176502e+00,-7.56459296e-01,-1.53741550e+00,4.33814935e-02,-9.84526932e-01,-1…	A	[1, 0, 1, 0, 1, 0, 1, 0]	Primary education
zy1554563kyawvfa	-1.90415699e-02,-2.73425639e-01,5.94026819e-02,-1.40411872e-02,1.12049513e-01,-1.99819356e-02,-3.42729129e-02,2.91391760e-02,-1.11401314e-02,1.08004630e-01,1.01205632e-01,-8.83596390e-03,-6.72757812e-03,-2.83113718e-01,-3.71175706e-02,-1.49012521e-01,1.19023975e-02,1.33077294e-01,-5.25304163e-03,6.95534647e-02,-1.92849189e-02,-3.34002520e-03,4.63536829e-02,3.38985845e-02,-7.19921757e-03,6.0331370…	-7.48520195e-01,-5.33485532e-01,-6.96523547e-01,-1.71935821e+00,-8.45223427e-01,-2.47979879e-01,-6.11223698e-01,4.24334586e-01,3.03467393e-01,-7.79344320e-01,-1.06604862e+00,-8.59156966e-01,-3.97350311e-01,-9.31397021e-01,-1.10578680e+00,-7.01790214e-01,-8.29510689e-01,-1.97151363e-01,-5.24097025e-01,-6.66246176e-01,-1.65234590e+00,-7.76550591e-01,-1.47928095e+00,6.49497807e-02,-9.84482646e-01,-1…	A	[1, 1, 1, 0, 1, 0, 1, 0]	Primary education
zy155651du407n85	-1.44462679e-02,-3.48473370e-01,5.88676780e-02,-1.31803276e-02,1.03678331e-01,-3.37015316e-02,-3.10828499e-02,2.62355227e-02,3.35437898e-03,1.09616861e-01,1.18970320e-01,-2.35558935e-02,-1.70681104e-02,-3.07677656e-01,-2.37088017e-02,-1.31020665e-01,2.30353456e-02,1.33986339e-01,4.36866358e-02,6.40256852e-02,-2.59517543e-02,1.33179296e-02,4.40904722e-02,4.13876176e-02,-2.05249786e-02,6.43364638e-…	-7.17913747e-01,-5.54840207e-01,-6.63830817e-01,-1.58180666e+00,-7.70482421e-01,-2.38973364e-01,-5.89023352e-01,4.15134162e-01,2.09751070e-01,-9.43592966e-01,-1.19283521e+00,-9.25480485e-01,-5.15348077e-01,-9.85075295e-01,-1.24452829e+00,-7.59133518e-01,-9.66469467e-01,-4.03640747e-01,-6.13285005e-01,-6.82753801e-01,-1.73656082e+00,-8.32534492e-01,-1.64560771e+00,-6.45006299e-02,-9.98694897e-01,-…	A	[1, 0, 1, 0, 1, 0, 1, 0]	Primary education
zy155711c17kt5wu	-1.44462679e-02,-3.48473370e-01,5.88676780e-02,-1.31803276e-02,1.03678331e-01,-3.37015316e-02,-3.10828499e-02,2.62355227e-02,3.35437898e-03,1.09616861e-01,1.18970320e-01,-2.35558935e-02,-1.70681104e-02,-3.07677656e-01,-2.37088017e-02,-1.31020665e-01,2.30353456e-02,1.33986339e-01,4.36866358e-02,6.40256852e-02,-2.59517543e-02,1.33179296e-02,4.40904722e-02,4.13876176e-02,-2.05249786e-02,6.43364638e-…	-0.6017761,-0.54561496,-0.661293,-1.4778765,-0.6604083,-0.13301285,-0.5667372,0.30256593,0.09029648,-0.9795643,-1.1889079,-0.8506683,-0.5218591,-1.049094,-1.2047676,-0.827799,-1.0019408,-0.33874863,-0.56783146,-0.73343414,-1.6628492,-0.9584072,-1.6248587,-0.00429654,-1.1053103,-1.1709207,-0.8642106,-1.2600846,-0.871904,-0.46898067,-0.922371,-0.86783516,-0.5121461,-0.546911,-0.36356968,-0.5720855,…	A	[1, 0, 1, 0, 1, 0, 1, 0]	Primary education
zy215645f9cx8b06	1.35542813e-03,-3.16198707e-01,6.99052364e-02,-1.89541429e-02,1.06515765e-01,-2.92248242e-02,-5.28916344e-02,1.25002842e-02,4.09011990e-02,1.13027647e-01,1.00115478e-01,-3.57106812e-02,6.13049977e-03,-3.24819207e-01,-3.91260535e-02,-1.35435343e-01,2.54147239e-02,1.25997320e-01,-5.98953217e-02,6.85319304e-02,-3.12080029e-02,-6.97846804e-03,5.06887063e-02,2.74696723e-02,3.63132544e-03,3.92172225e-0…	-6.38448536e-01,-5.29056251e-01,-5.87590635e-01,-1.58347499e+00,-7.52203107e-01,-2.23656088e-01,-4.84092116e-01,3.62229317e-01,2.11201340e-01,-8.21933329e-01,-9.95193601e-01,-9.41324890e-01,-3.70800018e-01,-1.01369882e+00,-1.19276702e+00,-6.79651618e-01,-8.34445834e-01,-3.46179068e-01,-6.07353926e-01,-6.78822994e-01,-1.49470568e+00,-7.37127125e-01,-1.45317197e+00,1.17454126e-01,-9.66558099e-01,-1…	A	[1, 0, 1, 0, 1, 0, 1, 0]	Primary education
zy15520665nk10y1	-1.13817463e-02,-2.88033783e-01,5.91917858e-02,-1.89952813e-02,1.16287887e-01,-1.41430330e-02,-5.24259843e-02,3.29336897e-02,4.10086568e-03,1.04333088e-01,1.05265014e-01,-1.13210175e-02,-6.96436502e-03,-3.01748663e-01,-2.49406714e-02,-1.43781587e-01,2.29255520e-02,1.20318845e-01,1.52360313e-02,7.21912831e-02,-2.87996996e-02,-9.93845239e-03,5.69587238e-02,3.94596457e-02,4.49880539e-03,5.74316531e-…	-7.19474673e-01,-5.02198339e-01,-6.46139920e-01,-1.50058484e+00,-6.88022435e-01,-1.83621109e-01,-5.27061701e-01,3.31505239e-01,1.80228442e-01,-8.02827537e-01,-1.08050585e+00,-8.23030114e-01,-2.73119450e-01,-9.43049729e-01,-1.13894320e+00,-6.19715214e-01,-7.50928819e-01,-3.53729934e-01,-5.43840349e-01,-5.76926112e-01,-1.54539001e+00,-7.82262087e-01,-1.37489879e+00,3.32114995e-02,-9.85511541e-01,-1…	A	[1, 0, 1, 0, 1, 0, 1, 0]	Primary education
zy155230msymj7gt	-4.44033928e-03,-2.77352661e-01,5.82336448e-02,-1.12756286e-02,1.21169798e-01,-2.55029425e-02,-3.16319838e-02,1.10785803e-02,1.92684419e-02,1.13052011e-01,9.35331583e-02,-1.64545104e-02,1.05829723e-03,-3.06219906e-01,-5.15291169e-02,-1.32210135e-01,1.91832669e-02,1.27918229e-01,-1.53618436e-02,7.72898495e-02,-2.70481426e-02,-7.31577445e-03,5.41168973e-02,3.01552881e-02,-5.57637191e-04,5.60730919e…	-0.5502766,-0.5716896,-0.4017144,-1.322317,-0.65612423,0.02328962,-0.35038072,0.34394953,0.26290464,-0.8292984,-1.1916118,-0.8872823,-0.32592925,-0.8959268,-1.0396155,-0.7603481,-0.8243135,-0.27918315,-0.59999335,-0.5454804,-1.6052439,-0.81600225,-1.4895943,0.10276122,-1.0441432,-1.1546439,-0.7867645,-1.1608969,-0.8151689,-0.3092294,-0.928879,-0.8710222,-0.5271604,-0.57949376,-0.44481352,-0.56909…	A	[1, 0, 1, 0, 1, 0, 1, 0]	Primary education
zy160930t5f81ea0	-1.28136631e-02,-2.60095149e-01,5.40487468e-02,1.28524040e-03,1.17033824e-01,-2.14979444e-02,-2.48199031e-02,4.01680842e-02,-4.38915007e-03,9.28318202e-02,8.72280449e-02,-3.93980928e-03,8.20765970e-04,-2.98850060e-01,-5.06337509e-02,-1.47236601e-01,1.46750249e-02,1.27005279e-01,1.01979682e-02,7.20202029e-02,-2.83930041e-02,-1.14909410e-02,5.18842116e-02,2.89883539e-02,2.60285358e-03,4.79418114e-0…	-5.83657205e-01,-4.71590191e-01,-5.66629112e-01,-1.52955019e+00,-6.35199189e-01,-9.44870338e-02,-5.41627407e-01,4.77986127e-01,3.38131070e-01,-8.61003637e-01,-9.71972466e-01,-8.05853605e-01,-3.32897842e-01,-9.64203954e-01,-1.19218826e+00,-6.56583488e-01,-7.79340744e-01,-3.37938130e-01,-5.44172823e-01,-5.03263235e-01,-1.69860470e+00,-7.65343249e-01,-1.51844168e+00,1.62476957e-01,-1.05138719e+00,-1…	A	[1, 1, 1, 1, 1, 0, 1, 0]	Primary education
zy135535rctd9hf0	-1.96702662e-03,-2.93928266e-01,5.93048036e-02,-1.26844328e-02,1.12536140e-01,-1.15274005e-02,-4.95510250e-02,3.11387405e-02,4.39865980e-03,1.00839071e-01,1.09311618e-01,-2.97343880e-02,3.90445045e-03,-3.05706739e-01,-2.55561545e-02,-1.40846148e-01,1.81485172e-02,1.26303196e-01,1.24006243e-02,7.04820678e-02,-2.84580179e-02,1.91018148e-03,4.87696677e-02,3.42882685e-02,-1.16544515e-02,4.86738980e-0…	-0.59029794,-0.4987536,-0.60363185,-1.5175331,-0.6948844,-0.26637414,-0.5875002,0.44129664,0.29176912,-0.85544467,-0.9892353,-0.760463,-0.3636931,-0.91507024,-1.1733282,-0.60950273,-0.74959147,-0.3070181,-0.6003991,-0.5330357,-1.5275509,-0.6575532,-1.396317,0.12867689,-0.76938736,-1.1305189,-0.7817397,-1.1312006,-0.88541514,-0.4304908,-0.8930159,-0.71277845,-0.4987015,-0.5941571,-0.4123658,-0.490…	A	[1, 0, 1, 0, 1, 0, 1, 0]	Primary education
zy154450ytkjchx6	1.24730705e-03,-3.13520998e-01,5.87694235e-02,4.93966741e-03,1.17809214e-01,-2.37176679e-02,-4.44964245e-02,1.93400867e-02,6.47648424e-03,9.16095898e-02,1.29545525e-01,-4.72319052e-02,1.40565848e-02,-2.73903012e-01,-4.27068248e-02,-1.30281702e-01,2.03779452e-02,1.47432745e-01,-5.94712645e-02,8.06020424e-02,-3.56640294e-02,-1.65423825e-02,5.01867682e-02,2.87119187e-02,-8.41622800e-03,4.01355550e-0…	-7.31144369e-01,-4.69348758e-01,-5.96181750e-01,-1.49703074e+00,-6.90517724e-01,-2.19868407e-01,-5.57598531e-01,4.16647315e-01,2.07764953e-01,-8.28045130e-01,-1.07250798e+00,-9.78617668e-01,-3.52022648e-01,-9.70158041e-01,-1.17467248e+00,-6.27755165e-01,-8.10650051e-01,-3.58535707e-01,-5.66748083e-01,-5.91955423e-01,-1.53099608e+00,-7.30265975e-01,-1.36451101e+00,9.50118750e-02,-9.02624011e-01,-1…	A	[1, 0, 1, 0, 1, 0, 1, 0]	Primary education
zy1545444s5xf61e	-1.16305109e-02,-3.35153043e-01,5.12068421e-02,4.46197484e-03,1.21115163e-01,-2.75388304e-02,-2.83374619e-02,2.48098839e-02,1.65891387e-02,1.00611791e-01,1.31494865e-01,-4.40615974e-02,-1.40276048e-02,-2.68537045e-01,-4.86657508e-02,-1.41285241e-01,9.55231581e-03,1.35008484e-01,-1.25882905e-02,7.78352693e-02,-3.88963036e-02,1.16274820e-03,5.20460233e-02,3.71443778e-02,-2.25686152e-02,6.60186112e-…	-7.30971158e-01,-5.07234812e-01,-5.93242705e-01,-1.54215586e+00,-7.15941250e-01,-2.20141128e-01,-6.48891389e-01,3.91993433e-01,2.59498507e-01,-7.54255950e-01,-1.05175853e+00,-9.19641435e-01,-3.31867605e-01,-9.87965882e-01,-1.14122999e+00,-6.63964570e-01,-7.75155246e-01,-3.69845957e-01,-5.85190177e-01,-6.34446204e-01,-1.64544261e+00,-7.35327780e-01,-1.40071964e+00,1.39087558e-01,-8.87124300e-01,-1…	A	[1, 0, 1, 0, 1, 0, 1, 0]	Primary education
zy1850536huhk98t	-1.83895193e-02,-3.33277822e-01,5.63669354e-02,-3.55376163e-03,1.21078923e-01,-3.75912115e-02,-3.61852199e-02,2.04338115e-02,-6.43739011e-03,1.18070148e-01,1.12677246e-01,-3.39610577e-02,1.33627513e-02,-3.07394654e-01,-2.62899622e-02,-1.41490147e-01,1.28194364e-02,1.42657772e-01,-2.96378806e-02,7.83760324e-02,-3.02390251e-02,4.13758308e-03,5.12090772e-02,4.46100608e-02,-3.57385562e-03,7.42485449e…	-6.91831648e-01,-4.44608122e-01,-5.75652480e-01,-1.45740986e+00,-6.56961083e-01,-2.85739452e-01,-5.77256680e-01,3.54908496e-01,2.16614440e-01,-7.82586396e-01,-1.02337873e+00,-8.18678379e-01,-4.24759597e-01,-9.23365772e-01,-1.07857835e+00,-6.78901553e-01,-8.22290182e-01,-3.40848684e-01,-5.85456610e-01,-6.15684271e-01,-1.49421024e+00,-7.86265969e-01,-1.33743203e+00,1.12880148e-01,-9.38204229e-01,-1…	A	[1, 0, 1, 0, 1, 0, 1, 1]	Primary education
zy1851131snjxb2j	-9.15580988e-03,-3.31210762e-01,7.12462068e-02,-1.44941639e-02,1.30167603e-01,-3.04629244e-02,-2.95469947e-02,1.18317883e-02,5.52795976e-02,1.14653364e-01,1.14828117e-01,-4.57720421e-02,1.67472176e-02,-3.47012639e-01,-2.79769711e-02,-1.31110072e-01,1.62269901e-02,1.39465123e-01,-5.90597540e-02,8.31671655e-02,-4.48549129e-02,5.28078154e-03,5.99632114e-02,3.81421000e-02,-2.78947852e-03,6.01299033e-…	-6.85578823e-01,-5.95233917e-01,-4.42456335e-01,-1.45220244e+00,-5.78488648e-01,-1.64040402e-01,-4.33202982e-01,3.33167195e-01,2.12949455e-01,-7.50517726e-01,-1.06488729e+00,-9.56797838e-01,-4.25139695e-01,-9.38004792e-01,-1.12029243e+00,-6.16878867e-01,-8.75496149e-01,-2.54210740e-01,-4.79644686e-01,-5.47144175e-01,-1.55295682e+00,-6.92808986e-01,-1.33479190e+00,1.92673892e-01,-9.30799901e-01,-1…	A	[1, 0, 1, 0, 1, 0, 1, 0]	Primary education
zy103003exp1c90f	-1.81759410e-02,-2.40835816e-01,5.51850349e-02,-1.50954947e-02,9.41869020e-02,-3.31162363e-02,-2.53935829e-02,3.26854214e-02,1.11420387e-02,9.63595510e-02,9.26873386e-02,2.66004317e-02,5.25820651e-05,-2.81561047e-01,-3.95612791e-02,-1.29692227e-01,3.04780900e-02,1.15086414e-01,4.42325845e-02,6.67078272e-02,-7.97338597e-03,1.22626666e-02,5.90396598e-02,2.53260210e-02,-1.56700518e-02,6.64153025e-02…	-6.06658578e-01,-3.69636625e-01,-6.36980414e-01,-1.58132124e+00,-7.17993736e-01,-3.21029961e-01,-6.25877619e-01,5.32840610e-01,2.88265586e-01,-8.37279677e-01,-9.65112448e-01,-7.78793097e-01,-3.04396451e-01,-9.36659098e-01,-1.11432540e+00,-6.19028091e-01,-6.56515837e-01,-3.08719307e-01,-4.38545138e-01,-5.58001161e-01,-1.61057425e+00,-7.43196964e-01,-1.40027475e+00,2.41787493e-01,-1.04866123e+00,-1…	A	[1, 0, 1, 0, 1, 0, 1, 0]	Primary education
zy225553ksahyx7h	-1.90415699e-02,-2.73425639e-01,5.94026819e-02,-1.40411872e-02,1.12049513e-01,-1.99819356e-02,-3.42729129e-02,2.91391760e-02,-1.11401314e-02,1.08004630e-01,1.01205632e-01,-8.83596390e-03,-6.72757812e-03,-2.83113718e-01,-3.71175706e-02,-1.49012521e-01,1.19023975e-02,1.33077294e-01,-5.25304163e-03,6.95534647e-02,-1.92849189e-02,-3.34002520e-03,4.63536829e-02,3.38985845e-02,-7.19921757e-03,6.0331370…	-6.48988724e-01,-4.80282098e-01,-6.05650187e-01,-1.49586987e+00,-6.98081791e-01,-2.49861106e-01,-5.49182415e-01,3.98818702e-01,2.05174580e-01,-8.08265686e-01,-1.03076410e+00,-8.53920758e-01,-2.99865723e-01,-9.23968911e-01,-1.10497689e+00,-6.40168488e-01,-8.24492812e-01,-3.52279782e-01,-4.77757663e-01,-5.44366479e-01,-1.50170040e+00,-7.52800465e-01,-1.37091744e+00,1.64825916e-01,-9.29511368e-01,-1…	A	[1, 1, 1, 0, 1, 0, 1, 0]	Primary education
zy14291360qu9638	-1.02859642e-02,-2.38770545e-01,6.12309650e-02,-4.18406259e-03,1.18465185e-01,-1.00596268e-02,-3.09397057e-02,1.43288523e-02,5.74737322e-03,9.63072181e-02,1.14275455e-01,-2.55959220e-02,1.86555758e-02,-3.52075517e-01,-8.10357649e-03,-1.27547413e-01,3.40548381e-02,1.25644907e-01,-1.41670266e-02,6.60451502e-02,-2.71142609e-02,-7.91863445e-03,5.36557958e-02,2.74549089e-02,-1.11806709e-02,5.41751869e…	-6.19949460e-01,-4.61852461e-01,-4.72895533e-01,-1.45636296e+00,-5.92222035e-01,-1.85855001e-01,-5.25103331e-01,4.58827525e-01,2.08336145e-01,-8.18719745e-01,-1.14891040e+00,-8.67274165e-01,-3.57748747e-01,-1.01961780e+00,-1.23477244e+00,-7.93161452e-01,-8.28994870e-01,-2.43930668e-01,-5.61827600e-01,-5.54722190e-01,-1.57048023e+00,-8.43662441e-01,-1.48734605e+00,6.81825280e-02,-1.13878500e+00,-1…	A	[1, 0, 1, 1, 1, 0, 1, 0]	Primary education
zy101840aye7mfqd	-1.03858775e-02,-2.89068669e-01,6.19020686e-02,-8.80767498e-03,1.06822126e-01,-2.03563944e-02,-1.91372335e-02,1.82244461e-02,2.60037696e-03,1.13138884e-01,1.12496778e-01,-2.68312395e-02,-7.36370683e-04,-2.89722443e-01,-2.37211753e-02,-1.40233785e-01,1.55121814e-02,1.29472911e-01,2.52510142e-02,6.80725351e-02,-2.39494909e-02,1.08670192e-02,5.02778180e-02,3.81667279e-02,-1.90110120e-04,6.96037859e-…	-7.57790208e-01,-4.91882622e-01,-5.68199515e-01,-1.49750698e+00,-6.99276149e-01,-1.35250524e-01,-4.57193851e-01,4.70064014e-01,2.93750256e-01,-8.54858696e-01,-9.94157910e-01,-7.71599948e-01,-2.61759251e-01,-9.00071263e-01,-1.17534447e+00,-6.64591134e-01,-8.09130609e-01,-3.55024815e-01,-5.99869549e-01,-5.85750103e-01,-1.67864132e+00,-7.30278373e-01,-1.51212072e+00,1.94900911e-02,-9.19283807e-01,-1…	A	[1, 0, 1, 0, 1, 0, 1, 0]	Primary education
zy211246c0mdp4f6	-4.40730900e-03,-3.53289872e-01,6.40687644e-02,-8.33639223e-03,1.30695701e-01,-2.75212917e-02,-3.46293598e-02,1.79452710e-02,3.65646258e-02,1.08031005e-01,1.16731375e-01,-4.65491712e-02,2.03457102e-02,-2.99235404e-01,-4.21363339e-02,-1.21644981e-01,1.83742978e-02,1.51913553e-01,-6.58517703e-02,8.89776722e-02,-3.46859172e-02,-1.31547470e-02,5.25129847e-02,1.79438852e-02,-1.03128674e-02,3.83228622e…	-7.05743849e-01,-4.75665301e-01,-4.93174851e-01,-1.47181273e+00,-5.82954764e-01,-1.26533687e-01,-5.07880151e-01,4.83419359e-01,3.24749559e-01,-8.02736878e-01,-1.00921082e+00,-7.74010539e-01,-2.61317909e-01,-9.45624650e-01,-1.19437850e+00,-5.97066939e-01,-7.54748583e-01,-2.63265401e-01,-4.65718716e-01,-6.06876254e-01,-1.53598201e+00,-6.72669053e-01,-1.38686681e+00,1.12929314e-01,-9.76431668e-01,-1…	A	[1, 0, 1, 0, 1, 0, 1, 0]	Primary education
zy093846g2cm2yte	4.18970780e-03,-2.31210336e-01,6.62366748e-02,-6.53385045e-03,1.38166741e-01,-8.35062377e-03,-6.85909316e-02,9.54588130e-03,-4.09769919e-03,1.02535263e-01,1.11040473e-01,-4.69904393e-02,2.28217542e-02,-3.14908862e-01,-2.93445867e-02,-1.13358565e-01,1.49844270e-02,1.33899286e-01,-6.37284592e-02,7.16483667e-02,-2.73737069e-02,-2.50837356e-02,5.50712273e-02,2.11997665e-02,-7.59399822e-03,3.88688371e…	-6.76221669e-01,-5.07600069e-01,-4.79945540e-01,-1.40610409e+00,-6.26415193e-01,-1.85995057e-01,-4.83722448e-01,3.80564839e-01,2.64115244e-01,-8.73101532e-01,-1.03201628e+00,-7.34329164e-01,-3.22228163e-01,-9.91079152e-01,-1.01065445e+00,-7.13929117e-01,-8.06112111e-01,-3.09498698e-01,-4.71120805e-01,-5.47700584e-01,-1.47915649e+00,-6.20283782e-01,-1.34421480e+00,1.95759144e-02,-1.02259004e+00,-1…	A	[1, 0, 1, 1, 1, 0, 1, 0]	Primary education
zy093922guq4bet0	3.51554994e-03,-2.51473397e-01,5.69558442e-02,-3.05670849e-03,1.26913473e-01,-2.27649882e-02,-5.81097715e-02,1.11961626e-02,-1.33759603e-02,9.98270884e-02,1.15978055e-01,-4.76561189e-02,2.33110525e-02,-3.08157146e-01,-3.31307612e-02,-1.29474446e-01,1.28447106e-02,1.36839613e-01,-5.90248778e-02,7.41766840e-02,-2.20257044e-02,-2.44595874e-02,5.36732897e-02,2.68086530e-02,-2.47294307e-02,4.34761979e…	-6.31816864e-01,-4.02233303e-01,-5.70848644e-01,-1.59110403e+00,-7.66300023e-01,-2.59562492e-01,-6.00480855e-01,4.82587516e-01,2.60912001e-01,-8.30925822e-01,-9.62793112e-01,-6.97918236e-01,-3.06440204e-01,-8.89460802e-01,-1.26050723e+00,-5.99766195e-01,-7.69699514e-01,-4.00482833e-01,-4.95174319e-01,-5.33283830e-01,-1.54234254e+00,-7.39552498e-01,-1.33571470e+00,7.75142163e-02,-9.48287725e-01,-1…	A	[1, 0, 1, 1, 1, 0, 0, 0]	Primary education
zy104217d8t8tg0a	-1.84887573e-02,-2.42590860e-01,5.82441948e-02,-1.03074526e-02,1.25559807e-01,-2.70570256e-03,-3.50243747e-02,2.61251517e-02,1.08201224e-02,1.07320666e-01,1.13052189e-01,-3.15909609e-02,6.36925176e-03,-3.32026422e-01,-2.15955041e-02,-1.49089664e-01,3.86050064e-03,1.27317160e-01,9.27161332e-03,7.10733458e-02,-3.20047513e-02,-1.19204018e-02,5.60511425e-02,2.96554267e-02,-1.15494216e-02,6.31515980e-…	-7.05333531e-01,-3.55466813e-01,-4.74854171e-01,-1.51910698e+00,-6.96968198e-01,-2.17655599e-01,-4.74526614e-01,4.89321142e-01,3.05163741e-01,-9.03283179e-01,-1.07400906e+00,-8.02870035e-01,-3.29096675e-01,-9.03280139e-01,-1.13106513e+00,-6.23777211e-01,-8.05337369e-01,-2.56174892e-01,-4.90433723e-01,-6.09748006e-01,-1.72583544e+00,-7.14793503e-01,-1.44727826e+00,1.81962531e-02,-1.02068043e+00,-1…	A	[1, 0, 1, 1, 1, 0, 1, 0]	Primary education
zy104239vewvgxdx	-8.22038949e-03,-2.72246718e-01,6.77409768e-02,-2.38043163e-02,1.31904304e-01,-2.02874653e-02,-3.86209413e-02,2.10847873e-02,5.89464642e-02,1.13441862e-01,1.31520599e-01,-3.16797309e-02,-1.58316381e-02,-3.55849802e-01,-2.49784775e-02,-1.61184952e-01,1.16176102e-02,1.20048143e-01,1.86044797e-02,7.19496310e-02,-2.89634801e-02,5.01652900e-03,5.67425229e-02,2.91749015e-02,-2.65253726e-02,6.24484457e-…	-5.77854633e-01,-5.00103891e-01,-6.28197074e-01,-1.56830168e+00,-8.01893950e-01,-1.83759689e-01,-5.00037074e-01,3.85833025e-01,2.02611208e-01,-9.09987092e-01,-9.00650024e-01,-7.36578465e-01,-3.86289626e-01,-9.87134695e-01,-1.07025230e+00,-6.38015389e-01,-7.66992092e-01,-2.99457371e-01,-5.09956717e-01,-5.28541505e-01,-1.39282370e+00,-8.21230054e-01,-1.50903237e+00,-1.03340954e-01,-9.89223003e-01,-…	A	[1, 0, 1, 0, 1, 0, 1, 0]	Primary education
zy1042572bmy76ky	-6.86350651e-03,-3.11506450e-01,6.05890863e-02,-1.30004715e-02,1.34185612e-01,-1.57969482e-02,-4.60663550e-02,1.29945939e-02,6.42879456e-02,1.08421333e-01,1.11541010e-01,-4.81195301e-02,2.64210813e-02,-3.56398821e-01,-2.80351508e-02,-1.34627134e-01,1.22262957e-02,1.29103586e-01,-5.30361980e-02,7.78662860e-02,-3.08233500e-02,-9.33632068e-03,5.55110425e-02,2.47546155e-02,-7.92475324e-03,3.51041444e…	-7.32548654e-01,-4.15008783e-01,-5.11493087e-01,-1.60549235e+00,-6.91108227e-01,-2.15794459e-01,-4.37057078e-01,4.68897194e-01,3.61500055e-01,-8.97096038e-01,-1.05685878e+00,-1.00661349e+00,-3.66440654e-01,-9.54158127e-01,-1.27473116e+00,-6.96329534e-01,-8.23074937e-01,-3.06789994e-01,-6.82585001e-01,-7.01707006e-01,-1.67493963e+00,-7.29126811e-01,-1.42874897e+00,9.20309573e-02,-1.04195857e+00,-1…	A	[1, 0, 1, 0, 1, 0, 1, 0]	Primary education
zy181114v2c6k9vt	-1.81394815e-02,-2.82644153e-01,5.43248393e-02,2.65865889e-03,1.18590742e-01,-2.90822014e-02,-3.87836695e-02,2.10276172e-02,-3.50948200e-02,9.88403857e-02,1.02648452e-01,-3.24926935e-02,-4.12886124e-03,-2.77093291e-01,-4.50964421e-02,-1.24606520e-01,2.01143976e-02,1.32476270e-01,-7.49035552e-03,6.88463897e-02,-1.76031180e-02,-1.55246183e-02,4.47651893e-02,2.83491388e-02,-1.42872902e-02,6.64067790…	-7.33794332e-01,-4.24587488e-01,-6.43582821e-01,-1.51996469e+00,-6.87145710e-01,-2.32389152e-01,-5.57769001e-01,4.98388797e-01,2.68335044e-01,-9.63583827e-01,-9.55348134e-01,-7.91496933e-01,-2.55279571e-01,-9.39752877e-01,-1.10294127e+00,-6.04453027e-01,-7.48966932e-01,-2.42533460e-01,-5.47061563e-01,-4.95574981e-01,-1.57583022e+00,-7.75490522e-01,-1.31768334e+00,1.67996615e-01,-9.14186418e-01,-1…	A	[1, 0, 1, 0, 1, 0, 1, 0]	Primary education
zy181201ak2mpupe	-1.32650509e-02,-3.00895154e-01,5.60100786e-02,1.25315478e-02,1.24024704e-01,-2.20998079e-02,-4.30317223e-02,2.13367976e-02,1.95314307e-02,1.02060102e-01,1.15493834e-01,-3.40214819e-02,1.60055980e-03,-3.16799700e-01,-3.53326574e-02,-1.13294214e-01,1.31960744e-02,1.28332764e-01,-5.53943031e-02,8.28697234e-02,-3.18952650e-02,-8.32572579e-03,4.89655472e-02,4.05134112e-02,-2.31606979e-02,5.99301979e-…	-6.72353625e-01,-4.61398900e-01,-4.90098774e-01,-1.50576818e+00,-7.19408870e-01,-2.31752396e-01,-5.99545419e-01,4.52385366e-01,3.07670891e-01,-7.98413634e-01,-9.77708995e-01,-8.49131584e-01,-3.40893656e-01,-9.06805336e-01,-1.14119744e+00,-5.56480408e-01,-7.36545086e-01,-2.65595555e-01,-4.55388129e-01,-4.64521646e-01,-1.46468365e+00,-6.88986540e-01,-1.40338778e+00,2.17782900e-01,-8.78683388e-01,-1…	A	[1, 0, 1, 0, 1, 0, 1, 0]	Primary education
zy074634mw9e9h5j	-2.03385837e-02,-3.71964872e-01,5.99736497e-02,1.64809190e-02,1.21551827e-01,-2.99026370e-02,-2.77065188e-02,1.12405829e-02,-2.76574232e-02,1.00252569e-01,1.11359172e-01,-5.58697432e-02,-7.95727596e-03,-2.67570585e-01,-4.92517538e-02,-1.11753359e-01,1.80521067e-02,1.28538102e-01,-2.42838934e-02,8.24336335e-02,-2.98559908e-02,-4.23586881e-03,4.37572226e-02,4.26553562e-02,-3.49550322e-02,5.88966869…	-0.6821741,-0.5256619,-0.52857095,-1.3834946,-0.6157129,-0.11302617,-0.4505428,0.4564299,0.27792132,-0.8223324,-1.0324613,-0.8349195,-0.28693658,-1.0178082,-1.0640564,-0.7334076,-0.85898244,-0.36112797,-0.59603953,-0.6368481,-1.6798886,-0.74004203,-1.4539483,0.13151342,-1.0523646,-1.1565433,-0.8323271,-1.2212913,-0.90729666,-0.45959347,-0.9449599,-0.8484894,-0.47092152,-0.5405583,-0.40760833,-0.6…	A	[1, 0, 1, 1, 1, 0, 1, 0]	Primary education
zy0840135m4qhgec	-4.66421247e-03,-3.05144191e-01,5.14428020e-02,6.13599177e-03,1.33207425e-01,-3.03175971e-02,-2.20433231e-02,8.03514011e-03,-2.32092626e-02,1.10028818e-01,1.07566595e-01,-3.81230004e-02,1.72078665e-02,-2.76241720e-01,-3.03890742e-02,-1.35394812e-01,1.41449962e-02,1.47502422e-01,-4.43629473e-02,6.90815821e-02,-2.48151142e-02,-1.23074269e-02,5.39236665e-02,2.54397858e-02,-1.55668594e-02,6.24407530e…	-7.25831628e-01,-4.85712767e-01,-6.59720302e-01,-1.51110613e+00,-6.92819655e-01,-2.60948122e-01,-5.56487679e-01,4.19053078e-01,2.60564476e-01,-7.98431456e-01,-1.01975620e+00,-9.05217767e-01,-3.87380064e-01,-8.78295243e-01,-1.15008795e+00,-7.02363253e-01,-7.26279855e-01,-2.12495953e-01,-4.59353298e-01,-5.11183262e-01,-1.52010369e+00,-6.69177353e-01,-1.38363111e+00,2.34657615e-01,-9.85967815e-01,-1…	A	[1, 0, 1, 0, 1, 0, 1, 0]	Primary education
zy171802tdbgdcrw	-1.65306460e-02,-3.05533171e-01,5.17410785e-02,2.15213262e-02,1.05403610e-01,-2.77312063e-02,-6.31884858e-02,3.76244448e-02,-6.71360567e-02,9.86576900e-02,7.45588094e-02,8.06227326e-04,-6.03969116e-03,-2.77373493e-01,-3.70678939e-02,-9.96958539e-02,2.86806319e-02,9.87980813e-02,6.03454784e-02,7.50843883e-02,1.80670479e-03,1.66882097e-03,5.58265522e-02,2.77674906e-02,-1.34911928e-02,7.84905106e-02…	-6.09495163e-01,-5.06963849e-01,-6.09057605e-01,-1.53293681e+00,-7.38710165e-01,-2.58008778e-01,-4.91218925e-01,3.26880991e-01,1.04799807e-01,-8.50715339e-01,-9.67436790e-01,-8.06938171e-01,-2.85072923e-01,-9.43594694e-01,-1.05095792e+00,-6.52875721e-01,-8.40981841e-01,-2.32690811e-01,-5.60074806e-01,-5.01973033e-01,-1.59045172e+00,-8.29589546e-01,-1.46689415e+00,3.57727408e-02,-9.67490435e-01,-1…	A	[0, 0, 0, 0, 0, 0, 0, 0]	Primary education
zy1833049euybfg9	-1.25611462e-02,-3.03386360e-01,4.87292632e-02,-6.48081582e-03,1.23167574e-01,-2.15520337e-02,-2.60795187e-02,1.81472413e-02,-6.68879692e-03,1.04029946e-01,1.10304773e-01,-3.56427059e-02,1.82310808e-02,-3.03964108e-01,-3.23594250e-02,-1.43571585e-01,2.68175136e-02,1.34481579e-01,-1.33448374e-02,7.09561929e-02,-2.61215921e-02,-6.80481549e-03,4.38982919e-02,2.50674859e-02,-3.57868290e-03,5.63294254…	-6.53411806e-01,-5.86930394e-01,-5.04917562e-01,-1.47551095e+00,-6.55472279e-01,-1.45055771e-01,-4.85566735e-01,4.64568049e-01,3.42655331e-01,-6.38053954e-01,-9.64845419e-01,-7.24397421e-01,-1.83462143e-01,-8.79076362e-01,-9.66995418e-01,-5.09193122e-01,-7.53237605e-01,-1.17375985e-01,-4.70683903e-01,-4.74383414e-01,-1.54749882e+00,-6.65491402e-01,-1.40763974e+00,1.52765691e-01,-8.80794466e-01,-1…	A	[1, 0, 1, 0, 1, 0, 1, 0]	Primary education
zy183318g2jp3fsn	-5.17184613e-03,-2.95977652e-01,5.33455834e-02,-2.13733744e-02,1.19463079e-01,-1.68088935e-02,-4.00362611e-02,2.24061925e-02,2.60000513e-03,1.08565293e-01,1.19946882e-01,-3.22016627e-02,-1.52095756e-03,-3.06201518e-01,-2.25557461e-02,-1.56097919e-01,2.28305180e-02,1.25809222e-01,2.67366972e-02,6.48835003e-02,-2.99651716e-02,2.62025325e-03,4.97975163e-02,3.25809941e-02,-1.17306383e-02,6.20704591e-…	-6.28448904e-01,-3.88129056e-01,-5.30714273e-01,-1.55994380e+00,-7.05408454e-01,-1.04788318e-01,-5.22851586e-01,5.17451644e-01,4.26968664e-01,-7.95584559e-01,-9.90188479e-01,-7.57102966e-01,-2.00696081e-01,-8.51168096e-01,-1.00302434e+00,-5.95273197e-01,-6.93420768e-01,-1.78622320e-01,-5.10035753e-01,-4.81495947e-01,-1.46722662e+00,-6.76456332e-01,-1.41814983e+00,3.14945906e-01,-9.22996461e-01,-1…	A	[1, 0, 1, 0, 1, 0, 1, 0]	Primary education
zy183327xts9kmj7	3.84122541e-05,-2.98078716e-01,6.55561388e-02,-1.63988899e-02,1.27595842e-01,-5.95462974e-03,-5.48432358e-02,2.68559661e-02,3.42575125e-02,1.02935836e-01,1.14272356e-01,-3.66496891e-02,1.55134983e-02,-3.18679035e-01,-2.45467033e-02,-1.59408346e-01,2.27620043e-02,1.33970916e-01,-2.30141953e-02,6.86666593e-02,-3.42723019e-02,-9.40332655e-03,5.21485209e-02,2.35493463e-02,-2.26812926e-03,5.84566332e-…	-5.87147653e-01,-3.56461704e-01,-5.22151947e-01,-1.44226766e+00,-6.62524223e-01,-1.59458116e-01,-4.04400676e-01,6.80771053e-01,5.03546119e-01,-6.38615966e-01,-1.15158856e+00,-8.36135268e-01,-2.76621640e-01,-1.04993320e+00,-1.24435174e+00,-6.34922326e-01,-7.93921471e-01,-2.41926983e-01,-6.11610293e-01,-6.03226006e-01,-1.61383796e+00,-6.01135969e-01,-1.32907605e+00,3.00911069e-01,-8.38487148e-01,-1…	A	[1, 0, 1, 0, 1, 0, 1, 0]	Primary education
zy231940u6www5sy	2.09357077e-03,-2.96780288e-01,6.70632944e-02,2.92749377e-04,9.70591903e-02,-3.03976871e-02,-4.39583585e-02,1.29583264e-02,-2.95164399e-02,1.01630971e-01,1.12884648e-01,-1.43719725e-02,1.96285974e-02,-2.53998637e-01,-3.40055637e-02,-1.29836261e-01,2.51875482e-02,1.45842329e-01,-4.35553342e-02,7.10130706e-02,-3.02564707e-02,-1.93408802e-02,4.93462123e-02,1.17934728e-02,-7.87563622e-03,5.27039841e-…	-6.79709911e-01,-3.53333473e-01,-5.02967179e-01,-1.44424272e+00,-6.15032673e-01,-1.93911478e-01,-5.62809825e-01,4.20155287e-01,3.21970224e-01,-7.61536717e-01,-1.10237026e+00,-8.49874318e-01,-2.95809478e-01,-8.93178165e-01,-1.11805880e+00,-7.69290805e-01,-8.95357788e-01,-2.50995010e-01,-4.91279781e-01,-6.03920341e-01,-1.65674722e+00,-8.01800370e-01,-1.51784015e+00,8.28838348e-02,-9.52734649e-01,-1…	A	[1, 0, 1, 0, 1, 0, 1, 0]	Primary education
zy122720285gk173	-1.45011442e-03,-3.02784145e-01,4.72938418e-02,7.56970746e-03,1.19176641e-01,-3.03616375e-02,-5.35511598e-02,3.39117385e-02,-3.75067666e-02,9.83500481e-02,1.24313891e-01,-9.05526429e-03,1.80394866e-03,-2.57318676e-01,-4.65155840e-02,-1.22926742e-01,2.73778997e-02,1.19642287e-01,-2.54679322e-02,7.39916265e-02,-1.43423788e-02,-1.31451329e-02,4.62860614e-02,2.64096148e-02,-3.68102361e-03,6.18329197e…	-7.49922514e-01,-6.24319673e-01,-5.73403716e-01,-1.49250782e+00,-6.31288171e-01,-2.12123811e-01,-5.50704360e-01,2.97087431e-01,2.29057670e-01,-7.77245164e-01,-1.14072013e+00,-8.19586158e-01,-3.09885323e-01,-8.44458163e-01,-1.11121225e+00,-8.15654695e-01,-6.65189326e-01,-2.91189969e-01,-5.28332353e-01,-5.66810489e-01,-1.57722855e+00,-6.91239238e-01,-1.36079204e+00,2.42092207e-01,-8.97231936e-01,-1…	A	[1, 0, 1, 0, 1, 0, 1, 0]	Primary education
zy122726fg5e3b60	-4.43080993e-04,-2.65968531e-01,4.82793152e-02,2.11925991e-03,1.17352128e-01,-3.56424898e-02,-5.14690354e-02,4.20756787e-02,-4.53701690e-02,9.39590260e-02,1.14239767e-01,1.86732691e-03,5.48415026e-03,-2.55643219e-01,-4.14497331e-02,-1.21946909e-01,2.08067074e-02,1.14107929e-01,-3.08116265e-02,7.40761012e-02,-1.77269652e-02,-7.71428365e-03,4.40496132e-02,1.62160881e-02,2.16569053e-03,5.20716608e-0…	-0.79911065,-0.5025713,-0.5863965,-1.5585291,-0.84000546,-0.26219025,-0.57991195,0.48056975,0.23894385,-0.9001529,-1.073744,-0.97643536,-0.46774364,-1.0041922,-1.2395569,-0.6953363,-0.8942967,-0.32993558,-0.6249568,-0.68244535,-1.6572005,-0.85599995,-1.59023,0.15004465,-1.0368873,-1.1164484,-0.7710548,-1.1749159,-0.9102415,-0.2789663,-0.9551828,-0.8930479,-0.5380732,-0.65284216,-0.47863042,-0.544…	A	[1, 0, 1, 0, 1, 0, 1, 0]	Primary education
zy195811jebqxt8h	-2.11586268e-03,-2.53964245e-01,5.92591837e-02,-1.20075867e-02,1.27754569e-01,-1.76869780e-02,-3.85732464e-02,1.44785941e-02,-3.27651389e-04,1.02997884e-01,1.07447714e-01,-3.49818990e-02,2.48133317e-02,-2.80215085e-01,-3.76786813e-02,-1.26207367e-01,1.85007211e-02,1.32373303e-01,-5.65975755e-02,7.11876974e-02,-3.35902125e-02,-2.43334677e-02,5.12970798e-02,1.72697902e-02,-2.96627590e-03,3.27041224…	-6.87000632e-01,-4.42317635e-01,-5.51494300e-01,-1.51904595e+00,-6.06947362e-01,-2.12852478e-01,-4.96841908e-01,4.39887315e-01,2.06641987e-01,-7.37666965e-01,-1.02040660e+00,-8.02975953e-01,-3.44788879e-01,-9.14764881e-01,-1.08908391e+00,-6.25869811e-01,-8.23495328e-01,-2.55093783e-01,-4.12994415e-01,-5.42234838e-01,-1.55299032e+00,-7.30727553e-01,-1.34979224e+00,1.54394075e-01,-9.62516904e-01,-1…	A	[1, 1, 1, 0, 1, 0, 1, 0]	Primary education
zy195826jkuuhgjj	-1.21069269e-03,-3.03985119e-01,6.73102960e-02,-6.42903661e-03,1.19493917e-01,-2.54030805e-02,-2.16164924e-02,1.50298374e-02,8.64897668e-03,9.19511467e-02,1.13414884e-01,-2.64160074e-02,2.13769786e-02,-2.99762964e-01,-4.42787260e-02,-1.25030786e-01,2.43812408e-02,1.32116571e-01,-6.59117997e-02,6.89781159e-02,-3.30722407e-02,-9.73187014e-03,5.39964586e-02,2.64613256e-02,-6.41766097e-03,4.88732904e…	-6.60958111e-01,-4.04099554e-01,-5.52442312e-01,-1.59776461e+00,-6.29749298e-01,-1.90661296e-01,-5.65188646e-01,4.46442693e-01,3.12175184e-01,-8.57654572e-01,-9.25705254e-01,-7.97411501e-01,-2.94879556e-01,-8.28630388e-01,-1.03976440e+00,-6.09682024e-01,-7.41528809e-01,-2.31347203e-01,-4.12220627e-01,-5.01254380e-01,-1.30903614e+00,-6.10581338e-01,-1.30097532e+00,1.60876110e-01,-8.54086637e-01,-1…	A	[1, 0, 1, 0, 1, 0, 1, 0]	Primary education
zy2203088pew112p	-3.83965811e-03,-2.35052615e-01,6.38226345e-02,7.98830204e-03,1.24459982e-01,-2.59344168e-02,-2.54894681e-02,1.58808269e-02,-2.93359328e-02,1.01430245e-01,1.12359516e-01,-4.94094789e-02,2.04078034e-02,-2.68162966e-01,-2.19643861e-02,-1.21816941e-01,2.21107136e-02,1.41306758e-01,-3.56319211e-02,6.64605424e-02,-3.95076349e-02,-1.77820083e-02,5.12219705e-02,2.87590139e-02,-8.59998912e-03,5.01212478e…	-6.32605433e-01,-4.81029332e-01,-5.93884945e-01,-1.44209909e+00,-5.91311038e-01,-2.36280546e-01,-5.23272991e-01,4.47698206e-01,2.45418131e-01,-7.67434180e-01,-1.03655100e+00,-8.68889511e-01,-3.69652569e-01,-8.70903194e-01,-1.17884588e+00,-7.27438569e-01,-7.62777328e-01,-3.65956664e-01,-5.97947001e-01,-6.31840169e-01,-1.58924723e+00,-7.38756180e-01,-1.42694569e+00,9.32946801e-02,-9.49676752e-01,-1…	A	[1, 0, 1, 0, 1, 0, 1, 0]	Primary education
zy2203230vj1cm1h	-1.54630607e-02,-2.91552573e-01,5.63398227e-02,-4.27637156e-03,1.39460444e-01,-2.93287355e-02,-1.87493935e-02,5.57459984e-03,1.77588277e-02,1.21603929e-01,1.18652329e-01,-2.52681375e-02,1.02873705e-02,-3.05981785e-01,-4.11501713e-02,-1.23022623e-01,1.83753613e-02,1.31594181e-01,-3.50588933e-02,6.85414523e-02,-2.61897929e-02,-1.19542554e-02,6.22161664e-02,3.74007821e-02,-4.47344687e-03,5.63922338e…	-7.03572154e-01,-4.70767498e-01,-5.22223771e-01,-1.48616719e+00,-7.34190524e-01,-3.27956676e-01,-6.67092025e-01,5.03558338e-01,2.80994028e-01,-7.84164011e-01,-1.01527369e+00,-8.74581039e-01,-4.56791192e-01,-1.03228760e+00,-1.21275699e+00,-6.47119820e-01,-7.87513852e-01,-3.59505147e-01,-5.15313327e-01,-6.24577701e-01,-1.72943401e+00,-7.57331789e-01,-1.41953385e+00,1.81675091e-01,-9.48487282e-01,-1…	A	[1, 0, 1, 0, 1, 0, 1, 0]	Primary education
zy19530719sfkj7s	-4.06909967e-03,-3.43243182e-01,5.14745191e-02,-1.01006916e-03,9.61496681e-02,-2.57962253e-02,-4.90256324e-02,3.67525592e-02,1.33146467e-02,9.36812684e-02,1.12832345e-01,-1.34722535e-02,-1.67463273e-02,-3.54707688e-01,-1.93494372e-02,-1.49769083e-01,1.69806629e-02,1.21019527e-01,4.98455502e-02,6.99483305e-02,-3.07326578e-02,1.64768863e-02,5.32049909e-02,5.10363579e-02,-1.09904027e-02,6.80919886e-…	-5.74474156e-01,-5.12652993e-01,-4.78598446e-01,-1.53155780e+00,-5.84754348e-01,-8.08569789e-02,-4.80414987e-01,4.67091411e-01,2.52826810e-01,-7.76899636e-01,-1.06581688e+00,-9.16917264e-01,-3.67144883e-01,-1.01899362e+00,-1.17816353e+00,-6.01947367e-01,-8.50222945e-01,-2.61301458e-01,-5.67444384e-01,-6.29186451e-01,-1.40300953e+00,-6.38782024e-01,-1.28506744e+00,1.98874056e-01,-9.58774507e-01,-1…	A	[1, 0, 1, 0, 1, 0, 1, 0]	Primary education
zy195317v6ga91tx	-2.51233429e-02,-2.96409070e-01,5.35787791e-02,-2.70654131e-02,1.10747479e-01,-2.55937390e-02,-4.77811471e-02,4.37592976e-02,-1.54376384e-02,9.42671597e-02,1.00714236e-01,1.17461532e-02,8.48374516e-03,-3.09022427e-01,-4.22246978e-02,-1.48587972e-01,2.26436853e-02,1.17038280e-01,7.64912739e-03,6.73230886e-02,8.13541468e-04,-1.53065389e-02,5.06739318e-02,7.60446629e-03,-3.43221822e-03,5.65719828e-0…	-7.44539917e-01,-5.98654985e-01,-6.34641707e-01,-1.61106360e+00,-7.74720550e-01,-2.00651914e-01,-5.58354318e-01,4.32348877e-01,2.28785843e-01,-7.65721977e-01,-1.09086740e+00,-8.43178213e-01,-3.64197373e-01,-9.80593324e-01,-1.06038725e+00,-7.24836230e-01,-7.87635684e-01,-1.57658428e-01,-5.67031503e-01,-5.61068952e-01,-1.56154740e+00,-6.21882021e-01,-1.47139025e+00,1.26412585e-01,-1.01645589e+00,-1…	A	[1, 0, 1, 0, 1, 0, 1, 0]	Primary education
zy195344f4w1hm32	-2.71832198e-02,-2.93710172e-01,5.58104403e-02,-2.90561635e-02,1.19324788e-01,-2.28148606e-02,-5.31249158e-02,3.53378505e-02,-1.36575028e-02,9.28621590e-02,9.90167707e-02,1.13342423e-02,1.49817504e-02,-3.14894795e-01,-4.00956050e-02,-1.44295558e-01,2.10872497e-02,1.20151460e-01,1.98591966e-04,7.00169504e-02,9.73564107e-04,-1.64696872e-02,5.13717383e-02,4.67142556e-03,-3.89115838e-03,5.59495464e-0…	-0.82329756,-0.64399976,-0.5755007,-1.5637183,-0.6768043,-0.20100968,-0.54603946,0.5804582,0.35226136,-0.78334206,-1.0410777,-0.8139533,-0.34768343,-1.034793,-1.1966573,-0.6473083,-0.677407,-0.2878031,-0.5309344,-0.489504,-1.5664514,-0.72223353,-1.4030354,0.14063224,-0.9781446,-1.1574982,-0.8997461,-1.2412497,-0.99715865,-0.4800803,-0.93434304,-0.868407,-0.5230647,-0.47209558,-0.35014728,-0.54452…	A	[1, 0, 1, 0, 1, 0, 1, 0]	Primary education
zy195431jtwb8vpj	-1.41304601e-02,-3.24020922e-01,4.22509983e-02,2.09839921e-02,9.70847458e-02,-3.44911739e-02,-1.26907974e-02,3.55851464e-02,4.96935286e-02,9.78237540e-02,1.19384170e-01,-1.11599592e-02,-2.65195891e-02,-3.08617800e-01,-3.93915400e-02,-1.41284660e-01,3.24509777e-02,1.07268870e-01,2.17352342e-02,6.50225505e-02,-3.24690528e-02,1.98638476e-02,5.52491248e-02,4.13356833e-02,-1.65012181e-02,8.28385502e-0…	-7.33624220e-01,-5.83270311e-01,-6.05583251e-01,-1.54257035e+00,-7.46142745e-01,-3.07331085e-01,-6.17625535e-01,4.45106089e-01,2.77784526e-01,-6.48625553e-01,-1.06410861e+00,-9.01835740e-01,-3.06098282e-01,-9.54589248e-01,-1.17411244e+00,-7.11497724e-01,-8.89347553e-01,-2.96457946e-01,-6.21308565e-01,-6.29148006e-01,-1.53540647e+00,-8.11203241e-01,-1.44137061e+00,1.36314303e-01,-9.59630907e-01,-1…	A	[1, 0, 1, 0, 1, 0, 1, 0]	Primary education
zy195508j307992c	-2.38378756e-02,-2.75584936e-01,4.56019193e-02,-2.20669061e-02,1.25321835e-01,-1.08169094e-02,-5.33045679e-02,3.39578092e-02,-1.01941098e-02,1.11430511e-01,1.04909450e-01,-1.06318650e-04,6.21189689e-03,-3.10533404e-01,-3.79493497e-02,-1.50179923e-01,4.91520530e-03,1.17867500e-01,6.15930036e-02,6.98776990e-02,-8.12133309e-03,8.66497518e-04,4.54949476e-02,2.27202252e-02,1.12001766e-02,7.62498528e-0…	-7.11669743e-01,-5.20635962e-01,-5.69009185e-01,-1.46664488e+00,-6.67786479e-01,-1.15442425e-01,-4.90135759e-01,5.41598678e-01,3.33194673e-01,-8.48571479e-01,-1.05999768e+00,-8.80926907e-01,-4.59103882e-01,-1.06547773e+00,-1.18732560e+00,-7.45784581e-01,-8.73538136e-01,-3.78980398e-01,-6.48361981e-01,-6.78943694e-01,-1.67501891e+00,-7.44948804e-01,-1.38558328e+00,2.38683954e-01,-9.95020211e-01,-1…	A	[1, 0, 1, 0, 1, 0, 1, 0]	Primary education
zy195520qamxpnws	-5.44417044e-03,-3.12056541e-01,4.24087569e-02,1.85292475e-02,8.12793151e-02,-3.75078656e-02,-2.32973695e-02,3.19472551e-02,1.10722035e-02,9.62386206e-02,1.14998341e-01,-6.53709099e-03,-1.51202977e-02,-2.80118942e-01,-2.99275909e-02,-1.35910347e-01,2.82218754e-02,1.37276024e-01,1.84321553e-02,6.50513768e-02,-2.39050500e-02,-7.33438879e-03,4.72358540e-02,2.67686136e-02,-1.33008733e-02,7.30623007e-…	-7.19589412e-01,-4.49505895e-01,-4.79999214e-01,-1.44005275e+00,-5.86896420e-01,-2.02010855e-01,-5.18491387e-01,6.24134123e-01,4.70800191e-01,-8.01013172e-01,-1.12456179e+00,-8.45707715e-01,-3.06599617e-01,-9.68044996e-01,-1.22850537e+00,-6.96258247e-01,-7.59516239e-01,-2.37906411e-01,-5.32695472e-01,-6.25156283e-01,-1.59695017e+00,-6.85073733e-01,-1.42730570e+00,1.63909763e-01,-7.89795399e-01,-1…	A	[1, 0, 1, 0, 1, 0, 1, 0]	Primary education
zy195548ksdry90r	2.39862176e-03,-2.05400258e-01,6.10819869e-02,-5.42681385e-03,1.19527668e-01,-1.31258275e-02,-6.00685403e-02,1.76028386e-02,4.52909432e-03,1.03472695e-01,1.13882050e-01,-2.24105567e-02,1.45343952e-02,-3.59860539e-01,-3.39818932e-02,-1.48159191e-01,2.00460833e-02,1.13828272e-01,-9.95235704e-03,7.52983540e-02,-3.51413116e-02,-5.26001863e-03,5.27707487e-02,2.17831079e-02,5.88513329e-04,6.29947856e-0…	-0.68406874,-0.39130384,-0.54398966,-1.4523522,-0.69313306,-0.16240135,-0.51616955,0.5018378,0.31703928,-0.81856704,-1.0128236,-0.90399146,-0.37708002,-0.87988764,-1.1162939,-0.6563387,-0.87284017,-0.43695366,-0.6258092,-0.66504085,-1.5953964,-0.7616407,-1.4999808,0.083829,-1.1469485,-1.1750548,-0.8154609,-1.0995344,-0.91854995,-0.39238262,-0.82450616,-0.795159,-0.47018802,-0.5488673,-0.40599787,…	A	[1, 0, 1, 0, 1, 0, 1, 0]	Primary education
zy204805hk3wu4a6	-1.40520334e-02,-2.83862859e-01,6.21372089e-02,1.90315873e-03,1.12561926e-01,-2.72743311e-02,-4.11094427e-02,2.08825879e-02,-2.53945626e-02,9.36890170e-02,1.12412900e-01,-2.19410174e-02,-6.90965541e-03,-2.99749404e-01,-4.53644395e-02,-1.40825614e-01,1.17905056e-02,1.17524467e-01,-2.15959102e-02,7.44068399e-02,-3.10019609e-02,-4.03175130e-03,5.47362939e-02,2.59537231e-02,-1.01083620e-02,7.25924000…	-6.54979587e-01,-4.82199490e-01,-5.09988606e-01,-1.51494467e+00,-7.01852977e-01,-1.77785993e-01,-4.96860653e-01,5.21390736e-01,3.72201264e-01,-8.07402611e-01,-1.07129991e+00,-8.51958632e-01,-3.50583464e-01,-9.21046615e-01,-1.21993804e+00,-6.13024950e-01,-7.63683021e-01,-3.42765272e-01,-5.61640382e-01,-5.57569325e-01,-1.54986668e+00,-7.00180113e-01,-1.40408409e+00,1.64841205e-01,-9.61647630e-01,-1…	A	[1, 0, 1, 0, 1, 0, 1, 0]	Primary education
zy205112223aru57	-1.06730987e-03,-2.57446706e-01,6.41282946e-02,-4.20411862e-03,1.38557792e-01,-1.90403629e-02,-2.28353534e-02,7.54295476e-03,2.26469263e-02,1.04949176e-01,1.07965879e-01,-5.48363850e-02,2.29830518e-02,-3.19515973e-01,-3.50457914e-02,-1.22200757e-01,1.73056684e-02,1.47554204e-01,-6.49236143e-02,7.23806918e-02,-4.11108024e-02,-1.73943359e-02,6.05707131e-02,3.17435302e-02,-6.64409995e-03,3.62895727e…	-7.54023433e-01,-4.41918701e-01,-5.86299121e-01,-1.47860956e+00,-6.07904494e-01,-1.04055382e-01,-4.66952205e-01,3.23323250e-01,2.02123597e-01,-7.40462005e-01,-9.39540148e-01,-7.64937878e-01,-3.28328729e-01,-8.90655994e-01,-1.12532771e+00,-6.13973618e-01,-7.86607981e-01,-3.35868627e-01,-4.78736222e-01,-4.94278967e-01,-1.55886602e+00,-7.57351160e-01,-1.42515111e+00,6.73667863e-02,-9.40857351e-01,-1…	A	[1, 0, 1, 0, 1, 0, 1, 0]	Primary education
zy2116075djxnn34	-5.91903180e-03,-2.60795355e-01,6.31269366e-02,-1.23080583e-02,1.28654763e-01,-3.26672047e-02,-2.18235068e-02,1.01415850e-02,-1.35205649e-02,1.15512207e-01,1.15794547e-01,-3.06471102e-02,2.20863633e-02,-2.96969861e-01,-4.10532653e-02,-1.21884167e-01,2.55725235e-02,1.41241342e-01,-3.91233936e-02,6.91919997e-02,-2.93484740e-02,-1.19793247e-02,6.41553700e-02,3.42415720e-02,1.04640368e-02,5.20309955e…	-7.27930248e-01,-3.88722569e-01,-4.55481142e-01,-1.47981799e+00,-5.69331765e-01,-2.25897670e-01,-4.97184455e-01,4.19465542e-01,2.47460797e-01,-8.87875915e-01,-9.63949025e-01,-8.53766084e-01,-3.06136698e-01,-8.73522937e-01,-1.04587090e+00,-6.01747870e-01,-8.82832885e-01,-2.65162319e-01,-5.42298675e-01,-6.18370652e-01,-1.57559538e+00,-6.24893785e-01,-1.39170814e+00,9.75072384e-02,-8.83811831e-01,-1…	A	[1, 0, 1, 0, 1, 0, 1, 0]	Primary education
zy211617naexxq9q	-6.09079842e-03,-2.62790740e-01,6.44133091e-02,-1.28892725e-02,1.28461540e-01,-3.30248289e-02,-1.99964978e-02,1.12394933e-02,-7.91512709e-03,1.13952696e-01,1.15832180e-01,-2.90883183e-02,2.19348110e-02,-2.95963824e-01,-4.11720797e-02,-1.24330893e-01,2.59230286e-02,1.40839696e-01,-4.00932394e-02,6.92320168e-02,-3.06809824e-02,-1.15610603e-02,6.37639612e-02,3.46042514e-02,1.10905748e-02,5.04462384e…	-6.87426269e-01,-4.50259775e-01,-5.47545850e-01,-1.53222787e+00,-6.18649602e-01,-2.19678029e-01,-5.03959954e-01,4.42597121e-01,2.12604895e-01,-7.42401719e-01,-1.03866577e+00,-8.12698364e-01,-3.52789938e-01,-9.12986159e-01,-1.10804069e+00,-6.25600874e-01,-8.11063766e-01,-2.73200423e-01,-4.25578058e-01,-5.50728917e-01,-1.55436921e+00,-7.41004944e-01,-1.36768126e+00,1.62802383e-01,-9.55615222e-01,-1…	A	[1, 0, 1, 0, 1, 0, 1, 0]	Primary education
zy211627102ckm34	-5.62585890e-03,-3.16121995e-01,6.54882565e-02,-7.75785651e-03,1.21229574e-01,-2.24269032e-02,-3.23289782e-02,-2.43964116e-03,2.25073416e-02,1.15284234e-01,1.12480327e-01,-4.05339524e-02,1.39708305e-02,-3.18766356e-01,-3.76505032e-02,-1.25094861e-01,2.35938299e-02,1.32102236e-01,-5.52992150e-02,6.37993366e-02,-3.55860144e-02,-1.25359315e-02,5.64040691e-02,2.21978873e-02,-7.08724977e-03,4.25567999…	-0.6843591,-0.48037052,-0.49642226,-1.5319147,-0.63074124,-0.19911674,-0.51184976,0.44167778,0.257654,-0.7830342,-1.1026099,-0.8362688,-0.39396977,-0.9919644,-1.1674929,-0.6769552,-0.7499634,-0.2768047,-0.5219437,-0.60628027,-1.658583,-0.68255764,-1.3681189,0.09643817,-0.9098444,-1.068368,-0.7540797,-1.1659093,-0.8509018,-0.47206438,-0.86920565,-0.78825897,-0.5534714,-0.47169164,-0.38183197,-0.50…	A	[1, 0, 1, 0, 1, 0, 1, 0]	Primary education
zy211636jx6rnma3	3.15242750e-03,-2.58359969e-01,6.29243478e-02,-1.25220204e-02,1.25317842e-01,-2.80152857e-02,-2.33331397e-02,1.96865313e-02,1.94756277e-02,1.00983776e-01,1.10472083e-01,-2.86403634e-02,1.92585569e-02,-3.09007347e-01,-4.04461585e-02,-1.29128739e-01,2.65110061e-02,1.37042940e-01,-4.55840267e-02,7.01355487e-02,-2.91203447e-02,-6.90741651e-03,6.25786111e-02,2.87049487e-02,7.28655048e-03,5.45887128e-0…	-0.68026084,-0.40856823,-0.58423966,-1.4796588,-0.57301015,-0.18744703,-0.38895974,0.35568804,0.23475142,-0.8989216,-0.9032644,-0.7206232,-0.22776823,-0.8199253,-0.9557308,-0.5844867,-0.69048285,-0.29649147,-0.46050638,-0.42566952,-1.4253384,-0.6458762,-1.4267963,-0.00665658,-0.94107026,-1.1877491,-0.8423706,-1.115555,-0.91893035,-0.42178386,-0.7471051,-0.7658511,-0.4690423,-0.43750495,-0.3381271…	A	[1, 0, 1, 0, 1, 0, 1, 0]	Primary education
zy2116473jkexbbx	-1.39518734e-02,-2.66943693e-01,4.96670306e-02,6.13671355e-03,1.09512463e-01,-1.32990293e-02,-3.80171910e-02,1.25498790e-02,-3.76219023e-03,9.26453844e-02,1.09701768e-01,-3.99043337e-02,-1.83532969e-03,-2.90335059e-01,-4.14803475e-02,-1.45415485e-01,1.86739415e-02,1.35541931e-01,-3.06540728e-02,6.80094212e-02,-2.15569250e-02,-7.45993480e-03,5.16867749e-02,1.91250257e-02,-3.42274085e-02,6.84158206…	-6.84398353e-01,-4.75599706e-01,-5.92197061e-01,-1.52636218e+00,-7.07170248e-01,-2.28553742e-01,-6.03243232e-01,4.42985952e-01,3.31650972e-01,-8.03252935e-01,-9.94969368e-01,-8.51741672e-01,-4.00718391e-01,-9.44969296e-01,-1.22071302e+00,-7.52247393e-01,-9.02751863e-01,-2.50382870e-01,-5.53486347e-01,-6.57379985e-01,-1.60359979e+00,-7.48852491e-01,-1.43385398e+00,5.89091554e-02,-1.05801320e+00,-1…	A	[1, 0, 1, 0, 1, 0, 1, 0]	Primary education
zy211716ee7j6xps	-1.55303543e-02,-2.12458104e-01,5.34894094e-02,7.86645897e-03,1.29143924e-01,-2.60010548e-02,-1.52274724e-02,1.92499571e-02,-2.28169318e-02,1.11515075e-01,1.08437762e-01,-4.88022976e-02,1.93370730e-02,-2.62135923e-01,-1.96240190e-02,-1.27837181e-01,1.79581661e-02,1.38606429e-01,-8.63240287e-03,5.45210391e-02,-2.83249896e-02,-6.54601632e-03,5.03922775e-02,3.70173045e-02,-1.26896128e-02,6.45770133e…	-9.30205524e-01,-5.44003427e-01,-5.75979233e-01,-1.52133310e+00,-6.85530961e-01,-2.48250470e-01,-6.62561893e-01,2.84080684e-01,1.10614061e-01,-7.77370930e-01,-1.00606215e+00,-8.37712765e-01,-4.26253408e-01,-9.65614021e-01,-1.08574402e+00,-7.09728718e-01,-8.19526613e-01,-1.66585073e-01,-4.30973083e-01,-5.59276760e-01,-1.64176500e+00,-8.44749272e-01,-1.43679368e+00,-2.76604295e-02,-9.66139972e-01,-…	A	[1, 0, 1, 0, 1, 0, 1, 0]	Primary education
zy211736kbnsf4tm	-1.04359603e-02,-2.85399348e-01,5.52725568e-02,5.49936388e-03,1.15060657e-01,-3.05422805e-02,-3.00475284e-02,1.63242333e-02,5.84710902e-03,1.09152257e-01,9.58735496e-02,-3.78988273e-02,1.40337902e-03,-3.23910207e-01,-3.84216867e-02,-1.28048688e-01,2.25383714e-02,1.33274794e-01,-1.74831413e-02,7.42870495e-02,-2.89595537e-02,-7.15793204e-03,4.91269156e-02,3.31744254e-02,-1.84344035e-02,6.42267168e-…	-0.7032623,-0.4370702,-0.6361245,-1.5759364,-0.67102456,-0.3149364,-0.62424326,0.41061404,0.19349386,-0.71696526,-1.0429636,-0.8395559,-0.362604,-1.037213,-1.1644362,-0.67464817,-0.7141056,-0.31358707,-0.47443238,-0.5853932,-1.6676512,-0.69964826,-1.4008461,0.17347728,-0.89198315,-1.1692264,-0.94749963,-1.2515388,-0.91199267,-0.5527699,-0.92721933,-0.75015754,-0.5242309,-0.5785235,-0.44105586,-0.…	A	[1, 0, 1, 0, 1, 0, 1, 0]	Primary education
zy211736kbnsf4tm	-1.04359603e-02,-2.85399348e-01,5.52725568e-02,5.49936388e-03,1.15060657e-01,-3.05422805e-02,-3.00475284e-02,1.63242333e-02,5.84710902e-03,1.09152257e-01,9.58735496e-02,-3.78988273e-02,1.40337902e-03,-3.23910207e-01,-3.84216867e-02,-1.28048688e-01,2.25383714e-02,1.33274794e-01,-1.74831413e-02,7.42870495e-02,-2.89595537e-02,-7.15793204e-03,4.91269156e-02,3.31744254e-02,-1.84344035e-02,6.42267168e-…	-0.7032623,-0.4370702,-0.6361245,-1.5759364,-0.67102456,-0.3149364,-0.62424326,0.41061404,0.19349386,-0.71696526,-1.0429636,-0.8395559,-0.362604,-1.037213,-1.1644362,-0.67464817,-0.7141056,-0.31358707,-0.47443238,-0.5853932,-1.6676512,-0.69964826,-1.4008461,0.17347728,-0.89198315,-1.1692264,-0.94749963,-1.2515388,-0.91199267,-0.5527699,-0.92721933,-0.75015754,-0.5242309,-0.5785235,-0.44105586,-0.…	A	[]	Primary education
zy2219179464dr0h	-1.43878181e-02,-2.93259680e-01,5.74964769e-02,-2.78722402e-03,1.32443920e-01,-1.76571794e-02,-2.48642825e-02,1.21734906e-02,-8.26692302e-03,1.03320785e-01,1.08619690e-01,-3.62891033e-02,1.51837841e-02,-2.71604598e-01,-4.11869809e-02,-1.24835379e-01,1.80455260e-02,1.30330861e-01,-3.62708792e-02,7.82089531e-02,-2.14335211e-02,-1.58190243e-02,4.72540781e-02,3.20039652e-02,-4.25733812e-03,4.75303084…	-5.46559274e-01,-3.93625319e-01,-5.87924182e-01,-1.49638343e+00,-6.83123469e-01,-1.23437122e-01,-4.86447692e-01,5.76332033e-01,4.56313372e-01,-7.50294328e-01,-1.06088555e+00,-8.02128911e-01,-3.06650102e-01,-9.73935366e-01,-1.24825835e+00,-7.00002968e-01,-7.29621410e-01,-3.18185508e-01,-6.00224793e-01,-6.22354507e-01,-1.65429151e+00,-6.49610698e-01,-1.42915213e+00,1.62894815e-01,-9.31507707e-01,-1…	A	[1, 0, 1, 0, 1, 0, 1, 0]	Primary education
zy222043y6jc9tjk	-6.32131705e-05,-2.51040876e-01,6.23892769e-02,-2.35027331e-03,1.35880589e-01,-1.89183801e-02,-2.32401267e-02,7.02013867e-03,2.29534097e-02,1.04844354e-01,1.07955366e-01,-5.59284091e-02,2.23579388e-02,-3.25960457e-01,-3.23489867e-02,-1.23210989e-01,1.72058586e-02,1.48131818e-01,-5.69307283e-02,7.25006908e-02,-3.86891104e-02,-1.54616088e-02,5.96386567e-02,3.09121311e-02,-7.72547768e-03,3.82316522e…	-7.54023433e-01,-4.41918731e-01,-5.86299062e-01,-1.47860944e+00,-6.07904494e-01,-1.04055412e-01,-4.66952205e-01,3.23323250e-01,2.02123627e-01,-7.40461946e-01,-9.39540207e-01,-7.64937878e-01,-3.28328729e-01,-8.90655994e-01,-1.12532771e+00,-6.13973498e-01,-7.86607981e-01,-3.35868597e-01,-4.78736192e-01,-4.94278997e-01,-1.55886590e+00,-7.57351160e-01,-1.42515123e+00,6.73667043e-02,-9.40857291e-01,-1…	A	[1, 0, 1, 0, 1, 0, 1, 0]	Primary education
zy213626ttbrdjfj	-1.52361505e-02,-3.45928103e-01,4.95455116e-02,-9.28375591e-03,1.15539551e-01,-1.96367912e-02,-3.18773463e-02,2.09173784e-02,-6.17900072e-03,1.00394487e-01,1.10927969e-01,-2.43018139e-02,-8.10985360e-03,-3.16439152e-01,-4.49219644e-02,-1.32101625e-01,2.59389486e-02,1.19448908e-01,7.59320054e-03,6.42774999e-02,-2.01685987e-02,1.87736354e-03,5.49164936e-02,3.59050073e-02,-1.03993788e-02,5.87732121e…	-7.14110136e-01,-4.89429593e-01,-5.93845785e-01,-1.60700810e+00,-7.35648215e-01,-2.36727729e-01,-6.00087702e-01,4.53045666e-01,2.59621799e-01,-8.41876149e-01,-1.14388657e+00,-8.92295539e-01,-3.92244339e-01,-1.10441518e+00,-1.09962165e+00,-7.64451742e-01,-9.33831215e-01,-3.48758221e-01,-5.45302331e-01,-7.71883011e-01,-1.68369067e+00,-7.27287769e-01,-1.41605496e+00,7.30734617e-02,-9.56563592e-01,-1…	A	[1, 0, 1, 0, 1, 0, 1, 0]	Primary education
zy222216xrerfp6t	-1.12815676e-02,-2.57864773e-01,5.64335883e-02,-2.28285193e-02,1.20681927e-01,-1.23560028e-02,-2.56287847e-02,2.81341895e-02,7.78147439e-03,1.05895743e-01,1.11876450e-01,-1.48601886e-02,4.37014271e-03,-3.33752245e-01,-1.97822936e-02,-1.65786624e-01,1.85025036e-02,1.26690820e-01,2.15731375e-02,6.96900114e-02,-2.40786970e-02,2.06814148e-04,6.24899380e-02,2.21689716e-02,-1.31771211e-02,6.99122027e-0…	-7.30963230e-01,-5.81516802e-01,-6.49742424e-01,-1.68231678e+00,-7.53279686e-01,-3.07715982e-01,-6.01389170e-01,4.29916710e-01,3.26378167e-01,-9.20060337e-01,-1.01367700e+00,-7.97897935e-01,-3.44271511e-01,-1.00990701e+00,-1.09908640e+00,-6.87763333e-01,-7.94321418e-01,-2.35750735e-01,-4.73027587e-01,-5.79798341e-01,-1.56085443e+00,-7.10553288e-01,-1.39428103e+00,1.07813805e-01,-9.57155228e-01,-1…	A	[1, 0, 1, 0, 1, 0, 1, 0]	Primary education
zy222255ses4jtmj	-2.48298161e-02,-2.24194944e-01,5.90862855e-02,-7.73984380e-03,1.33472130e-01,-1.81371011e-02,-2.58886516e-02,1.58638246e-02,3.06995958e-02,1.07573226e-01,1.17227823e-01,-2.82882266e-02,6.91927038e-04,-3.75314593e-01,-9.12579056e-03,-1.56872958e-01,1.87634137e-02,1.08414948e-01,4.23309281e-02,5.92364818e-02,-2.18535494e-02,-2.69458804e-04,6.26144111e-02,3.54630351e-02,-3.34140584e-02,8.26166868e-…	-7.42348492e-01,-5.10286510e-01,-6.40299141e-01,-1.61353552e+00,-8.07711422e-01,-3.39276820e-01,-5.42267263e-01,4.46776301e-01,2.34309301e-01,-7.82719612e-01,-9.60131943e-01,-7.17112362e-01,-3.72663975e-01,-9.06204402e-01,-1.09475505e+00,-6.45587623e-01,-7.64662743e-01,-2.48446345e-01,-4.36382651e-01,-4.86295700e-01,-1.58785784e+00,-6.95290089e-01,-1.34546030e+00,1.31372765e-01,-9.24425364e-01,-1…	A	[1, 0, 1, 0, 1, 0, 1, 0]	Primary education
zy222327hgy8kykh	-1.35493856e-02,-2.87366837e-01,5.81567697e-02,-3.32763162e-03,1.31613642e-01,-1.36363991e-02,-4.12118249e-02,2.87157558e-02,-1.03272917e-02,1.05440266e-01,1.07070595e-01,-4.11382914e-02,6.96060620e-03,-3.16302836e-01,-3.61456499e-02,-1.17721833e-01,2.16348264e-02,1.33414164e-01,3.95988021e-03,7.17820078e-02,-2.55203620e-02,-9.22483020e-03,5.52841909e-02,2.77176648e-02,-6.82562124e-03,5.23671135e…	-6.81898057e-01,-5.03074944e-01,-6.29466593e-01,-1.65609419e+00,-7.52726853e-01,-1.43091157e-01,-4.86083657e-01,3.85646313e-01,2.26459160e-01,-8.61628950e-01,-1.03584754e+00,-7.36099720e-01,-3.83699745e-01,-9.74860430e-01,-1.00372517e+00,-7.06931591e-01,-7.18948364e-01,-3.23516697e-01,-4.66263682e-01,-5.58600307e-01,-1.58025777e+00,-8.19511712e-01,-1.36954975e+00,4.82720137e-03,-1.00568807e+00,-1…	A	[1, 0, 1, 0, 1, 0, 1, 0]	Primary education
zy222403b6wx9wte	-2.57314071e-02,-3.17784101e-01,4.19920981e-02,6.42650994e-04,1.14165448e-01,-2.98088435e-02,-1.30017530e-02,2.53028311e-02,-1.57561116e-02,1.00050211e-01,8.46741572e-02,9.16188210e-03,-1.87050970e-03,-3.30301523e-01,-3.83293629e-02,-1.31014079e-01,2.00095251e-02,1.13245048e-01,3.67722437e-02,6.06751740e-02,-1.09022129e-02,1.36913676e-02,5.50961047e-02,3.48490924e-02,-6.07090164e-03,8.07522759e-0…	-6.20464146e-01,-4.98115778e-01,-5.88215292e-01,-1.51344585e+00,-6.51090562e-01,-2.44243219e-01,-4.31614012e-01,3.65193367e-01,1.79972097e-01,-8.13793719e-01,-1.04062545e+00,-7.66979635e-01,-3.17479521e-01,-1.00343144e+00,-1.11188591e+00,-6.62631691e-01,-8.04204166e-01,-2.95020312e-01,-4.94410783e-01,-5.05034506e-01,-1.67049634e+00,-7.39072740e-01,-1.32688797e+00,4.48695011e-02,-1.01388240e+00,-1…	A	[1, 0, 1, 0, 1, 0, 1, 0]	Primary education
zy222442kv3mfbna	-1.02342227e-02,-2.94803649e-01,6.54249489e-02,-2.41096132e-02,1.48887724e-01,-1.01562366e-02,-6.67932332e-02,2.25158334e-02,2.05037668e-02,1.11918628e-01,1.00077815e-01,-3.64245214e-02,2.48048408e-03,-3.37676227e-01,-4.72561941e-02,-1.49040639e-01,2.19287025e-03,1.20971926e-01,4.51766141e-03,8.18294212e-02,-2.66411602e-02,9.05409455e-03,6.00263737e-02,3.06825787e-02,5.89219714e-03,7.06693381e-02…	-7.60572553e-01,-6.28254116e-01,-6.15705311e-01,-1.67257190e+00,-7.79228508e-01,-2.36396343e-01,-5.16549826e-01,3.95516276e-01,3.54133248e-01,-8.11810553e-01,-9.83173609e-01,-8.07127357e-01,-3.59639347e-01,-9.90718961e-01,-1.16695774e+00,-6.66646123e-01,-8.60720217e-01,-2.74419397e-01,-4.97005731e-01,-5.44405043e-01,-1.53944659e+00,-7.64837742e-01,-1.48063064e+00,8.05289745e-02,-9.39524889e-01,-1…	A	[1, 0, 1, 0, 1, 0, 1, 0]	Primary education
zy222541knyy8hj7	-8.88549071e-03,-3.02303016e-01,6.47960305e-02,-2.42167115e-02,1.47054151e-01,-1.11827096e-02,-6.31549805e-02,2.42089983e-02,2.27560997e-02,1.12371966e-01,1.00675412e-01,-3.43756750e-02,3.09323194e-03,-3.32869262e-01,-4.59148586e-02,-1.45988226e-01,4.71767411e-03,1.22263893e-01,5.40150609e-03,8.19235593e-02,-2.83924080e-02,7.47326948e-03,6.01166189e-02,3.20165008e-02,8.12283251e-03,6.97225034e-02…	-7.60572553e-01,-6.28254116e-01,-6.15705311e-01,-1.67257190e+00,-7.79228508e-01,-2.36396343e-01,-5.16549826e-01,3.95516276e-01,3.54133248e-01,-8.11810553e-01,-9.83173609e-01,-8.07127357e-01,-3.59639347e-01,-9.90718961e-01,-1.16695774e+00,-6.66646123e-01,-8.60720217e-01,-2.74419397e-01,-4.97005731e-01,-5.44405043e-01,-1.53944659e+00,-7.64837742e-01,-1.48063064e+00,8.05289745e-02,-9.39524889e-01,-1…	A	[1, 0, 1, 0, 1, 0, 1, 0]	Primary education
zy222553m20jxdq8	-1.37670543e-02,-3.05093706e-01,5.42925894e-02,4.84926160e-03,1.11878678e-01,-2.24898383e-02,-1.94825754e-02,2.19729580e-02,3.74786407e-02,1.10914439e-01,1.29190147e-01,-1.89401321e-02,-2.59676296e-02,-3.60718906e-01,-2.55534798e-02,-1.32119462e-01,2.12641452e-02,1.14776000e-01,3.49792689e-02,7.02816397e-02,-2.88369320e-02,1.92994196e-02,4.51428741e-02,4.18100618e-02,-2.93510463e-02,8.45873207e-0…	-7.30963230e-01,-5.81516802e-01,-6.49742424e-01,-1.68231678e+00,-7.53279686e-01,-3.07715982e-01,-6.01389170e-01,4.29916710e-01,3.26378167e-01,-9.20060337e-01,-1.01367700e+00,-7.97897935e-01,-3.44271511e-01,-1.00990701e+00,-1.09908640e+00,-6.87763333e-01,-7.94321418e-01,-2.35750735e-01,-4.73027587e-01,-5.79798341e-01,-1.56085443e+00,-7.10553288e-01,-1.39428103e+00,1.07813805e-01,-9.57155228e-01,-1…	A	[1, 0, 1, 0, 1, 0, 1, 0]	Primary education
zy1420173ssh8j8h	-9.16477293e-03,-2.87195444e-01,4.80796881e-02,8.58457061e-05,1.08053535e-01,-3.00145261e-02,-2.23702006e-02,1.93947051e-02,3.27580720e-02,1.08238325e-01,1.02482140e-01,-3.57307717e-02,-6.96488470e-03,-3.21695924e-01,-3.30425389e-02,-1.34796336e-01,3.06717139e-02,1.17736116e-01,1.48160160e-02,7.00951368e-02,-3.60427871e-02,1.02479877e-02,6.12944737e-02,3.84085961e-02,-3.43476888e-03,8.27329457e-0…	-6.24049544e-01,-4.94126469e-01,-5.35749912e-01,-1.49489737e+00,-7.31806040e-01,-2.07505107e-01,-6.16742730e-01,3.10765952e-01,2.18416363e-01,-7.56212711e-01,-1.26677632e+00,-9.62050319e-01,-4.97944057e-01,-1.07877445e+00,-1.23004019e+00,-8.21647227e-01,-9.68907177e-01,-4.68524456e-01,-5.45837283e-01,-7.05864012e-01,-1.66650558e+00,-8.28278124e-01,-1.42127180e+00,1.09366357e-01,-1.11757267e+00,-1…	A	[1, 0, 1, 0, 1, 0, 1, 0]	Primary education
zy142029b9w8x5t5	2.62879580e-03,-2.74813056e-01,6.57185689e-02,-5.77606913e-03,1.13739692e-01,-1.11417128e-02,-6.28306419e-02,2.14909390e-02,2.26068925e-02,1.03460655e-01,1.14044055e-01,-2.38116868e-02,-3.96933407e-03,-3.51123840e-01,-2.99006645e-02,-1.43345967e-01,1.95947476e-02,1.17608815e-01,-9.74293612e-03,7.71266893e-02,-3.60371023e-02,1.50603720e-03,5.53854890e-02,2.90574562e-02,2.94085662e-03,6.87694252e-0…	-0.74494934,-0.4079518,-0.60611314,-1.5317602,-0.7258399,-0.2590652,-0.59858316,0.46911916,0.3110309,-1.0405028,-1.0687327,-0.98510337,-0.38990328,-1.0306076,-1.117592,-0.74016255,-0.7950753,-0.287593,-0.57750136,-0.6678877,-1.7264197,-0.8089193,-1.5141945,-0.02058298,-1.0338603,-1.1890023,-0.91884804,-1.2207958,-0.85556036,-0.44861728,-1.0139694,-0.9265863,-0.59985745,-0.63804054,-0.54726523,-0.…	A	[1, 0, 1, 0, 1, 0, 1, 0]	Primary education
zy142101dmfh1c4t	-6.74431305e-03,-3.65282178e-01,5.06950840e-02,5.10897255e-04,1.07427418e-01,-2.87777372e-02,-4.93372977e-02,2.84365807e-02,2.32487619e-02,1.00575060e-01,1.16348311e-01,-2.88898088e-02,-9.44621116e-03,-2.82779276e-01,-3.63253243e-02,-1.45815760e-01,3.02961841e-02,1.32682413e-01,1.31495828e-02,7.18062297e-02,-3.78704034e-02,4.74414602e-03,4.41912413e-02,2.98133120e-02,-2.50221929e-03,6.13343865e-0…	-6.50878787e-01,-4.35999095e-01,-5.75607300e-01,-1.55031729e+00,-7.78140247e-01,-3.42808187e-01,-6.32798851e-01,5.49298763e-01,2.50453055e-01,-9.37562883e-01,-9.96424615e-01,-8.66945028e-01,-2.77716398e-01,-8.99593592e-01,-1.06933331e+00,-5.78126550e-01,-8.97735834e-01,-3.78743052e-01,-5.36089599e-01,-6.72595859e-01,-1.69642663e+00,-6.27234101e-01,-1.34179914e+00,9.79261398e-02,-9.85998154e-01,-1…	A	[1, 0, 1, 0, 1, 0, 1, 0]	Primary education
zy142111x5rq0cfv	-1.48420008e-02,-3.70921075e-01,5.37832379e-02,-2.88267480e-03,1.10353559e-01,-2.02911943e-02,-5.81328347e-02,2.73185465e-02,2.86611412e-02,1.03641376e-01,1.10198155e-01,-2.44024023e-02,-6.58015627e-03,-2.82457173e-01,-2.95658112e-02,-1.42853469e-01,2.39800140e-02,1.38923526e-01,1.08831488e-02,7.25268498e-02,-3.45071517e-02,2.66851112e-03,3.72462943e-02,2.70779431e-02,-3.96781554e-03,6.26907647e-…	-0.74494934,-0.4079518,-0.60611314,-1.5317602,-0.7258399,-0.2590652,-0.59858316,0.46911916,0.3110309,-1.0405028,-1.0687327,-0.98510337,-0.38990328,-1.0306076,-1.117592,-0.74016255,-0.7950753,-0.287593,-0.57750136,-0.6678877,-1.7264197,-0.8089193,-1.5141945,-0.02058298,-1.0338603,-1.1890023,-0.91884804,-1.2207958,-0.85556036,-0.44861728,-1.0139694,-0.9265863,-0.59985745,-0.63804054,-0.54726523,-0.…	A	[1, 0, 1, 0, 1, 0, 1, 0]	Primary education
zy142126rqjnqn30	-5.93906408e-03,-3.63961995e-01,5.35250679e-02,-1.36844795e-02,1.26588613e-01,-2.81840786e-02,-2.87015587e-02,3.13695371e-02,3.09826825e-02,1.04956403e-01,1.13239199e-01,-3.23174596e-02,4.39626211e-03,-3.15226465e-01,-5.32905646e-02,-1.53454930e-01,2.25309972e-02,1.20776772e-01,1.19783087e-02,7.49929771e-02,-2.82910950e-02,1.87208212e-03,5.17538637e-02,2.88802907e-02,-1.36654871e-03,6.63082525e-0…	-6.38042808e-01,-5.29702306e-01,-5.96502185e-01,-1.56092787e+00,-6.88673258e-01,-1.63154602e-01,-5.26902378e-01,5.01350582e-01,2.62638271e-01,-8.31329465e-01,-1.02585614e+00,-8.22000444e-01,-3.53778601e-01,-8.92374218e-01,-1.02772355e+00,-6.78314805e-01,-8.20863485e-01,-2.34442726e-01,-4.60629761e-01,-5.43312669e-01,-1.64982998e+00,-7.81235993e-01,-1.56754804e+00,6.72899932e-02,-1.04210556e+00,-1…	A	[1, 0, 1, 0, 1, 0, 1, 0]	Primary education
zy142135vu5m9uf1	-8.74552876e-03,-3.65505159e-01,5.36942855e-02,-8.93361215e-03,1.32876575e-01,-2.28174292e-02,-3.34946550e-02,1.89094543e-02,3.06679234e-02,1.06791466e-01,1.12719849e-01,-5.83258756e-02,4.17990144e-03,-3.32209289e-01,-4.24597934e-02,-1.51394516e-01,1.92543399e-02,1.28938049e-01,5.52799087e-04,7.52439201e-02,-3.52233313e-02,-7.81582552e-04,5.52243963e-02,3.61960977e-02,-6.26348983e-03,6.43627569e-…	-6.75663769e-01,-4.76911843e-01,-5.47397912e-01,-1.46757078e+00,-6.80002868e-01,-2.75487304e-01,-5.71049631e-01,4.35892463e-01,2.76085287e-01,-9.43386495e-01,-9.18546915e-01,-8.57711554e-01,-3.29091668e-01,-8.86308074e-01,-1.09465790e+00,-6.15202487e-01,-7.06942201e-01,-3.07995021e-01,-4.64974821e-01,-5.47500134e-01,-1.57887220e+00,-8.07507992e-01,-1.59618640e+00,1.00742251e-01,-1.02053487e+00,-1…	A	[1, 0, 1, 0, 1, 0, 1, 0]	Primary education
zy1421469a750x6w	-1.28869060e-02,-3.27538460e-01,4.29480076e-02,-1.56305614e-03,1.20880090e-01,-2.29439754e-02,-4.01052274e-02,2.95395087e-02,-9.69856698e-03,1.15706973e-01,9.79868919e-02,-1.25692841e-02,4.56595095e-03,-3.06868404e-01,-4.72122915e-02,-1.15095049e-01,2.27159485e-02,1.18906870e-01,2.50294805e-02,6.84119686e-02,-1.63827091e-02,-1.02322418e-02,5.42818531e-02,2.06071995e-02,5.90023492e-03,6.94181696e-…	-0.74494934,-0.4079518,-0.60611314,-1.5317602,-0.7258399,-0.2590652,-0.59858316,0.46911916,0.3110309,-1.0405028,-1.0687327,-0.98510337,-0.38990328,-1.0306076,-1.117592,-0.74016255,-0.7950753,-0.287593,-0.57750136,-0.6678877,-1.7264197,-0.8089193,-1.5141945,-0.02058298,-1.0338603,-1.1890023,-0.91884804,-1.2207958,-0.85556036,-0.44861728,-1.0139694,-0.9265863,-0.59985745,-0.63804054,-0.54726523,-0.…	A	[1, 0, 1, 1, 1, 0, 1, 0]	Primary education
zy142207d1hajwes	-1.53525909e-02,-3.29670489e-01,5.38154356e-02,-5.05801477e-03,1.21308491e-01,-2.64095590e-02,-3.98523286e-02,3.55848521e-02,2.68589035e-02,1.01321891e-01,9.05681551e-02,-1.92468725e-02,-5.52540971e-03,-2.86565334e-01,-4.73162904e-02,-1.43396705e-01,2.65466906e-02,1.28206030e-01,2.98053361e-02,7.77479708e-02,-2.20721662e-02,-2.24697753e-03,5.33037782e-02,2.18289625e-02,7.93227274e-03,8.23311657e-…	-0.6897415,-0.41763937,-0.5430321,-1.4709121,-0.69463724,-0.12010485,-0.51711184,0.5007713,0.29239604,-0.9187387,-1.0385262,-0.87024885,-0.42472303,-1.0186961,-1.228012,-0.68587065,-0.85345346,-0.36198652,-0.5506166,-0.6411283,-1.6064434,-0.7285172,-1.473544,0.0272778,-1.0398052,-1.1855636,-0.88722837,-1.280294,-0.8890234,-0.32580006,-0.86589646,-0.8967266,-0.47691777,-0.50254875,-0.4693122,-0.55…	A	[1, 0, 1, 0, 1, 0, 1, 0]	Primary education
zy142245dpjm37tq	-5.07790223e-03,-2.66754448e-01,5.16136810e-02,-3.96450778e-04,1.27277032e-01,-1.78888477e-02,-3.60237136e-02,2.30385810e-02,7.11837411e-03,1.01283647e-01,9.99564528e-02,-2.72488389e-02,1.10500883e-02,-3.20801139e-01,-3.71446013e-02,-1.41080901e-01,3.44818532e-02,1.30318373e-01,4.37329151e-02,6.92670196e-02,-1.79312117e-02,1.40312966e-02,5.31385764e-02,2.34170165e-02,-2.83409050e-03,7.20500052e-0…	-0.74494934,-0.4079518,-0.60611314,-1.5317602,-0.7258399,-0.2590652,-0.59858316,0.46911916,0.3110309,-1.0405028,-1.0687327,-0.98510337,-0.38990328,-1.0306076,-1.117592,-0.74016255,-0.7950753,-0.287593,-0.57750136,-0.6678877,-1.7264197,-0.8089193,-1.5141945,-0.02058298,-1.0338603,-1.1890023,-0.91884804,-1.2207958,-0.85556036,-0.44861728,-1.0139694,-0.9265863,-0.59985745,-0.63804054,-0.54726523,-0.…	A	[1, 0, 1, 0, 1, 0, 1, 0]	Primary education
zy184646fjt2faw1	-1.93269067e-02,-2.79566705e-01,4.22591791e-02,-1.46907549e-02,1.20348290e-01,-1.39193116e-02,-4.11275551e-02,2.84339245e-02,-6.48300163e-03,1.08941182e-01,1.05526507e-01,-1.61769353e-02,-6.18010107e-03,-3.26136470e-01,-3.07347346e-02,-1.51376545e-01,1.14783421e-02,1.20702215e-01,2.93549299e-02,6.86320364e-02,-2.91434266e-02,7.19636120e-03,5.52036949e-02,3.32404487e-02,3.69225815e-03,7.12812766e-…	-0.74494934,-0.4079518,-0.60611314,-1.5317602,-0.7258399,-0.2590652,-0.59858316,0.46911916,0.3110309,-1.0405028,-1.0687327,-0.98510337,-0.38990328,-1.0306076,-1.117592,-0.74016255,-0.7950753,-0.287593,-0.57750136,-0.6678877,-1.7264197,-0.8089193,-1.5141945,-0.02058298,-1.0338603,-1.1890023,-0.91884804,-1.2207958,-0.85556036,-0.44861728,-1.0139694,-0.9265863,-0.59985745,-0.63804054,-0.54726523,-0.…	A	[1, 0, 1, 0, 1, 0, 1, 0]	Primary education
zy184659n5bst5u9	-1.82488449e-02,-2.75826156e-01,4.30039801e-02,-1.02924593e-02,1.18569821e-01,-1.45636890e-02,-4.02982086e-02,2.84129269e-02,-7.21234549e-03,1.08112127e-01,1.05172634e-01,-1.66327618e-02,-6.24114322e-03,-3.25336874e-01,-3.21651176e-02,-1.51008666e-01,1.21871773e-02,1.20586827e-01,2.76982039e-02,6.83129281e-02,-3.02507151e-02,6.12676190e-03,5.44236824e-02,3.60587426e-02,3.33754020e-03,7.21805766e-…	-0.74494934,-0.4079518,-0.60611314,-1.5317602,-0.7258399,-0.2590652,-0.59858316,0.46911916,0.3110309,-1.0405028,-1.0687327,-0.98510337,-0.38990328,-1.0306076,-1.117592,-0.74016255,-0.7950753,-0.287593,-0.57750136,-0.6678877,-1.7264197,-0.8089193,-1.5141945,-0.02058298,-1.0338603,-1.1890023,-0.91884804,-1.2207958,-0.85556036,-0.44861728,-1.0139694,-0.9265863,-0.59985745,-0.63804054,-0.54726523,-0.…	A	[1, 0, 1, 0, 1, 0, 1, 0]	Primary education
zy2215392dqj36x2	-1.24834683e-02,-2.51194298e-01,4.55186740e-02,-2.00265329e-02,1.21207267e-01,-1.10356398e-02,-4.93035838e-02,2.02335548e-02,1.88828744e-02,1.05815716e-01,1.09109379e-01,-7.08544208e-03,1.03702303e-02,-3.46513659e-01,-2.68089250e-02,-1.53660923e-01,1.98254082e-02,1.14178322e-01,1.19509082e-02,6.37251735e-02,-2.19079331e-02,-1.74749689e-03,5.42223528e-02,2.78575048e-02,6.45953696e-03,7.90139213e-0…	-8.50308478e-01,-4.96545255e-01,-5.15617609e-01,-1.49289966e+00,-7.13561893e-01,-3.10839057e-01,-6.31618202e-01,3.39554369e-01,2.14229792e-01,-8.61464500e-01,-1.04381156e+00,-8.62200081e-01,-4.26389217e-01,-9.46607947e-01,-1.14334834e+00,-7.16549158e-01,-8.73252213e-01,-2.81665623e-01,-6.56469882e-01,-6.43980265e-01,-1.72691309e+00,-8.36458027e-01,-1.67104292e+00,1.13137670e-01,-1.07545877e+00,-1…	A	[1, 0, 1, 0, 1, 0, 1, 0]	Primary education
zy22161440kb47gj	-2.24798843e-02,-3.90490055e-01,4.68145721e-02,7.11116334e-03,1.09000623e-01,-2.99862847e-02,-1.63960736e-03,2.99307629e-02,3.45462039e-02,1.03097275e-01,1.10875256e-01,-7.89987505e-04,-9.61038843e-03,-3.08641374e-01,-4.36126143e-02,-1.53210878e-01,3.07055749e-02,1.17711484e-01,1.05303479e-02,6.71122223e-02,-3.26825902e-02,5.94537519e-03,5.55471443e-02,4.38443311e-02,-6.12927321e-03,8.19182768e-0…	-7.32704878e-01,-5.06031275e-01,-6.48072362e-01,-1.50990629e+00,-7.12472320e-01,-2.07068086e-01,-5.60710430e-01,3.56032580e-01,2.62684524e-01,-8.42369497e-01,-1.03293991e+00,-8.81820321e-01,-3.21367443e-01,-9.65464175e-01,-1.08022368e+00,-6.45527363e-01,-8.62391651e-01,-3.25192094e-01,-6.31562769e-01,-5.75459123e-01,-1.66993380e+00,-8.37932885e-01,-1.52899086e+00,9.57642794e-02,-9.30244446e-01,-1…	A	[1, 0, 1, 0, 1, 0, 1, 0]	Primary education
zy2216370tjp7n4q	-1.71685368e-02,-2.91261166e-01,6.17305823e-02,-1.49357822e-02,1.15378559e-01,-9.33555793e-03,-1.58747006e-02,2.68297195e-02,1.54103646e-02,9.35348868e-02,1.02630049e-01,-2.38162689e-02,1.33569855e-02,-3.00669849e-01,-1.95780545e-02,-1.48322761e-01,2.21475139e-02,1.46872923e-01,-2.63818260e-02,7.68891871e-02,-2.48820353e-02,-1.73857436e-02,5.56947291e-02,3.74490991e-02,1.40677881e-03,6.04944266e-…	-7.73693204e-01,-5.43645799e-01,-4.51210409e-01,-1.56081879e+00,-7.17280447e-01,-1.55631438e-01,-4.76522923e-01,4.06557411e-01,2.91381627e-01,-8.78278375e-01,-1.03480017e+00,-8.45475197e-01,-2.93756574e-01,-9.81678307e-01,-1.10865247e+00,-7.38103211e-01,-7.82402873e-01,-2.74338812e-01,-6.93353355e-01,-5.29627502e-01,-1.67038298e+00,-7.26109385e-01,-1.51341224e+00,1.35845035e-01,-1.00480616e+00,-1…	A	[1, 0, 1, 0, 1, 0, 1, 0]	Primary education
zy133246p0vw2jx1	-1.70306452e-02,-2.50901401e-01,4.51458991e-02,-1.30192600e-02,1.25074223e-01,-8.28148890e-03,-4.14233319e-02,2.39101630e-02,1.38352327e-02,1.10267729e-01,9.46564674e-02,-2.30816584e-02,-4.09772340e-03,-3.03112894e-01,-4.52737808e-02,-1.44856200e-01,1.08234016e-02,1.19478315e-01,-2.16408819e-03,8.16648453e-02,-3.30724418e-02,-9.94509738e-03,6.52782768e-02,1.87739991e-02,1.25096207e-02,7.77013153e…	-7.49662459e-01,-4.72416312e-01,-5.38324416e-01,-1.50199175e+00,-7.01966047e-01,-2.38303661e-01,-5.66385508e-01,3.99834216e-01,1.78835407e-01,-1.01956582e+00,-1.08085942e+00,-9.29060161e-01,-4.40157115e-01,-9.23542142e-01,-1.17432582e+00,-7.32444048e-01,-7.98868716e-01,-3.07369471e-01,-6.57558322e-01,-5.57442129e-01,-1.61525583e+00,-7.70348549e-01,-1.47451270e+00,3.84057760e-02,-9.87051487e-01,-1…	A	[1, 0, 1, 0, 1, 0, 1, 0]	Primary education
zy133256g6fwut2c	-3.53815919e-03,-3.20618689e-01,5.91109544e-02,-1.50200017e-02,1.31335139e-01,-1.92173533e-02,-3.70021053e-02,2.14096457e-02,3.13034914e-02,9.58826244e-02,1.25151813e-01,-3.98523174e-02,1.24194296e-02,-2.93048859e-01,-3.45479175e-02,-1.38983414e-01,1.61061692e-03,1.43484324e-01,-4.43308242e-02,7.40258396e-02,-3.76237184e-02,-8.78499635e-03,5.26251718e-02,2.03040019e-02,3.45864624e-04,3.89973149e-…	-6.53193235e-01,-5.87248087e-01,-6.37722194e-01,-1.57295942e+00,-7.31729507e-01,-2.37152964e-01,-6.20315790e-01,4.05369431e-01,2.45176256e-01,-8.52061868e-01,-1.07427979e+00,-9.31703329e-01,-4.66833711e-01,-9.78371501e-01,-1.11132872e+00,-7.99680769e-01,-8.93607438e-01,-3.14882874e-01,-5.98586202e-01,-6.43325865e-01,-1.59552491e+00,-7.34545887e-01,-1.48659194e+00,5.23946285e-02,-1.09434974e+00,-1…	A	[1, 0, 1, 0, 1, 0, 1, 0]	Primary education
zy133317k83wr5ur	-1.26656108e-02,-2.89284706e-01,5.49395978e-02,-1.59339514e-02,1.14486441e-01,-2.92002112e-02,-2.99589299e-02,3.93947251e-02,3.43010761e-04,9.04400200e-02,9.63360965e-02,-1.57527309e-02,5.61101548e-03,-2.66626060e-01,-5.02323620e-02,-1.40405655e-01,1.65234711e-02,1.26765758e-01,-5.16051091e-02,8.07514489e-02,-2.65924912e-02,-1.40688671e-02,5.41633889e-02,1.45600503e-02,2.92492658e-03,4.79591340e-…	-7.09499598e-01,-5.36219358e-01,-6.25402927e-01,-1.53101766e+00,-7.03244507e-01,-2.09231019e-01,-5.29691279e-01,4.04367775e-01,1.46566600e-01,-8.32844317e-01,-1.00848234e+00,-8.60388815e-01,-2.55878687e-01,-8.79391193e-01,-9.97278214e-01,-5.37533641e-01,-8.37482214e-01,-1.72333166e-01,-5.38182497e-01,-4.62068081e-01,-1.55148971e+00,-6.96789026e-01,-1.37486017e+00,1.46764800e-01,-9.42862093e-01,-1…	A	[1, 0, 1, 0, 1, 0, 1, 0]	Primary education
zy1333473ydf1xeb	-2.32142061e-02,-2.99791574e-01,5.31921983e-02,1.25742774e-03,1.27693772e-01,-3.54472697e-02,-3.27016637e-02,1.63366459e-02,9.60081071e-03,1.09988540e-01,9.23315808e-02,-6.11160472e-02,5.86341880e-03,-2.95111179e-01,-2.21058354e-02,-1.39071926e-01,1.98058300e-02,1.22652441e-01,-6.42343238e-02,6.89823180e-02,-3.93177681e-02,-9.41852049e-04,5.34819886e-02,4.46724556e-02,3.18053947e-03,6.51726872e-0…	-7.46071935e-01,-4.53282505e-01,-6.10710323e-01,-1.53050542e+00,-6.84971690e-01,-2.63647974e-01,-6.20388329e-01,4.60215420e-01,2.78877020e-01,-8.97629380e-01,-1.01115882e+00,-8.06314468e-01,-2.80617476e-01,-8.01247180e-01,-9.86754298e-01,-6.05467677e-01,-7.49751210e-01,-2.56310493e-01,-4.52233255e-01,-5.16896307e-01,-1.63749874e+00,-6.46297097e-01,-1.35803759e+00,8.47961903e-02,-9.09315109e-01,-1…	A	[1, 0, 1, 0, 1, 0, 1, 0]	Primary education
zy133356ybwvh4as	-2.34237388e-02,-2.94444263e-01,5.23637645e-02,5.45713934e-04,1.27864391e-01,-3.53569388e-02,-3.34140062e-02,1.69867761e-02,5.77550801e-03,1.10146612e-01,9.35383737e-02,-5.93210757e-02,5.61944954e-03,-2.95838892e-01,-2.12800894e-02,-1.40015781e-01,1.91322528e-02,1.22753374e-01,-6.14380427e-02,6.84155971e-02,-4.01919931e-02,-9.88954213e-04,5.31675071e-02,4.42336574e-02,4.08437755e-03,6.52168989e-0…	-8.13525915e-01,-5.05653858e-01,-5.35819173e-01,-1.60515118e+00,-7.82784522e-01,-3.08455497e-01,-6.90510213e-01,4.48000222e-01,1.62844837e-01,-9.30640697e-01,-9.34607923e-01,-7.94518113e-01,-1.39293671e-01,-8.02636385e-01,-1.00359321e+00,-5.83728313e-01,-7.84032226e-01,-2.17358470e-01,-4.55627382e-01,-4.65901375e-01,-1.64995182e+00,-6.74996495e-01,-1.41229212e+00,1.07551873e-01,-9.87772465e-01,-1…	A	[1, 0, 1, 0, 1, 0, 1, 0]	Primary education
zy133405cnx29pkd	2.48151901e-03,-3.20164800e-01,6.09587878e-02,9.27686575e-04,1.17418885e-01,-3.36809009e-02,-4.02629897e-02,1.68538559e-02,1.00682313e-02,9.57456306e-02,1.24121949e-01,-5.33066727e-02,1.37671242e-02,-2.72804320e-01,-3.78460065e-02,-1.49058998e-01,1.88566428e-02,1.24422297e-01,-4.93538901e-02,7.48356730e-02,-4.05719876e-02,-1.60242412e-02,5.15340157e-02,2.43584625e-02,-2.66934838e-03,3.22378390e-0…	-5.73366880e-01,-6.62196517e-01,-4.82087284e-01,-1.44299722e+00,-5.00220478e-01,-1.47891849e-01,-3.83705705e-01,3.00185621e-01,2.11898565e-01,-7.38656342e-01,-1.00618947e+00,-8.27057481e-01,-3.59524101e-01,-7.88801372e-01,-1.00017977e+00,-6.58427000e-01,-7.85419822e-01,-2.51149178e-01,-5.72022855e-01,-4.96622324e-01,-1.47212124e+00,-6.76429272e-01,-1.31004024e+00,1.54412150e-01,-8.59960556e-01,-1…	A	[1, 0, 1, 0, 1, 0, 1, 0]	Primary education
zy1336365jy230f7	-1.28829218e-02,-3.04039001e-01,4.85463217e-02,2.55441964e-02,1.21342555e-01,-3.07606291e-02,-2.23729201e-02,3.62718850e-02,-4.65750601e-03,8.59968215e-02,1.01113997e-01,-4.50332835e-02,-3.72489612e-03,-2.99210310e-01,-2.52518058e-02,-1.23104081e-01,1.86424404e-02,1.14889637e-01,-2.97897644e-02,7.84996897e-02,-3.36886384e-02,4.67444165e-03,4.89035062e-02,6.11970425e-02,-7.48451985e-03,7.50356913e…	-6.83781147e-01,-4.04590368e-01,-5.74726701e-01,-1.55689096e+00,-7.07960963e-01,-2.96768785e-01,-6.23886108e-01,4.48204160e-01,2.72393763e-01,-8.31120610e-01,-1.08149850e+00,-9.23213124e-01,-4.06224668e-01,-1.03900564e+00,-1.23041821e+00,-6.56331122e-01,-8.48890722e-01,-3.83100748e-01,-5.58872223e-01,-6.79591179e-01,-1.58826435e+00,-8.15445483e-01,-1.39670300e+00,3.29765081e-02,-9.15930748e-01,-1…	A	[1, 0, 1, 0, 1, 0, 1, 0]	Primary education
zy133645qb38une7	-1.02525502e-02,-2.98398763e-01,4.93113324e-02,2.43210103e-02,1.22048251e-01,-3.20079178e-02,-2.38766745e-02,3.54287922e-02,-8.92257784e-03,8.67907852e-02,1.01847947e-01,-4.40044105e-02,-5.30687347e-03,-2.99938798e-01,-2.50841826e-02,-1.24347784e-01,1.79221593e-02,1.13086209e-01,-3.10113020e-02,7.95675963e-02,-3.40448543e-02,7.15177320e-03,4.87747602e-02,5.94896115e-02,-8.29825364e-03,7.61591047e…	-6.87501252e-01,-4.60972399e-01,-6.32083535e-01,-1.57141864e+00,-7.52279639e-01,-2.13339597e-01,-5.37929177e-01,3.86247158e-01,2.30009049e-01,-8.10445130e-01,-9.94859576e-01,-8.84009480e-01,-3.47994715e-01,-9.83597636e-01,-1.09909415e+00,-6.49859428e-01,-8.70976567e-01,-3.91553879e-01,-5.86278915e-01,-6.10395014e-01,-1.57652378e+00,-7.42618978e-01,-1.43656933e+00,1.07564032e-01,-1.00147617e+00,-1…	A	[1, 0, 1, 0, 1, 0, 1, 0]	Primary education
zy190252y5wjj6xk	-2.88302079e-02,-3.42954546e-01,5.06684519e-02,4.10459097e-03,1.10733964e-01,-3.44760567e-02,-2.34459285e-02,2.20490433e-02,-1.81849413e-02,1.06598258e-01,1.24087468e-01,-1.82805769e-02,-4.08456568e-03,-2.79529095e-01,-4.02038544e-02,-1.38002634e-01,2.02301349e-02,1.39949754e-01,-9.14330874e-03,6.96695819e-02,-2.48505641e-02,-6.05634879e-03,4.80313189e-02,2.68035755e-02,7.96134491e-03,6.54587895e…	-6.42147303e-01,-4.74562347e-01,-5.55027306e-01,-1.45917988e+00,-6.85445786e-01,-1.11454703e-01,-5.01008391e-01,3.76421392e-01,1.75616696e-01,-8.09951901e-01,-9.54067707e-01,-8.76485348e-01,-4.52699721e-01,-8.86147320e-01,-1.20269132e+00,-5.87196708e-01,-8.09906304e-01,-2.77488410e-01,-5.73905885e-01,-5.39342940e-01,-1.51891160e+00,-7.90024102e-01,-1.38768506e+00,1.71767309e-01,-9.45061803e-01,-1…	A	[1, 0, 1, 0, 1, 0, 1, 0]	Primary education
zy1903421e4ng6q5	-5.68523165e-03,-3.27337086e-01,6.04404509e-02,9.76907555e-03,1.08230181e-01,-2.20479630e-02,-6.00303188e-02,2.09077671e-02,-4.76700515e-02,1.07633173e-01,1.19483218e-01,-2.97417548e-02,-1.05391117e-03,-2.62118697e-01,-3.52262445e-02,-1.20831907e-01,1.95992198e-02,1.35079995e-01,-2.73769721e-02,7.06047788e-02,-2.20935810e-02,-1.75435748e-02,4.72153425e-02,2.90354267e-02,-2.85841599e-02,6.99825361…	-7.10187912e-01,-5.21070540e-01,-5.67443252e-01,-1.45218754e+00,-7.27493048e-01,-1.63322002e-01,-5.12994647e-01,5.23117185e-01,2.78129756e-01,-7.29587555e-01,-1.02132726e+00,-7.40984261e-01,-3.94133031e-01,-9.61507916e-01,-1.16598296e+00,-6.66783690e-01,-8.73072147e-01,-3.05790067e-01,-4.72155035e-01,-5.83316147e-01,-1.78965044e+00,-7.19265103e-01,-1.48908138e+00,1.75379619e-01,-9.90093708e-01,-1…	A	[1, 0, 1, 0, 1, 0, 1, 0]	Primary education
zy190900m2wa20tn	1.39062665e-02,-2.82729626e-01,5.30098826e-02,-9.56326909e-03,1.12607270e-01,-2.72346772e-02,-4.89968881e-02,2.34510005e-02,-5.92149934e-03,8.55396539e-02,1.01813316e-01,-2.82312036e-02,6.79539517e-03,-2.88750678e-01,-5.34392595e-02,-1.43435344e-01,2.66905911e-02,1.30012065e-01,-6.91447267e-03,6.40679896e-02,-2.59362478e-02,-8.79844883e-05,5.01533039e-02,2.11119205e-02,-1.08705340e-02,5.08533493e…	-6.89266562e-01,-5.11849523e-01,-5.82928181e-01,-1.55267954e+00,-8.20855379e-01,-1.85359955e-01,-5.69102407e-01,3.88943166e-01,1.32697091e-01,-8.37888658e-01,-1.04433978e+00,-9.28202152e-01,-4.14222658e-01,-1.03707004e+00,-1.10414565e+00,-5.60001016e-01,-8.41363072e-01,-3.02624226e-01,-4.02708203e-01,-5.78934133e-01,-1.63870037e+00,-7.65220404e-01,-1.41820240e+00,8.57163072e-02,-9.27018642e-01,-1…	A	[1, 0, 0, 0, 1, 0, 1, 0]	Primary education
zy191221va2x0w1s	-1.33145694e-02,-3.04351479e-01,6.15329444e-02,5.32384589e-03,1.15073271e-01,-2.23288089e-02,-4.70063239e-02,2.68692281e-02,4.53592325e-03,9.78883281e-02,9.97033492e-02,-3.81537266e-02,3.65273328e-04,-2.69911557e-01,-3.77781391e-02,-1.35897428e-01,2.26429664e-02,1.35816336e-01,-4.73029688e-02,7.81780258e-02,-2.72131860e-02,-1.03295548e-02,4.89273891e-02,3.01165525e-02,-1.15626436e-02,6.41142204e-…	-7.23341942e-01,-5.39688766e-01,-5.77247798e-01,-1.52367187e+00,-6.62017822e-01,-2.33366251e-01,-5.23411691e-01,3.50198001e-01,2.16121837e-01,-8.70985568e-01,-1.03583121e+00,-8.51675093e-01,-3.20566356e-01,-9.43552136e-01,-1.19311678e+00,-5.88954389e-01,-7.93913305e-01,-3.46151769e-01,-5.65146923e-01,-5.58237493e-01,-1.59633744e+00,-8.19550633e-01,-1.50326896e+00,1.00609229e-03,-9.33748841e-01,-1…	A	[1, 0, 1, 0, 1, 0, 1, 0]	Primary education
zy191631b3r9yx8g	-9.69084166e-03,-3.39001298e-01,6.05537221e-02,1.00128409e-02,1.14262804e-01,-2.27125380e-02,-3.75084579e-02,9.81196016e-03,-2.45835353e-02,9.66077000e-02,1.21584706e-01,-5.87771535e-02,1.44649995e-03,-2.83758700e-01,-4.45682630e-02,-1.09295741e-01,1.56217813e-02,1.30908400e-01,-4.04967591e-02,6.92927241e-02,-2.61932332e-02,-2.22907285e-03,5.24011962e-02,4.64323647e-02,-3.97856981e-02,7.78808445e…	-7.36867845e-01,-4.73006070e-01,-7.35468984e-01,-1.53570449e+00,-7.44419694e-01,-2.98975408e-01,-6.13951206e-01,3.78239930e-01,1.96662620e-01,-9.26633835e-01,-1.04045272e+00,-8.62578988e-01,-4.11180913e-01,-1.03275228e+00,-1.09237945e+00,-6.60689652e-01,-9.12148952e-01,-2.88892388e-01,-5.11056483e-01,-6.38166547e-01,-1.64514697e+00,-7.18562901e-01,-1.33354294e+00,6.60537928e-02,-1.01298523e+00,-1…	A	[1, 0, 1, 0, 1, 0, 1, 0]	Primary education
zy1948229rvscqjh	-7.91687332e-03,-2.99131274e-01,6.42178655e-02,-8.04363564e-03,1.21830836e-01,-3.91629972e-02,-2.53939852e-02,1.15757696e-02,-1.13436580e-03,1.11770898e-01,1.16181523e-01,-2.93834973e-02,1.27077345e-02,-2.90564895e-01,-4.89502884e-02,-1.30910769e-01,2.72049122e-02,1.40102163e-01,-4.56063822e-02,7.48801976e-02,-3.23217735e-02,-6.25657057e-03,5.85041717e-02,3.19694877e-02,9.17774346e-03,5.28706312e…	-6.70521379e-01,-5.12988448e-01,-6.18027389e-01,-1.55679071e+00,-7.64155984e-01,-2.17809677e-01,-6.00643337e-01,4.66612816e-01,2.70410985e-01,-7.92812943e-01,-1.06344342e+00,-9.12340522e-01,-4.27860349e-01,-9.96259332e-01,-1.13822484e+00,-7.15400398e-01,-8.30827117e-01,-3.05255234e-01,-6.46763384e-01,-6.38237119e-01,-1.58266938e+00,-8.15830052e-01,-1.37954986e+00,8.44538659e-02,-9.85053658e-01,-1…	A	[1, 0, 1, 0, 1, 0, 1, 0]	Primary education
zy195014ved0w194	-2.62126680e-02,-3.25456440e-01,4.95087355e-02,-3.31340521e-03,1.05219468e-01,-3.01679280e-02,-2.11657342e-02,3.16678435e-02,-6.12019747e-02,8.86667967e-02,1.23044237e-01,-6.57101301e-03,7.17135333e-03,-2.79392034e-01,-4.55181785e-02,-1.36385679e-01,2.63773501e-02,1.32424444e-01,-1.63187366e-02,7.39969909e-02,-1.23766474e-02,1.86080555e-03,4.10457775e-02,4.04132083e-02,-4.06552199e-03,7.66442567e…	-8.26862812e-01,-5.87870479e-01,-5.86812079e-01,-1.52516282e+00,-6.91218436e-01,-2.49116614e-01,-6.04023159e-01,5.16280115e-01,3.70576710e-01,-8.48263323e-01,-1.00203049e+00,-8.00618947e-01,-2.41618037e-01,-9.98360157e-01,-1.15097082e+00,-5.67859113e-01,-6.88259661e-01,-1.98984578e-01,-4.19898838e-01,-4.98134732e-01,-1.54236615e+00,-6.98915660e-01,-1.48788154e+00,1.38129622e-01,-9.09885406e-01,-1…	A	[1, 0, 1, 0, 1, 0, 1, 0]	Primary education
zy1950254j20acse	-1.88822262e-02,-3.58703941e-01,5.14344200e-02,1.36976754e-02,1.07020579e-01,-3.67423594e-02,-1.53790861e-02,3.47761735e-02,-3.48626375e-02,7.54807293e-02,1.07967690e-01,-1.40211666e-02,-7.48030143e-03,-2.91615367e-01,-4.28707898e-02,-1.25986308e-01,1.50007550e-02,1.27563000e-01,-8.51226319e-03,8.11473355e-02,-1.65274180e-02,1.48996094e-03,4.20477428e-02,5.16164452e-02,-1.65604185e-02,7.62914866e…	-8.14236701e-01,-5.43278575e-01,-4.91446078e-01,-1.49866867e+00,-6.38966143e-01,-2.89860278e-01,-5.51805973e-01,4.06824768e-01,2.68826544e-01,-8.77688646e-01,-1.06398308e+00,-9.06731129e-01,-3.33317101e-01,-9.71339583e-01,-1.13361192e+00,-7.23844290e-01,-8.34023952e-01,-2.36968145e-01,-5.20097554e-01,-6.56484485e-01,-1.64588881e+00,-8.59752536e-01,-1.43892670e+00,5.40209413e-02,-9.90007877e-01,-1…	A	[1, 0, 1, 0, 1, 0, 1, 0]	Primary education
zy195302ag7n8hup	-1.16086863e-02,-3.08416843e-01,4.88385372e-02,-1.87899452e-03,1.15919620e-01,-3.92978340e-02,-2.47942843e-02,4.83261310e-02,1.24712754e-02,8.91556442e-02,9.99388546e-02,-1.85868498e-02,4.88844700e-04,-2.78999269e-01,-4.24991325e-02,-1.37735516e-01,3.35488394e-02,1.31207809e-01,-8.18221271e-03,6.78741336e-02,-2.20091045e-02,4.52264026e-03,4.61023077e-02,2.88049094e-02,-2.28934530e-02,6.73130229e-…	-7.19823658e-01,-5.99123418e-01,-5.68764985e-01,-1.43774390e+00,-6.78100109e-01,-2.55639791e-01,-5.33103824e-01,2.68727958e-01,1.01035446e-01,-6.37520671e-01,-9.21412230e-01,-8.60221446e-01,-3.70635182e-01,-8.46372187e-01,-1.03306043e+00,-5.58984399e-01,-8.54410589e-01,-3.37630957e-01,-3.84023845e-01,-5.48730314e-01,-1.46668148e+00,-7.76045382e-01,-1.33444750e+00,1.60812400e-02,-9.20676351e-01,-1…	A	[1, 0, 1, 0, 1, 0, 1, 0]	Primary education
zy214627h6ag8aua	-2.12128330e-02,-2.16733694e-01,6.09256998e-02,-7.96355866e-03,1.32713765e-01,-1.59712303e-02,-2.72361971e-02,1.47541882e-02,2.68459860e-02,1.05249658e-01,1.16375938e-01,-2.97365561e-02,1.93593674e-03,-3.72304082e-01,-9.29629337e-03,-1.61457360e-01,1.88489202e-02,1.09803066e-01,3.33481506e-02,6.12096861e-02,-2.51771007e-02,2.03092408e-04,6.28518239e-02,3.66118811e-02,-3.48844863e-02,8.15180242e-0…	-5.98389268e-01,-4.07769829e-01,-7.23327935e-01,-1.59507430e+00,-7.83724010e-01,-1.96395993e-01,-6.18909299e-01,3.09071422e-01,9.28394794e-02,-8.94378603e-01,-1.04786575e+00,-8.10948968e-01,-4.57576483e-01,-1.04634225e+00,-1.08434784e+00,-7.31597304e-01,-9.33183134e-01,-2.68530667e-01,-5.39307296e-01,-5.51689148e-01,-1.64643872e+00,-8.77842307e-01,-1.54157043e+00,-4.07394171e-02,-1.08335614e+00,-…	A	[1, 0, 1, 0, 1, 0, 1, 0]	Primary education
zy214721fp4b2jc7	-1.37345009e-02,-2.46501565e-01,5.48086017e-02,-2.46362574e-02,1.21545561e-01,-1.20331850e-02,-2.26643011e-02,2.92440876e-02,6.77484693e-03,1.06087327e-01,1.11442044e-01,-1.77584514e-02,3.48863774e-03,-3.37444961e-01,-1.25367418e-02,-1.64371863e-01,1.66321769e-02,1.28009796e-01,2.82602794e-02,6.81016520e-02,-2.28351541e-02,-4.72528907e-03,6.11076988e-02,2.21415684e-02,-1.53255844e-02,7.01533556e-…	-5.43348968e-01,-3.87945980e-01,-6.82432473e-01,-1.51548564e+00,-7.51277864e-01,-1.44776583e-01,-5.40293336e-01,3.42993259e-01,1.10178709e-01,-7.79999137e-01,-1.02969551e+00,-8.48126173e-01,-4.23740357e-01,-9.69598055e-01,-1.09516239e+00,-7.88970053e-01,-9.75315273e-01,-2.73667812e-01,-5.00417948e-01,-5.26198506e-01,-1.60474122e+00,-8.53671670e-01,-1.43925834e+00,8.88853073e-02,-1.00574887e+00,-1…	A	[1, 0, 1, 0, 1, 0, 1, 0]	Primary education
zy215620vq6hmta5	-1.49041899e-02,-2.86600530e-01,5.68847805e-02,-5.48898429e-03,1.33142114e-01,-1.39930043e-02,-3.86732705e-02,2.82883905e-02,-9.78404935e-03,1.06250480e-01,1.06617637e-01,-4.16451879e-02,6.74398150e-03,-3.11978281e-01,-3.60476002e-02,-1.18724763e-01,2.12986879e-02,1.32855192e-01,-1.52924273e-04,7.35893995e-02,-2.56111920e-02,-9.87128541e-03,5.61331883e-02,2.83878706e-02,-8.81370902e-03,5.39563969…	-6.47233844e-01,-4.50978905e-01,-6.42018259e-01,-1.50063896e+00,-7.77385473e-01,-2.32977152e-01,-6.12657666e-01,3.92966270e-01,2.09465921e-01,-6.66564822e-01,-1.06164169e+00,-8.69284034e-01,-3.48127544e-01,-1.01658976e+00,-1.00666523e+00,-7.14972198e-01,-9.52918589e-01,-3.79980683e-01,-5.62729836e-01,-5.91234386e-01,-1.57277739e+00,-7.55337298e-01,-1.45189548e+00,1.29247665e-01,-1.00955689e+00,-1…	A	[1, 0, 1, 0, 1, 0, 1, 0]	Primary education
zy215653gwju8jvu	-2.38053817e-02,-3.11875075e-01,4.12778482e-02,6.03603083e-04,1.12962782e-01,-2.95091942e-02,-1.62837543e-02,2.46435087e-02,-1.83540583e-02,1.00044101e-01,8.52038264e-02,7.75323762e-03,-1.53312308e-03,-3.31894875e-01,-3.64318416e-02,-1.32467002e-01,2.15812996e-02,1.11672089e-01,3.36922221e-02,6.23539016e-02,-1.04802009e-02,1.25539154e-02,5.79590388e-02,3.36495228e-02,-7.17377104e-03,8.02949518e-0…	-7.43274868e-01,-5.77486396e-01,-5.36376774e-01,-1.49382532e+00,-6.23546779e-01,-3.01482320e-01,-5.30599296e-01,3.52181315e-01,1.56915843e-01,-7.58559465e-01,-1.17889714e+00,-9.45179939e-01,-4.91988093e-01,-1.07267988e+00,-1.19357121e+00,-8.17857981e-01,-9.40654993e-01,-3.16442162e-01,-4.88283873e-01,-6.25110924e-01,-1.59370995e+00,-7.45834172e-01,-1.46346200e+00,2.62054298e-02,-1.03502703e+00,-1…	A	[1, 0, 1, 0, 1, 0, 1, 0]	Primary education
zy2157059nwrpr0x	-2.36995816e-02,-3.15103650e-01,4.21301611e-02,5.10369893e-04,1.11414418e-01,-2.85643302e-02,-1.75658800e-02,2.60001738e-02,-9.95598454e-03,9.98900533e-02,9.00360420e-02,6.50830241e-03,-1.33372040e-03,-3.33758116e-01,-3.37786712e-02,-1.29899770e-01,2.12001503e-02,1.15199015e-01,3.98287401e-02,6.03413135e-02,-8.67986120e-03,1.49165094e-02,5.39267100e-02,3.60239968e-02,-8.04236624e-03,8.18200409e-0…	-7.43274868e-01,-5.77486396e-01,-5.36376774e-01,-1.49382532e+00,-6.23546779e-01,-3.01482320e-01,-5.30599296e-01,3.52181315e-01,1.56915843e-01,-7.58559465e-01,-1.17889714e+00,-9.45179939e-01,-4.91988093e-01,-1.07267988e+00,-1.19357121e+00,-8.17857981e-01,-9.40654993e-01,-3.16442162e-01,-4.88283873e-01,-6.25110924e-01,-1.59370995e+00,-7.45834172e-01,-1.46346200e+00,2.62054298e-02,-1.03502703e+00,-1…	A	[1, 0, 1, 0, 1, 0, 1, 0]	Primary education
zy215734ttm5cv7a	-7.27531919e-03,-2.76341200e-01,5.79504520e-02,-3.18955407e-02,1.39911845e-01,-1.17956223e-02,-3.78754139e-02,2.53247432e-02,2.99687125e-02,1.00863293e-01,1.05366573e-01,-2.47567669e-02,1.53677408e-02,-3.20447385e-01,-3.68907563e-02,-1.52175695e-01,2.06449106e-02,1.21701986e-01,-1.92117393e-02,8.35137889e-02,-2.84280609e-02,-2.64787208e-03,5.78802489e-02,2.29094550e-02,1.68004036e-02,5.74627928e-…	-7.25243866e-01,-3.93568277e-01,-6.27106011e-01,-1.51814592e+00,-7.65627384e-01,-2.83053547e-01,-5.72004318e-01,4.10922080e-01,2.23905221e-01,-9.03490067e-01,-1.04850066e+00,-9.43428814e-01,-2.95821279e-01,-1.03074014e+00,-1.08484733e+00,-6.91391706e-01,-9.48261738e-01,-3.64361644e-01,-6.11292541e-01,-6.18894696e-01,-1.58458185e+00,-9.34438050e-01,-1.60185850e+00,4.79528494e-02,-1.03980172e+00,-1…	A	[1, 0, 1, 0, 1, 0, 1, 0]	Primary education
zy215743kmgqdhj9	-2.58843228e-03,-2.81131387e-01,6.38484657e-02,-2.57532708e-02,1.42680973e-01,-6.97209593e-03,-6.43887371e-02,2.26837732e-02,2.62535363e-02,1.11924790e-01,9.75363106e-02,-3.16965729e-02,5.79763018e-03,-3.36702675e-01,-3.65279801e-02,-1.40715808e-01,7.55764078e-03,1.20409764e-01,2.91751255e-03,8.21934715e-02,-2.61716656e-02,5.96010732e-03,5.99890873e-02,3.25736962e-02,4.42355778e-03,6.75440133e-02…	-5.98389268e-01,-4.07769829e-01,-7.23327935e-01,-1.59507430e+00,-7.83724010e-01,-1.96395993e-01,-6.18909299e-01,3.09071422e-01,9.28394794e-02,-8.94378603e-01,-1.04786575e+00,-8.10948968e-01,-4.57576483e-01,-1.04634225e+00,-1.08434784e+00,-7.31597304e-01,-9.33183134e-01,-2.68530667e-01,-5.39307296e-01,-5.51689148e-01,-1.64643872e+00,-8.77842307e-01,-1.54157043e+00,-4.07394171e-02,-1.08335614e+00,-…	A	[1, 0, 1, 0, 1, 0, 1, 0]	Primary education
zy234811sdpp3gub	1.29728373e-02,-2.76923239e-01,5.21492660e-02,-1.04420632e-02,1.12625957e-01,-2.70513222e-02,-4.61773612e-02,2.48426497e-02,-4.58235899e-03,8.33596736e-02,1.01069897e-01,-2.46603228e-02,6.60897791e-03,-2.88063437e-01,-5.53714857e-02,-1.41809791e-01,2.82835104e-02,1.30323604e-01,-4.12407611e-03,6.40803128e-02,-2.65750811e-02,-7.88950420e-04,4.99856099e-02,2.00631879e-02,-7.78901018e-03,4.72724214e…	-5.69859445e-01,-4.30785984e-01,-5.08346975e-01,-1.55548263e+00,-6.64245307e-01,-2.35608801e-01,-5.57994902e-01,3.87598842e-01,2.67361343e-01,-8.77701402e-01,-1.11754715e+00,-8.70028198e-01,-4.30790007e-01,-9.75555062e-01,-1.13025308e+00,-7.09111273e-01,-8.35448921e-01,-3.17229927e-01,-5.67905307e-01,-5.82283735e-01,-1.56084764e+00,-6.63926601e-01,-1.27749848e+00,1.99031621e-01,-9.32424128e-01,-1…	A	[1, 0, 0, 0, 1, 0, 1, 0]	Primary education
zy234826gp8mc28a	-1.42024159e-02,-3.62843156e-01,5.04454635e-02,6.99337013e-03,1.02781557e-01,-3.79950218e-02,-1.29806697e-02,3.44062001e-02,-2.54809670e-02,7.80079663e-02,1.07330903e-01,-1.76029354e-02,-2.91434512e-03,-2.83688992e-01,-4.42721695e-02,-1.23825982e-01,1.71600729e-02,1.37578934e-01,-1.62677430e-02,7.64720738e-02,-2.05089748e-02,4.47564060e-03,4.19203565e-02,4.71668318e-02,-1.55024221e-02,6.81609511e…	-8.14236701e-01,-5.43278575e-01,-4.91446078e-01,-1.49866867e+00,-6.38966143e-01,-2.89860278e-01,-5.51805973e-01,4.06824768e-01,2.68826544e-01,-8.77688646e-01,-1.06398308e+00,-9.06731129e-01,-3.33317101e-01,-9.71339583e-01,-1.13361192e+00,-7.23844290e-01,-8.34023952e-01,-2.36968145e-01,-5.20097554e-01,-6.56484485e-01,-1.64588881e+00,-8.59752536e-01,-1.43892670e+00,5.40209413e-02,-9.90007877e-01,-1…	A	[1, 0, 1, 0, 1, 0, 1, 0]	Primary education
zy235027tmqebaf3	-4.43145586e-03,-3.25054705e-01,6.01794720e-02,4.14356962e-03,1.06646791e-01,-2.85908636e-02,-3.68360505e-02,1.94365047e-02,5.83413290e-03,9.63192657e-02,1.06949970e-01,-4.05533314e-02,2.34622671e-03,-2.87538260e-01,-4.14758064e-02,-1.28528476e-01,1.87285095e-02,1.37780547e-01,-1.71886794e-02,7.30422810e-02,-3.19712758e-02,-6.74480945e-03,5.39640971e-02,3.05715352e-02,-1.62920989e-02,6.28316626e-…	-6.20950699e-01,-6.22512996e-01,-5.53492129e-01,-1.40830147e+00,-5.39907932e-01,-1.07969247e-01,-3.76373082e-01,1.27956316e-01,6.69164658e-02,-7.72295892e-01,-1.05333388e+00,-8.89991522e-01,-4.50250596e-01,-9.07182932e-01,-1.14735603e+00,-6.82894528e-01,-9.27459717e-01,-3.20436090e-01,-5.23843825e-01,-6.37159407e-01,-1.54363728e+00,-7.28039563e-01,-1.43242514e+00,3.86223383e-02,-9.82150257e-01,-1…	A	[1, 0, 1, 0, 1, 0, 1, 0]	Primary education
zy235038jpetrap0	-7.74005381e-03,-2.91825056e-01,6.41625524e-02,-9.55675915e-03,1.21820807e-01,-3.65671292e-02,-2.89517902e-02,1.14835883e-02,-3.52072949e-03,1.09528586e-01,1.15243070e-01,-2.71634609e-02,1.31649077e-02,-2.95387655e-01,-4.65311334e-02,-1.28045022e-01,2.76287906e-02,1.42050609e-01,-4.35715690e-02,7.47386366e-02,-3.28137428e-02,-7.42586143e-03,5.92148229e-02,3.11068296e-02,9.48490202e-03,5.34048267e…	-6.33945107e-01,-5.60833097e-01,-6.21227682e-01,-1.56526542e+00,-7.95735896e-01,-1.59469664e-01,-5.72868824e-01,5.03890157e-01,2.97276407e-01,-7.31137872e-01,-1.10016203e+00,-9.97937202e-01,-4.29912180e-01,-1.10415578e+00,-1.13796306e+00,-7.88703680e-01,-8.40333283e-01,-3.14181119e-01,-7.25830376e-01,-7.56455362e-01,-1.62968743e+00,-8.11329484e-01,-1.34532511e+00,1.27092779e-01,-9.55665410e-01,-1…	A	[1, 0, 1, 0, 1, 0, 1, 0]	Primary education
zy2350517wtk9p3n	-3.25658582e-02,-2.89829940e-01,5.69081977e-02,-5.11531951e-04,1.20290637e-01,-3.30692306e-02,-2.54545603e-02,3.83116826e-02,-4.43382673e-02,8.28576386e-02,1.11011960e-01,-2.96247676e-02,1.11425109e-02,-2.29662865e-01,-3.45591120e-02,-1.27862066e-01,2.61108186e-02,1.53042778e-01,-4.02786545e-02,7.20288754e-02,-2.96220519e-02,-1.44402841e-02,3.88629064e-02,2.49591209e-02,-1.35093722e-02,5.83000779…	-0.6787609,-0.48093158,-0.53313726,-1.4929793,-0.7314405,-0.26809227,-0.5318654,0.30591577,0.1260899,-0.7589913,-1.0438386,-0.92377645,-0.41786256,-0.9619756,-1.1088005,-0.7103725,-0.8817035,-0.22979207,-0.5738554,-0.60885555,-1.6375799,-0.78364396,-1.4295088,0.09646447,-1.00826,-1.3042324,-0.9710711,-1.2658927,-0.9808256,-0.58879024,-1.0422134,-0.85506266,-0.6279204,-0.52339756,-0.37985379,-0.62…	A	[1, 0, 1, 0, 1, 0, 1, 0]	Primary education
zy235135gjt1939b	-1.35304239e-02,-3.37561280e-01,6.23227023e-02,6.48126099e-03,1.16586789e-01,-2.60327943e-02,-3.80459577e-02,1.46205435e-02,-3.21801342e-02,9.93762389e-02,1.16281584e-01,-5.65769896e-02,1.76141202e-03,-2.81299710e-01,-4.41433489e-02,-1.11843243e-01,1.45979328e-02,1.41364008e-01,-3.63030583e-02,6.74357042e-02,-2.56898813e-02,-4.12679324e-03,5.01412526e-02,4.63577658e-02,-3.80041897e-02,7.13874996e…	-7.01790512e-01,-4.60094333e-01,-6.96501017e-01,-1.46237278e+00,-7.12617397e-01,-2.59385556e-01,-5.98058939e-01,3.76925081e-01,2.35117033e-01,-8.60611141e-01,-1.03196621e+00,-8.25426102e-01,-4.01199818e-01,-9.47545826e-01,-1.08883011e+00,-6.84746742e-01,-9.40446377e-01,-2.33448818e-01,-4.86375600e-01,-5.42225420e-01,-1.56901395e+00,-7.32029736e-01,-1.42572784e+00,5.37350774e-02,-9.79502380e-01,-1…	A	[1, 0, 1, 0, 1, 0, 1, 0]	Primary education
zy235148fvgs2vru	-2.93222349e-02,-3.07608694e-01,5.67107014e-02,3.54416989e-04,1.42152295e-01,-3.11476998e-02,-2.22254265e-02,1.56459212e-02,-2.19141431e-02,1.13534652e-01,1.08066782e-01,-6.51037768e-02,1.38867591e-02,-2.66122460e-01,-3.66612412e-02,-1.27584845e-01,1.72826275e-02,1.49538100e-01,-3.54304202e-02,6.93916231e-02,-3.30140106e-02,-4.15413966e-03,5.56778014e-02,3.89225110e-02,-9.34524555e-03,6.49663731e…	-9.39817727e-01,-6.17899954e-01,-6.29694164e-01,-1.52807820e+00,-6.52354538e-01,-2.15222433e-01,-4.98125881e-01,3.90662819e-01,2.40877509e-01,-7.57903636e-01,-1.06113327e+00,-8.19595635e-01,-3.64159614e-01,-9.71512616e-01,-1.10426188e+00,-7.25005925e-01,-8.27802479e-01,-2.05942109e-01,-4.20607924e-01,-5.14563620e-01,-1.58140182e+00,-7.17418015e-01,-1.41588783e+00,1.34280562e-01,-9.45899248e-01,-1…	A	[1, 0, 1, 0, 1, 0, 1, 0]	Primary education
zy235205fep5vtfq	-1.79749876e-02,-3.12793583e-01,6.22110963e-02,3.41961975e-03,1.14270404e-01,-1.94138084e-02,-4.48290147e-02,2.83784233e-02,7.73921236e-03,9.73715186e-02,9.66888964e-02,-3.31440493e-02,6.09316514e-04,-2.64756322e-01,-3.95368636e-02,-1.31443471e-01,2.06318516e-02,1.40310794e-01,-4.33995053e-02,7.70954862e-02,-2.65340265e-02,-1.06245447e-02,4.57579866e-02,3.12209185e-02,-9.20257159e-03,6.14561625e-…	-6.86783373e-01,-4.33307558e-01,-5.26224315e-01,-1.50175333e+00,-6.76383495e-01,-3.05880129e-01,-5.28641045e-01,3.48093718e-01,1.82111666e-01,-9.15752232e-01,-1.00508964e+00,-8.31686258e-01,-3.54335457e-01,-9.06313598e-01,-1.16123712e+00,-5.92349410e-01,-7.69827604e-01,-3.40378493e-01,-5.15515566e-01,-5.14966488e-01,-1.56945646e+00,-7.34134257e-01,-1.40360355e+00,1.10920705e-01,-9.63612556e-01,-1…	A	[1, 0, 1, 0, 1, 0, 1, 0]	Primary education
zy235219dt5qpnx7	-2.93067507e-02,-3.29394251e-01,5.01606651e-02,4.42837551e-03,1.12874553e-01,-3.28275785e-02,-2.87521444e-02,2.29588225e-02,-2.26991102e-02,1.10366479e-01,1.22265570e-01,-1.84281524e-02,-4.64605726e-03,-2.81288981e-01,-3.81375290e-02,-1.28920883e-01,1.61194094e-02,1.45694882e-01,-1.15768742e-02,6.85003847e-02,-2.47139893e-02,-3.74270184e-03,4.80026603e-02,3.16164792e-02,3.99333611e-03,6.78071678e…	-6.42640829e-01,-5.02816141e-01,-4.95569527e-01,-1.43312991e+00,-7.00713634e-01,-1.13354012e-01,-5.03628194e-01,4.10390884e-01,1.88488692e-01,-8.33096504e-01,-1.04507065e+00,-9.39196885e-01,-4.87816542e-01,-9.88781512e-01,-1.15656972e+00,-6.84978485e-01,-8.37413430e-01,-2.92497277e-01,-5.29155910e-01,-5.66618741e-01,-1.50013351e+00,-7.31839061e-01,-1.39747643e+00,1.57703504e-01,-9.89739180e-01,-1…	A	[1, 0, 1, 0, 1, 0, 1, 0]	Primary education
zy235231399u40cx	-2.76730061e-02,-3.23201001e-01,5.05046286e-02,-2.06671236e-03,1.07709400e-01,-2.75486372e-02,-2.11010762e-02,3.08175273e-02,-5.95383868e-02,8.79949033e-02,1.20017484e-01,-6.78227842e-03,7.60981301e-03,-2.83523738e-01,-4.82410751e-02,-1.32593662e-01,2.37818249e-02,1.34925410e-01,-1.25984037e-02,7.23233745e-02,-1.18036177e-02,2.47721444e-03,4.11091633e-02,4.14203405e-02,-3.26860289e-04,7.37406313e…	-0.7168064,-0.40966624,-0.5718404,-1.510637,-0.66958374,-0.23078632,-0.62099075,0.49913746,0.30052263,-0.7997604,-0.93405944,-0.8244815,-0.32629767,-1.0206916,-1.1093391,-0.6323923,-0.7321541,-0.14676279,-0.49045706,-0.5684072,-1.5977083,-0.59877896,-1.3862038,0.17601323,-0.99105537,-1.1757768,-0.884452,-1.2844284,-0.85562265,-0.40316147,-0.9949718,-0.914312,-0.57795924,-0.6101644,-0.41204548,-0.…	A	[1, 0, 1, 0, 1, 0, 1, 0]	Primary education
zy11363195jtvy1b	-1.62781198e-02,-2.52243847e-01,5.49505465e-02,-2.84714699e-02,1.30843893e-01,-6.60018343e-03,-3.54966260e-02,1.81147847e-02,2.28100307e-02,1.07043147e-01,1.17458940e-01,-2.72575393e-02,1.55568291e-02,-3.35590661e-01,-2.14310065e-02,-1.48549527e-01,1.84513852e-02,1.22769013e-01,1.05743278e-02,6.79546744e-02,-2.51985900e-02,-5.59937162e-03,6.11542575e-02,2.94978153e-02,-9.91351064e-03,5.74221238e-…	-7.01297045e-01,-3.26012135e-01,-7.10387647e-01,-1.59348965e+00,-7.42857635e-01,-2.07627296e-01,-5.56968272e-01,3.34637284e-01,1.17969938e-01,-9.07864571e-01,-9.97167528e-01,-9.30756867e-01,-3.51481169e-01,-9.84028041e-01,-9.99574125e-01,-6.46210849e-01,-1.00469983e+00,-2.78800011e-01,-5.60598433e-01,-5.26863158e-01,-1.52824152e+00,-8.51341546e-01,-1.58995283e+00,-6.84655532e-02,-1.05083454e+00,-…	A	[1, 0, 1, 0, 1, 0, 1, 0]	Primary education
zy113641frwh6kwr	-1.35076586e-02,-3.05234373e-01,5.43565974e-02,4.25551180e-03,1.12227604e-01,-2.31704339e-02,-1.80677474e-02,2.17478313e-02,3.90369669e-02,1.10977232e-01,1.27828971e-01,-1.92919951e-02,-2.58421563e-02,-3.58458936e-01,-2.45806724e-02,-1.33089617e-01,2.14494951e-02,1.14398628e-01,3.38973068e-02,7.00920522e-02,-2.94103622e-02,1.90249830e-02,4.56634574e-02,4.26583439e-02,-2.87438929e-02,8.46317336e-0…	-6.33007407e-01,-4.45345402e-01,-5.98555863e-01,-1.47028911e+00,-6.94300711e-01,-2.02074528e-01,-5.49901903e-01,3.02862167e-01,-3.57456207e-02,-8.40445399e-01,-9.58894253e-01,-9.27746296e-01,-3.78145933e-01,-9.74902034e-01,-1.08111298e+00,-6.57163620e-01,-9.87270474e-01,-2.32044220e-01,-5.37503362e-01,-5.12082279e-01,-1.56056905e+00,-8.52335393e-01,-1.46825886e+00,-9.86292362e-02,-1.05174017e+00,…	A	[1, 0, 1, 0, 1, 0, 1, 0]	Primary education
zy124044k3b3cdgh	-1.95477419e-02,-2.96772540e-01,5.10117225e-02,-5.78933768e-03,1.21130869e-01,-2.24089622e-02,-4.83990870e-02,1.49726383e-02,2.13271640e-02,1.11089602e-01,1.10153161e-01,-8.87401309e-03,2.33886056e-02,-3.21625113e-01,-2.48105843e-02,-1.15019724e-01,2.71394365e-02,1.31941766e-01,-3.47670540e-02,7.19009936e-02,-2.90824864e-02,-8.87853652e-03,5.17441370e-02,2.55722962e-02,-3.78377549e-03,5.21820262e…	-7.52628028e-01,-4.95218307e-01,-5.79341769e-01,-1.47541237e+00,-6.57432556e-01,-2.10896879e-01,-6.00255609e-01,4.63979363e-01,2.54618883e-01,-8.07547331e-01,-1.14205623e+00,-8.99354219e-01,-3.96719337e-01,-1.08867729e+00,-1.09830427e+00,-7.65357971e-01,-8.75612438e-01,-3.41652811e-01,-6.14861965e-01,-6.99313760e-01,-1.60671830e+00,-7.22647905e-01,-1.31826830e+00,5.16567826e-02,-1.03870022e+00,-1…	A	[1, 0, 1, 0, 1, 0, 1, 0]	Primary education
zy223349k3mcm3qy	-1.98378377e-02,-3.43305945e-01,4.58956510e-02,-6.24150177e-03,1.05038457e-01,-2.96466947e-02,-3.54527570e-02,3.99001688e-02,-5.03130369e-02,9.72740501e-02,1.03371993e-01,3.58202076e-03,2.00318522e-03,-2.72954375e-01,-4.69164290e-02,-1.38632745e-01,2.41625868e-02,1.02842599e-01,3.73113826e-02,5.85896000e-02,-8.97687860e-03,-2.29536719e-03,4.79382649e-02,2.82021929e-02,-9.59592965e-03,6.24821559e-…	-7.58512020e-01,-4.99466419e-01,-6.07228220e-01,-1.60874379e+00,-6.98549628e-01,-1.87483549e-01,-5.41470826e-01,4.61673617e-01,3.52962077e-01,-7.60379195e-01,-1.06982815e+00,-8.67591858e-01,-3.32103133e-01,-9.08286452e-01,-1.18133187e+00,-6.95709169e-01,-8.72116923e-01,-2.82664180e-01,-5.25066018e-01,-5.81328869e-01,-1.67837191e+00,-7.12360620e-01,-1.45718408e+00,2.17608556e-01,-9.04311657e-01,-1…	A	[1, 0, 1, 0, 1, 0, 1, 0]	Primary education
zy153304vp0ystkw	-6.46939082e-03,-2.85565317e-01,6.75984323e-02,-3.55897960e-03,1.00440264e-01,-1.31578883e-02,-9.15937126e-02,3.26677337e-02,-1.52482400e-02,9.14070457e-02,1.03820026e-01,-2.66913399e-02,-5.67622343e-03,-2.91441828e-01,-2.04799362e-02,-1.33857965e-01,2.31624618e-02,1.23866931e-01,-1.78970769e-03,7.32079893e-02,-2.28770562e-02,-5.47959097e-03,4.93541621e-02,2.58307643e-02,-2.04333477e-02,7.0821553…	-6.15535259e-01,-5.05340219e-01,-6.00876927e-01,-1.56830060e+00,-7.84314990e-01,-1.39568925e-01,-5.24244487e-01,4.36217517e-01,2.49922454e-01,-8.97667527e-01,-1.06701946e+00,-9.31583643e-01,-4.25294638e-01,-1.09298122e+00,-1.18388128e+00,-6.76752925e-01,-9.61041927e-01,-4.39259470e-01,-6.40883446e-01,-6.80172741e-01,-1.67392492e+00,-7.86112666e-01,-1.48443508e+00,3.72678041e-03,-8.65634084e-01,-1…	A	[1, 0, 1, 0, 1, 0, 1, 0]	Primary education
zy153330x6u8b96j	-1.20512377e-02,-3.13163579e-01,4.21501771e-02,6.17595203e-03,1.24628067e-01,-1.23708323e-02,-4.89517674e-02,2.92810909e-02,7.08504301e-03,1.00888222e-01,9.24849957e-02,-1.89321805e-02,-1.96755584e-03,-2.93401659e-01,-3.96341458e-02,-1.37195215e-01,2.63243429e-02,1.09938525e-01,3.30607891e-02,7.27141201e-02,-3.20719033e-02,6.84120972e-03,4.60893884e-02,2.88585089e-02,-1.32918712e-02,6.38244823e-0…	-6.34659767e-01,-4.83678132e-01,-5.78083873e-01,-1.56447744e+00,-8.00258994e-01,-1.75135911e-01,-5.31503379e-01,4.85843658e-01,2.68961191e-01,-8.75348866e-01,-1.07303834e+00,-9.25775766e-01,-3.69008303e-01,-1.06184947e+00,-1.18527651e+00,-6.25981212e-01,-9.28165317e-01,-4.44077998e-01,-6.68997884e-01,-7.02772677e-01,-1.67389846e+00,-7.96857357e-01,-1.45890892e+00,5.92239499e-02,-8.46135378e-01,-1…	A	[1, 0, 1, 0, 1, 0, 1, 0]	Primary education
zy153652yhjw88j9	-1.51184248e-02,-2.43539199e-01,5.90198822e-02,-1.50709199e-02,1.27821326e-01,-1.37515590e-02,-5.76978736e-02,2.59235594e-02,4.08643112e-03,9.96136442e-02,9.12712514e-02,-1.28928423e-02,7.85493478e-03,-3.33632767e-01,-5.49711436e-02,-1.40771389e-01,2.67230738e-02,1.16356850e-01,5.06656542e-02,6.66239634e-02,-9.62642208e-03,8.73636268e-03,5.78129776e-02,2.02590432e-02,-3.07507324e-03,6.09736070e-0…	-6.15535259e-01,-5.05340219e-01,-6.00876927e-01,-1.56830060e+00,-7.84314990e-01,-1.39568925e-01,-5.24244487e-01,4.36217517e-01,2.49922454e-01,-8.97667527e-01,-1.06701946e+00,-9.31583643e-01,-4.25294638e-01,-1.09298122e+00,-1.18388128e+00,-6.76752925e-01,-9.61041927e-01,-4.39259470e-01,-6.40883446e-01,-6.80172741e-01,-1.67392492e+00,-7.86112666e-01,-1.48443508e+00,3.72678041e-03,-8.65634084e-01,-1…	A	[1, 0, 1, 0, 1, 0, 1, 0]	Primary education
zy153705deu18af4	-1.51184248e-02,-2.43539199e-01,5.90198822e-02,-1.50709199e-02,1.27821326e-01,-1.37515590e-02,-5.76978736e-02,2.59235594e-02,4.08643112e-03,9.96136442e-02,9.12712514e-02,-1.28928423e-02,7.85493478e-03,-3.33632767e-01,-5.49711436e-02,-1.40771389e-01,2.67230738e-02,1.16356850e-01,5.06656542e-02,6.66239634e-02,-9.62642208e-03,8.73636268e-03,5.78129776e-02,2.02590432e-02,-3.07507324e-03,6.09736070e-0…	-6.15535259e-01,-5.05340219e-01,-6.00876927e-01,-1.56830060e+00,-7.84314990e-01,-1.39568925e-01,-5.24244487e-01,4.36217517e-01,2.49922454e-01,-8.97667527e-01,-1.06701946e+00,-9.31583643e-01,-4.25294638e-01,-1.09298122e+00,-1.18388128e+00,-6.76752925e-01,-9.61041927e-01,-4.39259470e-01,-6.40883446e-01,-6.80172741e-01,-1.67392492e+00,-7.86112666e-01,-1.48443508e+00,3.72678041e-03,-8.65634084e-01,-1…	A	[1, 0, 1, 0, 1, 0, 1, 0]	Primary education
zy154105vmxe87br	3.92416725e-03,-2.47551918e-01,5.91150299e-02,2.75345007e-03,1.16242871e-01,-1.49113927e-02,-3.69284898e-02,2.05689687e-02,-1.10002840e-02,8.97729695e-02,1.10972188e-01,-3.56744342e-02,4.30315360e-03,-3.02052051e-01,-3.01856231e-02,-1.47829250e-01,3.45897190e-02,1.17925167e-01,1.70289855e-02,6.92723319e-02,-1.79581363e-02,-5.87891845e-04,5.42806163e-02,2.67798901e-02,-2.76705623e-02,7.24906847e-0…	-6.15535259e-01,-5.05340219e-01,-6.00876927e-01,-1.56830060e+00,-7.84314990e-01,-1.39568925e-01,-5.24244487e-01,4.36217517e-01,2.49922454e-01,-8.97667527e-01,-1.06701946e+00,-9.31583643e-01,-4.25294638e-01,-1.09298122e+00,-1.18388128e+00,-6.76752925e-01,-9.61041927e-01,-4.39259470e-01,-6.40883446e-01,-6.80172741e-01,-1.67392492e+00,-7.86112666e-01,-1.48443508e+00,3.72678041e-03,-8.65634084e-01,-1…	A	[1, 0, 1, 0, 1, 0, 1, 0]	Primary education
zy154118u5j7hegt	-1.06689129e-02,-3.21991324e-01,6.61664009e-02,-1.50929494e-02,1.30332991e-01,-2.34524421e-02,-3.59423682e-02,1.08657107e-02,4.70024422e-02,1.07542112e-01,1.12580582e-01,-4.98680733e-02,-2.12664343e-03,-3.37013036e-01,-3.16265076e-02,-1.29643172e-01,2.16742065e-02,1.39387503e-01,-2.01529562e-02,7.74646476e-02,-2.97727361e-02,-1.67772407e-03,5.86435013e-02,3.48588750e-02,-1.53575242e-02,6.39136508…	-6.62463903e-01,-4.96575356e-01,-6.31216049e-01,-1.50860977e+00,-7.04743326e-01,-2.14647934e-01,-5.86604178e-01,3.90809774e-01,2.57221848e-01,-1.02275646e+00,-1.02244723e+00,-8.16119194e-01,-3.78435701e-01,-9.88138497e-01,-1.02420998e+00,-6.06222749e-01,-9.33611929e-01,-4.13070083e-01,-5.30285120e-01,-6.85448349e-01,-1.64782286e+00,-7.39969492e-01,-1.42803383e+00,4.70757782e-02,-9.87652540e-01,-1…	A	[1, 0, 1, 0, 1, 0, 1, 0]	Primary education
zy154907x0k20rgu	-1.65231116e-02,-3.45122576e-01,5.82517758e-02,-2.16355920e-02,9.80467573e-02,-2.27749087e-02,-4.80509251e-02,3.03381607e-02,3.54974344e-02,1.11216880e-01,1.04152992e-01,-1.74923241e-02,-7.50012230e-03,-2.94736326e-01,-3.53367329e-02,-1.43629327e-01,2.12063584e-02,1.27970785e-01,2.73915641e-02,6.23048246e-02,-3.11041884e-02,-2.70946813e-03,4.84308526e-02,3.36661264e-02,-3.60857230e-03,5.22571504e…	-6.15535259e-01,-5.05340219e-01,-6.00876927e-01,-1.56830060e+00,-7.84314990e-01,-1.39568925e-01,-5.24244487e-01,4.36217517e-01,2.49922454e-01,-8.97667527e-01,-1.06701946e+00,-9.31583643e-01,-4.25294638e-01,-1.09298122e+00,-1.18388128e+00,-6.76752925e-01,-9.61041927e-01,-4.39259470e-01,-6.40883446e-01,-6.80172741e-01,-1.67392492e+00,-7.86112666e-01,-1.48443508e+00,3.72678041e-03,-8.65634084e-01,-1…	A	[1, 0, 1, 0, 1, 0, 1, 0]	Primary education
zy154937c3x8f66h	-6.66962052e-03,-3.51603836e-01,5.94058037e-02,-8.51198006e-03,1.22920796e-01,-6.96939649e-03,-5.35365567e-02,1.36220222e-02,4.44298014e-02,9.67030823e-02,1.08420298e-01,-4.40045707e-02,-5.15695289e-03,-3.31340492e-01,-1.42885856e-02,-1.18850715e-01,2.54395381e-02,1.14780053e-01,-7.55804265e-03,6.73024654e-02,-3.80434543e-02,2.42381939e-04,5.16478606e-02,3.14810947e-02,-1.17089702e-02,5.65717444e…	-6.15535259e-01,-5.05340219e-01,-6.00876927e-01,-1.56830060e+00,-7.84314990e-01,-1.39568925e-01,-5.24244487e-01,4.36217517e-01,2.49922454e-01,-8.97667527e-01,-1.06701946e+00,-9.31583643e-01,-4.25294638e-01,-1.09298122e+00,-1.18388128e+00,-6.76752925e-01,-9.61041927e-01,-4.39259470e-01,-6.40883446e-01,-6.80172741e-01,-1.67392492e+00,-7.86112666e-01,-1.48443508e+00,3.72678041e-03,-8.65634084e-01,-1…	A	[1, 0, 1, 0, 1, 0, 1, 0]	Primary education
zy155019kh1s7wjw	-7.61193316e-03,-2.75433302e-01,5.58173098e-02,-2.34142710e-02,1.32304817e-01,-1.54808015e-02,-5.11733480e-02,2.69487984e-02,2.19551604e-02,9.99050587e-02,1.01598158e-01,-2.48629600e-02,1.11095272e-02,-3.06096911e-01,-3.67617533e-02,-1.54069290e-01,2.00369731e-02,1.24843955e-01,-1.41272079e-02,8.03617239e-02,-2.74892673e-02,-4.42147441e-03,5.63641563e-02,2.24207155e-02,1.09016839e-02,5.39551005e-…	-6.15535259e-01,-5.05340219e-01,-6.00876927e-01,-1.56830060e+00,-7.84314990e-01,-1.39568925e-01,-5.24244487e-01,4.36217517e-01,2.49922454e-01,-8.97667527e-01,-1.06701946e+00,-9.31583643e-01,-4.25294638e-01,-1.09298122e+00,-1.18388128e+00,-6.76752925e-01,-9.61041927e-01,-4.39259470e-01,-6.40883446e-01,-6.80172741e-01,-1.67392492e+00,-7.86112666e-01,-1.48443508e+00,3.72678041e-03,-8.65634084e-01,-1…	A	[1, 0, 1, 1, 1, 0, 1, 0]	Primary education
zy215410esavfmua	-8.25737603e-03,-3.45290035e-01,4.87126037e-02,7.19500985e-03,1.15766667e-01,-3.22092175e-02,-4.73045819e-02,1.26962867e-02,-1.00556388e-02,1.13482848e-01,9.84309688e-02,-5.78516163e-03,-7.82697834e-03,-3.24479789e-01,-2.52900310e-02,-1.48741454e-01,2.57655401e-02,1.32908076e-01,1.28027163e-02,7.36522377e-02,-2.11789645e-02,3.83774168e-03,5.00978008e-02,2.12771185e-02,-9.38752294e-03,7.41084665e-…	-7.79995859e-01,-4.80793655e-01,-6.06166244e-01,-1.47130072e+00,-5.99115551e-01,-2.49123603e-01,-4.69361454e-01,4.75312114e-01,1.81261063e-01,-8.56669545e-01,-1.05831337e+00,-8.32336664e-01,-3.56234670e-01,-9.28798974e-01,-1.10793304e+00,-6.29956841e-01,-8.10421526e-01,-3.24189037e-01,-4.83828247e-01,-5.48275769e-01,-1.61667991e+00,-8.04521084e-01,-1.47062445e+00,9.74597931e-02,-9.53285813e-01,-1…	A	[1, 0, 1, 0, 1, 0, 1, 0]	Primary education
zy2155247vnsnrbg	-4.35558194e-03,-2.97974199e-01,6.43581972e-02,-2.78944485e-02,1.45748064e-01,-2.51357611e-02,-4.65925597e-02,1.55000947e-02,4.89767157e-02,1.16946116e-01,1.22745916e-01,-5.24943396e-02,1.04784984e-02,-3.31825048e-01,-3.31425071e-02,-1.47911921e-01,1.66768320e-02,1.31926179e-01,-2.45551858e-02,8.36663246e-02,-2.84899250e-02,-4.66684066e-03,6.31027818e-02,1.94775760e-02,-5.52780367e-03,3.96115035e…	-0.693837,-0.53577465,-0.5370042,-1.5667568,-0.7264465,-0.13962336,-0.5441713,0.49475914,0.29248053,-0.8599691,-1.0624857,-0.9822537,-0.44262323,-1.0561402,-1.1943367,-0.7511634,-0.94256234,-0.33951548,-0.6638326,-0.6240475,-1.6214845,-0.8413466,-1.443873,0.07535031,-0.99853915,-1.2368232,-0.8106738,-1.1401141,-0.95319545,-0.40747592,-0.87060934,-0.7728244,-0.47208592,-0.5911285,-0.4300558,-0.516…	A	[1, 0, 1, 0, 1, 0, 1, 0]	Primary education
zy215815ahgsj5jh	-5.44483121e-03,-2.22858191e-01,5.91268130e-02,-4.95610433e-03,1.14277489e-01,-2.19761021e-02,-2.93970089e-02,1.76560879e-02,-1.74528826e-02,1.10941783e-01,1.03401743e-01,-1.73007809e-02,1.65848732e-02,-3.24221283e-01,-3.53844883e-03,-1.45207316e-01,2.60840915e-02,1.50030434e-01,-1.75826550e-02,7.18118399e-02,-2.29607131e-02,-1.63567215e-02,5.63737601e-02,2.36553736e-02,-1.54407704e-02,6.03309348…	-6.72681093e-01,-4.81649280e-01,-5.18624723e-01,-1.52331519e+00,-8.19695055e-01,-3.47286820e-01,-7.48584688e-01,5.15497565e-01,2.85698473e-01,-8.16994965e-01,-9.55263317e-01,-8.79551709e-01,-2.10399851e-01,-9.33586121e-01,-1.11397517e+00,-6.76139116e-01,-7.92462111e-01,-3.48640472e-01,-6.15684986e-01,-5.71310520e-01,-1.66053879e+00,-6.75916553e-01,-1.52739382e+00,1.72298819e-01,-1.05639374e+00,-1…	A	[1, 0, 1, 0, 1, 0, 1, 0]	Primary education
zy224458ncxmw717	-4.59218118e-03,-3.42503488e-01,5.63984215e-02,9.74588096e-03,1.12222776e-01,-3.82289775e-02,-4.85509820e-02,4.07732204e-02,-4.13444713e-02,7.03320503e-02,6.51709288e-02,-6.91918097e-03,7.60428235e-03,-2.51419812e-01,-6.32709265e-02,-1.31805077e-01,2.48381570e-02,1.30604088e-01,-1.16862953e-02,6.85858056e-02,-1.38304643e-02,-1.65014416e-02,5.78270368e-02,2.77368799e-02,-2.37315781e-02,5.74062131e…	-0.79754317,-0.49960878,-0.5495802,-1.6780944,-0.7405349,-0.31950676,-0.6756624,0.4840023,0.3248306,-0.75924677,-1.0710461,-0.918326,-0.36126375,-0.96860224,-1.1965017,-0.651255,-0.89200026,-0.3420818,-0.65441144,-0.644063,-1.6314607,-0.8596724,-1.5268729,0.05319339,-1.1438501,-1.2917387,-0.9273946,-1.2652817,-0.9707456,-0.41162086,-0.926635,-0.8556551,-0.5989276,-0.53398836,-0.4026479,-0.5319527…	A	[0, 0, 1, 1, 0, 0, 0, 0]	Primary education
zy112956w6bn0vmt	-1.42244250e-03,-3.08160424e-01,4.79344204e-02,5.92255546e-03,1.18837364e-01,-3.19731012e-02,-5.23126647e-02,3.37631479e-02,-3.55626643e-02,9.71116871e-02,1.23086445e-01,-7.13770837e-03,1.35908951e-03,-2.54631817e-01,-4.67304885e-02,-1.23936035e-01,2.78196894e-02,1.18794106e-01,-2.74910219e-02,7.54386634e-02,-1.38794966e-02,-1.26530044e-02,4.67083678e-02,2.61726789e-02,-4.41544224e-03,6.18167222e…	-6.89554751e-01,-5.31009674e-01,-5.92207432e-01,-1.55549300e+00,-6.77938879e-01,-1.49732441e-01,-5.13157964e-01,3.57694149e-01,2.18033075e-01,-7.97508657e-01,-1.02368796e+00,-8.42906237e-01,-3.47614318e-01,-9.35201228e-01,-9.98697281e-01,-7.12297320e-01,-8.02933812e-01,-3.02077025e-01,-5.01007736e-01,-6.32675052e-01,-1.47694898e+00,-7.36431003e-01,-1.36106706e+00,1.65825069e-01,-9.20219779e-01,-1…	A	[1, 0, 1, 0, 1, 0, 1, 0]	Primary education
zy2143011tw7ray7	-3.74791818e-03,-3.29589963e-01,6.22480437e-02,-1.91730931e-02,1.29965708e-01,-2.42091045e-02,-2.43957639e-02,2.58881040e-02,5.25975712e-02,9.39876437e-02,1.34418249e-01,-4.42453921e-02,1.69275403e-02,-3.06404293e-01,-3.77779268e-02,-1.31672487e-01,7.96862319e-03,1.39442354e-01,-5.81330918e-02,7.15370178e-02,-4.05549780e-02,-1.00200400e-02,5.08160144e-02,2.37362683e-02,1.11301290e-02,2.95367707e-…	-7.54158676e-01,-5.22821426e-01,-6.06064200e-01,-1.64132071e+00,-8.29012752e-01,-3.27614099e-01,-6.31469965e-01,3.82393062e-01,1.93977386e-01,-8.78128648e-01,-1.08331180e+00,-9.11794126e-01,-5.22895038e-01,-1.03064227e+00,-1.23337317e+00,-7.22011268e-01,-7.68868327e-01,-3.99021059e-01,-5.82175076e-01,-6.30302429e-01,-1.62368274e+00,-8.38531554e-01,-1.46041715e+00,1.22350752e-02,-1.07973063e+00,-1…	A	[1, 0, 1, 0, 1, 0, 1, 0]	Primary education
zy221603fnbgxn41	-2.01047920e-02,-3.30521673e-01,4.63739634e-02,4.00488731e-03,1.24286056e-01,-4.14536409e-02,-2.90380474e-02,4.51374203e-02,-2.18733884e-02,8.05732608e-02,8.17269236e-02,-3.46658155e-02,8.53462331e-03,-2.62012839e-01,-5.94734177e-02,-1.39756009e-01,1.63931493e-02,1.22224331e-01,-2.29937825e-02,6.96163476e-02,-1.84564143e-02,-2.60678697e-02,6.16295114e-02,2.88045518e-02,-7.75889680e-03,4.83496450e…	-5.38572729e-01,-5.28936267e-01,-5.07541716e-01,-1.45019531e+00,-6.69797838e-01,-1.69042870e-01,-5.30823171e-01,4.20017272e-01,3.10662478e-01,-7.38470376e-01,-9.68659401e-01,-7.68875122e-01,-3.35162401e-01,-9.51847553e-01,-1.12899816e+00,-5.86468160e-01,-7.77011335e-01,-2.57416159e-01,-4.87666219e-01,-5.35836756e-01,-1.52275789e+00,-7.03301191e-01,-1.36222887e+00,1.11457340e-01,-9.35656726e-01,-1…	A	[0, 0, 1, 1, 0, 0, 1, 0]	Primary education
zy2216205argud0s	-2.12611407e-02,-3.58102739e-01,4.54266854e-02,3.17003857e-03,1.28086209e-01,-4.23135012e-02,-2.24120785e-02,3.87761742e-02,-3.10212988e-02,8.82515386e-02,7.97390491e-02,-4.30472419e-02,1.02102067e-02,-2.57912338e-01,-6.79665208e-02,-1.44418359e-01,1.68680623e-02,1.25371411e-01,-1.97279248e-02,6.97386116e-02,-1.94518324e-02,-2.28171479e-02,6.58459663e-02,2.93543376e-02,-2.13645026e-03,4.98424247e…	-7.16275632e-01,-5.28216481e-01,-6.19155288e-01,-1.43795347e+00,-6.49226546e-01,-2.14920878e-01,-5.56495309e-01,4.78424519e-01,2.78485179e-01,-8.18952918e-01,-9.77582991e-01,-9.45805311e-01,-3.58378947e-01,-8.67752790e-01,-1.06010473e+00,-6.01504683e-01,-8.78803670e-01,-2.56405562e-01,-4.63573575e-01,-5.43103933e-01,-1.51203763e+00,-7.27166772e-01,-1.43798757e+00,2.10892558e-01,-9.98387039e-01,-1…	A	[0, 0, 1, 1, 0, 0, 1, 0]	Primary education
zy0953556d0cu4h2	-9.86724067e-03,-3.20842743e-01,5.04837781e-02,4.56750905e-03,9.89324972e-02,-3.16437781e-02,-5.54925352e-02,3.22413892e-02,1.56067116e-02,9.62497443e-02,1.14550821e-01,-9.81293060e-03,-9.51716769e-03,-3.09119880e-01,-3.28975096e-02,-1.48551106e-01,2.63652951e-02,1.35543942e-01,-2.19337991e-03,6.70950562e-02,-2.03285888e-02,-5.71023673e-03,4.90038991e-02,2.44713649e-02,-1.23823453e-02,7.26931393e…	-6.65565133e-01,-4.88910884e-01,-5.49350798e-01,-1.51991606e+00,-6.69486761e-01,-1.82189465e-01,-4.83961403e-01,4.62750822e-01,3.10234666e-01,-7.87395477e-01,-1.12076950e+00,-9.71098840e-01,-3.95639896e-01,-9.70038533e-01,-1.13439465e+00,-7.00346768e-01,-8.17429960e-01,-2.74069697e-01,-5.94732463e-01,-5.89221478e-01,-1.58494627e+00,-7.25796640e-01,-1.46184719e+00,1.63704619e-01,-1.04349589e+00,-1…	A	[1, 0, 1, 0, 1, 0, 1, 0]	Primary education
zy202903xjpa3jkc	-3.87384593e-02,-3.09149027e-01,5.73375896e-02,-1.75644737e-02,1.14226565e-01,-2.56907307e-02,-2.86837202e-02,5.17456010e-02,3.43883634e-02,9.46255252e-02,9.14709419e-02,-6.60877954e-03,-1.46737294e-02,-2.89814681e-01,-5.55512309e-02,-1.25399947e-01,1.26664508e-02,9.98712778e-02,-8.34303722e-03,6.45537078e-02,-1.40892118e-02,4.06044442e-03,4.55052480e-02,2.87740380e-02,-3.95682380e-02,6.65805042e…	-7.50341415e-01,-6.58992290e-01,-5.63680530e-01,-1.42595363e+00,-6.70265794e-01,-9.31223482e-02,-5.36656141e-01,2.86945194e-01,1.97317317e-01,-7.99046695e-01,-9.65456665e-01,-8.40376556e-01,-4.21348870e-01,-9.56334591e-01,-1.07569289e+00,-6.29387319e-01,-9.07336235e-01,-2.01355651e-01,-4.68908370e-01,-5.07082880e-01,-1.49620748e+00,-6.58090591e-01,-1.28726482e+00,8.35093111e-02,-8.65569890e-01,-1…	A	[1, 1, 1, 0, 0, 0, 0, 0]	Primary education
zy2031549femctbj	-1.04004955e-02,-2.99024075e-01,7.02328011e-02,-1.11381318e-02,1.25254005e-01,-1.78659353e-02,-6.22332357e-02,3.68984863e-02,-4.14835438e-02,7.51642212e-02,1.04455493e-01,2.01225467e-02,1.84090063e-02,-2.85378903e-01,-4.60491776e-02,-1.18059613e-01,-1.42700667e-03,1.21044748e-01,-4.10229042e-02,7.42415339e-02,-1.42322313e-02,-8.02181754e-03,5.42278662e-02,3.46269719e-02,2.11332235e-02,4.65341769e…	-5.99475682e-01,-5.71300805e-01,-7.11635470e-01,-1.65570521e+00,-7.53931761e-01,-1.86559170e-01,-6.20597959e-01,4.47734237e-01,2.99223065e-01,-7.64869452e-01,-1.00455928e+00,-8.98718655e-01,-3.29305887e-01,-1.01410723e+00,-1.10931849e+00,-7.24008977e-01,-9.05191302e-01,-3.59442890e-01,-5.51202595e-01,-6.10343039e-01,-1.63811171e+00,-8.32580447e-01,-1.38808751e+00,9.23873410e-02,-9.50038433e-01,-1…	A	[1, 1, 1, 1, 1, 0, 1, 0]	Primary education
zy230700hxjvqxhk	-2.19509434e-02,-3.39576900e-01,6.08995929e-02,-8.62828363e-03,1.08481571e-01,-3.53991948e-02,-3.11301854e-02,3.25640440e-02,8.37854692e-04,9.10414159e-02,9.91484672e-02,-1.64066218e-02,1.59684708e-03,-2.85847574e-01,-5.40938079e-02,-1.38695776e-01,1.53447874e-02,1.18113726e-01,-4.93154451e-02,7.20997751e-02,-3.81916240e-02,-1.25273112e-02,5.17327227e-02,3.92084420e-02,-1.82350967e-02,4.19731587e…	-6.95217133e-01,-5.22120953e-01,-5.31755030e-01,-1.48012114e+00,-6.80867970e-01,-1.64193377e-01,-5.70399344e-01,4.37118262e-01,2.84240216e-01,-8.48390579e-01,-1.01577723e+00,-8.19368601e-01,-3.25994074e-01,-9.29144621e-01,-1.12011266e+00,-6.81631625e-01,-8.13407958e-01,-3.23004097e-01,-4.93590683e-01,-5.40052593e-01,-1.49304450e+00,-6.74773216e-01,-1.29004419e+00,6.72365502e-02,-9.24876511e-01,-1…	A	[1, 1, 1, 1, 1, 0, 1, 0]	Primary education
zy140140n3j2fmda	-2.05664188e-02,-2.83337295e-01,5.79343252e-02,1.32128806e-03,1.12773933e-01,-3.16013210e-02,-4.23939265e-02,4.29485291e-02,-1.28086247e-02,7.17571080e-02,1.10458367e-01,-4.37609293e-03,1.11453757e-02,-2.51954019e-01,-4.38174456e-02,-1.32602200e-01,6.41400320e-03,1.20076366e-01,-2.74008438e-02,6.91893324e-02,-2.74974257e-02,-1.61142796e-02,5.13897538e-02,2.94204019e-02,-3.35675804e-03,3.59852910e…	-6.46160126e-01,-5.00588894e-01,-5.86377263e-01,-1.45291615e+00,-6.69587135e-01,-1.06133580e-01,-4.21967983e-01,4.76121604e-01,2.78224140e-01,-6.95334435e-01,-8.95919263e-01,-7.60997176e-01,-3.43953073e-01,-8.19928706e-01,-9.85965252e-01,-6.24503553e-01,-1.00226116e+00,-2.33805239e-01,-5.10964274e-01,-6.42080426e-01,-1.49862194e+00,-8.15775752e-01,-1.23262358e+00,2.54624188e-01,-9.06430840e-01,-1…	A	[0, 0, 1, 0, 0, 0, 1, 0]	Primary education
zy221615fxc70fmd	-4.27529365e-02,-3.57939363e-01,5.88791333e-02,-8.68803728e-03,1.21857643e-01,-1.68094132e-02,-3.73067036e-02,3.77667099e-02,-6.38076663e-02,1.07210979e-01,7.72557855e-02,3.25206388e-03,-8.84617958e-03,-2.50321180e-01,-4.93009500e-02,-1.19785167e-01,1.67720392e-02,1.14804298e-01,4.32038121e-02,7.72923827e-02,-6.10976014e-03,-1.23415552e-02,5.01159132e-02,2.71433089e-02,-1.93320960e-02,6.89981282e…	-6.82449400e-01,-4.72499579e-01,-5.65846026e-01,-1.47051084e+00,-6.85415089e-01,-2.07546145e-01,-5.85964024e-01,4.10822898e-01,2.38680258e-01,-8.49169075e-01,-1.00004923e+00,-8.64733756e-01,-3.29246193e-01,-9.10327077e-01,-1.09070337e+00,-6.52541578e-01,-7.47541964e-01,-2.48651773e-01,-4.71853405e-01,-6.02905691e-01,-1.55595851e+00,-6.92788959e-01,-1.38470006e+00,6.65746406e-02,-9.53917623e-01,-1…	A	[0, 0, 1, 1, 0, 0, 1, 0]	Primary education
zy082202kba35uam	-2.80799046e-02,-2.95074761e-01,4.89426702e-02,-1.55729614e-02,1.28587276e-01,-1.27279069e-02,-3.34448144e-02,3.12936418e-02,7.70760281e-03,1.06446624e-01,1.23151988e-01,-2.58348584e-02,-2.08425312e-03,-2.81409621e-01,-2.59810835e-02,-1.42459556e-01,6.27463683e-03,1.23666689e-01,-2.83419490e-02,6.41568974e-02,-2.76810434e-02,-2.07871012e-03,5.42116649e-02,3.52140665e-02,-1.89458728e-02,4.94172163…	-6.63092554e-01,-4.17977273e-01,-4.94705528e-01,-1.56320071e+00,-7.44194090e-01,-2.94547141e-01,-6.26545548e-01,4.07522857e-01,3.05587411e-01,-7.93623507e-01,-9.44263339e-01,-8.27720046e-01,-3.89848351e-01,-8.79611373e-01,-1.23399949e+00,-7.22667336e-01,-8.29942405e-01,-3.17275494e-01,-5.41035116e-01,-5.84465504e-01,-1.50469375e+00,-7.13664532e-01,-1.31788468e+00,1.00932956e-01,-9.84953642e-01,-1…	A	[0, 0, 1, 1, 0, 0, 1, 0]	Primary education
zy1432423516ktat	-3.33388112e-02,-3.45618784e-01,5.18445596e-02,-9.47725493e-03,1.02655642e-01,-2.92336829e-02,-1.50572229e-02,4.64629531e-02,-1.88301981e-03,1.08149856e-01,8.57035816e-02,4.69395611e-03,-7.71906227e-03,-2.81426370e-01,-4.94051389e-02,-1.51278213e-01,1.09903608e-02,1.09928615e-01,4.26492002e-03,7.65839815e-02,-2.48971581e-02,2.02472880e-03,5.41318208e-02,2.24425904e-02,3.50534962e-03,6.32025078e-0…	-7.24751353e-01,-4.52276915e-01,-5.66806376e-01,-1.50997710e+00,-6.38347328e-01,-1.55178100e-01,-4.04640198e-01,5.79536796e-01,3.01557720e-01,-8.51148367e-01,-1.07153368e+00,-8.99438202e-01,-2.74258673e-01,-9.91356313e-01,-1.09404659e+00,-5.99072933e-01,-8.85007262e-01,-3.76059175e-01,-6.10725820e-01,-7.06094742e-01,-1.59434462e+00,-7.03402042e-01,-1.37260497e+00,2.89675802e-01,-9.38608408e-01,-1…	A	[0, 0, 1, 0, 1, 0, 0, 0]	Primary education
zy200923bfsc5b05	-3.53020430e-02,-3.47593158e-01,5.25697209e-02,3.86314257e-03,1.19027883e-01,-1.69262029e-02,-1.90295726e-02,2.08878219e-02,-7.16021731e-02,8.63264650e-02,1.08079866e-01,-1.51567385e-02,-2.79659079e-03,-2.27649525e-01,-5.32510728e-02,-1.24262914e-01,2.10441872e-02,1.26344398e-01,-4.64821756e-02,5.63108474e-02,-1.43220481e-02,-1.78207140e-02,4.50451300e-02,3.72505113e-02,-2.55273413e-02,5.32184765…	-7.50996292e-01,-5.19998908e-01,-6.28813684e-01,-1.54993951e+00,-7.02020109e-01,-2.88451612e-01,-6.25637650e-01,5.17297924e-01,2.87591279e-01,-8.68548095e-01,-1.16934180e+00,-9.31776404e-01,-5.09394407e-01,-1.09853542e+00,-1.27478576e+00,-7.24048913e-01,-8.05710614e-01,-3.47962290e-01,-5.67206860e-01,-6.93593502e-01,-1.72947228e+00,-8.35777164e-01,-1.55180991e+00,4.93893027e-02,-1.06901860e+00,-1…	A	[1, 0, 1, 0, 0, 0, 1, 0]	Primary education
zy191649bhxx27n2	-1.42046921e-02,-3.36820334e-01,6.16949499e-02,-2.13450491e-02,1.14607826e-01,-2.19026953e-03,-8.59216154e-02,2.28229389e-02,-1.68702565e-02,1.03149518e-01,1.00696042e-01,-2.03435533e-02,9.06010624e-04,-3.00624549e-01,-3.47565450e-02,-1.41285405e-01,6.01909589e-03,1.23708703e-01,-4.34042029e-02,6.71082437e-02,-2.69038528e-02,-1.81128345e-02,4.92986850e-02,2.36757509e-02,-2.61762855e-03,4.44961712…	-0.66994846,-0.5030538,-0.5879164,-1.5570005,-0.7333513,-0.19404963,-0.5768625,0.384067,0.26777852,-0.7064724,-1.0649171,-0.80404186,-0.31277382,-1.046213,-1.0640292,-0.7252866,-0.85926914,-0.29640555,-0.610064,-0.65899825,-1.7454408,-0.82599634,-1.5568564,0.02818817,-1.0270567,-1.1785765,-0.9519621,-1.3314177,-0.99568576,-0.5096538,-0.96864355,-0.81458044,-0.5458941,-0.46206164,-0.43527073,-0.60…	A	[1, 0, 1, 1, 1, 0, 1, 0]	Primary education
offlineStudent201012egqk9wqa	-8.94452259e-03,-2.37217516e-01,3.90590057e-02,3.60600138e-03,9.00524929e-02,-1.32212499e-02,-3.96322832e-02,3.11626866e-02,-5.94287179e-04,8.02928805e-02,1.03428587e-01,-8.75993108e-04,9.88164637e-03,-2.88847744e-01,5.48181683e-03,-1.19210117e-01,5.33996969e-02,1.28881976e-01,4.82338555e-02,5.96021563e-02,-1.17413756e-02,-7.55296461e-03,3.80776264e-02,2.75655538e-02,-1.16106626e-02,5.62040508e-0…	-6.73195601e-01,-5.57739556e-01,-5.65564752e-01,-1.53779078e+00,-7.95471728e-01,-2.14258492e-01,-5.76815248e-01,3.72049063e-01,2.37731278e-01,-9.04241621e-01,-1.05714953e+00,-9.93502975e-01,-4.75973725e-01,-9.44547951e-01,-1.09957576e+00,-7.85981715e-01,-8.74278069e-01,-2.99016207e-01,-4.66030896e-01,-6.56705081e-01,-1.50643945e+00,-7.85152555e-01,-1.45449471e+00,1.08560808e-01,-1.02275741e+00,-1…	A	[1, 0, 1, 1, 0, 0, 1, 0]	Primary education
zy155723rvs45f70	-4.00050804e-02,-3.01451564e-01,4.72428799e-02,-5.56539185e-03,1.19683787e-01,-2.86234282e-02,-3.10631748e-02,5.42056821e-02,-7.19814515e-03,8.81191567e-02,9.93838608e-02,2.02369429e-02,-1.92529557e-03,-2.50968158e-01,-7.50689209e-02,-1.54409707e-01,6.47156732e-04,1.15207024e-01,-5.35695031e-02,8.02869052e-02,-2.14141104e-02,-6.35194965e-03,5.31185307e-02,2.31714845e-02,3.27615663e-02,5.63568100e…	-0.728443,-0.5180534,-0.57985073,-1.444915,-0.6171247,-0.14327094,-0.4572977,0.24037397,0.08493876,-0.9101814,-1.1369759,-0.9621949,-0.45961252,-0.99942094,-1.1019461,-0.7657135,-0.9002385,-0.3664078,-0.5412293,-0.60256374,-1.6189649,-0.7993041,-1.4956278,0.02698393,-1.0538924,-1.1644335,-0.8982107,-1.2807478,-0.925186,-0.41814908,-0.9244917,-0.83935434,-0.53272927,-0.48013932,-0.35405082,-0.6773…	A	[1, 1, 1, 1, 1, 0, 1, 0]	Primary education
zy191321ath7kea5	-2.49770172e-02,-3.37496400e-01,4.34051640e-02,2.14130506e-02,1.01101056e-01,-3.92264426e-02,-1.90031864e-02,3.41807902e-02,-3.37856039e-02,8.26000869e-02,7.96200782e-02,1.11815101e-02,-1.70349628e-02,-2.29262337e-01,-3.78251933e-02,-1.26894414e-01,3.39164548e-02,1.17587216e-01,-1.65730231e-02,7.24532381e-02,-1.96713419e-03,-3.81159247e-03,4.49107587e-02,4.48130220e-02,-2.01046988e-02,7.43691027e…	-6.23062491e-01,-4.48333025e-01,-4.85890120e-01,-1.41118169e+00,-5.77242494e-01,-1.95434391e-01,-5.67273378e-01,3.75014424e-01,1.85946539e-01,-8.17732573e-01,-9.40914631e-01,-8.52484584e-01,-3.31458181e-01,-8.57331693e-01,-1.10589421e+00,-6.06238425e-01,-7.43892312e-01,-3.44251037e-01,-5.43544471e-01,-5.89402139e-01,-1.47741187e+00,-6.52264237e-01,-1.36497688e+00,1.09145895e-01,-9.50168610e-01,-1…	A	[1, 1, 1, 1, 0, 0, 1, 0]	Primary education
zy2129039vyeuby6	-2.41572633e-02,-3.05699706e-01,4.83621545e-02,-2.10190751e-03,1.09543763e-01,-1.94364004e-02,-3.72012332e-02,4.10213917e-02,1.66291818e-02,9.04364139e-02,9.34234560e-02,8.85613542e-03,-1.98896527e-02,-3.08851987e-01,-3.49924564e-02,-1.43377155e-01,2.51991414e-02,1.12492613e-01,2.93996539e-02,6.86402321e-02,-1.87183321e-02,4.23373980e-03,4.43532914e-02,4.58055623e-02,-4.23455145e-03,7.59481862e-0…	-7.83269465e-01,-5.18811464e-01,-4.81369048e-01,-1.40641022e+00,-6.14598989e-01,-1.84360445e-01,-5.11241555e-01,4.37686920e-01,2.03997731e-01,-8.90700281e-01,-1.03497374e+00,-8.69776666e-01,-3.80493075e-01,-9.85977650e-01,-1.10063803e+00,-6.65925741e-01,-7.90111303e-01,-3.31346154e-01,-5.66824257e-01,-5.03240645e-01,-1.55619967e+00,-7.18681753e-01,-1.40417111e+00,8.59051868e-02,-9.39614296e-01,-1…	A	[1, 1, 1, 1, 0, 0, 1, 1]	Primary education
zy2203442hc753gw	-2.45215334e-02,-3.11617851e-01,5.66646233e-02,-1.20450621e-02,1.18954651e-01,-2.64027342e-02,-2.67581865e-02,2.85469964e-02,1.71491317e-03,9.97699723e-02,9.97453555e-02,-2.76961606e-02,6.22198079e-03,-2.74977207e-01,-4.33318652e-02,-1.50535911e-01,1.10577019e-02,1.26777351e-01,-2.89461724e-02,7.60148391e-02,-2.97640655e-02,-9.53531079e-03,5.72206713e-02,3.29709873e-02,-1.81237347e-02,5.83968386e…	-7.49307454e-01,-4.91594553e-01,-6.36905968e-01,-1.59140265e+00,-8.01169574e-01,-2.65728295e-01,-5.77617288e-01,3.86303931e-01,3.17143351e-01,-8.75694513e-01,-9.56336081e-01,-7.27925062e-01,-3.37453365e-01,-8.43677223e-01,-1.07643712e+00,-6.27415717e-01,-7.67493188e-01,-2.05324844e-01,-4.73485947e-01,-5.74016869e-01,-1.44738734e+00,-7.07211673e-01,-1.31281221e+00,7.83892348e-02,-8.92383099e-01,-1…	A	[1, 1, 1, 1, 1, 0, 1, 1]	Primary education
zy20185281c5vnnv	-3.39291878e-02,-2.30379149e-01,5.79930432e-02,-1.07856840e-02,9.38540623e-02,-1.89311095e-02,-8.36467603e-04,4.55429219e-02,1.13216555e-03,9.37511176e-02,8.45828801e-02,1.66670606e-02,2.50001275e-03,-3.46251249e-01,-1.89248156e-02,-1.05118826e-01,4.17540483e-02,1.06397994e-01,3.83255482e-02,4.69536632e-02,-2.42181532e-02,7.58054759e-03,4.39984538e-02,4.80686426e-02,-6.26176503e-03,4.65425290e-02…	-5.68344653e-01,-4.28888470e-01,-6.06818199e-01,-1.43415380e+00,-6.22727394e-01,-1.07034445e-01,-4.77228880e-01,3.53506476e-01,1.86587423e-01,-9.27296400e-01,-1.11445701e+00,-8.90874982e-01,-4.42343950e-01,-1.09595966e+00,-1.08868301e+00,-7.54101753e-01,-8.97355676e-01,-3.25940192e-01,-5.30320644e-01,-6.88584447e-01,-1.68247402e+00,-8.52825403e-01,-1.56948388e+00,-8.17814469e-02,-1.06890082e+00,-…	A	[1, 1, 1, 1, 0, 0, 0, 0]	Primary education
zy201913wfq54g9t	-2.91179344e-02,-2.38644302e-01,5.46907037e-02,-3.14910673e-02,1.15123436e-01,-1.50874015e-02,-3.38481963e-02,2.62845382e-02,3.45153660e-02,9.55129415e-02,8.92528594e-02,-5.46697993e-03,1.59006678e-02,-3.40980887e-01,-2.91877314e-02,-1.24035046e-01,4.07332629e-02,9.42952782e-02,2.54103038e-02,4.55930047e-02,-7.02860532e-03,5.74256200e-03,4.61683907e-02,2.37781666e-02,3.26661579e-03,4.75635678e-02…	-7.37999439e-01,-5.51076829e-01,-6.33540928e-01,-1.61929297e+00,-7.32088804e-01,-1.78693458e-01,-5.51640630e-01,3.92792791e-01,1.96063027e-01,-7.54409373e-01,-9.72109795e-01,-8.02344501e-01,-3.40486050e-01,-9.99461532e-01,-1.07232916e+00,-6.08687103e-01,-9.25366998e-01,-3.03682894e-01,-5.13584614e-01,-4.82805490e-01,-1.58430076e+00,-7.12441266e-01,-1.44429421e+00,3.35689560e-02,-9.72313523e-01,-1…	A	[1, 1, 1, 0, 0, 0, 1, 0]	Primary education
offlineStudent20260424dxatp1	-1.41424555e-02,-2.17692390e-01,3.94582078e-02,-1.72357038e-02,9.30104405e-02,-1.26339421e-02,-3.55957486e-02,3.04584373e-02,8.58529657e-03,8.14487785e-02,1.13822594e-01,2.30591628e-04,1.72837358e-02,-3.05305123e-01,-2.72743707e-03,-1.17224224e-01,4.84918654e-02,1.28187209e-01,2.44308636e-02,4.96008545e-02,-4.38722596e-03,1.50822336e-03,3.25634256e-02,2.87686903e-02,2.39613210e-03,3.42348814e-02,…	-6.30096614e-01,-4.80693012e-01,-5.52680373e-01,-1.47528291e+00,-7.00325608e-01,-7.91067779e-02,-4.33226049e-01,4.08008993e-01,2.46951252e-01,-9.03705955e-01,-9.50722098e-01,-8.11708272e-01,-3.15728843e-01,-9.27082241e-01,-1.03196406e+00,-5.64548790e-01,-7.88001776e-01,-3.00909221e-01,-4.87944424e-01,-6.20224774e-01,-1.50223899e+00,-7.68671632e-01,-1.35762799e+00,1.12016127e-01,-9.60076690e-01,-1…	A	[1, 1, 1, 1, 0, 0, 1, 0]	Primary education
zy1536595dkbt2wy	-1.81504991e-02,-3.09269965e-01,4.57743630e-02,-5.16799185e-03,9.02416706e-02,-2.01320685e-02,-5.75214326e-02,5.12537137e-02,-8.95269029e-03,8.47805440e-02,9.27984044e-02,1.30460532e-02,1.06325643e-02,-3.12903672e-01,-3.65348086e-02,-1.21549204e-01,4.03775834e-02,1.12174734e-01,9.20833834e-03,6.72231466e-02,-6.54700166e-03,-1.15671614e-02,4.16395962e-02,2.02847198e-02,-8.05191137e-03,4.54330258e-…	-6.60185575e-01,-4.66588408e-01,-5.20222723e-01,-1.50945759e+00,-6.35964155e-01,-2.43217662e-01,-5.34132659e-01,3.34207863e-01,1.54892087e-01,-9.05521631e-01,-1.06716144e+00,-8.63735735e-01,-3.95595223e-01,-9.88929987e-01,-1.12332773e+00,-7.27560341e-01,-8.05149078e-01,-3.12926263e-01,-5.39047062e-01,-6.95390940e-01,-1.62055528e+00,-7.41440713e-01,-1.37598836e+00,6.40561357e-02,-1.03924668e+00,-1…	A	[0, 1, 1, 1, 0, 0, 1, 0]	Primary education
zy210759pndtypc2	-1.45386076e-02,-2.44031504e-01,4.58903313e-02,-9.16476734e-03,9.90111232e-02,-1.96554884e-02,-1.46326236e-02,2.55933870e-02,-1.72039438e-02,1.01825997e-01,9.65098143e-02,7.83752371e-03,1.36233894e-02,-2.94350922e-01,-2.07774583e-02,-1.20937765e-01,2.90302169e-02,1.24352515e-01,2.37419028e-02,5.35618067e-02,-1.27235278e-02,1.11617870e-03,5.34067005e-02,4.89300303e-02,-5.43700764e-03,5.67036495e-0…	-5.63468993e-01,-5.41333258e-01,-4.84846503e-01,-1.41625524e+00,-6.13438606e-01,-8.05109143e-02,-4.63324964e-01,3.04510593e-01,1.33254379e-01,-8.92860711e-01,-1.02418780e+00,-9.60196853e-01,-3.64525855e-01,-9.67597783e-01,-1.06018233e+00,-7.65268207e-01,-8.87285590e-01,-3.26589406e-01,-5.72852254e-01,-6.00086808e-01,-1.54364133e+00,-7.61566997e-01,-1.38194680e+00,8.03774595e-02,-9.33055878e-01,-1…	A	[1, 1, 1, 1, 0, 0, 1, 0]	Primary education
zy185034hxwxms9c	-2.89024245e-02,-3.82146209e-01,5.40525317e-02,3.36978002e-04,1.20678991e-01,-3.34747918e-02,-4.78440560e-02,3.55175845e-02,-4.38454514e-03,7.98324496e-02,8.26697201e-02,3.52069037e-03,7.60855572e-03,-2.75744557e-01,-5.49509823e-02,-1.24078140e-01,1.06258318e-02,1.13806605e-01,-2.82981358e-02,7.15089813e-02,-2.21793745e-02,-1.31465020e-02,5.65378517e-02,2.71319896e-02,-2.66309176e-03,5.05639166e-…	-6.84430659e-01,-4.71090376e-01,-5.66201568e-01,-1.61070752e+00,-7.18418837e-01,-1.84287414e-01,-5.35710931e-01,3.87067020e-01,2.56222129e-01,-9.62265074e-01,-1.04266167e+00,-9.05567706e-01,-2.73939103e-01,-9.24162865e-01,-1.02630639e+00,-7.04031646e-01,-8.51555347e-01,-1.87667444e-01,-5.78120410e-01,-4.38344896e-01,-1.56539404e+00,-7.44895577e-01,-1.47001839e+00,2.65550595e-02,-9.80524063e-01,-1…	A	[0, 0, 1, 1, 0, 0, 1, 0]	Primary education
zy180007qh7xnen4	5.16128447e-03,-2.53665030e-01,4.52769846e-02,1.13768876e-02,8.65089372e-02,-1.14858225e-02,-2.87400745e-02,1.73823349e-02,-4.70800325e-02,9.48863477e-02,9.06165838e-02,-1.58141665e-02,1.25934714e-02,-3.33774239e-01,-1.14240944e-02,-1.22789964e-01,4.35626879e-02,1.20578080e-01,3.41098830e-02,4.92179655e-02,5.80847031e-04,-8.57410021e-04,4.18182425e-02,3.36816274e-02,-2.51377095e-02,4.82442863e-02…	-6.08933151e-01,-4.74236310e-01,-4.63297129e-01,-1.47864079e+00,-6.72982454e-01,-2.55353153e-01,-4.85960662e-01,3.08609843e-01,1.39828116e-01,-9.07003284e-01,-8.64903808e-01,-7.58723557e-01,-3.82327825e-01,-8.81639302e-01,-1.02774668e+00,-5.68727553e-01,-8.21631908e-01,-2.52458811e-01,-4.09601122e-01,-5.00509083e-01,-1.45939326e+00,-7.75133610e-01,-1.35297990e+00,8.84827524e-02,-9.45364654e-01,-1…	A	[0, 0, 1, 1, 0, 0, 1, 1]	Primary education
zy11070258scm5ym	1.50724323e-02,-3.03180665e-01,4.53664176e-02,4.92716441e-04,8.98469836e-02,-1.92637034e-02,-3.33632678e-02,2.55262516e-02,-4.55903960e-03,7.74476901e-02,1.05920941e-01,8.08938174e-04,2.04075519e-02,-2.81061232e-01,-2.42591985e-02,-1.14649743e-01,4.81346399e-02,1.16412893e-01,-1.64719746e-02,4.88971546e-02,-2.21865736e-02,5.66437095e-03,4.16331589e-02,3.94704342e-02,-1.05254166e-03,3.51276100e-02…	-6.50939763e-01,-5.01672328e-01,-5.32088697e-01,-1.50130785e+00,-7.38494217e-01,-2.41015196e-01,-5.72069228e-01,4.51255918e-01,2.65949130e-01,-8.33117723e-01,-9.49701071e-01,-8.53237152e-01,-3.44263166e-01,-9.83657837e-01,-1.09973466e+00,-6.03876114e-01,-7.84801245e-01,-3.42982441e-01,-5.10090590e-01,-6.14133179e-01,-1.51268780e+00,-7.73399591e-01,-1.38019359e+00,1.13571405e-01,-1.05711973e+00,-1…	A	[1, 0, 1, 1, 0, 0, 1, 1]	Primary education
zy1107187bnaf197	2.49669445e-03,-1.97641537e-01,5.12106344e-02,-1.66829340e-02,9.32221562e-02,-1.64751690e-02,-4.51079793e-02,2.98292655e-02,-6.96372539e-02,8.69735181e-02,1.00200549e-01,6.63461676e-03,3.42831090e-02,-2.89145947e-01,2.44217785e-03,-1.26927987e-01,3.38782407e-02,1.37048960e-01,-2.77889743e-02,4.91718017e-02,-1.34459706e-02,-1.84400342e-02,4.23820689e-02,3.97344008e-02,1.16654788e-03,4.44493443e-02…	-7.09009945e-01,-4.70078319e-01,-5.89439034e-01,-1.50552452e+00,-6.79776847e-01,-1.53739095e-01,-5.04860580e-01,3.90573978e-01,2.29712546e-01,-8.02171469e-01,-1.03573346e+00,-9.07935262e-01,-3.63089621e-01,-9.38014209e-01,-1.06068873e+00,-5.60572565e-01,-9.00763512e-01,-3.19483876e-01,-4.97217923e-01,-6.36142254e-01,-1.58890700e+00,-7.08536744e-01,-1.30566478e+00,1.33844152e-01,-8.73411655e-01,-1…	A	[1, 1, 1, 1, 1, 0, 1, 0]	Primary education
