# Supplementary material for: ICMC: An Interpretable Cross-domain Multi-modal Classification model for grading teaching plan
Source: PLoS One. 2025 Sep 3;20(9):e0330684. doi: 10.1371/journal.pone.0330684 (PMC12407483; doi:10.1371/journal.pone.0330684)
Supplement: S1 Data — (ZIP) [file pone.0330684.s001.zip › data/art.xlsx]

## Sheet: Sheet1
id	text	image	label	structure	class
zy1429418udcp3q7	-1.33514367e-02,-3.47615361e-01,4.99115847e-02,-3.22783133e-03,1.24890089e-01,-3.65095735e-02,-5.69449477e-02,3.19517702e-02,-5.65139344e-03,9.26030576e-02,1.08206287e-01,-4.55827042e-02,1.72527675e-02,-2.85623074e-01,-4.89069484e-02,-1.39724329e-01,1.16396025e-02,1.27367854e-01,-4.00406606e-02,6.05229437e-02,-2.14117467e-02,9.36367200e-04,6.06428981e-02,4.00378965e-02,-1.22227659e-03,5.20878322e…	-7.02033579e-01,-4.77451175e-01,-6.06471717e-01,-1.48347604e+00,-7.13868201e-01,-2.04924151e-01,-6.02558374e-01,4.27467108e-01,2.61377782e-01,-8.79722416e-01,-1.02153373e+00,-9.00401413e-01,-4.19915199e-01,-9.96490240e-01,-1.14089096e+00,-6.19382083e-01,-7.77647734e-01,-3.05891842e-01,-4.56004024e-01,-6.49752557e-01,-1.51837158e+00,-8.17162693e-01,-1.42096794e+00,6.16490841e-04,-9.85558987e-01,-1…	A	[0, 0, 1, 0, 0, 0, 1, 0]	art
zy130320mrmuveup	3.49310134e-03,-3.88417363e-01,4.05982099e-02,2.04255059e-02,1.07505344e-01,-2.25596633e-02,-7.37687200e-02,5.11180460e-02,3.59592065e-02,7.80757219e-02,1.22841477e-01,-2.43355036e-02,-3.25484574e-02,-3.07697535e-01,-4.98543493e-02,-1.26284808e-01,1.17708575e-02,1.25235945e-01,9.90633108e-03,6.17549941e-02,-3.75984684e-02,2.44275779e-02,4.47401851e-02,3.94941866e-02,-3.29486281e-02,6.06822073e-02…	-6.68089569e-01,-5.01614332e-01,-5.46271980e-01,-1.38770294e+00,-6.54239237e-01,-2.17239186e-01,-4.75141555e-01,3.43228370e-01,1.27096862e-01,-7.90153027e-01,-9.83168781e-01,-8.31348777e-01,-4.30916786e-01,-9.22497511e-01,-1.09446895e+00,-7.16021240e-01,-8.56371045e-01,-2.75822639e-01,-5.05401671e-01,-5.51698089e-01,-1.52095234e+00,-7.27348685e-01,-1.33216965e+00,5.61782867e-02,-9.32689667e-01,-1…	A	[0, 0, 0, 0, 0, 0, 0, 0]	art
zy205041mgyfxut8	-4.00738940e-02,-3.06422263e-01,4.50562052e-02,5.19664772e-03,1.31538898e-01,-2.33347043e-02,-1.52553804e-02,2.38738209e-02,-1.75931361e-02,9.97759402e-02,1.16141304e-01,-2.15664059e-02,1.53725231e-02,-2.41221622e-01,-4.77183461e-02,-1.38497874e-01,5.94311766e-03,1.21715099e-01,-2.69299038e-02,7.67819434e-02,-1.81750357e-02,-1.09282248e-02,4.89794165e-02,2.91193873e-02,-1.42746605e-02,5.01192883e…	-0.6723892,-0.43106318,-0.51046413,-1.5137074,-0.6875469,-0.25515965,-0.5134274,0.4703138,0.25700712,-0.8427844,-1.0890398,-0.825002,-0.34563756,-0.9337344,-0.9940043,-0.57008743,-0.85229766,-0.26136205,-0.45413828,-0.5683314,-1.5403001,-0.77066076,-1.4448664,0.06610322,-0.95721626,-1.2149576,-0.8638654,-1.2075177,-0.9022324,-0.40081063,-0.7727331,-0.82609713,-0.5221,-0.54097915,-0.43958867,-0.53…	A	[0, 1, 0, 0, 0, 0, 0, 1]	art
zy205123d5s105xe	-2.57983431e-02,-2.61534363e-01,4.82547246e-02,2.51300330e-03,1.19867325e-01,-2.11032666e-02,-4.27045533e-03,3.00141405e-02,-3.18723405e-03,9.83813405e-02,1.15561925e-01,-2.37194486e-02,1.31705019e-03,-2.88466752e-01,-5.33562005e-02,-1.40381739e-01,2.27837432e-02,1.15048781e-01,-1.18516851e-02,7.24477023e-02,-3.55141610e-02,-1.75792444e-03,5.18870652e-02,4.74432632e-02,-2.71366071e-02,5.31858616e…	-7.29257584e-01,-4.07158464e-01,-5.63525915e-01,-1.54131413e+00,-6.80668533e-01,-1.65158942e-01,-5.17324805e-01,3.87468219e-01,3.29961061e-01,-9.13721085e-01,-1.06883848e+00,-8.67490947e-01,-3.22252333e-01,-9.23960865e-01,-1.13022101e+00,-6.57863855e-01,-8.40227485e-01,-3.11387777e-01,-6.16694927e-01,-6.43518388e-01,-1.49716318e+00,-7.72793889e-01,-1.39550948e+00,1.35042071e-01,-9.63511467e-01,-1…	A	[0, 1, 0, 0, 0, 0, 0, 1]	art
zy101855cuq6d260	-2.05603428e-02,-2.83395052e-01,6.16507232e-02,-6.01219013e-03,1.27470329e-01,-2.05715857e-02,-4.01114896e-02,4.86627668e-02,8.54258332e-03,8.51592571e-02,9.44797099e-02,-1.71120302e-03,5.42904949e-03,-2.39648804e-01,-5.86919487e-02,-1.32408172e-01,1.18100028e-02,1.13980800e-01,-9.40815061e-02,7.29117095e-02,-2.31831186e-02,-1.21675264e-02,5.55203706e-02,3.12046297e-02,1.10485759e-02,2.45473385e-…	-0.63590115,-0.55930334,-0.6254928,-1.4952092,-0.657999,-0.24013536,-0.51234245,0.37400812,0.22364248,-0.77199435,-0.9717121,-0.8161024,-0.3124064,-0.8808876,-1.0745032,-0.68323624,-0.8791343,-0.2985313,-0.5306915,-0.5801097,-1.547587,-0.70723134,-1.3751253,0.11450896,-0.9367826,-1.190584,-0.91003746,-1.2238903,-0.90049005,-0.51779944,-0.84198236,-0.82603455,-0.49803722,-0.58317065,-0.418706,-0.5…	A	[0, 0, 0, 0, 0, 0, 0, 0]	art
