# Supplementary material for: ICMC: An Interpretable Cross-domain Multi-modal Classification model for grading teaching plan
Source: PLoS One. 2025 Sep 3;20(9):e0330684. doi: 10.1371/journal.pone.0330684 (PMC12407483; doi:10.1371/journal.pone.0330684)
Supplement: S1 Data — (ZIP) [file pone.0330684.s001.zip › data/chemistry.xlsx]

## Sheet: Sheet1
id	text	image	label	structure	class
141119189	-2.65171975e-02,-3.33578169e-01,3.66188660e-02,2.44346187e-02,1.02018133e-01,-2.57939659e-02,-1.37913376e-02,2.74702311e-02,-4.80094180e-02,9.48998481e-02,9.65908468e-02,-1.84850805e-02,-1.45295160e-02,-2.55365908e-01,-3.62511687e-02,-1.21468067e-01,3.85009274e-02,8.55964720e-02,2.20988989e-02,6.34541065e-02,-1.14331124e-02,4.45241900e-03,4.47338894e-02,2.96620112e-02,-7.73119740e-03,8.37947503e-…	-6.60565972e-01,-4.69923437e-01,-4.50668633e-01,-1.45086884e+00,-6.64933085e-01,-2.32333720e-01,-5.67024589e-01,4.18804944e-01,2.11918488e-01,-1.03726339e+00,-1.15546989e+00,-9.41273808e-01,-4.59190816e-01,-9.92625833e-01,-1.15333760e+00,-6.52658284e-01,-8.53227973e-01,-2.97548532e-01,-5.40824294e-01,-6.30548954e-01,-1.76180685e+00,-8.17574441e-01,-1.51561463e+00,3.37217003e-02,-1.01791775e+00,-1…	A	[1, 0, 1, 0, 0, 0, 1, 0]	chemistry
141141122	-3.27843875e-02,-3.15682024e-01,5.54193705e-02,5.17390855e-03,1.14373341e-01,-2.47727185e-02,-4.50536907e-02,3.01946402e-02,-5.36338240e-02,9.56781134e-02,1.12387612e-01,-2.01834235e-02,8.48401105e-04,-2.25200102e-01,-4.57567275e-02,-1.38925165e-01,1.65135264e-02,1.14890352e-01,-3.35240066e-02,6.66313469e-02,-3.28308344e-02,-1.91729479e-02,4.47552241e-02,2.89065037e-02,-1.19522056e-02,4.79958802e…	-6.94571912e-01,-4.11502182e-01,-5.28693616e-01,-1.53719532e+00,-6.78803146e-01,-2.47089237e-01,-5.94503403e-01,3.73161733e-01,1.56676039e-01,-9.31908727e-01,-9.83062625e-01,-8.50071311e-01,-3.46644729e-01,-9.57854092e-01,-1.04823518e+00,-6.02366865e-01,-7.91635394e-01,-2.76386827e-01,-4.59361494e-01,-5.37985742e-01,-1.59679878e+00,-7.37123549e-01,-1.41099179e+00,1.28507629e-01,-9.71385658e-01,-1…	A	[1, 0, 1, 1, 0, 0, 1, 0]	chemistry
zy1923580mpahas4	-2.69015897e-02,-2.53262639e-01,5.67137748e-02,-2.09411816e-03,1.18100673e-01,-2.32574251e-02,-3.15282606e-02,2.88112238e-02,-4.46819365e-02,9.88298655e-02,9.48964357e-02,-1.32387858e-02,1.72302611e-02,-2.22376198e-01,-3.33454013e-02,-1.33788556e-01,2.69013848e-02,1.31979808e-01,-3.69405001e-02,7.32557103e-02,-2.74775643e-02,-1.40085071e-02,5.18892817e-02,3.32510993e-02,-1.08746835e-03,4.45527174…	-0.66342175,-0.4543967,-0.5582538,-1.5612267,-0.8056694,-0.2511042,-0.6934983,0.5324003,0.39615834,-0.72173214,-1.0822155,-0.82322884,-0.34036794,-1.0027894,-1.2088922,-0.7356705,-0.8229505,-0.2740043,-0.65155107,-0.5984727,-1.605646,-0.78668135,-1.4834205,0.10700168,-0.9891303,-1.1679813,-0.8381761,-1.1593423,-0.81613237,-0.3862435,-0.85633564,-0.7897784,-0.45602217,-0.60429955,-0.45341364,-0.47…	A	[0, 0, 1, 0, 0, 0, 1, 0]	chemistry
zy192416hd4yn73n	-5.12926877e-02,-2.85232365e-01,5.82235493e-02,-1.39617035e-02,1.30446061e-01,-2.63695680e-02,-4.03905585e-02,2.99106147e-02,-4.28663269e-02,9.27508324e-02,8.29744935e-02,-4.70045581e-03,2.69694943e-02,-2.32312143e-01,-4.46933880e-02,-1.47883564e-01,1.80058219e-02,1.26845717e-01,-6.18661456e-02,6.59206659e-02,-1.19770803e-02,-1.91746261e-02,4.23839577e-02,2.44809706e-02,4.44748718e-03,5.40587157e…	-5.68574369e-01,-5.31216085e-01,-4.81799513e-01,-1.41093624e+00,-6.08009756e-01,-3.93491089e-02,-5.99581003e-01,3.65471661e-01,2.54154742e-01,-8.64324987e-01,-1.16336727e+00,-9.56630886e-01,-3.41543406e-01,-1.04879653e+00,-1.15367234e+00,-7.25579560e-01,-8.39237273e-01,-2.84633428e-01,-6.04466379e-01,-7.22826838e-01,-1.70575547e+00,-8.53267550e-01,-1.49162602e+00,1.79630384e-01,-9.97728288e-01,-1…	A	[0, 0, 1, 0, 0, 0, 1, 0]	chemistry
zy190932mpem0u8d	-2.58784145e-02,-3.47196519e-01,5.69401011e-02,2.29089539e-02,1.11751109e-01,-2.45037787e-02,-4.79044914e-02,2.50190459e-02,-3.59782912e-02,1.07251242e-01,1.05973437e-01,-1.82123147e-02,3.41844955e-03,-2.37565190e-01,-3.79355699e-02,-1.34183705e-01,2.31519043e-02,1.33124575e-01,-3.15333456e-02,7.92606026e-02,-2.38872822e-02,-1.85603686e-02,4.69167791e-02,3.61123160e-02,-5.43109840e-03,5.92575781e…	-5.92068374e-01,-4.43199784e-01,-5.85510492e-01,-1.47801721e+00,-6.77469194e-01,-2.08468124e-01,-5.85924447e-01,3.81159872e-01,2.12550640e-01,-7.68313229e-01,-1.06388867e+00,-7.95758426e-01,-3.28908116e-01,-9.82926846e-01,-9.88142908e-01,-6.85013294e-01,-8.15976143e-01,-1.71577945e-01,-4.06741649e-01,-5.52253067e-01,-1.67126548e+00,-6.71515763e-01,-1.38676488e+00,1.67393088e-01,-9.86810684e-01,-1…	A	[1, 0, 1, 1, 1, 0, 1, 0]	chemistry
zy191014frqk1d2g	-3.21164876e-02,-2.77469009e-01,5.54234385e-02,1.79967750e-03,1.15931407e-01,-1.78006385e-02,-1.87260844e-02,2.45833378e-02,-4.34710160e-02,7.83897117e-02,1.14536740e-01,-1.78745762e-02,2.82898955e-02,-2.30704710e-01,-2.78700497e-02,-1.33844197e-01,1.80763919e-02,1.43148810e-01,-6.63779527e-02,6.40934482e-02,-2.59441435e-02,-3.05297710e-02,4.85098846e-02,3.81078720e-02,-9.85007547e-03,2.63109077e…	-5.42275250e-01,-4.00647998e-01,-5.30397534e-01,-1.38696957e+00,-5.61317563e-01,-1.25359952e-01,-3.97936344e-01,4.99540687e-01,2.97297865e-01,-7.03405142e-01,-1.01992464e+00,-8.79231095e-01,-2.69758344e-01,-9.17615414e-01,-1.14051366e+00,-5.75873494e-01,-8.78757000e-01,-3.26828301e-01,-4.87063766e-01,-5.91793716e-01,-1.56836104e+00,-6.97888613e-01,-1.40694952e+00,2.46819407e-01,-9.65798914e-01,-1…	A	[1, 0, 1, 1, 1, 0, 1, 0]	chemistry
zy191051vw6jsg63	-4.46512699e-02,-2.60894269e-01,5.01823276e-02,-2.75023095e-03,1.20442867e-01,-1.90197043e-02,-4.40763906e-02,4.52391207e-02,-5.34430593e-02,9.89232063e-02,8.45511258e-02,-5.16159367e-03,3.31175979e-04,-2.28672713e-01,-2.76832413e-02,-1.37671292e-01,1.48974648e-02,1.28823221e-01,6.09490648e-03,5.56609668e-02,-9.31900926e-03,-1.26578938e-02,4.55898494e-02,3.51206698e-02,3.89055815e-03,6.01787716e-…	-8.33462954e-01,-4.49647814e-01,-6.72405124e-01,-1.55995405e+00,-7.49601424e-01,-1.78494990e-01,-5.19277036e-01,4.21310127e-01,2.68724144e-01,-8.25336993e-01,-1.03273559e+00,-8.34675789e-01,-3.43103349e-01,-1.04563725e+00,-1.11354566e+00,-6.72891974e-01,-9.16269004e-01,-3.45698059e-01,-5.48708200e-01,-7.42862999e-01,-1.47796977e+00,-5.96730411e-01,-1.28381395e+00,1.44239604e-01,-8.77183795e-01,-1…	A	[1, 0, 1, 1, 1, 0, 1, 0]	chemistry
zy134400xrumsgn0	-4.51999232e-02,-2.96633005e-01,5.59696145e-02,8.74583237e-03,1.25549912e-01,-1.66664049e-02,-4.14002910e-02,3.90960090e-02,-4.48523015e-02,8.33821967e-02,7.96859264e-02,9.82510764e-03,1.50310006e-02,-2.30106860e-01,-4.74013984e-02,-1.50360912e-01,1.23445957e-03,1.17412873e-01,-4.25500348e-02,6.92654550e-02,-1.73353814e-02,-3.34635936e-02,4.46174741e-02,4.84166760e-03,8.73895269e-03,4.08338904e-0…	-6.47975504e-01,-4.37957883e-01,-6.12278283e-01,-1.54382527e+00,-6.53881669e-01,-2.29311883e-01,-5.82804441e-01,4.81278867e-01,2.65099525e-01,-8.53349268e-01,-1.01396406e+00,-8.72054219e-01,-4.16933119e-01,-9.05842304e-01,-1.06890643e+00,-6.29512191e-01,-8.88428092e-01,-3.20185721e-01,-5.20295322e-01,-5.36202848e-01,-1.63848341e+00,-7.71410823e-01,-1.43312848e+00,8.83037299e-02,-9.20847476e-01,-1…	A	[1, 1, 1, 1, 1, 0, 1, 0]	chemistry
zy1534084393k8pu	-2.66968943e-02,-2.42848441e-01,5.40881902e-02,-1.77453924e-03,1.05101615e-01,-8.88524018e-03,-7.73273557e-02,2.65274383e-02,-7.67590702e-02,9.50398818e-02,9.30429921e-02,-1.44436583e-02,1.83688216e-02,-2.85059184e-01,-9.75633971e-03,-1.27211273e-01,2.80522387e-02,1.03104562e-01,7.06484467e-02,4.97794375e-02,-3.05112451e-03,1.88990321e-03,5.13676181e-02,3.53360251e-02,1.27713308e-02,8.18397999e-0…	-5.50519943e-01,-4.92059588e-01,-4.90834117e-01,-1.45919144e+00,-6.41182780e-01,-1.89487949e-01,-5.31554461e-01,4.35669005e-01,2.51370668e-01,-8.63313973e-01,-1.09002185e+00,-8.84652138e-01,-4.10115391e-01,-1.01070237e+00,-1.18511939e+00,-7.97867835e-01,-1.02393126e+00,-4.11447823e-01,-5.49124241e-01,-5.99765182e-01,-1.66972601e+00,-8.21652532e-01,-1.48105538e+00,1.62962675e-02,-9.89791274e-01,-1…	A	[0, 0, 1, 0, 1, 0, 0, 0]	chemistry
zy1534402u9t74am	2.69285478e-02,-3.61263007e-01,4.94351685e-02,-6.42089231e-04,1.24098331e-01,-4.86061983e-02,-1.86017398e-02,3.47828865e-02,3.28221708e-03,3.08488347e-02,8.66148025e-02,-4.87189814e-02,-3.64615722e-03,-1.77169636e-01,-7.24975839e-02,-1.16966143e-01,3.92373651e-02,1.11586988e-01,9.21575259e-03,5.60565405e-02,-4.70727235e-02,6.44602394e-03,5.57324775e-02,7.70558268e-02,1.52942324e-02,2.43622772e-02…	-7.53323317e-01,-5.23746192e-01,-6.29550576e-01,-1.56713760e+00,-6.84574604e-01,-2.11654425e-01,-5.53940058e-01,3.93051386e-01,3.13486934e-01,-7.47314095e-01,-9.96478021e-01,-8.80150437e-01,-2.51478970e-01,-8.66996109e-01,-1.07600105e+00,-6.85867369e-01,-8.11063349e-01,-2.55951941e-01,-4.07271743e-01,-5.44982076e-01,-1.57816601e+00,-7.60275245e-01,-1.41428375e+00,1.68803468e-01,-9.69550967e-01,-1…	A	[0, 0, 1, 0, 1, 0, 0, 0]	chemistry
zy153513kw5nnub5	-1.85986646e-02,-3.11483443e-01,4.98786718e-02,2.74661444e-02,1.03211284e-01,-2.30486244e-02,-2.23891325e-02,3.18032615e-02,-2.06611492e-03,7.89101124e-02,9.86904651e-02,-1.51335802e-02,4.93358169e-03,-2.32698381e-01,-3.26045007e-02,-1.38925299e-01,-7.41230045e-03,1.35556489e-01,-2.74582542e-02,5.79276457e-02,-3.07851546e-02,-4.56648879e-03,5.21743558e-02,5.51678315e-02,8.96643382e-03,4.26430479e…	-0.86540985,-0.6042497,-0.7255892,-1.6912296,-0.73381776,-0.2842077,-0.70096576,0.5222184,0.3477999,-0.8682654,-1.0484723,-0.8487169,-0.25921753,-0.8841178,-1.0546975,-0.6354714,-0.8236493,-0.1413095,-0.482483,-0.45108947,-1.5717899,-0.6099371,-1.4055607,0.2185084,-0.87588686,-1.1357838,-0.8180299,-1.1498004,-0.8812704,-0.42748368,-0.9299785,-0.76929915,-0.5230913,-0.8012454,-0.63379425,-0.578962…	A	[0, 0, 1, 0, 1, 0, 0, 0]	chemistry
zy153530g7nsmbja	-1.33804213e-02,-2.22129539e-01,5.52415326e-02,4.65569273e-03,1.15115359e-01,-3.35798375e-02,-3.51541117e-02,3.68416384e-02,-7.70813506e-03,8.16953182e-02,9.40813050e-02,-1.18529489e-02,1.34905856e-02,-2.28296474e-01,-5.14162108e-02,-1.31818116e-01,1.05047505e-02,1.19609669e-01,-4.62799445e-02,7.51750022e-02,-2.63761804e-02,-2.61016972e-02,5.82259893e-02,3.29220369e-02,2.25922512e-03,3.19387019e-…	-7.18827546e-01,-6.16011977e-01,-6.38227642e-01,-1.50482786e+00,-6.28991902e-01,-2.73006827e-01,-6.18205369e-01,2.63666004e-01,5.53684235e-02,-8.72509062e-01,-1.04447997e+00,-8.79826248e-01,-4.30269867e-01,-9.51812208e-01,-1.07475030e+00,-6.69495881e-01,-8.47904861e-01,-3.06433588e-01,-5.06973088e-01,-5.71048319e-01,-1.49642694e+00,-8.14666688e-01,-1.49608362e+00,-4.22215462e-02,-1.06165063e+00,-…	A	[0, 0, 1, 0, 1, 0, 1, 0]	chemistry
zy153540wfrv2vnu	-1.29299872e-02,-3.35111737e-01,5.62405810e-02,1.69728957e-02,1.28547281e-01,-3.45513299e-02,-1.93199534e-02,1.07766287e-02,1.86046138e-02,9.44238976e-02,1.26044095e-01,-3.54527459e-02,-1.28162932e-02,-2.96295345e-01,-4.75585423e-02,-1.15130551e-01,2.27408763e-02,9.77300033e-02,-2.25880966e-02,7.15635046e-02,-2.37423461e-02,2.38581531e-04,5.15244529e-02,5.50645515e-02,-2.54418533e-02,7.23513290e-…	-7.16470003e-01,-4.80700791e-01,-5.83413601e-01,-1.51711333e+00,-6.87448859e-01,-1.71893865e-01,-6.39694452e-01,4.54040885e-01,3.11039746e-01,-8.59137058e-01,-9.78020012e-01,-7.59498954e-01,-2.16122538e-01,-9.65351641e-01,-1.13097072e+00,-7.62758315e-01,-7.75339901e-01,-3.05703729e-01,-6.81352437e-01,-5.38884223e-01,-1.65235078e+00,-7.19097972e-01,-1.50230312e+00,1.36765778e-01,-1.04862988e+00,-1…	A	[0, 0, 1, 0, 1, 0, 0, 0]	chemistry
zy153601bd6qwj7m	-8.76135193e-03,-3.02429020e-01,6.10116273e-02,5.69829764e-03,1.05370998e-01,-3.18699330e-02,-6.24471158e-02,2.94147618e-02,-4.46800217e-02,8.28779414e-02,1.09638318e-01,-1.88452899e-02,7.29764206e-03,-2.52779424e-01,-4.29328755e-02,-1.52433276e-01,1.23969186e-02,1.22290209e-01,-4.05433774e-02,5.78993820e-02,-1.87264290e-02,-1.23785436e-02,5.07595465e-02,3.85829136e-02,-5.77964075e-03,5.35590127e…	-6.16323054e-01,-4.83083367e-01,-5.60442984e-01,-1.47660637e+00,-6.50633693e-01,-2.21166849e-01,-5.92093468e-01,4.70615745e-01,3.06255966e-01,-8.79653692e-01,-1.09436226e+00,-9.30364430e-01,-3.53083879e-01,-1.01808250e+00,-1.20399201e+00,-7.26737022e-01,-8.72719169e-01,-3.94415259e-01,-7.09202230e-01,-7.45148122e-01,-1.73583555e+00,-8.34574223e-01,-1.59281874e+00,2.01048851e-02,-1.08881593e+00,-1…	A	[0, 0, 1, 0, 1, 0, 0, 0]	chemistry
zy173004v7yampt3	-2.38985457e-02,-3.13236773e-01,5.64976148e-02,3.11445910e-06,1.14949316e-01,-3.37512642e-02,-1.26365703e-02,6.00586236e-02,-5.57201449e-03,7.58363307e-02,1.06254444e-01,1.73494723e-02,-2.29798257e-02,-2.62775153e-01,-7.58450478e-02,-1.39438629e-01,1.35722999e-02,1.01338305e-01,-1.22663872e-02,7.76267424e-02,-2.83977371e-02,1.04015274e-03,5.93323410e-02,3.43934968e-02,1.61702558e-02,5.49550503e-0…	-6.64655149e-01,-5.66383421e-01,-6.29157424e-01,-1.53693020e+00,-6.42989337e-01,-1.93540618e-01,-5.35589278e-01,2.73758084e-01,1.21045530e-01,-7.91413009e-01,-1.01811731e+00,-8.96309316e-01,-4.68833566e-01,-9.81433570e-01,-1.21666849e+00,-6.72400296e-01,-8.61891329e-01,-3.01515728e-01,-4.48377043e-01,-6.15850747e-01,-1.56281662e+00,-7.87685394e-01,-1.33951700e+00,5.94770126e-02,-9.61444557e-01,-1…	A	[0, 0, 0, 0, 0, 0, 1, 1]	chemistry
zy200313y9khb5k4	-2.77525708e-02,-2.83526242e-01,6.14497513e-02,-2.85691349e-03,1.34320676e-01,-9.42465290e-03,-5.82918748e-02,6.39169384e-03,-1.19035663e-02,1.03448793e-01,1.01126254e-01,-1.16571523e-02,3.20842005e-02,-2.70692647e-01,-1.94571372e-02,-1.39058456e-01,9.57543496e-03,1.27032563e-01,-7.12962821e-02,6.04258589e-02,-1.59872305e-02,-1.85155571e-02,4.65657786e-02,2.10487042e-02,3.92009737e-03,4.86860275e…	-6.28848433e-01,-4.57071722e-01,-6.17800891e-01,-1.49771452e+00,-6.45910859e-01,-1.52288795e-01,-5.49460173e-01,4.01907533e-01,2.20906943e-01,-7.97216773e-01,-9.79689896e-01,-8.52847397e-01,-3.32226545e-01,-8.95607352e-01,-1.01507914e+00,-6.02142692e-01,-8.80015254e-01,-2.23007113e-01,-4.70652342e-01,-5.90405405e-01,-1.46991038e+00,-7.28307903e-01,-1.32603335e+00,1.82775021e-01,-9.02112007e-01,-1…	A	[1, 1, 1, 1, 0, 0, 1, 1]	chemistry
zy2003455f04nhvf	-3.25022191e-02,-2.89373100e-01,5.48934266e-02,7.98270106e-03,1.11326814e-01,-2.07432434e-02,-2.11025681e-02,3.86377424e-02,-2.19285432e-02,8.30377415e-02,9.87216383e-02,1.09584425e-02,6.21327152e-03,-2.18964353e-01,-3.12811956e-02,-1.25378773e-01,4.01458296e-04,1.38139367e-01,-3.57944183e-02,6.73844814e-02,-1.15112048e-02,-2.57135499e-02,4.10300717e-02,2.01360472e-02,-7.30243325e-03,4.86867167e-…	-8.21692050e-01,-4.21798408e-01,-5.74281693e-01,-1.48619545e+00,-6.15646243e-01,-1.56954065e-01,-4.30000424e-01,4.09579843e-01,2.43589908e-01,-8.05960536e-01,-1.05858660e+00,-9.41759229e-01,-3.52655888e-01,-9.77774620e-01,-1.17291582e+00,-6.48043454e-01,-9.40669835e-01,-3.38895082e-01,-6.06202841e-01,-5.73551536e-01,-1.55872726e+00,-7.93552458e-01,-1.38771868e+00,1.37198538e-01,-9.14943814e-01,-1…	A	[1, 1, 1, 1, 0, 0, 1, 1]	chemistry
zy2004059j2r1gs6	-2.66921110e-02,-2.96002507e-01,5.63238636e-02,3.73587711e-03,1.25269338e-01,-2.51835305e-02,-1.17340498e-02,1.73441935e-02,-1.93006899e-02,9.20313299e-02,9.81547460e-02,-2.56401300e-02,2.60712262e-02,-2.39123985e-01,-2.82711331e-02,-1.21903531e-01,1.32606626e-02,1.33039474e-01,-7.06096292e-02,7.02418238e-02,-1.99553724e-02,-2.50343606e-02,4.53139693e-02,3.23664397e-02,1.17488485e-03,4.39904854e-…	-6.33501649e-01,-4.03381169e-01,-6.06781602e-01,-1.51068175e+00,-7.04470694e-01,-2.13868335e-01,-4.99811411e-01,4.47352082e-01,2.83070654e-01,-8.56493652e-01,-9.91271853e-01,-7.80716896e-01,-2.46020079e-01,-9.39214230e-01,-1.06013215e+00,-5.86514831e-01,-8.64547610e-01,-3.40041459e-01,-5.27321935e-01,-5.03600538e-01,-1.57129502e+00,-7.80090928e-01,-1.34189105e+00,1.37097552e-01,-9.72850978e-01,-1…	A	[1, 1, 1, 1, 0, 0, 1, 1]	chemistry
zy2004278crtpv0u	-1.86288059e-02,-3.44959170e-01,5.91657013e-02,-5.36071975e-03,1.36759490e-01,-9.23662074e-03,-3.44796181e-02,1.46289188e-02,3.40248011e-02,1.03538319e-01,9.27883610e-02,-2.66966261e-02,2.33941637e-02,-3.02487612e-01,-2.60699913e-02,-1.16893642e-01,4.53023193e-03,1.14090636e-01,-1.05926834e-01,7.23688081e-02,-3.53072248e-02,-2.07246374e-02,5.61430752e-02,2.43713595e-02,-5.01164095e-03,3.67180109e…	-6.22747600e-01,-4.21935439e-01,-5.72410285e-01,-1.49938083e+00,-6.10818326e-01,-2.44990692e-01,-5.71835935e-01,4.31698561e-01,2.61271238e-01,-8.65554094e-01,-1.02938473e+00,-8.30498517e-01,-2.85096884e-01,-9.28397834e-01,-1.14106941e+00,-5.40064514e-01,-7.62178600e-01,-2.47994035e-01,-4.37367678e-01,-5.76678991e-01,-1.53694403e+00,-6.57764435e-01,-1.43198287e+00,1.33368984e-01,-9.28813040e-01,-1…	A	[1, 1, 1, 1, 0, 0, 1, 1]	chemistry
zy200449dwb0nke3	-2.59992145e-02,-2.89170921e-01,5.55662438e-02,3.29047022e-03,1.29648924e-01,-8.99997726e-03,-3.85074057e-02,2.23843865e-02,-2.21848395e-02,8.98738131e-02,9.33278576e-02,-5.10947779e-03,2.36698054e-02,-2.48740166e-01,-1.43628912e-02,-1.42237812e-01,1.20321643e-02,1.35923117e-01,-3.86442170e-02,6.12420626e-02,-1.84886549e-02,-1.98977087e-02,5.61475866e-02,3.12217008e-02,2.75143445e-03,4.60652076e-…	-8.84578943e-01,-5.98461151e-01,-6.27015471e-01,-1.51335013e+00,-6.84150517e-01,-2.34306544e-01,-6.32959127e-01,3.06960315e-01,2.34758735e-01,-9.40246999e-01,-1.16042507e+00,-1.07200551e+00,-3.77519906e-01,-1.09844661e+00,-1.27771389e+00,-7.69062579e-01,-8.82183194e-01,-4.71679002e-01,-7.61554539e-01,-8.22883189e-01,-1.71612608e+00,-9.39333916e-01,-1.65641594e+00,1.99951064e-02,-1.08958495e+00,-1…	A	[1, 1, 1, 1, 0, 0, 1, 1]	chemistry
zy200652rvn3vpy4	-1.79671943e-02,-3.14479589e-01,6.16971590e-02,-7.10251974e-03,1.33270293e-01,-1.14843585e-02,-3.34773324e-02,1.72232874e-02,9.51092783e-03,9.86453667e-02,1.07929587e-01,-8.55866261e-03,2.62577534e-02,-2.72724032e-01,-3.09587456e-02,-1.34207591e-01,1.04575064e-02,1.23350874e-01,-6.19711727e-02,6.32877797e-02,-1.63624473e-02,-1.98234618e-02,5.73573932e-02,3.87451798e-02,7.02362088e-03,4.07925062e-…	-5.99924922e-01,-4.81056273e-01,-5.88885903e-01,-1.45174944e+00,-6.35371327e-01,-1.27989113e-01,-4.44594830e-01,3.55663717e-01,2.82949954e-01,-8.70422959e-01,-1.01027620e+00,-9.23676848e-01,-3.83617431e-01,-8.43941629e-01,-1.02402198e+00,-6.31534696e-01,-7.68997908e-01,-2.34826997e-01,-5.52928507e-01,-5.51099002e-01,-1.49187899e+00,-7.76616693e-01,-1.46880472e+00,1.34072930e-01,-9.32501137e-01,-1…	A	[1, 1, 1, 1, 0, 0, 1, 1]	chemistry
zy200753y5k9bw6e	-2.32064240e-02,-3.21486771e-01,5.38347475e-02,1.88512839e-02,1.21895894e-01,-4.84787114e-03,-5.16028330e-02,2.77543403e-02,-1.97177958e-02,8.77012983e-02,1.04022413e-01,-1.30796386e-02,-6.57074526e-03,-2.81076849e-01,-2.35481877e-02,-1.24096632e-01,2.20147148e-03,1.13556057e-01,-2.69391015e-02,5.05548343e-02,-2.39179451e-02,3.89842177e-03,5.06687015e-02,4.65985127e-02,-2.55057104e-02,6.76722974e…	-5.83724558e-01,-4.71938252e-01,-6.07895374e-01,-1.54102004e+00,-7.40171969e-01,-1.99708164e-01,-5.97157657e-01,3.71604204e-01,2.78376371e-01,-9.48271751e-01,-1.02310741e+00,-7.83527672e-01,-3.44455391e-01,-9.63658869e-01,-1.04491651e+00,-6.78713083e-01,-7.82027006e-01,-2.52318174e-01,-5.04737079e-01,-6.69471741e-01,-1.57864487e+00,-7.83879042e-01,-1.40996933e+00,8.84118155e-02,-1.00725687e+00,-1…	A	[1, 1, 1, 1, 0, 0, 1, 1]	chemistry
zy200816gvejgar2	-1.44683793e-02,-3.10051352e-01,5.35441041e-02,1.36278551e-02,1.21438533e-01,-2.52405405e-02,-4.80053462e-02,1.40907252e-02,-3.12562287e-02,1.06749281e-01,7.63359293e-02,-2.57837661e-02,1.44688953e-02,-2.44966462e-01,-2.40443833e-02,-1.12901375e-01,9.50900279e-03,1.44575834e-01,-2.17957366e-02,7.12378472e-02,-2.31672935e-02,-1.33220088e-02,4.24730554e-02,1.60346776e-02,-1.64610632e-02,5.18390499e…	-8.07689071e-01,-4.84815866e-01,-6.43999219e-01,-1.51991010e+00,-6.63632810e-01,-2.20141247e-01,-4.95348543e-01,3.82739246e-01,2.36895353e-01,-8.12987208e-01,-1.06194246e+00,-9.90777791e-01,-3.06064069e-01,-9.95764136e-01,-1.14462936e+00,-6.70282543e-01,-9.27506685e-01,-4.02205944e-01,-6.01519465e-01,-5.75444996e-01,-1.60346174e+00,-8.28440011e-01,-1.46330154e+00,1.19317442e-01,-9.67377126e-01,-1…	A	[1, 1, 1, 1, 0, 0, 1, 1]	chemistry
zy141200gagwe5ek	-8.36620014e-03,-2.58099556e-01,5.60899749e-02,-4.34495742e-04,1.23573840e-01,-2.37402450e-02,-5.28218262e-02,2.48936154e-02,-2.79064700e-02,9.27158892e-02,1.02274016e-01,-4.03950997e-02,3.41797322e-02,-2.20732525e-01,-2.06138548e-02,-1.29600152e-01,2.13930439e-02,1.48332655e-01,-7.27161840e-02,7.15677068e-02,-1.79971233e-02,-4.26031351e-02,5.60153797e-02,1.86195299e-02,-5.13107609e-03,2.99357325…	-6.80491984e-01,-5.00795066e-01,-4.59376067e-01,-1.40161598e+00,-5.80393732e-01,-1.24558881e-01,-4.25796688e-01,3.49169463e-01,1.80989832e-01,-7.99462557e-01,-1.01170123e+00,-8.91971409e-01,-3.99560541e-01,-9.12879229e-01,-1.04138386e+00,-5.99247515e-01,-8.27490389e-01,-3.00734162e-01,-5.01773953e-01,-5.34779489e-01,-1.52452540e+00,-6.85629785e-01,-1.31383693e+00,1.16426416e-01,-9.55555022e-01,-1…	A	[1, 1, 1, 1, 1, 0, 1, 1]	chemistry
zy144421k6b1f0ph	-4.75915521e-02,-3.21295261e-01,5.00436947e-02,8.13420024e-03,1.01003438e-01,-1.42993433e-02,-4.60582320e-04,3.80482152e-02,-5.28218299e-02,8.65645036e-02,1.02979302e-01,-5.99645684e-03,-8.20757262e-03,-2.18722850e-01,-4.55265082e-02,-1.17086127e-01,2.49243155e-02,1.12575129e-01,2.42831632e-02,7.48693421e-02,-5.10586612e-03,-1.88111514e-02,3.63359489e-02,3.42896879e-02,-9.05580353e-03,6.23298958e…	-6.67028964e-01,-5.92427492e-01,-5.99364996e-01,-1.44087839e+00,-5.83506465e-01,-1.86312914e-01,-4.91954476e-01,3.97824764e-01,2.05313444e-01,-7.95831442e-01,-9.89510477e-01,-8.04753482e-01,-3.75934124e-01,-9.01126862e-01,-1.04636908e+00,-7.04913199e-01,-8.53145421e-01,-2.09310189e-01,-4.37246710e-01,-5.78921080e-01,-1.53063166e+00,-6.51706517e-01,-1.29862249e+00,1.22452162e-01,-8.47794473e-01,-1…	A	[1, 1, 1, 0, 1, 0, 1, 0]	chemistry
zy123003s4rxw94m	-2.68285209e-03,-3.14326644e-01,5.40899411e-02,-7.73477554e-03,1.12995118e-01,-3.41932550e-02,-2.53576580e-02,3.48283052e-02,5.71144633e-02,7.64986724e-02,1.08084209e-01,-3.09490934e-02,3.37370532e-03,-2.81281531e-01,-4.49816920e-02,-1.59852743e-01,1.87449008e-02,1.18610658e-01,-5.33641651e-02,6.26264438e-02,-4.44681682e-02,-4.60147858e-03,5.16034514e-02,3.99765968e-02,4.31412924e-03,3.22099030e-…	-7.24688232e-01,-4.92812306e-01,-4.46950853e-01,-1.36412656e+00,-6.12398446e-01,-2.72653013e-01,-5.58043718e-01,4.73037571e-01,2.83468932e-01,-7.84679770e-01,-9.58656788e-01,-8.02679658e-01,-2.55896747e-01,-8.24760079e-01,-9.95351136e-01,-5.83530307e-01,-7.78035879e-01,-1.58780843e-01,-4.37047392e-01,-5.39341807e-01,-1.48194337e+00,-6.20963573e-01,-1.33713949e+00,1.89846396e-01,-8.91186535e-01,-1…	A	[0, 0, 1, 1, 1, 0, 1, 0]	chemistry
zy130038egwk9db3	-2.71440558e-02,-3.36394370e-01,5.87938353e-02,6.49081310e-04,1.19561248e-01,-1.10674147e-02,-5.55062853e-02,1.44775137e-02,-4.10325006e-02,9.91873741e-02,9.02584940e-02,-1.71621125e-02,1.35083850e-02,-2.71866858e-01,-2.94298343e-02,-1.39304876e-01,2.12644376e-02,1.21924222e-01,-6.05645664e-02,7.05901831e-02,-1.27743166e-02,-1.86106972e-02,4.41729948e-02,2.09010784e-02,-1.92966387e-02,6.42808527e…	-6.81375444e-01,-5.96977890e-01,-5.58721960e-01,-1.47430766e+00,-6.74427092e-01,-2.34966457e-01,-5.66407979e-01,3.52977008e-01,1.74053192e-01,-7.89779961e-01,-1.06358171e+00,-9.04802978e-01,-3.76262724e-01,-9.59872603e-01,-1.06441247e+00,-6.80311203e-01,-8.71935546e-01,-2.63977677e-01,-4.88128066e-01,-4.98741746e-01,-1.49825823e+00,-7.22734511e-01,-1.35648763e+00,8.10383111e-02,-9.43306386e-01,-1…	A	[0, 1, 1, 1, 0, 0, 1, 0]	chemistry
zy211704daaad8aj	-3.08457129e-02,-2.89982438e-01,4.89619561e-02,3.06844637e-02,1.08111829e-01,-3.31542641e-02,-3.20352763e-02,2.11488418e-02,-5.04862219e-02,8.99730623e-02,7.62125179e-02,-8.35373253e-03,1.08327912e-02,-2.40890488e-01,-2.42098123e-02,-1.39515668e-01,9.37271863e-03,1.38025343e-01,-6.28757924e-02,7.09925815e-02,-1.76387634e-02,-2.71039829e-02,4.51524928e-02,2.34649647e-02,-1.20138098e-02,5.46651259e…	-6.36617899e-01,-5.24467111e-01,-4.91959959e-01,-1.42200100e+00,-5.41317225e-01,-1.31734446e-01,-5.05152762e-01,3.33597451e-01,1.79021358e-01,-8.41154337e-01,-1.18424118e+00,-8.41104329e-01,-3.24414104e-01,-9.77621555e-01,-1.06764746e+00,-8.88395488e-01,-8.35501611e-01,-2.26122066e-01,-5.55966854e-01,-6.44044578e-01,-1.61220789e+00,-8.68856668e-01,-1.53275955e+00,1.25650361e-01,-1.12708127e+00,-1…	A	[0, 0, 1, 1, 1, 0, 1, 0]	chemistry
zy165210p9grhdrd	-8.17250740e-03,-3.49238157e-01,5.69274761e-02,-1.00878868e-02,1.10400110e-01,-1.83655582e-02,-2.53846198e-02,4.59010340e-02,5.91466352e-02,8.67427289e-02,1.22745156e-01,-3.73690315e-02,-1.01295707e-03,-2.90114224e-01,-4.00866345e-02,-1.32495731e-01,9.44745354e-03,1.04262397e-01,-3.77523974e-02,7.13172108e-02,-4.85314429e-02,-7.54823582e-03,5.38761541e-02,5.00798076e-02,8.51965696e-03,3.83953154e…	-6.74335301e-01,-4.97922897e-01,-5.81070065e-01,-1.51175916e+00,-6.89536273e-01,-2.88975745e-01,-5.56024015e-01,4.34752136e-01,2.81134665e-01,-8.22599649e-01,-1.06874239e+00,-8.25740755e-01,-3.41006249e-01,-9.20838535e-01,-1.20797133e+00,-6.45377576e-01,-7.91299582e-01,-3.67649585e-01,-5.02076328e-01,-5.22472918e-01,-1.49868488e+00,-7.35037506e-01,-1.36241639e+00,1.48487911e-01,-9.54613686e-01,-1…	A	[0, 0, 1, 0, 1, 0, 0, 0]	chemistry
zy124553ewdnmws0	-2.03275457e-02,-3.07294190e-01,6.42625839e-02,-1.33616813e-02,1.33203655e-01,-1.61524788e-02,-4.15373370e-02,1.86894275e-02,-3.03306486e-02,9.67102572e-02,1.08085863e-01,-2.39215866e-02,1.65530480e-02,-2.74902821e-01,-4.53204513e-02,-1.42871588e-01,1.06225461e-02,1.23122066e-01,-5.48142307e-02,7.19593093e-02,-2.66183987e-02,-1.97223928e-02,4.53064442e-02,3.20206694e-02,3.39084794e-03,5.40855750e…	-6.92521155e-01,-5.73670328e-01,-4.63076234e-01,-1.38281024e+00,-6.33805037e-01,-1.57959700e-01,-5.44083655e-01,4.47068840e-01,3.53398889e-01,-6.83061898e-01,-9.23574209e-01,-7.45310545e-01,-2.54668087e-01,-8.40103149e-01,-1.06442440e+00,-5.43519676e-01,-7.34256566e-01,-2.22182751e-01,-4.12843257e-01,-4.36890334e-01,-1.43929207e+00,-5.79985082e-01,-1.26874304e+00,1.77964643e-01,-8.56322825e-01,-1…	A	[1, 1, 1, 1, 1, 0, 1, 0]	chemistry
zy125420sj2k0x10	-1.78275667e-02,-2.75506586e-01,6.56089857e-02,-1.85606070e-02,1.39387399e-01,-1.62681602e-02,-3.59923616e-02,1.99952126e-02,-1.88280940e-02,9.76804346e-02,1.10466890e-01,-2.00153477e-02,2.23182775e-02,-2.82309234e-01,-4.11946774e-02,-1.34197667e-01,6.49776729e-03,1.20468862e-01,-6.36718273e-02,7.07896948e-02,-2.41175368e-02,-1.91107132e-02,5.04342690e-02,2.55882088e-02,5.42947697e-03,4.28128392e…	-6.37526155e-01,-4.00613576e-01,-5.37393689e-01,-1.39576983e+00,-6.55048013e-01,-2.23177880e-01,-5.13847232e-01,3.92434627e-01,2.17461064e-01,-8.97248805e-01,-9.66050684e-01,-8.61811757e-01,-2.62504607e-01,-8.44693244e-01,-1.01804316e+00,-6.79283679e-01,-7.92154670e-01,-3.16181451e-01,-5.50652623e-01,-5.40437758e-01,-1.59625411e+00,-7.17633247e-01,-1.51382172e+00,1.80201754e-01,-1.08444989e+00,-1…	A	[1, 1, 1, 1, 1, 0, 1, 0]	chemistry
zy1919014c4kj60w	-2.07973272e-02,-3.06735516e-01,6.25947267e-02,3.48820025e-03,1.04784861e-01,-1.48251485e-02,-4.10335250e-02,3.04120239e-02,-3.48989619e-03,7.17507601e-02,1.00671828e-01,-2.06822902e-03,1.49993934e-02,-2.47803926e-01,-2.59828195e-02,-1.33424073e-01,2.05168687e-02,1.14794053e-01,-5.58429435e-02,5.03240451e-02,-3.16299051e-02,-1.59999635e-02,4.82176468e-02,4.03322056e-02,-1.33298691e-02,7.79574737e…	-7.08373547e-01,-5.10140955e-01,-5.23368478e-01,-1.50856924e+00,-6.57955229e-01,-1.98566109e-01,-5.18063545e-01,3.65975559e-01,2.43151680e-01,-7.69332349e-01,-1.07257700e+00,-8.78551841e-01,-3.63884747e-01,-9.34189260e-01,-1.11878002e+00,-7.23924279e-01,-8.49798977e-01,-3.58194023e-01,-5.53405046e-01,-5.63170433e-01,-1.61021233e+00,-7.84427643e-01,-1.42279494e+00,1.27654329e-01,-9.77787375e-01,-1…	A	[1, 1, 1, 1, 1, 0, 1, 0]	chemistry
zy191958ws73kasy	-1.83275975e-02,-3.26920271e-01,6.31083101e-02,-1.92099425e-03,1.19344406e-01,-4.14245808e-03,-2.25240532e-02,1.11023355e-02,1.54970419e-02,8.50306079e-02,9.91410017e-02,-3.37278508e-02,1.77142061e-02,-3.20808589e-01,-2.38209032e-02,-1.19434938e-01,3.74002568e-02,1.05076358e-01,-4.24298085e-02,6.08107485e-02,-3.27713788e-02,-5.01905754e-03,5.43076172e-02,4.85852845e-02,-3.38825630e-03,7.51954690e…	-5.17600834e-01,-5.42613208e-01,-4.82059687e-01,-1.46341646e+00,-7.29486704e-01,-1.85765207e-01,-5.37694156e-01,2.99495190e-01,1.76915959e-01,-7.13653564e-01,-9.89537060e-01,-7.93445051e-01,-3.92015606e-01,-8.85224044e-01,-1.01484323e+00,-6.16292417e-01,-8.37498486e-01,-2.38530353e-01,-4.72178459e-01,-5.15684187e-01,-1.54838657e+00,-7.43216932e-01,-1.39503562e+00,8.17561522e-02,-9.15989459e-01,-1…	A	[1, 1, 1, 1, 1, 0, 1, 0]	chemistry
zy172745s67hj91m	-2.67382562e-02,-3.42623651e-01,5.43676242e-02,-1.21624265e-02,1.23857640e-01,-2.63766386e-02,-2.29955092e-02,3.73605564e-02,-2.67693624e-02,9.26740989e-02,1.29589409e-01,-2.88902037e-02,7.52732297e-03,-2.52065808e-01,-4.70166616e-02,-1.63498849e-01,1.24839852e-02,1.17685214e-01,-3.08640860e-02,5.78306764e-02,-2.75806207e-02,-5.90137485e-03,4.65600677e-02,4.91504669e-02,-9.42686107e-04,6.30536079…	-7.88060486e-01,-5.22486031e-01,-6.48774683e-01,-1.50160635e+00,-6.69871211e-01,-2.00227588e-01,-4.68425840e-01,3.71042401e-01,1.87639624e-01,-7.95025349e-01,-1.03284574e+00,-8.83191764e-01,-3.97721618e-01,-9.01218414e-01,-1.06046653e+00,-6.66045547e-01,-7.72149444e-01,-2.25496933e-01,-4.87002701e-01,-4.84091461e-01,-1.44360280e+00,-6.49926066e-01,-1.33328533e+00,6.90217167e-02,-9.08366024e-01,-1…	A	[1, 1, 1, 0, 1, 0, 1, 0]	chemistry
zy212425dsurb3ty	-1.66846272e-02,-3.07442069e-01,4.90569919e-02,3.48566240e-03,1.08098254e-01,-2.37041861e-02,-6.07474074e-02,1.85542125e-02,-4.60904166e-02,8.95043612e-02,1.05688721e-01,-2.28315517e-02,7.25039560e-03,-2.39039630e-01,-3.44960615e-02,-1.44917697e-01,1.77728143e-02,1.23088144e-01,-4.64713611e-02,5.47833033e-02,-1.86397936e-02,-1.02835745e-02,5.31496555e-02,4.45152149e-02,-8.55820195e-04,6.67180717e…	-7.69159973e-01,-5.60796022e-01,-5.37592173e-01,-1.40848708e+00,-6.14906847e-01,-1.41545072e-01,-4.47696269e-01,3.06366444e-01,1.81840360e-01,-8.48688364e-01,-9.96987104e-01,-7.86520362e-01,-3.15080643e-01,-8.20667446e-01,-1.03936684e+00,-6.52111351e-01,-8.01862836e-01,-2.19593644e-01,-4.88314152e-01,-4.93348718e-01,-1.56428421e+00,-7.38072574e-01,-1.41663134e+00,7.71187767e-02,-9.33943212e-01,-1…	A	[1, 1, 1, 0, 1, 0, 1, 0]	chemistry
zy1239351vpckwfc	-2.41126195e-02,-3.40993941e-01,5.44642732e-02,-9.64885019e-03,1.21210784e-01,-2.70785149e-02,-3.80131453e-02,3.62103656e-02,1.44728250e-03,9.53557119e-02,1.34360418e-01,-4.08872478e-02,4.27112635e-03,-2.85632193e-01,-3.67778987e-02,-1.42709613e-01,1.48770986e-02,1.22877024e-01,-3.90981212e-02,6.03256598e-02,-2.67084502e-02,-3.10357218e-03,5.16679510e-02,5.11694402e-02,-5.99907944e-03,6.28387034e…	-6.31540120e-01,-4.64635640e-01,-6.94510162e-01,-1.51230669e+00,-7.08628535e-01,-2.68861651e-01,-6.13686919e-01,4.14939761e-01,2.24297658e-01,-9.22851145e-01,-1.05215681e+00,-9.12871003e-01,-4.37871009e-01,-9.97052193e-01,-1.07855880e+00,-6.50786519e-01,-8.49450707e-01,-2.28113562e-01,-5.21938324e-01,-5.83019197e-01,-1.58115470e+00,-7.41998732e-01,-1.42302847e+00,1.01305611e-01,-9.24214125e-01,-1…	A	[1, 1, 1, 0, 1, 0, 1, 0]	chemistry
zy232343cud6sguq	-1.09182913e-02,-3.93109471e-01,5.47174513e-02,8.75271857e-03,1.04940839e-01,-5.49753476e-03,-6.04421310e-02,2.89330762e-02,-4.85387407e-02,6.12401068e-02,1.09669231e-01,-1.56132281e-02,1.34350751e-02,-2.50003546e-01,-3.63094211e-02,-1.18927330e-01,3.54809337e-04,1.31721824e-01,-3.47154811e-02,6.16510324e-02,-1.25574460e-02,-1.13097513e-02,4.81073856e-02,4.17172536e-02,-1.83872809e-03,5.72729260e…	-6.32809997e-01,-4.76838201e-01,-5.18153608e-01,-1.50993979e+00,-6.51048303e-01,-2.47440368e-01,-5.67981362e-01,4.46812361e-01,2.28868484e-01,-8.15416455e-01,-1.08209038e+00,-9.20728028e-01,-4.25320178e-01,-9.98646200e-01,-1.12085545e+00,-7.05047071e-01,-8.66441905e-01,-2.85827607e-01,-5.51900268e-01,-5.06721437e-01,-1.53836763e+00,-7.74404049e-01,-1.40948606e+00,9.26165432e-02,-9.61863816e-01,-1…	A	[1, 1, 1, 0, 1, 0, 1, 0]	chemistry
zy232413xhjh0tsg	-3.00266668e-02,-3.23771238e-01,5.71162477e-02,2.00241804e-04,1.22545928e-01,-3.49363685e-02,-3.90281826e-02,3.92700806e-02,1.32201565e-02,8.37334171e-02,1.21272132e-01,-8.72486457e-03,-3.02090636e-03,-2.61019051e-01,-5.36391437e-02,-1.41998112e-01,8.64716247e-03,1.15753815e-01,-3.42145786e-02,5.71586452e-02,-3.03891003e-02,5.60030900e-03,5.48494086e-02,4.99790609e-02,-1.17359068e-02,6.85252696e-…	-6.14166081e-01,-5.19482315e-01,-5.81459761e-01,-1.48997200e+00,-7.05706477e-01,-2.49049708e-01,-6.07920468e-01,3.69064718e-01,1.61970973e-01,-8.20518792e-01,-9.13534284e-01,-8.01440358e-01,-4.09484953e-01,-8.68746579e-01,-1.09007287e+00,-6.10110104e-01,-7.66419768e-01,-3.09313029e-01,-4.38367456e-01,-4.47679102e-01,-1.45327771e+00,-6.57927155e-01,-1.26397431e+00,4.47733887e-02,-9.03253198e-01,-1…	A	[1, 1, 1, 0, 1, 0, 1, 0]	chemistry
zy2325247wyxf900	-2.96104718e-02,-2.71566480e-01,5.62807210e-02,-1.88215040e-02,1.36445209e-01,-2.52551679e-02,-5.54395020e-02,3.06484662e-02,-3.11240926e-02,9.31011587e-02,1.21470317e-01,-4.12364453e-02,2.74307169e-02,-2.74784267e-01,-3.00819259e-02,-1.44521162e-01,7.30362907e-03,1.31628036e-01,-3.15316133e-02,6.02131039e-02,-1.91206373e-02,-1.06322225e-02,5.50024398e-02,3.88459861e-02,1.10462140e-02,5.20761535e…	-6.89146280e-01,-5.93648791e-01,-5.66873193e-01,-1.43627155e+00,-5.52444577e-01,-1.84415013e-01,-4.82263982e-01,3.70512545e-01,2.03568786e-01,-8.40054631e-01,-1.00010979e+00,-8.67984891e-01,-3.45706999e-01,-9.02282953e-01,-1.08620429e+00,-7.54173100e-01,-8.30096185e-01,-2.11572483e-01,-6.24224663e-01,-5.25840759e-01,-1.47476792e+00,-7.11030245e-01,-1.38261831e+00,6.35785311e-02,-9.50692952e-01,-1…	A	[1, 1, 1, 0, 1, 0, 1, 0]	chemistry
zy232547y0jfvccr	-1.51565485e-02,-3.16336036e-01,6.28264174e-02,6.10912591e-03,1.20168656e-01,-2.92261764e-02,-6.10111468e-02,2.98357233e-02,-2.23900415e-02,8.11858177e-02,1.20853245e-01,-4.91017960e-02,3.73485545e-03,-2.71320105e-01,-3.30038518e-02,-1.34339124e-01,1.52446246e-02,1.21805973e-01,-5.04236035e-02,7.11863190e-02,-2.62034535e-02,-1.24559402e-02,5.04945144e-02,4.38750908e-02,-8.81965272e-03,6.79238737e…	-5.83040893e-01,-5.13423741e-01,-5.67267120e-01,-1.50443757e+00,-5.45298517e-01,-2.07494006e-01,-5.15268385e-01,3.86268139e-01,1.94985077e-01,-9.35087502e-01,-9.41319168e-01,-8.45789015e-01,-3.27527970e-01,-8.97661448e-01,-1.03142107e+00,-6.17251813e-01,-8.42273951e-01,-2.04618648e-01,-4.83880490e-01,-4.04899091e-01,-1.40420783e+00,-7.19958007e-01,-1.27961576e+00,1.00927114e-01,-9.33472812e-01,-1…	A	[1, 1, 1, 0, 1, 0, 1, 0]	chemistry
zy2326054ecav4jw	-1.47878658e-02,-2.93708444e-01,5.15401326e-02,1.50829749e-02,1.14502266e-01,-2.48162299e-02,-7.29877800e-02,3.34739015e-02,-3.36610759e-03,8.83526281e-02,1.09636500e-01,-2.07502991e-02,7.62283895e-03,-2.72985876e-01,-2.67749932e-02,-1.34950951e-01,1.68217830e-02,1.19721562e-01,-3.98106314e-02,6.91213831e-02,-1.61918458e-02,-5.82272839e-03,4.99308854e-02,4.80043218e-02,-9.24284663e-03,6.93586394e…	-6.90233707e-01,-5.02580762e-01,-5.71273506e-01,-1.51755822e+00,-7.13537514e-01,-1.81671560e-01,-5.80114007e-01,4.60280091e-01,3.05377722e-01,-8.31067502e-01,-1.01965177e+00,-9.12490487e-01,-3.59822899e-01,-9.44688737e-01,-1.13630307e+00,-6.28507555e-01,-8.32039833e-01,-2.98495412e-01,-4.64141607e-01,-6.05082214e-01,-1.56392038e+00,-7.81500459e-01,-1.39606190e+00,7.74057806e-02,-9.73731756e-01,-1…	A	[1, 1, 1, 0, 1, 0, 1, 0]	chemistry
zy2327143s39ueeh	-1.34434961e-02,-3.56023550e-01,5.44676855e-02,-2.44659698e-03,1.19734094e-01,-2.80808955e-02,-5.12668192e-02,3.39819342e-02,2.83580795e-02,8.80958885e-02,1.27089471e-01,-4.80020531e-02,7.14871846e-03,-2.65035897e-01,-4.38304245e-02,-1.53354168e-01,9.23540909e-03,1.28419474e-01,-3.27627622e-02,6.65473491e-02,-3.53776142e-02,-4.99259867e-03,5.06499112e-02,4.74930629e-02,-6.31038612e-03,5.31952009e…	-6.07135952e-01,-4.59676206e-01,-5.50046563e-01,-1.42722034e+00,-5.98990560e-01,-2.56709248e-01,-5.93980670e-01,4.23652232e-01,2.30225563e-01,-8.42434227e-01,-1.06630814e+00,-9.03470874e-01,-4.56486315e-01,-9.68064904e-01,-1.10098720e+00,-6.54935122e-01,-8.66907597e-01,-2.88120031e-01,-5.27802587e-01,-6.48543000e-01,-1.55020761e+00,-6.49022400e-01,-1.31036985e+00,1.23058990e-01,-9.99701977e-01,-1…	A	[1, 1, 1, 0, 1, 0, 1, 0]	chemistry
zy1919111h1mjy92	-3.70613858e-02,-2.48902723e-01,5.01831621e-02,-9.03926045e-03,1.27804309e-01,-2.76259817e-02,-8.84410925e-03,3.93450484e-02,-1.11208996e-03,9.51133892e-02,1.12735584e-01,-2.02783011e-02,1.26974098e-02,-2.48321325e-01,-4.22562510e-02,-1.50538862e-01,1.63129419e-02,1.23445109e-01,-6.77618086e-02,6.40836284e-02,-2.86280550e-02,-1.25412364e-02,5.34855574e-02,4.68058512e-02,9.91613232e-03,5.49227372e…	-7.12084591e-01,-4.41137850e-01,-4.70024884e-01,-1.35352921e+00,-6.27230763e-01,-2.11891249e-01,-5.23988008e-01,3.67540598e-01,2.36270875e-01,-9.44711983e-01,-1.02590406e+00,-8.73911858e-01,-4.00582999e-01,-9.38825905e-01,-1.17442036e+00,-6.78931892e-01,-8.45464051e-01,-3.68809015e-01,-6.08806908e-01,-6.47185266e-01,-1.61312211e+00,-6.51625574e-01,-1.36977291e+00,9.11216736e-02,-9.34670150e-01,-1…	A	[1, 1, 1, 1, 1, 0, 1, 1]	chemistry
zy192338enrex900	-3.43156159e-02,-2.80496150e-01,4.58087511e-02,-4.98170312e-03,1.24495201e-01,-2.53062882e-02,-1.05142687e-02,2.86180414e-02,-2.60787979e-02,1.00897282e-01,1.26301467e-01,-3.47759239e-02,1.19586885e-02,-2.45903566e-01,-3.80367599e-02,-1.52354509e-01,2.41780989e-02,1.33276656e-01,-5.57627305e-02,6.56009912e-02,-2.97295302e-02,-1.13948621e-02,4.78561893e-02,4.53748070e-02,1.50213689e-02,6.31052405e…	-5.82973182e-01,-4.80775028e-01,-4.94387031e-01,-1.54238796e+00,-7.10708201e-01,-1.49158478e-01,-5.43695629e-01,3.92208248e-01,2.84269124e-01,-7.64061987e-01,-9.74141300e-01,-7.26580679e-01,-3.22445631e-01,-8.35414231e-01,-1.06182826e+00,-6.72511578e-01,-7.05715597e-01,-3.13121766e-01,-5.13927519e-01,-5.45180380e-01,-1.47130167e+00,-7.11859882e-01,-1.44465399e+00,1.24255903e-01,-9.15166438e-01,-1…	A	[1, 1, 1, 1, 1, 0, 1, 1]	chemistry
zy084532yjr0c62u	-3.75115573e-02,-2.92367518e-01,4.14911099e-02,2.77998438e-03,1.25671729e-01,-2.09393352e-02,-1.66311301e-02,3.06887906e-02,-4.71959189e-02,9.95266885e-02,1.27912164e-01,-1.64867826e-02,3.90208093e-03,-2.21865132e-01,-2.11933013e-02,-1.63423598e-01,2.02471782e-02,1.40386343e-01,4.81616938e-03,4.43310067e-02,-2.69618295e-02,4.82420251e-03,5.41142151e-02,5.37298173e-02,1.04723554e-02,7.93785304e-02…	-6.77316606e-01,-4.38667655e-01,-5.15890241e-01,-1.47429979e+00,-6.96291506e-01,-2.53969550e-01,-6.04391158e-01,4.42223042e-01,2.53038406e-01,-8.10666084e-01,-9.96468067e-01,-8.63554597e-01,-3.15625310e-01,-9.17421579e-01,-1.04027665e+00,-6.29571736e-01,-8.40555012e-01,-2.29171529e-01,-5.23180187e-01,-6.32183373e-01,-1.66123104e+00,-7.71198273e-01,-1.47761655e+00,8.36230740e-02,-1.02228892e+00,-1…	A	[1, 1, 1, 1, 1, 0, 1, 1]	chemistry
zy084552x9tutjq8	-3.54765058e-02,-2.88969278e-01,4.10710610e-02,2.46861251e-03,1.24798968e-01,-2.03186106e-02,-1.68709662e-02,3.14757414e-02,-5.04084155e-02,1.00102812e-01,1.27295941e-01,-1.42768435e-02,9.27334069e-04,-2.23856300e-01,-2.17169225e-02,-1.62296951e-01,1.81557089e-02,1.38319165e-01,5.48808044e-03,4.50919569e-02,-2.66131461e-02,6.51418278e-03,5.55759817e-02,5.41698337e-02,7.40806246e-03,8.09079930e-02…	-6.77316606e-01,-4.38667655e-01,-5.15890241e-01,-1.47429979e+00,-6.96291506e-01,-2.53969550e-01,-6.04391158e-01,4.42223042e-01,2.53038406e-01,-8.10666084e-01,-9.96468067e-01,-8.63554597e-01,-3.15625310e-01,-9.17421579e-01,-1.04027665e+00,-6.29571736e-01,-8.40555012e-01,-2.29171529e-01,-5.23180187e-01,-6.32183373e-01,-1.66123104e+00,-7.71198273e-01,-1.47761655e+00,8.36230740e-02,-1.02228892e+00,-1…	A	[1, 1, 1, 1, 1, 0, 1, 1]	chemistry
zy084608ebfk92pc	-3.24537978e-02,-2.99270123e-01,4.35305648e-02,7.74221355e-03,1.20801792e-01,-2.37825010e-02,-1.53453704e-02,2.98276134e-02,-4.30777222e-02,9.54927504e-02,1.28789246e-01,-2.61572972e-02,1.10925373e-03,-2.40082115e-01,-2.59103142e-02,-1.57507300e-01,1.74134839e-02,1.39088541e-01,-2.05312595e-02,4.87261452e-02,-2.69284826e-02,2.04830896e-03,4.83909622e-02,5.56107312e-02,5.04591083e-03,8.11591744e-0…	-6.25876844e-01,-4.94534940e-01,-6.21349812e-01,-1.54977715e+00,-7.28923500e-01,-2.73308158e-01,-6.28865242e-01,3.83932382e-01,2.03643978e-01,-9.13071632e-01,-9.71748352e-01,-8.40696871e-01,-4.00247812e-01,-9.76348460e-01,-1.14010739e+00,-7.27697849e-01,-8.11318874e-01,-2.67433405e-01,-5.08419573e-01,-5.54556906e-01,-1.57916784e+00,-6.42094553e-01,-1.38953876e+00,8.67555570e-03,-8.80142689e-01,-1…	A	[1, 1, 1, 1, 1, 0, 1, 1]	chemistry
zy084620ufeu401d	-3.24963555e-02,-3.03799510e-01,4.50181738e-02,8.27377569e-03,1.21984243e-01,-2.44813822e-02,-1.37461964e-02,2.90497877e-02,-3.92144918e-02,9.56683904e-02,1.26665249e-01,-3.00393701e-02,1.40839803e-03,-2.38195375e-01,-2.71752253e-02,-1.56728953e-01,1.63747035e-02,1.40590161e-01,-2.44642273e-02,4.88593243e-02,-2.79052034e-02,6.22456544e-04,4.89911810e-02,5.70652299e-02,8.51974182e-04,7.89822713e-0…	-0.6506813,-0.56335235,-0.5763096,-1.5714507,-0.76293117,-0.26018152,-0.65406877,0.4659933,0.26578867,-0.8225444,-0.98994523,-0.8658144,-0.39466986,-1.0123916,-1.2006251,-0.66895676,-0.8235392,-0.29631075,-0.54008037,-0.58963835,-1.6624397,-0.7549298,-1.4291099,0.00809582,-0.89402753,-1.146628,-0.8295243,-1.1615294,-0.86311847,-0.45278135,-0.8603463,-0.81729555,-0.43249464,-0.6889861,-0.49629688,…	A	[1, 1, 1, 1, 1, 0, 1, 1]	chemistry
zy08463462bn9y0u	-4.20259088e-02,-3.24746042e-01,4.71245125e-02,5.57888392e-03,1.30774722e-01,-2.95326095e-02,-2.19829679e-02,2.35017780e-02,-2.46909708e-02,9.97369662e-02,1.29177272e-01,-3.13761979e-02,-5.64587768e-04,-2.54216850e-01,-3.30055878e-02,-1.49736971e-01,7.01897126e-03,1.37891740e-01,-3.23351771e-02,5.30697815e-02,-3.01182009e-02,5.72850578e-04,5.63372374e-02,5.25262393e-02,5.33730583e-03,7.57420734e-…	-7.20936000e-01,-4.84097958e-01,-5.91249049e-01,-1.58252084e+00,-6.80146933e-01,-2.20922127e-01,-5.86554885e-01,5.69644570e-01,3.79293263e-01,-8.11495960e-01,-1.11689055e+00,-8.77016187e-01,-2.98199028e-01,-9.46992040e-01,-1.12174535e+00,-6.31024301e-01,-8.06348324e-01,-2.14702994e-01,-4.70802546e-01,-4.71228242e-01,-1.62786150e+00,-7.17625618e-01,-1.28983545e+00,2.13539034e-01,-8.78965437e-01,-1…	A	[1, 1, 1, 1, 1, 0, 1, 1]	chemistry
zy084647jenjunrq	-3.36575136e-02,-2.70324677e-01,4.74986583e-02,4.97360295e-03,1.19444378e-01,-2.91671306e-02,-1.99994072e-02,2.62986049e-02,-3.58514190e-02,9.67354625e-02,1.18036665e-01,-2.24423073e-02,3.50821647e-03,-2.40267858e-01,-2.75596492e-02,-1.63945496e-01,2.15253644e-02,1.40744209e-01,-3.69782820e-02,5.41469306e-02,-3.46634760e-02,-3.10957595e-03,5.54075427e-02,4.65610400e-02,-1.37969898e-03,7.64681399e…	-6.35192037e-01,-4.67399597e-01,-6.23273730e-01,-1.55813491e+00,-7.43832231e-01,-2.56870210e-01,-5.18452525e-01,4.61951971e-01,2.65297174e-01,-8.72334361e-01,-9.69783962e-01,-8.27227771e-01,-3.74819696e-01,-9.02064919e-01,-1.03970027e+00,-6.35663629e-01,-7.45400667e-01,-1.87593266e-01,-5.34056664e-01,-4.72223908e-01,-1.50687099e+00,-6.66245580e-01,-1.34177530e+00,3.60692143e-02,-1.00108624e+00,-1…	A	[1, 1, 1, 1, 1, 0, 1, 1]	chemistry
zy08470169vef3np	-3.40277851e-02,-2.72281766e-01,4.78870906e-02,5.34083974e-03,1.19767204e-01,-2.92830560e-02,-2.00459100e-02,2.61481553e-02,-3.57677564e-02,9.72502828e-02,1.17592156e-01,-2.24372633e-02,3.55689530e-03,-2.40248770e-01,-2.79305000e-02,-1.63967431e-01,2.18689777e-02,1.41047537e-01,-3.83120477e-02,5.34951650e-02,-3.47236134e-02,-3.79127916e-03,5.53852841e-02,4.70785573e-02,-1.67686329e-03,7.63733760e…	-6.35192037e-01,-4.67399597e-01,-6.23273730e-01,-1.55813491e+00,-7.43832231e-01,-2.56870210e-01,-5.18452525e-01,4.61951971e-01,2.65297174e-01,-8.72334361e-01,-9.69783962e-01,-8.27227771e-01,-3.74819696e-01,-9.02064919e-01,-1.03970027e+00,-6.35663629e-01,-7.45400667e-01,-1.87593266e-01,-5.34056664e-01,-4.72223908e-01,-1.50687099e+00,-6.66245580e-01,-1.34177530e+00,3.60692143e-02,-1.00108624e+00,-1…	A	[1, 1, 1, 1, 1, 0, 1, 1]	chemistry
zy084711f6artkg5	-4.22715619e-02,-3.06197762e-01,4.84146401e-02,-2.48003379e-03,1.27759129e-01,-2.96143051e-02,-1.90858822e-02,2.94409525e-02,-1.61993243e-02,9.60415900e-02,1.28774911e-01,-3.21321636e-02,1.42070116e-04,-2.58185565e-01,-4.19232436e-02,-1.49126455e-01,8.86563025e-03,1.35495305e-01,-3.18229795e-02,5.45122921e-02,-3.32125127e-02,-8.51449440e-04,5.59673011e-02,5.04170842e-02,6.29118830e-03,6.98357597e…	-6.05437100e-01,-4.43964601e-01,-6.04826093e-01,-1.71247339e+00,-7.50183284e-01,-2.30643600e-01,-5.57641208e-01,5.09295166e-01,3.60078871e-01,-7.06937969e-01,-1.16183650e+00,-8.96808088e-01,-3.61550182e-01,-9.95690525e-01,-1.20017421e+00,-7.04636216e-01,-7.81125426e-01,-2.88592190e-01,-5.50224483e-01,-6.52757049e-01,-1.59632373e+00,-7.97415674e-01,-1.45757031e+00,1.59813255e-01,-9.61229324e-01,-1…	A	[1, 0, 1, 1, 1, 0, 1, 1]	chemistry
zy0847585fbjs97m	-4.12205905e-02,-3.23008418e-01,4.62575182e-02,-1.60531886e-03,1.30662441e-01,-2.87303329e-02,-2.39228308e-02,2.43839901e-02,-1.69754680e-02,1.02945648e-01,1.30021960e-01,-3.29643637e-02,2.24712095e-03,-2.64489681e-01,-3.64886634e-02,-1.52115256e-01,6.97205123e-03,1.35429427e-01,-3.13752964e-02,5.66582866e-02,-2.96088327e-02,6.25945046e-04,5.87517619e-02,5.44853956e-02,8.78365524e-03,7.25671500e-…	-6.22528851e-01,-4.34642106e-01,-5.55914640e-01,-1.41605711e+00,-6.17929399e-01,-1.24130480e-01,-5.27072489e-01,4.17583823e-01,2.16832444e-01,-8.62749875e-01,-9.85943854e-01,-9.43662286e-01,-3.89559865e-01,-9.30603266e-01,-1.14231336e+00,-6.38038754e-01,-8.69899929e-01,-3.59695077e-01,-4.90896612e-01,-6.51871145e-01,-1.55976951e+00,-7.02547491e-01,-1.31976175e+00,1.43016279e-01,-9.49045599e-01,-1…	A	[1, 0, 1, 1, 1, 0, 1, 1]	chemistry
zy0848098kg3kfe7	-4.07816693e-02,-3.19480002e-01,4.72083986e-02,3.05847335e-03,1.28596321e-01,-2.60509476e-02,-2.33944040e-02,2.43900064e-02,-2.33902428e-02,9.98189300e-02,1.26138702e-01,-3.06975245e-02,2.96150637e-03,-2.55573571e-01,-3.41147706e-02,-1.51528195e-01,5.88464923e-03,1.38023317e-01,-3.42504680e-02,5.47210723e-02,-3.09234262e-02,-2.96888896e-03,5.75570092e-02,5.58742136e-02,9.40596778e-03,7.27395117e-…	-0.5958017,-0.4678868,-0.48388016,-1.4859164,-0.647603,-0.18632433,-0.5606667,0.4251417,0.22152913,-0.83838594,-1.1599495,-0.9924108,-0.45790923,-1.1021734,-1.3536689,-0.81246424,-0.8773124,-0.4869051,-0.79660165,-0.8623768,-1.7588723,-0.75632215,-1.5035768,-0.04128361,-0.9897187,-1.2551032,-0.8607154,-1.1952021,-0.9433532,-0.45640934,-0.82555956,-0.84358376,-0.4657768,-0.5061525,-0.3642031,-0.48…	A	[1, 0, 1, 1, 1, 0, 1, 1]	chemistry
zy084820yjja7xcd	-3.53553034e-02,-3.18480790e-01,4.31305915e-02,3.27358767e-03,1.27975106e-01,-3.56683023e-02,2.19668099e-03,3.17653194e-02,-2.07877699e-02,9.39969420e-02,1.33911639e-01,-1.92469209e-02,3.94959061e-04,-2.49287397e-01,-3.07567976e-02,-1.61063880e-01,1.38121089e-02,1.25552222e-01,-1.79970507e-02,4.90869097e-02,-3.28702703e-02,5.12167532e-03,5.15740030e-02,5.43341786e-02,8.01619980e-03,7.37105981e-02…	-5.81483066e-01,-3.99238586e-01,-5.04092932e-01,-1.50221026e+00,-6.58012152e-01,-1.13960825e-01,-3.16511124e-01,4.78962570e-01,2.85827845e-01,-8.39852095e-01,-1.09135926e+00,-8.74198139e-01,-2.96077788e-01,-9.15343106e-01,-1.16428161e+00,-6.44765794e-01,-7.63097286e-01,-3.67744803e-01,-6.19196594e-01,-5.43348908e-01,-1.58440721e+00,-7.40025818e-01,-1.45365012e+00,1.07883357e-01,-9.61710930e-01,-1…	A	[1, 1, 1, 1, 1, 0, 1, 1]	chemistry
zy1230136s1qvky0	-2.38605272e-02,-3.05928499e-01,6.44318387e-02,-3.23696807e-03,1.30027309e-01,-2.03628838e-02,-3.97226512e-02,2.52873208e-02,-9.15639382e-03,9.53103229e-02,1.15758643e-01,-4.21337299e-02,6.07876945e-03,-2.69162178e-01,-3.32784057e-02,-1.38693035e-01,1.88861676e-02,1.21137753e-01,-5.62162735e-02,5.83539866e-02,-3.45518142e-02,-1.23541895e-02,5.67714795e-02,4.57425490e-02,-9.40939586e-04,7.03982562…	-6.05692625e-01,-4.50555801e-01,-5.28372645e-01,-1.41208482e+00,-6.03822947e-01,-1.46396935e-01,-4.77171242e-01,4.53079998e-01,2.66735315e-01,-7.75916934e-01,-1.01621175e+00,-9.20747519e-01,-4.94865358e-01,-9.53316808e-01,-1.18380141e+00,-7.80668676e-01,-9.54670250e-01,-3.14235270e-01,-5.01836538e-01,-7.28500009e-01,-1.57842481e+00,-7.46626973e-01,-1.30799353e+00,1.59084976e-01,-1.00940311e+00,-1…	A	[1, 1, 1, 1, 1, 0, 1, 0]	chemistry
zy123024t6s5gn3w	-3.03648170e-02,-3.20329130e-01,4.54895422e-02,-2.23099114e-03,1.16753265e-01,-2.98177339e-02,-1.62846819e-02,2.98420582e-02,2.80945376e-02,9.34452340e-02,1.43149272e-01,-3.65993641e-02,-6.04960788e-03,-2.65740395e-01,-3.02818399e-02,-1.45675987e-01,1.68088190e-02,1.15918696e-01,-2.10895203e-02,5.44521622e-02,-3.31831761e-02,3.00224544e-03,5.07964939e-02,5.70765771e-02,5.33453142e-03,6.44477233e-…	-7.05208242e-01,-5.06487191e-01,-5.78787148e-01,-1.58797443e+00,-6.85139000e-01,-3.01220208e-01,-5.50192297e-01,4.31207925e-01,2.75540590e-01,-8.37965012e-01,-9.74986255e-01,-7.48012543e-01,-2.50505507e-01,-8.35911572e-01,-1.15585768e+00,-6.05865896e-01,-6.91964328e-01,-3.55541378e-01,-5.29686034e-01,-4.90903705e-01,-1.44789445e+00,-6.23368204e-01,-1.41504753e+00,1.89692140e-01,-9.41256821e-01,-1…	A	[1, 1, 1, 1, 1, 0, 1, 0]	chemistry
zy123035v1u7s2f0	-2.34348923e-02,-3.23490262e-01,5.06067686e-02,8.40289984e-03,1.06179222e-01,-3.25763151e-02,-2.11401470e-02,4.13905978e-02,4.51840535e-02,8.94694924e-02,1.28321230e-01,-2.60283388e-02,-1.54938940e-02,-2.88509220e-01,-3.57429832e-02,-1.50601044e-01,1.52370157e-02,1.12781480e-01,-3.28498557e-02,6.24631830e-02,-4.02056575e-02,5.02401870e-03,5.27755879e-02,5.18202111e-02,-7.49015855e-03,7.47354701e-…	-0.6899716,-0.5053086,-0.6089612,-1.4817812,-0.7493815,-0.23094584,-0.5870135,0.398476,0.26337624,-0.82437533,-1.0082321,-0.87341934,-0.32474205,-0.904789,-1.107886,-0.49556994,-0.6889623,-0.24444366,-0.4987448,-0.50248575,-1.5390038,-0.7917948,-1.4764233,0.08219659,-0.9924818,-1.1635048,-0.8321422,-1.1656437,-0.9125761,-0.35104203,-0.9194807,-0.76892495,-0.5195124,-0.56702936,-0.4455024,-0.53621…	A	[1, 1, 1, 1, 1, 0, 1, 0]	chemistry
zy123047yna99naq	-2.35901698e-02,-3.07497203e-01,5.19607812e-02,-1.29291834e-03,1.09810382e-01,-3.77870090e-02,-2.07602531e-02,2.92188749e-02,4.58663628e-02,9.58523899e-02,1.49380982e-01,-3.15941796e-02,-1.25370342e-02,-2.77352720e-01,-2.86773276e-02,-1.57907724e-01,1.49397962e-02,1.16920426e-01,-3.14441957e-02,6.29052967e-02,-4.92222831e-02,4.07458376e-03,5.10039628e-02,5.21036610e-02,-1.14342058e-02,6.76749274e…	-0.664584,-0.40567827,-0.5003454,-1.4446265,-0.5685272,-0.15188855,-0.44974864,0.44029433,0.2962603,-0.8506668,-1.0386145,-0.844615,-0.2538414,-0.87656766,-1.0537814,-0.60885257,-0.72226316,-0.22613546,-0.564134,-0.51233715,-1.542305,-0.83058405,-1.5168064,0.04637983,-1.048013,-1.2143109,-0.91007954,-1.1871789,-0.908731,-0.3544171,-0.9572779,-0.7826656,-0.5053833,-0.52995026,-0.3900677,-0.5117268…	A	[1, 1, 1, 1, 1, 0, 1, 0]	chemistry
zy123058uc2tmu2q	-2.50418074e-02,-3.23300421e-01,6.11148104e-02,-2.77700159e-03,1.31132483e-01,-2.77408939e-02,-5.06936014e-02,1.89005174e-02,5.04421443e-03,1.07644558e-01,1.13686383e-01,-4.19401601e-02,1.07782399e-02,-2.68930137e-01,-2.70430278e-02,-1.41226128e-01,1.04606524e-02,1.23677343e-01,-6.30368814e-02,6.80649579e-02,-3.29661891e-02,-1.67920794e-02,4.79830578e-02,3.64533924e-02,-9.29834496e-04,5.28474748e…	-7.22057700e-01,-5.63111842e-01,-6.00434661e-01,-1.52533793e+00,-8.01468432e-01,-7.35984892e-02,-4.75695789e-01,4.28695083e-01,2.70795941e-01,-8.20462525e-01,-1.02225828e+00,-8.36789727e-01,-2.86085755e-01,-1.05723274e+00,-9.91349101e-01,-6.63533151e-01,-8.16849172e-01,-2.83961147e-01,-5.77000022e-01,-5.40259957e-01,-1.60613334e+00,-6.86551452e-01,-1.41248560e+00,-2.32605934e-02,-9.29390311e-01,-…	A	[1, 1, 1, 1, 1, 0, 1, 0]	chemistry
zy123109kv3kn2hx	-2.51322370e-02,-3.07645261e-01,5.34810871e-02,-1.53371831e-04,1.01557828e-01,-3.04680243e-02,-4.55847643e-02,2.69113015e-02,2.17251852e-02,9.57452953e-02,1.38342410e-01,-3.48164514e-02,-7.64113711e-03,-2.75126100e-01,-2.98791770e-02,-1.44965470e-01,1.65116079e-02,1.07201546e-01,-3.36722881e-02,6.41873926e-02,-3.55878621e-02,-1.47611904e-03,4.50882092e-02,4.49323356e-02,3.62617825e-03,6.35701716e…	-0.661921,-0.47631997,-0.57898897,-1.5315129,-0.7621442,-0.1679971,-0.4937726,0.50544274,0.28955373,-0.8577963,-1.0673536,-0.9031936,-0.37571558,-1.069678,-1.1404101,-0.7100426,-0.85739625,-0.36101088,-0.6259983,-0.6419242,-1.6055658,-0.701283,-1.36,0.10989748,-0.9033688,-1.2404828,-0.856938,-1.1852198,-0.8899416,-0.40055767,-0.8683001,-0.88085586,-0.539575,-0.5974205,-0.4124899,-0.5613332,0.5606…	A	[1, 1, 1, 1, 1, 0, 1, 0]	chemistry
zy123119kmdgrg4m	-2.53839642e-02,-2.97331661e-01,4.72644418e-02,4.95226588e-03,1.03353515e-01,-3.82436626e-02,-1.66211482e-02,2.84262225e-02,1.94216166e-02,9.44649577e-02,1.33385152e-01,-3.46208215e-02,-3.83920223e-03,-2.57905275e-01,-2.63858791e-02,-1.42808318e-01,2.53147334e-02,1.20407999e-01,-1.88958086e-02,5.88896982e-02,-4.17781845e-02,6.41757017e-03,5.48441410e-02,6.26805425e-02,-9.68348421e-03,7.18587339e-…	-7.35373855e-01,-5.38078070e-01,-6.11885786e-01,-1.54837918e+00,-7.96781003e-01,-3.47805947e-01,-6.69055939e-01,3.11736703e-01,1.62675381e-01,-9.66089249e-01,-1.08455551e+00,-9.50420618e-01,-3.18533808e-01,-9.68676031e-01,-1.24689567e+00,-7.32198656e-01,-8.38394165e-01,-3.78089517e-01,-5.83390057e-01,-6.26514494e-01,-1.60052085e+00,-8.24564219e-01,-1.44979501e+00,3.69934440e-02,-9.88588214e-01,-1…	A	[1, 1, 1, 1, 1, 0, 1, 0]	chemistry
zy123147w50etq3g	-2.81998105e-02,-3.06571841e-01,5.02706096e-02,2.58216541e-03,1.03247732e-01,-3.64288948e-02,-1.99368559e-02,2.66144294e-02,1.16979768e-02,9.87419859e-02,1.37313768e-01,-4.02232409e-02,-1.21101197e-02,-2.52183378e-01,-3.85043621e-02,-1.46047145e-01,1.71553660e-02,1.17596343e-01,-2.99909934e-02,6.48022294e-02,-4.15642597e-02,-1.56183774e-03,5.45525476e-02,5.47500923e-02,1.04734139e-03,7.26831034e-…	-6.26886189e-01,-5.13306797e-01,-5.07700145e-01,-1.54690266e+00,-6.89287841e-01,-3.00783396e-01,-6.13962233e-01,4.26019430e-01,2.52197534e-01,-8.99402320e-01,-9.85873044e-01,-8.75537157e-01,-3.29132944e-01,-9.49215710e-01,-1.12256229e+00,-6.64026558e-01,-8.66828680e-01,-3.59763175e-01,-5.78231931e-01,-5.42590618e-01,-1.55732441e+00,-6.69636726e-01,-1.49573076e+00,-6.27633631e-02,-9.63314772e-01,-…	A	[1, 1, 1, 1, 1, 0, 1, 0]	chemistry
zy12321129xm8b6u	-2.39173695e-02,-3.02611530e-01,4.86829802e-02,7.51406420e-03,9.99195725e-02,-3.98028791e-02,-1.80733707e-02,3.08746137e-02,3.34123448e-02,8.96708369e-02,1.29762232e-01,-3.70678976e-02,-6.39255345e-03,-2.54024208e-01,-3.21677886e-02,-1.35255992e-01,2.50925310e-02,1.11755423e-01,-3.24873663e-02,5.93391359e-02,-4.47236672e-02,1.20741017e-02,5.66463210e-02,5.59892021e-02,-1.61033422e-02,7.04687089e-…	-6.78976417e-01,-6.00699902e-01,-5.03180981e-01,-1.48666155e+00,-5.89420795e-01,-2.39511251e-01,-5.78826189e-01,3.54887068e-01,2.52664745e-01,-8.53923082e-01,-1.01186490e+00,-8.73475790e-01,-3.70664477e-01,-8.92384231e-01,-1.13673103e+00,-7.01560438e-01,-7.76448607e-01,-2.44096518e-01,-4.87686396e-01,-5.77427387e-01,-1.52902806e+00,-7.01002717e-01,-1.35013747e+00,1.28563881e-01,-9.43832576e-01,-1…	A	[1, 1, 1, 1, 1, 0, 1, 0]	chemistry
zy123224e9vpbjkc	-2.43620109e-02,-2.80920237e-01,4.69006151e-02,3.53512587e-03,1.07728124e-01,-2.50886753e-02,-2.64071636e-02,2.74792183e-02,1.72579214e-02,1.02867141e-01,1.37786031e-01,-2.78906580e-02,-1.02324793e-02,-2.67226458e-01,-3.10632903e-02,-1.39870450e-01,1.79701503e-02,1.18234895e-01,-1.55395735e-02,6.17891252e-02,-2.61498839e-02,4.28756373e-03,4.42631170e-02,4.88649532e-02,-6.68839831e-03,6.93006665e-…	-8.48887026e-01,-4.90995109e-01,-6.26029968e-01,-1.61128342e+00,-7.16166675e-01,-3.37244302e-01,-5.35632849e-01,5.09729505e-01,4.05663431e-01,-6.76372886e-01,-1.05572402e+00,-7.44269729e-01,-2.74342149e-01,-8.51887703e-01,-1.07117248e+00,-6.22903764e-01,-6.60591662e-01,-2.51271337e-01,-4.58674878e-01,-5.21243632e-01,-1.63319242e+00,-6.38052106e-01,-1.32747853e+00,2.28010044e-01,-8.46686542e-01,-1…	A	[1, 0, 1, 1, 1, 0, 1, 0]	chemistry
zy123238735yffg2	-1.33495294e-02,-3.03786218e-01,5.03442734e-02,3.73580586e-03,1.07253835e-01,-1.45655703e-02,-5.23390844e-02,2.83436887e-02,3.66381258e-02,9.90438461e-02,1.35084361e-01,-3.81876156e-02,-7.24856323e-03,-2.91056067e-01,-2.44657323e-02,-1.48423731e-01,7.50481524e-03,1.14266969e-01,-1.76829621e-02,6.56614453e-02,-3.23215798e-02,7.77112646e-03,4.76984829e-02,5.23116402e-02,-1.01918019e-02,6.40947074e-…	-8.48887026e-01,-4.90995109e-01,-6.26029968e-01,-1.61128342e+00,-7.16166675e-01,-3.37244302e-01,-5.35632849e-01,5.09729505e-01,4.05663431e-01,-6.76372886e-01,-1.05572402e+00,-7.44269729e-01,-2.74342149e-01,-8.51887703e-01,-1.07117248e+00,-6.22903764e-01,-6.60591662e-01,-2.51271337e-01,-4.58674878e-01,-5.21243632e-01,-1.63319242e+00,-6.38052106e-01,-1.32747853e+00,2.28010044e-01,-8.46686542e-01,-1…	A	[1, 0, 1, 1, 1, 0, 1, 0]	chemistry
zy123249nm3t1jp6	-2.87744571e-02,-2.93924689e-01,4.75883931e-02,-3.58100841e-03,1.11059718e-01,-2.21685022e-02,-4.15223762e-02,3.33797224e-02,1.45838894e-02,9.45943743e-02,1.34282812e-01,-2.91899256e-02,-5.91412652e-03,-2.79383183e-01,-2.40106806e-02,-1.40536249e-01,1.25188231e-02,1.15869857e-01,-3.74040008e-02,6.15930967e-02,-2.92541385e-02,-4.38284269e-03,5.14074601e-02,4.71602008e-02,-5.46486583e-03,6.98821396…	-8.48887026e-01,-4.90995109e-01,-6.26029968e-01,-1.61128342e+00,-7.16166675e-01,-3.37244302e-01,-5.35632849e-01,5.09729505e-01,4.05663431e-01,-6.76372886e-01,-1.05572402e+00,-7.44269729e-01,-2.74342149e-01,-8.51887703e-01,-1.07117248e+00,-6.22903764e-01,-6.60591662e-01,-2.51271337e-01,-4.58674878e-01,-5.21243632e-01,-1.63319242e+00,-6.38052106e-01,-1.32747853e+00,2.28010044e-01,-8.46686542e-01,-1…	A	[1, 0, 1, 1, 1, 0, 1, 0]	chemistry
zy123302n3sd8pjr	-2.02480890e-02,-3.30504179e-01,4.78297174e-02,9.05059092e-03,9.85293984e-02,-3.12479362e-02,-4.45710421e-02,2.67864317e-02,9.07422788e-03,9.29143652e-02,1.25700802e-01,-3.84679250e-02,-1.02051590e-02,-2.59799391e-01,-2.42077969e-02,-1.54244244e-01,1.40207876e-02,1.16982326e-01,-4.58371118e-02,5.90372011e-02,-3.82444598e-02,1.48862076e-03,5.20131402e-02,4.95009646e-02,3.88381304e-05,6.87779784e-0…	-6.86083674e-01,-4.40621316e-01,-5.56194961e-01,-1.55100000e+00,-6.87903345e-01,-1.85707927e-01,-5.09210408e-01,4.14651841e-01,3.52031469e-01,-8.11356187e-01,-1.12430763e+00,-9.13105845e-01,-2.92342335e-01,-9.22834754e-01,-1.18061042e+00,-6.80478275e-01,-7.19274282e-01,-3.63984615e-01,-6.56558156e-01,-6.31869972e-01,-1.57464099e+00,-7.08027840e-01,-1.45115399e+00,1.54860750e-01,-9.21350837e-01,-1…	A	[1, 1, 1, 1, 1, 0, 1, 0]	chemistry
zy1233139pu4bmse	-2.70155203e-02,-2.92562783e-01,4.92965952e-02,1.27451271e-02,1.00148663e-01,-2.50947233e-02,-3.10867969e-02,3.30249742e-02,3.64295542e-02,9.39033478e-02,1.37370348e-01,-3.54089662e-02,-3.23108700e-03,-2.83141077e-01,-1.98308341e-02,-1.40425712e-01,5.67783136e-03,1.19596042e-01,-5.27705476e-02,6.68763965e-02,-3.39608341e-02,-1.91243738e-03,4.71137613e-02,6.08589388e-02,7.06688501e-04,6.01923652e-…	-7.22836912e-01,-4.02106851e-01,-5.98447680e-01,-1.59939659e+00,-7.37977922e-01,-3.28940600e-01,-6.04655087e-01,4.69025433e-01,3.35542202e-01,-8.58646333e-01,-1.15280426e+00,-9.10355091e-01,-2.83887684e-01,-9.40626740e-01,-1.13041973e+00,-7.43621469e-01,-8.25816154e-01,-3.25566560e-01,-5.78307033e-01,-5.52328944e-01,-1.67396450e+00,-6.55927837e-01,-1.36493349e+00,1.89490676e-01,-9.52840805e-01,-1…	A	[1, 1, 1, 1, 1, 0, 1, 0]	chemistry
zy1233293n7vjw7g	-2.69387849e-02,-3.10747832e-01,6.84654564e-02,-7.23651098e-03,1.33616209e-01,-1.86588094e-02,-3.65571380e-02,2.19503008e-02,-1.57979019e-02,9.99659896e-02,1.07965544e-01,-4.10358496e-02,9.14966874e-03,-2.73401916e-01,-3.74435857e-02,-1.36516079e-01,1.62084401e-02,1.16200976e-01,-4.74293642e-02,5.67535385e-02,-3.15495282e-02,-1.08321412e-02,6.01410866e-02,4.55548987e-02,-5.73915313e-05,7.08429068…	-5.52607775e-01,-3.59179884e-01,-4.73539948e-01,-1.44701660e+00,-5.33519030e-01,-1.20222010e-01,-4.57897693e-01,4.38402802e-01,3.35827976e-01,-7.71152437e-01,-1.04001117e+00,-8.57628763e-01,-3.11912686e-01,-8.75804365e-01,-1.13251102e+00,-6.53384745e-01,-7.44836628e-01,-2.91085511e-01,-5.18552065e-01,-4.69631761e-01,-1.46802270e+00,-7.40973473e-01,-1.40840340e+00,1.85790792e-01,-1.05932701e+00,-1…	A	[1, 1, 1, 1, 1, 0, 1, 0]	chemistry
zy133707v9j00p34	-2.65956763e-02,-2.96669185e-01,4.39609624e-02,1.19171552e-02,1.12702712e-01,-1.73948444e-02,-2.96745002e-02,3.54245976e-02,-2.35969368e-02,9.32690054e-02,1.23543851e-01,-1.83798671e-02,2.59652315e-03,-2.19903708e-01,-1.62462797e-02,-1.42954409e-01,1.90229323e-02,1.28972679e-01,1.05893742e-02,5.39456345e-02,-2.46830285e-02,-4.76944726e-03,5.54908365e-02,5.01945764e-02,7.02525768e-03,6.55951872e-0…	-7.39583075e-01,-4.69256610e-01,-6.24386847e-01,-1.49899745e+00,-6.62596345e-01,-2.59882033e-01,-5.33882260e-01,3.16665739e-01,1.54207110e-01,-8.65043759e-01,-9.97087419e-01,-8.28901589e-01,-2.91915476e-01,-9.37716126e-01,-1.21993506e+00,-7.25575149e-01,-9.19890881e-01,-3.18719804e-01,-5.71562529e-01,-5.87328196e-01,-1.67220545e+00,-7.42871046e-01,-1.49679828e+00,1.01973310e-01,-9.92465675e-01,-1…	A	[1, 1, 1, 1, 1, 0, 1, 1]	chemistry
zy133723482u45ju	-3.14086676e-02,-3.08061868e-01,5.00968248e-02,-5.84943686e-03,1.26614422e-01,-2.07714383e-02,-3.89290676e-02,3.11602689e-02,-4.04326804e-02,1.02029487e-01,1.15713209e-01,-2.45468877e-02,1.46218007e-02,-2.39114642e-01,-1.90100558e-02,-1.54862121e-01,6.85851648e-03,1.35359794e-01,-1.27247330e-02,5.50322682e-02,-2.20318958e-02,-8.56527593e-03,5.36024347e-02,4.88174185e-02,1.76982898e-02,6.68240488e…	-6.61214828e-01,-5.03967047e-01,-6.38562620e-01,-1.55356729e+00,-7.37452805e-01,-1.56091616e-01,-5.51907957e-01,3.90158594e-01,1.44081563e-01,-9.02813733e-01,-1.03076446e+00,-8.82645190e-01,-4.45540458e-01,-1.01179409e+00,-1.12258565e+00,-7.65670478e-01,-8.75324786e-01,-3.13096017e-01,-6.05985940e-01,-6.24428272e-01,-1.54614282e+00,-7.98209667e-01,-1.47282851e+00,-9.56215560e-02,-1.14745677e+00,-…	A	[1, 1, 1, 1, 1, 0, 1, 1]	chemistry
zy133733nys3rd73	-5.25854528e-03,-3.45486462e-01,4.09487858e-02,1.99226644e-02,1.02722891e-01,-2.13884190e-02,-5.52248396e-02,1.46551523e-02,-1.17490226e-02,9.20657516e-02,1.22290172e-01,-4.30369303e-02,3.38301272e-03,-2.09965542e-01,-1.67151950e-02,-1.26775458e-01,1.75001919e-02,1.33279413e-01,-5.53378984e-02,6.56219944e-02,-3.45061794e-02,-9.88262706e-03,4.95933220e-02,4.10607159e-02,-9.77095123e-03,5.31915799e…	-7.29397357e-01,-4.80868012e-01,-6.74090147e-01,-1.60214615e+00,-7.69914150e-01,-3.42419624e-01,-6.61518991e-01,4.72179741e-01,1.88670769e-01,-8.59601080e-01,-9.96853411e-01,-7.62916088e-01,-3.23691458e-01,-9.55536664e-01,-1.17562437e+00,-6.68295443e-01,-8.46971035e-01,-3.29622358e-01,-5.69562256e-01,-5.05909204e-01,-1.52779067e+00,-8.40592325e-01,-1.46617639e+00,6.07133890e-03,-1.06901169e+00,-1…	A	[1, 1, 1, 1, 1, 0, 1, 1]	chemistry
zy133805hf54cf33	-2.70981733e-02,-3.25816274e-01,5.20577207e-02,1.40424306e-02,1.23696461e-01,-1.77317448e-02,-4.35526818e-02,2.82496884e-02,-3.35316584e-02,8.44087303e-02,1.38492450e-01,-4.16051932e-02,1.23769175e-02,-2.45388106e-01,-2.12817546e-02,-1.33328736e-01,1.40905194e-02,1.36166066e-01,-2.33171135e-02,6.05700016e-02,-1.80371311e-02,4.05412912e-03,4.17782031e-02,5.61073795e-02,-1.43389553e-02,6.92039877e-…	-7.24482477e-01,-5.32546759e-01,-5.03856421e-01,-1.45385003e+00,-5.73340416e-01,-6.82948232e-02,-5.04771471e-01,3.13027501e-01,1.36081368e-01,-9.74050581e-01,-1.04812169e+00,-9.57710683e-01,-3.92483264e-01,-9.90583479e-01,-1.16819024e+00,-6.92897201e-01,-8.08037221e-01,-3.76426220e-01,-6.26166046e-01,-6.83174431e-01,-1.60195827e+00,-7.55964994e-01,-1.47935379e+00,1.01612277e-01,-1.07804537e+00,-1…	A	[1, 1, 1, 1, 1, 0, 1, 1]	chemistry
zy1338153256a522	-1.39250793e-02,-3.50481242e-01,5.29431105e-02,5.12599666e-03,1.23270683e-01,-2.69059241e-02,-5.25735728e-02,1.80419851e-02,-2.11089160e-02,9.75939184e-02,1.18365511e-01,-4.91253883e-02,1.35190245e-02,-2.28164315e-01,-2.10949145e-02,-1.29322976e-01,1.33180581e-02,1.41318113e-01,-4.79601920e-02,7.07396716e-02,-3.43219787e-02,-1.09514352e-02,5.67610711e-02,4.34745401e-02,-1.95958791e-03,5.07690944e…	-6.86836839e-01,-4.70291317e-01,-5.34393966e-01,-1.47792470e+00,-7.44514763e-01,-2.09238529e-01,-5.70979118e-01,4.23968405e-01,3.14985573e-01,-7.90803373e-01,-9.71747756e-01,-8.16503346e-01,-3.21742386e-01,-8.86100948e-01,-1.05936348e+00,-6.67039514e-01,-8.39886487e-01,-3.10189366e-01,-5.07238686e-01,-5.49633086e-01,-1.51345885e+00,-7.38944888e-01,-1.40464795e+00,1.05468117e-01,-9.45215881e-01,-1…	A	[0, 1, 1, 1, 1, 0, 1, 1]	chemistry
zy133824r7ch8qqw	-1.91631746e-02,-3.38243783e-01,5.66213578e-02,-5.56992460e-03,1.22864932e-01,-3.39352712e-02,-5.37855513e-02,3.04485261e-02,2.04022173e-02,8.83755833e-02,1.31255180e-01,-3.97235453e-02,1.22384708e-02,-2.65454620e-01,-2.88268924e-02,-1.56430915e-01,1.15655418e-02,1.29959077e-01,-5.52452281e-02,5.95143996e-02,-2.63215303e-02,-6.42558606e-03,4.92982008e-02,4.74071279e-02,1.68456463e-03,4.57482375e-…	-6.03080094e-01,-4.68233734e-01,-5.15440345e-01,-1.46407497e+00,-7.49474764e-01,-2.44184420e-01,-4.63033468e-01,3.65617871e-01,2.11716264e-01,-8.07358563e-01,-1.11732709e+00,-8.42039824e-01,-2.46394634e-01,-9.05342638e-01,-1.10352993e+00,-7.23925173e-01,-9.39947844e-01,-3.56119275e-01,-5.50504148e-01,-6.04535699e-01,-1.74371171e+00,-8.94968033e-01,-1.52563238e+00,1.39339894e-01,-1.08340669e+00,-1…	A	[1, 1, 1, 1, 1, 0, 1, 1]	chemistry
zy1338345ud3sgsh	-1.83124505e-02,-3.21594357e-01,5.90168089e-02,-3.16087226e-03,1.25022888e-01,-3.62059548e-02,-3.69193815e-02,2.64232233e-02,1.53885996e-02,9.85548422e-02,1.25382811e-01,-4.01937105e-02,1.41122844e-02,-2.52638578e-01,-3.54001150e-02,-1.55629635e-01,1.47480778e-02,1.36762619e-01,-5.21912351e-02,6.19648062e-02,-3.33584845e-02,-9.18877590e-03,6.17599003e-02,4.46608253e-02,2.83664092e-03,4.57504727e-…	-6.93203390e-01,-4.38323110e-01,-6.46152675e-01,-1.57757580e+00,-6.22304142e-01,-1.18227229e-01,-3.90562057e-01,4.95458692e-01,3.30680788e-01,-8.78431082e-01,-1.05180585e+00,-7.85587788e-01,-2.14534834e-01,-9.81382191e-01,-9.65234756e-01,-5.70883691e-01,-7.32670665e-01,-2.50904202e-01,-5.86821854e-01,-5.67128539e-01,-1.65807307e+00,-7.01743305e-01,-1.48049104e+00,1.87587246e-01,-1.05416977e+00,-1…	A	[1, 1, 1, 1, 1, 0, 1, 1]	chemistry
zy133844vnsxepc1	-1.76477507e-02,-3.21537375e-01,5.93991168e-02,-4.01288271e-03,1.25952303e-01,-3.54335457e-02,-3.77530456e-02,2.63839737e-02,1.44680031e-02,9.95422900e-02,1.26177385e-01,-4.14589718e-02,1.28922053e-02,-2.53240108e-01,-3.48904505e-02,-1.55854225e-01,1.45384250e-02,1.37467593e-01,-5.15002012e-02,6.13681376e-02,-3.39874625e-02,-8.10894929e-03,6.21713549e-02,4.49469760e-02,2.60250550e-03,4.59071621e-…	-7.17944145e-01,-5.21767914e-01,-6.76955521e-01,-1.48268199e+00,-6.98202074e-01,-2.22522423e-01,-4.94706929e-01,4.34319705e-01,3.05036366e-01,-7.59171844e-01,-8.84154439e-01,-7.34730780e-01,-2.83430874e-01,-8.55474412e-01,-1.09984100e+00,-6.17756426e-01,-7.61133671e-01,-1.44967020e-01,-4.77072120e-01,-4.39642698e-01,-1.72132885e+00,-7.39489198e-01,-1.46966648e+00,1.37688577e-01,-1.04000497e+00,-1…	A	[1, 1, 1, 1, 1, 0, 1, 1]	chemistry
zy1338550e64qu3p	-1.35023044e-02,-3.40353847e-01,5.46053350e-02,6.67112833e-03,1.13497615e-01,-2.32650694e-02,-6.09564781e-02,1.73363239e-02,-1.83545649e-02,9.48722363e-02,1.18873164e-01,-4.91338074e-02,1.66694894e-02,-2.30778322e-01,-2.09638048e-02,-1.37988180e-01,1.37043446e-02,1.39916927e-01,-5.31881601e-02,7.33518973e-02,-3.46773118e-02,-1.39263906e-02,5.61078899e-02,4.11032364e-02,9.84817743e-04,4.93307114e-…	-7.25263476e-01,-5.52623868e-01,-6.01794899e-01,-1.50311947e+00,-5.82808793e-01,-1.91515908e-01,-5.84435165e-01,4.22386885e-01,2.84005374e-01,-7.75472462e-01,-1.07979012e+00,-9.49021876e-01,-4.24609393e-01,-9.56601560e-01,-1.13938832e+00,-7.43839145e-01,-9.09596741e-01,-2.96067059e-01,-4.86068457e-01,-6.05965316e-01,-1.57464421e+00,-7.50750661e-01,-1.50305378e+00,6.48359209e-02,-9.91229057e-01,-1…	A	[0, 1, 1, 1, 1, 0, 1, 1]	chemistry
zy133905wc084t0a	-1.92211866e-02,-3.30396116e-01,5.54587208e-02,5.78896608e-03,1.17892876e-01,-2.43916996e-02,-4.87217717e-02,1.20415855e-02,-1.75893493e-02,9.95993018e-02,1.21086776e-01,-5.17030135e-02,1.72219779e-02,-2.26711333e-01,-1.98122468e-02,-1.32212356e-01,1.00884251e-02,1.42460376e-01,-5.18686920e-02,7.58537725e-02,-3.47922668e-02,-1.03651341e-02,5.50383441e-02,5.00022061e-02,3.57537414e-04,4.94410545e-…	-6.13614738e-01,-5.31922460e-01,-5.36278009e-01,-1.42169118e+00,-6.36469007e-01,-1.56038925e-01,-4.70656067e-01,3.17497790e-01,2.12199017e-01,-9.21647847e-01,-1.12770176e+00,-9.55406010e-01,-4.24797833e-01,-1.00974464e+00,-1.11270404e+00,-7.77202010e-01,-8.74363601e-01,-2.74952471e-01,-5.40271103e-01,-6.20485246e-01,-1.62207866e+00,-7.41787553e-01,-1.44812107e+00,1.39934927e-01,-1.00285864e+00,-1…	A	[0, 1, 1, 1, 1, 0, 1, 1]	chemistry
zy133914qqgceq5f	-1.55132441e-02,-3.32734823e-01,5.51850460e-02,6.24925736e-03,1.21604070e-01,-2.26867609e-02,-5.98835312e-02,1.36517789e-02,-1.70658194e-02,9.99786779e-02,1.16210088e-01,-5.59457764e-02,2.01866571e-02,-2.46627912e-01,-1.73210520e-02,-1.28543168e-01,1.60170756e-02,1.41685113e-01,-5.78329638e-02,7.72053897e-02,-3.31096873e-02,-1.37342010e-02,5.55391386e-02,4.75613400e-02,-2.30606087e-03,4.81459424e…	-5.84327340e-01,-4.81611162e-01,-5.51560283e-01,-1.45606017e+00,-7.06679821e-01,-2.58166641e-01,-5.78946829e-01,3.58007520e-01,1.70141011e-01,-8.18021476e-01,-9.59247768e-01,-7.52387941e-01,-3.92788857e-01,-8.87327552e-01,-1.12593043e+00,-5.85937619e-01,-8.26315403e-01,-2.19252735e-01,-4.72800434e-01,-5.41371942e-01,-1.56392777e+00,-6.99488401e-01,-1.37503934e+00,1.60898834e-01,-9.37580466e-01,-1…	A	[0, 1, 1, 1, 1, 0, 1, 1]	chemistry
zy133924ta74ke94	-1.95429940e-02,-3.66459727e-01,4.94514927e-02,8.21743440e-03,1.20368801e-01,-3.29564810e-02,-3.45805138e-02,2.46855207e-02,1.28388340e-02,8.91430378e-02,1.31768525e-01,-3.02730985e-02,5.45828976e-03,-2.44427532e-01,-2.82499436e-02,-1.45897865e-01,1.18160937e-02,1.30033106e-01,-2.25215666e-02,5.91025874e-02,-3.33263278e-02,-2.48603965e-03,5.15083522e-02,5.17077819e-02,1.47121446e-03,5.59677780e-0…	-6.09501362e-01,-4.72895741e-01,-6.34538412e-01,-1.57146239e+00,-7.75684237e-01,-2.30375171e-01,-5.90046167e-01,3.63293409e-01,1.58787608e-01,-9.35771465e-01,-9.53541815e-01,-8.88834357e-01,-3.28745574e-01,-9.68889654e-01,-1.07881546e+00,-6.02265596e-01,-7.75442779e-01,-2.24538803e-01,-4.51717317e-01,-5.00966132e-01,-1.52357030e+00,-6.59900129e-01,-1.31602859e+00,9.66037512e-02,-9.53021288e-01,-1…	A	[1, 1, 1, 1, 1, 0, 1, 1]	chemistry
zy202341fx3urn5k	-2.62208842e-02,-3.39338601e-01,5.55332974e-02,-7.89151993e-03,1.28048375e-01,-3.45733240e-02,-3.37402299e-02,1.35727879e-02,8.09749123e-03,1.03295453e-01,1.27251416e-01,-4.79849130e-02,7.93267321e-03,-2.67296016e-01,-4.76678386e-02,-1.53411925e-01,1.91961732e-02,1.41145200e-01,-5.36704697e-02,6.57293275e-02,-2.89030150e-02,-1.50048570e-03,5.57881296e-02,4.68578115e-02,1.66868535e-03,5.68001196e-…	-5.05232692e-01,-5.32251894e-01,-4.89485443e-01,-1.32716024e+00,-5.48633456e-01,-1.08536981e-01,-4.29552495e-01,3.80871475e-01,2.74931371e-01,-7.84582734e-01,-9.13426518e-01,-8.52956176e-01,-3.14403206e-01,-8.21839809e-01,-1.02275825e+00,-5.98437428e-01,-7.19529867e-01,-2.69102961e-01,-4.12081540e-01,-4.82482612e-01,-1.39449584e+00,-6.94303632e-01,-1.28858566e+00,1.87267005e-01,-8.94350529e-01,-1…	A	[1, 1, 1, 0, 1, 0, 1, 1]	chemistry
zy202437nxg6wqt7	-2.50297450e-02,-3.23508322e-01,5.18426448e-02,-7.40287639e-03,1.27051145e-01,-2.95109116e-02,-3.10052000e-02,2.02924851e-02,4.68788063e-03,9.99494642e-02,1.20022699e-01,-3.64492014e-02,9.14612599e-03,-2.60097623e-01,-4.09724712e-02,-1.51541829e-01,1.75874699e-02,1.38778254e-01,-4.07223850e-02,6.19998574e-02,-3.12372781e-02,-1.05982218e-02,5.92857897e-02,4.28651720e-02,5.69776492e-03,5.16324751e-…	-7.56253719e-01,-4.12367791e-01,-6.30242646e-01,-1.54260862e+00,-6.76329613e-01,-1.49963930e-01,-5.52198648e-01,4.38796639e-01,2.51956016e-01,-8.62112820e-01,-1.02548826e+00,-8.58770192e-01,-2.28231311e-01,-9.04377997e-01,-1.02495039e+00,-6.39464438e-01,-8.44701707e-01,-2.50660717e-01,-5.38357794e-01,-5.86651981e-01,-1.59005785e+00,-6.18389547e-01,-1.39139605e+00,2.07155302e-01,-9.43891525e-01,-1…	A	[1, 1, 1, 0, 1, 0, 1, 1]	chemistry
zy202458qyp6u12n	-1.79862343e-02,-3.38622421e-01,5.94740212e-02,-9.58141405e-04,1.16707683e-01,-3.58525291e-02,-3.70110124e-02,1.25642549e-02,1.73650738e-02,1.02837078e-01,1.31522000e-01,-4.92043234e-02,1.49294338e-03,-2.56092370e-01,-4.29067351e-02,-1.51854828e-01,2.28896551e-02,1.36199310e-01,-5.39510325e-02,6.90535605e-02,-3.08778100e-02,4.96955472e-05,5.25376052e-02,4.92393523e-02,2.12499290e-04,6.02429435e-0…	-7.27942526e-01,-4.52165931e-01,-5.76734126e-01,-1.53800583e+00,-7.68820703e-01,-3.21991742e-01,-6.43511415e-01,5.43455184e-01,3.35318059e-01,-7.52528131e-01,-1.13649058e+00,-9.42877233e-01,-3.49529803e-01,-1.04396343e+00,-1.22117972e+00,-6.49522841e-01,-9.04525161e-01,-3.91918361e-01,-7.00116336e-01,-7.10827589e-01,-1.74724364e+00,-7.98269510e-01,-1.36607981e+00,1.75754249e-01,-1.00110757e+00,-1…	A	[1, 1, 1, 0, 1, 0, 1, 1]	chemistry
zy202521umck6xx0	-2.30716076e-02,-3.36759984e-01,6.18578643e-02,-1.39291529e-02,1.25452250e-01,-2.57909149e-02,-5.66910580e-02,1.95993893e-02,4.85637784e-03,1.06798381e-01,1.22991383e-01,-4.39919308e-02,5.91659453e-03,-2.74022520e-01,-4.44441736e-02,-1.46306977e-01,1.33814318e-02,1.27479464e-01,-5.73687702e-02,6.83607236e-02,-3.38275135e-02,-6.75414875e-03,5.45067117e-02,4.11780216e-02,-7.08179828e-03,5.63946664e…	-6.86483800e-01,-5.25565922e-01,-4.01983947e-01,-1.48999369e+00,-6.14681125e-01,-2.45347992e-01,-4.41681087e-01,4.07189637e-01,2.52712607e-01,-8.45039010e-01,-1.06197226e+00,-8.77775669e-01,-3.14053297e-01,-8.81292760e-01,-1.06303430e+00,-6.69001400e-01,-8.12949717e-01,-2.41151959e-01,-5.73701024e-01,-4.65512484e-01,-1.56473219e+00,-7.10482121e-01,-1.39048910e+00,9.70868915e-02,-9.15976346e-01,-1…	A	[1, 1, 1, 0, 1, 0, 1, 1]	chemistry
zy202610e451kj1u	-2.34484095e-02,-3.40983629e-01,6.24096803e-02,-1.43804736e-02,1.24725811e-01,-2.51366440e-02,-5.72337583e-02,2.05887556e-02,5.10441745e-03,1.09055027e-01,1.21889129e-01,-4.24459204e-02,6.18010666e-03,-2.70785451e-01,-4.52934876e-02,-1.46627933e-01,1.42933456e-02,1.24848664e-01,-5.42507060e-02,6.75196648e-02,-3.39481682e-02,-7.62239937e-03,5.53613678e-02,4.28452566e-02,-5.31234033e-03,5.54817989e…	-6.86483800e-01,-5.25565922e-01,-4.01983947e-01,-1.48999369e+00,-6.14681125e-01,-2.45347992e-01,-4.41681087e-01,4.07189637e-01,2.52712607e-01,-8.45039010e-01,-1.06197226e+00,-8.77775669e-01,-3.14053297e-01,-8.81292760e-01,-1.06303430e+00,-6.69001400e-01,-8.12949717e-01,-2.41151959e-01,-5.73701024e-01,-4.65512484e-01,-1.56473219e+00,-7.10482121e-01,-1.39048910e+00,9.70868915e-02,-9.15976346e-01,-1…	A	[1, 1, 1, 0, 1, 0, 1, 1]	chemistry
zy202635tjhrpkpm	-3.10133174e-02,-3.28234375e-01,5.30953184e-02,-8.73757899e-03,1.15870818e-01,-2.82764807e-02,-4.43844087e-02,2.60217339e-02,-2.50654910e-02,1.05403699e-01,1.14474252e-01,-3.57333757e-02,8.26277584e-03,-2.38131970e-01,-4.24802862e-02,-1.54352590e-01,1.96755715e-02,1.33384764e-01,-2.95625646e-02,6.58993497e-02,-3.17867659e-02,-6.68755034e-03,5.54811284e-02,3.90392393e-02,-1.49570848e-03,6.64314851…	-0.70418537,-0.6035588,-0.50866205,-1.4090353,-0.58786064,-0.18908392,-0.4050485,0.4624465,0.28125012,-0.7855782,-0.9295367,-0.73279667,-0.26658297,-0.8401255,-1.120201,-0.54431313,-0.74048495,-0.2684606,-0.48713678,-0.5176724,-1.574033,-0.70002663,-1.3458337,0.22611369,-0.82865053,-1.175276,-0.86492443,-1.1623415,-0.8368841,-0.42744085,-0.81084394,-0.8444833,-0.4748298,-0.4380959,-0.3315002,-0.4…	A	[1, 1, 1, 0, 1, 0, 1, 1]	chemistry
zy202657attqybkf	-1.71401016e-02,-3.07136506e-01,5.85477650e-02,-1.34608932e-02,1.13129497e-01,-3.26127857e-02,-4.87840660e-02,2.19882615e-02,-2.70907138e-03,1.01296730e-01,1.18513972e-01,-3.56516950e-02,5.68357715e-03,-2.31381476e-01,-4.15711701e-02,-1.52152687e-01,2.30355300e-02,1.28679574e-01,-5.85326478e-02,6.40598089e-02,-2.98464745e-02,-6.82840310e-03,5.19294143e-02,3.46569009e-02,-5.51142637e-03,4.99262065…	-6.77448750e-01,-4.33605641e-01,-4.57835436e-01,-1.43610477e+00,-5.80280602e-01,-2.16802314e-01,-5.73037684e-01,4.44003910e-01,2.97575355e-01,-9.06968117e-01,-1.08365786e+00,-9.03760731e-01,-3.74071568e-01,-9.48426664e-01,-1.26053941e+00,-7.09970415e-01,-7.16434658e-01,-3.49770784e-01,-6.22752190e-01,-5.94466507e-01,-1.61901665e+00,-6.74661458e-01,-1.50275040e+00,1.69503272e-01,-1.04015219e+00,-1…	A	[1, 1, 1, 0, 1, 0, 1, 1]	chemistry
zy2027131wjd77vk	-8.11184105e-03,-3.28064144e-01,6.01439476e-02,4.26148856e-03,1.10370174e-01,-3.22272219e-02,-5.40715083e-02,1.80408694e-02,9.24114883e-03,1.03659555e-01,1.18616521e-01,-4.27385345e-02,-1.24293729e-03,-2.56778598e-01,-3.40243280e-02,-1.51440352e-01,2.26675533e-02,1.33111149e-01,-3.88292447e-02,6.83310330e-02,-3.07531729e-02,1.27752125e-03,5.14587611e-02,4.79857177e-02,-1.15555562e-02,6.09356202e-…	-7.04721689e-01,-5.07034123e-01,-6.35205805e-01,-1.61819136e+00,-7.44066000e-01,-2.66096652e-01,-5.44113576e-01,5.05579293e-01,3.25128645e-01,-8.59572887e-01,-9.37219024e-01,-7.66089082e-01,-2.76777178e-01,-9.67141986e-01,-1.07120872e+00,-5.70858598e-01,-7.30336189e-01,-2.17483297e-01,-5.88208437e-01,-5.78939080e-01,-1.57743657e+00,-7.37373710e-01,-1.48878884e+00,1.88715756e-01,-9.09216046e-01,-1…	A	[1, 1, 1, 0, 1, 0, 1, 1]	chemistry
zy2029316w7v0p89	-1.82642750e-02,-3.38732362e-01,6.40374199e-02,-8.45697150e-03,1.02520421e-01,-2.75541469e-02,-5.04515991e-02,1.36527838e-02,-1.41720166e-02,1.08466983e-01,1.05780780e-01,-4.04359400e-02,5.27019054e-03,-2.66084701e-01,-4.37787138e-02,-1.45587131e-01,2.88143381e-02,1.28126189e-01,-5.98565713e-02,6.93248808e-02,-2.67436095e-02,-8.45922343e-03,5.06504849e-02,3.76852453e-02,-6.98128890e-04,6.13748878…	-7.07214713e-01,-4.45918918e-01,-5.98890364e-01,-1.51704013e+00,-5.31235337e-01,-1.90121010e-01,-4.68226254e-01,5.44036329e-01,3.30600500e-01,-7.79303551e-01,-1.07041371e+00,-9.54279125e-01,-3.88555288e-01,-9.20479178e-01,-1.22817206e+00,-7.95336843e-01,-8.86003613e-01,-2.58787245e-01,-6.01420701e-01,-5.72829962e-01,-1.60044217e+00,-8.61605585e-01,-1.55583107e+00,2.13711541e-02,-1.05348933e+00,-1…	A	[1, 1, 1, 0, 1, 0, 1, 1]	chemistry
zy202949umpuw0qq	-1.00911045e-02,-3.55762541e-01,5.88051602e-02,5.44661097e-03,1.01468384e-01,-2.67197080e-02,-6.22353926e-02,1.46172475e-02,-2.28192583e-02,1.03511915e-01,1.15502082e-01,-4.63061817e-02,-6.07576221e-03,-2.53067374e-01,-3.73186991e-02,-1.49478614e-01,2.56399792e-02,1.28167361e-01,-4.84407246e-02,6.40379786e-02,-2.63430811e-02,-1.29981656e-02,5.32744080e-02,3.52965593e-02,-1.80408936e-02,6.31090030…	-6.18161380e-01,-4.35795337e-01,-4.26797837e-01,-1.43702507e+00,-5.57409525e-01,-2.04428136e-01,-5.38869560e-01,3.02906960e-01,2.05764383e-01,-9.78391409e-01,-1.13992000e+00,-9.30856764e-01,-3.56277406e-01,-1.02494633e+00,-1.24882543e+00,-8.71000469e-01,-8.18403184e-01,-3.41951668e-01,-7.13827312e-01,-6.78894699e-01,-1.72705579e+00,-7.92275786e-01,-1.57026565e+00,-5.34357037e-04,-1.10703754e+00,-…	A	[1, 1, 1, 0, 1, 0, 1, 1]	chemistry
zy203005uhd2v62s	-1.04096495e-02,-3.47425222e-01,5.39664961e-02,1.08210715e-02,9.96372551e-02,-2.26401463e-02,-5.39401136e-02,1.91296600e-02,-4.74425871e-03,9.95783657e-02,1.26237601e-01,-4.34615538e-02,-7.36582372e-03,-2.35864311e-01,-3.63720469e-02,-1.52394533e-01,3.07184216e-02,1.23055264e-01,-3.64595652e-02,6.42754138e-02,-3.18786800e-02,2.68529309e-03,5.12097701e-02,4.35961857e-02,-1.19639449e-02,6.92863315e…	-6.83146417e-01,-3.77824277e-01,-5.64746201e-01,-1.52165830e+00,-5.99278510e-01,-1.45177379e-01,-4.28870708e-01,3.08235615e-01,2.06925720e-01,-8.92640412e-01,-1.01821172e+00,-7.73285151e-01,-2.72608101e-01,-8.42405796e-01,-1.11454165e+00,-6.30707085e-01,-7.22555935e-01,-1.98270723e-01,-4.41332608e-01,-5.79010785e-01,-1.50178301e+00,-7.16251254e-01,-1.45852757e+00,9.23177674e-02,-9.22742248e-01,-1…	A	[1, 1, 1, 0, 1, 0, 1, 1]	chemistry
zy203026x3w5sq7b	-7.50386389e-03,-3.28390658e-01,6.13645725e-02,-5.00322669e-04,9.89945382e-02,-3.05385217e-02,-5.31141981e-02,2.09782049e-02,-4.84545715e-03,1.14181884e-01,1.25925094e-01,-4.01698016e-02,-1.10196602e-02,-2.30377555e-01,-2.62773298e-02,-1.40531093e-01,3.07803862e-02,1.38248429e-01,-3.63768004e-02,6.17977530e-02,-3.05051170e-02,-2.66038836e-03,4.79713753e-02,4.66969982e-02,-1.18612302e-02,7.0625655…	-0.62434417,-0.43368515,-0.51115113,-1.4896574,-0.7323568,-0.20203446,-0.58453244,0.42743912,0.34398428,-0.8556099,-0.99705386,-0.8921234,-0.32495737,-0.88510424,-1.2415587,-0.58950514,-0.7239489,-0.34448767,-0.5115511,-0.5805769,-1.5290753,-0.7675976,-1.5338559,0.0086614,-0.86134946,-1.3294083,-0.95225424,-1.2995532,-1.0186592,-0.37545785,-0.98138905,-0.8762189,-0.536128,-0.3921497,-0.3278589,-0…	A	[1, 1, 1, 0, 1, 0, 1, 1]	chemistry
zy10221165jxrpt1	-2.92993821e-02,-2.87430674e-01,4.70674969e-02,-1.06620858e-03,1.10228360e-01,-2.09174156e-02,-4.79997136e-03,2.05433425e-02,-1.61051173e-02,8.00818205e-02,1.01558849e-01,-4.63105878e-03,1.43965390e-02,-2.47016981e-01,-4.18301746e-02,-1.26106396e-01,2.60321423e-02,1.16199173e-01,-6.62153438e-02,5.23597412e-02,-2.17258111e-02,-3.62549257e-03,5.90493158e-02,5.86462393e-02,1.16742193e-03,6.10060841e…	-8.38338196e-01,-5.57941139e-01,-5.56695640e-01,-1.63533235e+00,-7.45667577e-01,-2.48608783e-01,-5.55375874e-01,3.75981003e-01,2.02444062e-01,-7.09345698e-01,-1.04327214e+00,-9.07883942e-01,-3.44331771e-01,-1.00832212e+00,-1.12517858e+00,-6.52015269e-01,-7.36112475e-01,-2.12380558e-01,-5.46821117e-01,-5.90179324e-01,-1.71246076e+00,-8.21762383e-01,-1.45241880e+00,9.66757238e-02,-1.08438730e+00,-1…	A	[1, 1, 1, 1, 1, 0, 1, 0]	chemistry
zy102230w599umj2	-2.92993821e-02,-2.87430674e-01,4.70674969e-02,-1.06620858e-03,1.10228360e-01,-2.09174156e-02,-4.79997136e-03,2.05433425e-02,-1.61051173e-02,8.00818205e-02,1.01558849e-01,-4.63105878e-03,1.43965390e-02,-2.47016981e-01,-4.18301746e-02,-1.26106396e-01,2.60321423e-02,1.16199173e-01,-6.62153438e-02,5.23597412e-02,-2.17258111e-02,-3.62549257e-03,5.90493158e-02,5.86462393e-02,1.16742193e-03,6.10060841e…	-8.38338196e-01,-5.57941139e-01,-5.56695640e-01,-1.63533235e+00,-7.45667577e-01,-2.48608783e-01,-5.55375874e-01,3.75981003e-01,2.02444062e-01,-7.09345698e-01,-1.04327214e+00,-9.07883942e-01,-3.44331771e-01,-1.00832212e+00,-1.12517858e+00,-6.52015269e-01,-7.36112475e-01,-2.12380558e-01,-5.46821117e-01,-5.90179324e-01,-1.71246076e+00,-8.21762383e-01,-1.45241880e+00,9.66757238e-02,-1.08438730e+00,-1…	A	[1, 1, 1, 1, 1, 0, 1, 0]	chemistry
zy102243k5c44t90	-2.50972547e-02,-2.64124870e-01,4.83333319e-02,4.92167706e-03,1.04567960e-01,-2.35075429e-02,-3.83155653e-03,1.69806518e-02,-1.63322277e-02,7.97441825e-02,8.75384659e-02,6.68743858e-04,1.06173977e-02,-2.56446332e-01,-4.00993600e-02,-1.23117492e-01,3.34852040e-02,1.11121237e-01,-5.67724034e-02,4.88645360e-02,-2.02196110e-02,2.41786445e-04,5.40572740e-02,5.78067079e-02,-8.42691399e-03,5.98132238e-0…	-0.7161594,-0.5394365,-0.6591061,-1.647679,-0.79392725,-0.22886714,-0.62099767,0.5502452,0.37687683,-0.9012652,-1.018206,-0.7884658,-0.28455088,-0.9367326,-1.1060553,-0.6513517,-0.81606245,-0.3138563,-0.4899048,-0.4819049,-1.6350203,-0.703001,-1.4134417,0.10937148,-0.9349558,-1.2129905,-0.87173826,-1.2603611,-0.98013854,-0.45021942,-0.9287055,-0.8691183,-0.5305204,-0.57713073,-0.35188314,-0.47453…	A	[1, 1, 1, 1, 1, 0, 1, 0]	chemistry
zy102259fk3m8dse	-2.55922005e-02,-2.67183125e-01,4.83192876e-02,3.71099124e-03,1.06535420e-01,-2.05221698e-02,-7.97955599e-03,1.64703354e-02,-1.59211997e-02,8.05912912e-02,8.60836357e-02,1.04105950e-03,1.13843912e-02,-2.59072661e-01,-4.24116254e-02,-1.23753451e-01,3.39439660e-02,1.11559875e-01,-6.02766052e-02,4.96479496e-02,-2.12630238e-02,-4.12222231e-04,5.36404587e-02,5.63437790e-02,-6.29577553e-03,5.71426749e-…	-0.7161594,-0.5394365,-0.6591061,-1.647679,-0.79392725,-0.22886714,-0.62099767,0.5502452,0.37687683,-0.9012652,-1.018206,-0.7884658,-0.28455088,-0.9367326,-1.1060553,-0.6513517,-0.81606245,-0.3138563,-0.4899048,-0.4819049,-1.6350203,-0.703001,-1.4134417,0.10937148,-0.9349558,-1.2129905,-0.87173826,-1.2603611,-0.98013854,-0.45021942,-0.9287055,-0.8691183,-0.5305204,-0.57713073,-0.35188314,-0.47453…	A	[1, 1, 1, 1, 1, 0, 1, 0]	chemistry
zy102312jqn5k233	-2.61545964e-02,-2.61816084e-01,4.91202623e-02,5.17842453e-03,1.04238153e-01,-2.23248079e-02,-2.34805048e-03,1.76747255e-02,-1.90155059e-02,8.01459253e-02,8.68784711e-02,1.57071243e-03,9.65605490e-03,-2.57194996e-01,-4.15740758e-02,-1.23360336e-01,3.35886888e-02,1.10455036e-01,-5.53590842e-02,4.84704226e-02,-2.04260834e-02,1.51137938e-03,5.39492667e-02,5.66852167e-02,-8.25657137e-03,6.01280257e-0…	-7.66748667e-01,-5.51465631e-01,-6.08711302e-01,-1.64382422e+00,-7.74631381e-01,-1.87301770e-01,-4.86207932e-01,4.07756120e-01,3.00051719e-01,-8.69408429e-01,-1.06111825e+00,-8.17334831e-01,-2.50233799e-01,-9.10959542e-01,-9.90732372e-01,-6.69476807e-01,-8.47241700e-01,-1.95565343e-01,-6.02435946e-01,-4.94073331e-01,-1.66343164e+00,-9.02134597e-01,-1.55822611e+00,5.35596982e-02,-1.01086736e+00,-1…	A	[1, 1, 1, 1, 1, 0, 1, 0]	chemistry
zy1030401ta9u8fm	-2.61545964e-02,-2.61816084e-01,4.91202623e-02,5.17842453e-03,1.04238153e-01,-2.23248079e-02,-2.34805048e-03,1.76747255e-02,-1.90155059e-02,8.01459253e-02,8.68784711e-02,1.57071243e-03,9.65605490e-03,-2.57194996e-01,-4.15740758e-02,-1.23360336e-01,3.35886888e-02,1.10455036e-01,-5.53590842e-02,4.84704226e-02,-2.04260834e-02,1.51137938e-03,5.39492667e-02,5.66852167e-02,-8.25657137e-03,6.01280257e-0…	-7.66748667e-01,-5.51465631e-01,-6.08711302e-01,-1.64382422e+00,-7.74631381e-01,-1.87301770e-01,-4.86207932e-01,4.07756120e-01,3.00051719e-01,-8.69408429e-01,-1.06111825e+00,-8.17334831e-01,-2.50233799e-01,-9.10959542e-01,-9.90732372e-01,-6.69476807e-01,-8.47241700e-01,-1.95565343e-01,-6.02435946e-01,-4.94073331e-01,-1.66343164e+00,-9.02134597e-01,-1.55822611e+00,5.35596982e-02,-1.01086736e+00,-1…	A	[1, 1, 1, 1, 1, 0, 1, 0]	chemistry
zy144426y9dbe0eb	-2.55763568e-02,-2.73598909e-01,6.38402179e-02,1.04239453e-02,1.23187885e-01,-1.94609687e-02,-3.56511176e-02,3.42323296e-02,3.09714004e-02,9.16678309e-02,1.04156628e-01,-4.38930839e-02,1.01920664e-02,-2.84739792e-01,-2.54668891e-02,-1.25112236e-01,3.40464525e-02,1.16611175e-01,-4.28862572e-02,7.38525838e-02,-4.60262597e-02,-9.96267330e-03,5.18329293e-02,4.84081358e-02,-1.51199382e-02,6.68524653e-…	-6.36328220e-01,-4.47349340e-01,-6.20629013e-01,-1.54085016e+00,-7.66034305e-01,-1.24178052e-01,-4.16855723e-01,4.83287156e-01,2.77783066e-01,-7.87070453e-01,-9.91917133e-01,-8.41445148e-01,-2.92317659e-01,-9.03190553e-01,-9.60945547e-01,-5.66862524e-01,-7.49423027e-01,-1.86766028e-01,-4.59438652e-01,-5.13039172e-01,-1.45382524e+00,-6.53205276e-01,-1.24817109e+00,1.73881412e-01,-9.22185898e-01,-1…	A	[0, 0, 1, 0, 1, 0, 1, 1]	chemistry
zy144550jtf6x0y1	-2.99979560e-02,-2.50926495e-01,5.73284626e-02,9.27931536e-03,1.21639095e-01,-9.34438128e-03,-3.35044079e-02,2.95692626e-02,-8.31176341e-03,9.44622755e-02,1.14117205e-01,-3.71138342e-02,1.46726985e-02,-2.86168933e-01,-2.00306699e-02,-1.32657379e-01,2.66679376e-02,1.20663665e-01,-2.55539939e-02,5.93294427e-02,-3.38550732e-02,-8.81316420e-03,5.26748821e-02,5.82068786e-02,-2.16318015e-02,7.48772249e…	-7.12679744e-01,-3.92438084e-01,-6.10906482e-01,-1.59996963e+00,-7.12810099e-01,-4.09873724e-02,-4.58454370e-01,5.56661487e-01,3.98601443e-01,-8.81591737e-01,-1.06662357e+00,-8.66703510e-01,-3.20386201e-01,-1.01132309e+00,-1.14489245e+00,-6.31539524e-01,-8.01053166e-01,-2.85731643e-01,-5.46134055e-01,-5.86042047e-01,-1.58977175e+00,-7.92722702e-01,-1.41931415e+00,9.77336392e-02,-1.06487846e+00,-1…	A	[0, 0, 1, 0, 1, 0, 1, 1]	chemistry
zy144607q99kntkx	-3.00050471e-02,-2.57386416e-01,5.63382357e-02,1.06780473e-02,1.23906910e-01,-1.12040602e-02,-3.36114950e-02,3.07385921e-02,-1.13184126e-02,9.16198120e-02,1.14150718e-01,-3.87470648e-02,1.25883557e-02,-2.86700934e-01,-1.95385609e-02,-1.34753644e-01,2.56377347e-02,1.21323675e-01,-2.66617388e-02,5.93226105e-02,-3.46368216e-02,-9.24986042e-03,5.25469556e-02,5.64842671e-02,-1.99834555e-02,7.31983483e…	-7.12679744e-01,-3.92438084e-01,-6.10906482e-01,-1.59996963e+00,-7.12810099e-01,-4.09873724e-02,-4.58454370e-01,5.56661487e-01,3.98601443e-01,-8.81591737e-01,-1.06662357e+00,-8.66703510e-01,-3.20386201e-01,-1.01132309e+00,-1.14489245e+00,-6.31539524e-01,-8.01053166e-01,-2.85731643e-01,-5.46134055e-01,-5.86042047e-01,-1.58977175e+00,-7.92722702e-01,-1.41931415e+00,9.77336392e-02,-1.06487846e+00,-1…	A	[0, 0, 1, 0, 1, 0, 1, 1]	chemistry
zy144622m1e10n9c	-1.72016248e-02,-3.25074434e-01,5.72701395e-02,6.62981346e-03,1.20110676e-01,-2.62269787e-02,-4.59589772e-02,3.12229227e-02,2.65968144e-02,8.57341588e-02,1.33639306e-01,-4.24425416e-02,1.38741103e-03,-2.83202589e-01,-3.61600183e-02,-1.29539192e-01,2.43533682e-02,1.18762329e-01,-4.53381091e-02,6.73036277e-02,-3.61392349e-02,-9.55018029e-03,5.51294982e-02,5.42918183e-02,-1.12550836e-02,6.69728369e-…	-7.36668825e-01,-4.65103835e-01,-6.64071381e-01,-1.56907034e+00,-8.06664228e-01,-2.84634918e-01,-6.29416883e-01,4.87184525e-01,4.06575352e-01,-7.47089207e-01,-1.05490363e+00,-8.69140804e-01,-1.96028113e-01,-9.93359089e-01,-1.11466038e+00,-6.99168742e-01,-8.63137245e-01,-2.37295941e-01,-5.48425972e-01,-5.88708401e-01,-1.57507896e+00,-7.51454830e-01,-1.47333431e+00,2.02156350e-01,-1.02930868e+00,-1…	A	[1, 1, 1, 1, 1, 0, 1, 1]	chemistry
zy1446342122ujxd	-1.69621240e-02,-3.23316097e-01,5.74858636e-02,6.71901787e-03,1.20114163e-01,-2.66457833e-02,-4.58410904e-02,3.06696240e-02,2.69394033e-02,8.47898722e-02,1.32695109e-01,-4.18821163e-02,1.75666669e-03,-2.81600237e-01,-3.66230495e-02,-1.28655687e-01,2.41856091e-02,1.18885756e-01,-4.70117144e-02,6.72483072e-02,-3.66222411e-02,-9.73587669e-03,5.51223606e-02,5.45481220e-02,-1.29034566e-02,6.69776350e-…	-7.36668825e-01,-4.65103835e-01,-6.64071381e-01,-1.56907034e+00,-8.06664228e-01,-2.84634918e-01,-6.29416883e-01,4.87184525e-01,4.06575352e-01,-7.47089207e-01,-1.05490363e+00,-8.69140804e-01,-1.96028113e-01,-9.93359089e-01,-1.11466038e+00,-6.99168742e-01,-8.63137245e-01,-2.37295941e-01,-5.48425972e-01,-5.88708401e-01,-1.57507896e+00,-7.51454830e-01,-1.47333431e+00,2.02156350e-01,-1.02930868e+00,-1…	A	[1, 1, 1, 1, 1, 0, 1, 1]	chemistry
zy144800nc8gf96c	-1.62215196e-02,-3.27971339e-01,5.84701449e-02,1.30299116e-02,1.08548880e-01,-2.26805247e-02,-3.77780348e-02,2.66628731e-02,2.16386709e-02,8.72848928e-02,1.40503794e-01,-4.45777178e-02,2.43641040e-03,-2.66741902e-01,-2.94865426e-02,-1.18413121e-01,2.22640559e-02,1.21021569e-01,-6.43083602e-02,7.23067075e-02,-3.60644609e-02,-1.23155769e-02,4.74812724e-02,5.86903021e-02,-2.25346312e-02,6.82260096e-…	-5.97315431e-01,-4.43098396e-01,-4.85563427e-01,-1.51794899e+00,-7.33748615e-01,-1.31179288e-01,-4.49373364e-01,4.36273754e-01,3.40596020e-01,-8.71292412e-01,-1.01783717e+00,-7.25754976e-01,-3.61552477e-01,-9.09135580e-01,-1.15241182e+00,-6.64586067e-01,-7.47361243e-01,-3.38170171e-01,-5.84537327e-01,-5.38041651e-01,-1.57830656e+00,-6.20984137e-01,-1.42339838e+00,3.32062542e-02,-9.92551565e-01,-1…	A	[1, 1, 1, 1, 1, 0, 1, 1]	chemistry
zy144814dua30r1r	-1.62764750e-02,-3.31344157e-01,5.85207231e-02,1.21935643e-02,1.09775081e-01,-2.23717690e-02,-3.77255380e-02,2.67363749e-02,2.09604539e-02,8.83361101e-02,1.40346676e-01,-4.45344895e-02,2.68188561e-03,-2.68243045e-01,-2.92538330e-02,-1.19749896e-01,2.25436017e-02,1.21691450e-01,-6.31017834e-02,7.25322366e-02,-3.62541676e-02,-1.21970046e-02,4.79218736e-02,5.84329590e-02,-2.20030695e-02,6.91195652e-…	-5.97315431e-01,-4.43098396e-01,-4.85563427e-01,-1.51794899e+00,-7.33748615e-01,-1.31179288e-01,-4.49373364e-01,4.36273754e-01,3.40596020e-01,-8.71292412e-01,-1.01783717e+00,-7.25754976e-01,-3.61552477e-01,-9.09135580e-01,-1.15241182e+00,-6.64586067e-01,-7.47361243e-01,-3.38170171e-01,-5.84537327e-01,-5.38041651e-01,-1.57830656e+00,-6.20984137e-01,-1.42339838e+00,3.32062542e-02,-9.92551565e-01,-1…	A	[1, 1, 1, 1, 1, 0, 1, 1]	chemistry
