# Supplementary material for: ICMC: An Interpretable Cross-domain Multi-modal Classification model for grading teaching plan
Source: PLoS One. 2025 Sep 3;20(9):e0330684. doi: 10.1371/journal.pone.0330684 (PMC12407483; doi:10.1371/journal.pone.0330684)
Supplement: S1 Data — (ZIP) [file pone.0330684.s001.zip › data/history.xlsx]

## Sheet: Sheet1
id	text	image	label	structure	class
203430477	-4.69120592e-02,-2.79395282e-01,4.84210849e-02,-7.84798618e-03,1.39369622e-01,-5.76640945e-03,-8.45346078e-02,2.90062763e-02,-5.54178655e-02,9.86649022e-02,9.10140872e-02,-1.37077393e-02,5.82381501e-04,-2.84755141e-01,-3.88158076e-02,-1.13084108e-01,1.07279010e-02,9.63563472e-02,1.36478301e-02,7.08953887e-02,-2.53399601e-04,-7.54994061e-03,4.53079864e-02,2.81667449e-02,-2.68949615e-03,8.50244612e…	-7.42631793e-01,-3.89630407e-01,-5.67061961e-01,-1.56140125e+00,-6.86696708e-01,-1.77769005e-01,-6.24246716e-01,4.91405666e-01,2.47904867e-01,-8.18536639e-01,-1.05733430e+00,-8.94297540e-01,-3.56096268e-01,-1.02299070e+00,-1.12615430e+00,-6.76011741e-01,-7.54544377e-01,-3.06404591e-01,-5.79534233e-01,-6.40802860e-01,-1.53912389e+00,-7.93574870e-01,-1.45972383e+00,3.91566753e-02,-9.85471845e-01,-1…	A	[1, 1, 1, 0, 0, 0, 1, 0]	history
1940647	-4.00279686e-02,-2.60810524e-01,3.84094417e-02,6.58631383e-04,1.19778208e-01,-1.13656446e-02,-3.47824916e-02,4.16868404e-02,-3.20833921e-02,9.91742909e-02,7.46091753e-02,5.84279094e-03,1.17778815e-02,-2.47039422e-01,-3.06727961e-02,-1.18027039e-01,1.72005221e-02,1.31270960e-01,3.65856513e-02,7.16852248e-02,5.25139365e-03,-3.23718004e-02,3.89603227e-02,2.72573233e-02,1.03184516e-02,7.00186267e-02,…	-6.64034724e-01,-4.15978044e-01,-5.49144268e-01,-1.57631326e+00,-7.39524603e-01,-1.48439854e-01,-5.02657354e-01,4.66378093e-01,3.55206043e-01,-7.86881208e-01,-1.04061878e+00,-8.05694282e-01,-2.82432884e-01,-9.64101195e-01,-1.19391823e+00,-6.79504871e-01,-8.34193707e-01,-2.86644876e-01,-6.05107844e-01,-5.41630745e-01,-1.62941825e+00,-7.88356721e-01,-1.39876413e+00,6.17628023e-02,-1.02407527e+00,-1…	A	[1, 1, 1, 0, 0, 0, 1, 0]	history
zy164507	5.83143719e-03,-2.34149396e-01,3.89729142e-02,-2.46618688e-03,1.16706848e-01,-2.74328943e-02,-4.55310307e-02,3.08055375e-02,5.05170133e-03,9.05811191e-02,1.02031216e-01,-2.16862112e-02,2.68547656e-03,-2.64605999e-01,-2.74251699e-02,-1.42723635e-01,2.13287342e-02,1.37846529e-01,5.73312212e-03,5.59755750e-02,-1.31446179e-02,-5.81742031e-03,6.76733032e-02,3.57472897e-02,-4.34380583e-03,5.97664528e-0…	-6.49795949e-01,-5.06518662e-01,-5.92371643e-01,-1.69184840e+00,-8.03407431e-01,-3.19955587e-01,-6.41937435e-01,5.27221203e-01,3.30254316e-01,-7.96184003e-01,-1.00017810e+00,-8.55958998e-01,-3.14649850e-01,-9.78380024e-01,-1.12189543e+00,-6.57618582e-01,-8.43178988e-01,-3.32976013e-01,-5.84034264e-01,-5.97936094e-01,-1.48153210e+00,-7.17453063e-01,-1.40344429e+00,7.17198476e-02,-1.07364523e+00,-1…	A	[0, 0, 1, 0, 1, 0, 0, 0]	history
zy165300263y6j9s	-2.13366617e-02,-2.89322674e-01,5.24826348e-02,-2.87193339e-03,1.35575593e-01,-5.18604834e-03,-4.74352390e-02,1.39283668e-02,-6.25729710e-02,1.10109136e-01,1.14814058e-01,-2.41263248e-02,2.13867985e-02,-2.73136646e-01,-1.54785756e-02,-1.44159690e-01,6.20359974e-03,1.38444424e-01,5.43696806e-03,5.37396595e-02,-3.43749253e-03,-2.86537372e-02,4.80000116e-02,2.53214873e-02,1.08821178e-03,5.61882444e-…	-6.66011333e-01,-4.74781692e-01,-5.93257070e-01,-1.47328281e+00,-6.51858389e-01,-1.45722821e-01,-5.11111617e-01,3.79651725e-01,2.27046564e-01,-7.68566787e-01,-9.77314949e-01,-8.89106333e-01,-4.08484489e-01,-8.98177862e-01,-1.06283391e+00,-6.12369239e-01,-8.29158962e-01,-2.84746259e-01,-4.85972881e-01,-5.48030436e-01,-1.47562265e+00,-7.35709190e-01,-1.37093937e+00,8.88154954e-02,-9.46269870e-01,-1…	A	[1, 1, 1, 1, 1, 0, 1, 1]	history
zy154427xr4kgbdp	-3.98099646e-02,-2.48337895e-01,4.73306514e-02,-1.85547732e-02,1.13496542e-01,-1.58504974e-02,-2.01188717e-02,5.30221760e-02,-4.89349570e-03,1.01863921e-01,7.58463740e-02,9.12211649e-03,-1.50688337e-02,-2.86918402e-01,-5.18302470e-02,-1.28387868e-01,4.77361539e-03,1.12280451e-01,1.77000165e-02,6.42433316e-02,-1.49691897e-02,-1.07391458e-02,5.72673082e-02,3.43462303e-02,1.75189152e-02,6.77879006e-…	-6.70810342e-01,-5.09200275e-01,-5.87798178e-01,-1.51585650e+00,-6.87316597e-01,-2.46958062e-01,-5.91708899e-01,3.78362417e-01,2.14536145e-01,-8.41125011e-01,-1.02603114e+00,-8.22175086e-01,-3.97235274e-01,-9.33974802e-01,-1.05568135e+00,-6.49213016e-01,-8.63599300e-01,-2.90820450e-01,-4.78546947e-01,-5.69256783e-01,-1.56832707e+00,-7.33787000e-01,-1.38441396e+00,6.40090406e-02,-9.44109440e-01,-1…	A	[1, 1, 1, 1, 1, 0, 1, 1]	history
zy202032cb1302n8	-3.89667675e-02,-2.82502532e-01,4.39144634e-02,4.58936812e-03,1.01930603e-01,-1.32837193e-02,-4.64728251e-02,2.81317607e-02,-2.95566991e-02,9.58198309e-02,9.99347121e-02,1.34584857e-02,-1.75941328e-03,-2.32403517e-01,-2.82003582e-02,-1.27221867e-01,9.17510875e-03,1.20228186e-01,-2.88194139e-03,6.54320344e-02,-1.87602453e-02,-1.13934157e-02,4.94356677e-02,2.12596077e-02,3.69521999e-03,7.58320242e-…	-0.66330475,-0.4773289,-0.57533675,-1.5116506,-0.6757012,-0.20526515,-0.59211797,0.40452534,0.23585188,-0.8292273,-1.0238822,-0.85642236,-0.3606486,-0.9332615,-1.1192849,-0.6171413,-0.80885243,-0.3102785,-0.47798494,-0.6022856,-1.5582507,-0.68412817,-1.3191321,0.11596961,-0.8784859,-1.2161787,-0.9005543,-1.2122918,-0.9342933,-0.48083293,-0.9561513,-0.83642906,-0.5737237,-0.55569184,-0.41219446,-0…	A	[1, 1, 1, 1, 1, 0, 1, 0]	history
zy101956gxkmnpyg	-4.65785563e-02,-2.94997752e-01,3.77804674e-02,-1.23889782e-02,1.26315325e-01,-2.91115604e-03,-4.37982008e-02,4.22049500e-02,-1.16102956e-03,1.00068502e-01,1.03933975e-01,6.82399375e-04,-1.38857849e-02,-2.89298654e-01,-4.52064499e-02,-1.44902512e-01,9.49886534e-03,1.13519780e-01,9.27881710e-03,7.00080246e-02,-2.29476616e-02,-1.62243005e-02,5.37911877e-02,2.47004218e-02,7.14246649e-03,8.69890377e-…	-6.48333192e-01,-4.45905596e-01,-6.29796803e-01,-1.53074920e+00,-7.11896539e-01,-2.30892703e-01,-5.85684419e-01,3.69934380e-01,1.72499105e-01,-8.47464681e-01,-9.96430755e-01,-8.51707935e-01,-3.73156816e-01,-9.51897562e-01,-1.03774261e+00,-6.19218349e-01,-8.45055938e-01,-3.15125465e-01,-4.46821928e-01,-5.26072323e-01,-1.57311773e+00,-7.87133873e-01,-1.39586031e+00,3.63115966e-02,-9.78443146e-01,-1…	A	[0, 1, 1, 0, 1, 0, 1, 1]	history
