# Supplementary material for: ICMC: An Interpretable Cross-domain Multi-modal Classification model for grading teaching plan
Source: PLoS One. 2025 Sep 3;20(9):e0330684. doi: 10.1371/journal.pone.0330684 (PMC12407483; doi:10.1371/journal.pone.0330684)
Supplement: S1 Data — (ZIP) [file pone.0330684.s001.zip › data/main.py]

from torch import true_divide
from train_test import train

if __name__ == "__main__":
    datafolder = 'TP'
    #datafolder = 'BRCA'
    #datafolder = 'ROSMAP'
    train(datafolder)
