# Supplementary material for: ICMC: An Interpretable Cross-domain Multi-modal Classification model for grading teaching plan
Source: PLoS One. 2025 Sep 3;20(9):e0330684. doi: 10.1371/journal.pone.0330684 (PMC12407483; doi:10.1371/journal.pone.0330684)
Supplement: S1 Data — (ZIP) [file pone.0330684.s001.zip › data/math.xls]

## Sheet: Sheet1
id	text	image	label	structure	class
zy145607btxeey7q	-3.03514395e-03,-3.64230752e-01,5.76924831e-02,-4.25115647e-03,1.19505882e-01,-4.25544269e-02,-2.02769283e-02,3.53492051e-02,-4.46236655e-02,7.75404871e-02,1.14041746e-01,4.15712246e-04,7.78198987e-03,-2.83800542e-01,-5.01139574e-02,-1.32882029e-01,1.71045139e-02,1.28306538e-01,-6.13901392e-02,6.63464814e-02,-2.37421617e-02,-1.41558179e-03,5.17681986e-02,3.60389650e-02,3.10700317e-03,5.31719066e-…	-6.49034917e-01,-4.85273540e-01,-5.02624571e-01,-1.47373569e+00,-6.14141703e-01,-2.44764760e-01,-4.85270321e-01,4.44982439e-01,2.14766055e-01,-7.13083982e-01,-1.18427145e+00,-1.03174710e+00,-4.85171020e-01,-1.09443641e+00,-1.35198689e+00,-8.10269415e-01,-8.76037717e-01,-4.14132625e-01,-6.40413225e-01,-6.59819722e-01,-1.61952674e+00,-7.86414385e-01,-1.43815827e+00,6.83402866e-02,-1.02555680e+00,-1…	A	[0, 1, 1, 0, 0, 0, 1, 0]	math
zy213450ycdjuufj	-5.63547900e-03,-3.22491765e-01,6.32688701e-02,1.06669711e-02,1.23719111e-01,-5.03934734e-02,-4.57201153e-02,4.32560369e-02,-5.80141433e-02,6.36945888e-02,8.79654586e-02,-5.55733033e-03,1.87818203e-02,-2.56734669e-01,-7.85742998e-02,-1.32305905e-01,9.88707598e-03,1.08512253e-01,-2.14591138e-02,5.89373745e-02,-1.18059816e-03,2.61329114e-06,6.22114725e-02,2.82350294e-02,1.23622129e-04,4.80390638e-0…	-0.6815924,-0.4490688,-0.5239462,-1.4370966,-0.64266163,-0.1615476,-0.4960791,0.44251177,0.3074395,-0.8016844,-0.96549726,-0.8040339,-0.2754935,-0.8432705,-1.0986152,-0.59871656,-0.7401451,-0.2676548,-0.42307892,-0.4954111,-1.4879241,-0.74838144,-1.3010865,0.175982,-0.9174797,-1.228321,-0.828487,-1.1833556,-0.8706657,-0.352892,-0.90508467,-0.8542835,-0.49643478,-0.6298871,-0.42219508,-0.60905015,…	A	[0, 1, 1, 1, 0, 0, 1, 0]	math
zy22394445n41pxx	5.93503751e-03,-2.94662386e-01,5.67365512e-02,1.57025494e-02,1.08363301e-01,-3.79567593e-02,-5.06864935e-02,4.52227853e-02,-2.83941701e-02,6.97085485e-02,1.01009160e-01,-1.24629689e-02,5.26402798e-03,-2.75233686e-01,-6.88525736e-02,-1.21648096e-01,1.13296527e-02,1.14985995e-01,-1.43288309e-02,7.02352822e-02,-2.16195099e-02,-6.96184114e-03,6.12454563e-02,4.09032777e-02,-7.48613849e-03,5.93705103e-…	-0.7084056,-0.5625309,-0.578463,-1.5388763,-0.656543,-0.20390554,-0.6047315,0.4251029,0.23863678,-0.7746393,-1.1073755,-0.8283394,-0.3991548,-0.97640914,-1.1320634,-0.7532982,-0.8882168,-0.34235746,-0.56630886,-0.6562344,-1.5670388,-0.8087643,-1.412432,0.13162956,-0.96726876,-1.1908562,-0.9109944,-1.2273643,-0.91572535,-0.44266233,-0.9935621,-0.8545356,-0.5992406,-0.6862733,-0.48601303,-0.5406888…	A	[0, 1, 1, 1, 0, 0, 1, 0]	math
zy110019b44tsbjc	-2.96811834e-02,-3.24976385e-01,3.70678119e-02,-9.66785289e-03,1.45359337e-01,-3.48701291e-02,-1.04094408e-02,5.72895370e-02,8.06706101e-02,4.03305516e-02,4.21267338e-02,2.58481000e-02,1.28955953e-02,-1.81574255e-01,-7.86595717e-02,-1.14704460e-01,1.17666107e-02,8.20631534e-02,-5.65166324e-02,6.66914210e-02,-5.02082752e-03,2.50588506e-02,5.81730530e-02,1.68957468e-02,-4.99618612e-03,1.59531757e-0…	-7.04491913e-01,-5.95378995e-01,-5.73123217e-01,-1.43392909e+00,-7.07017124e-01,-1.74599364e-01,-4.73609149e-01,4.08093154e-01,2.86583513e-01,-6.65196002e-01,-9.83504117e-01,-7.93887019e-01,-3.64433110e-01,-9.02108788e-01,-9.43855107e-01,-5.70124805e-01,-7.23067462e-01,-9.20928493e-02,-3.07971179e-01,-4.22513574e-01,-1.46710682e+00,-6.62756383e-01,-1.28716087e+00,1.27314717e-01,-8.08125854e-01,-1…	A	[0, 0, 1, 0, 0, 0, 1, 0]	math
zy110033cq5gvbrr	-2.83774603e-02,-3.36423457e-01,3.98632064e-02,1.33736860e-02,1.04797676e-01,-5.83264455e-02,-2.26640776e-02,6.48707077e-02,6.77222982e-02,6.18298054e-02,6.54246062e-02,-1.44069372e-02,-1.52755110e-02,-2.02266470e-01,-8.20295364e-02,-1.60012469e-01,1.12304604e-02,9.84254852e-02,-7.22822696e-02,7.63537809e-02,-3.41355130e-02,1.58743411e-02,6.05218261e-02,2.78453901e-02,-1.29424306e-02,6.52866587e-…	-7.34252453e-01,-4.64573056e-01,-5.52430093e-01,-1.47482967e+00,-6.40841424e-01,-1.48836717e-01,-4.92551804e-01,4.43092972e-01,2.58133739e-01,-8.53145421e-01,-1.00927305e+00,-8.59313250e-01,-4.04996276e-01,-9.31002378e-01,-1.05871844e+00,-6.03747129e-01,-7.77333736e-01,-2.36906052e-01,-6.12363279e-01,-5.66292465e-01,-1.57338524e+00,-7.95391858e-01,-1.45591795e+00,6.46942034e-02,-9.41380024e-01,-1…	A	[0, 0, 1, 0, 0, 0, 1, 0]	math
zy110046hnk18rsb	3.94012488e-04,-2.62253344e-01,5.69423325e-02,3.20360363e-02,9.81537774e-02,-5.74873686e-02,-3.37857455e-02,2.14626063e-02,-3.98855805e-02,3.25373597e-02,5.54184914e-02,6.11351524e-03,1.47445146e-02,-1.76315248e-01,-6.08466603e-02,-1.25801861e-01,2.55041346e-02,1.04761735e-01,-4.99650575e-02,6.66326731e-02,-3.23811918e-03,-1.21122482e-03,4.67203334e-02,9.86839831e-03,-4.84521240e-02,5.14964014e-0…	-6.80941701e-01,-4.86232817e-01,-5.66422760e-01,-1.43056262e+00,-5.58801413e-01,-1.48624361e-01,-5.31773269e-01,4.49444860e-01,2.28955388e-01,-7.96728015e-01,-9.86132085e-01,-8.71183336e-01,-3.58919203e-01,-1.01406813e+00,-1.07701230e+00,-6.28696561e-01,-7.57678151e-01,-2.43033141e-01,-4.90546882e-01,-5.21449029e-01,-1.59497559e+00,-5.74207604e-01,-1.41041851e+00,1.38078094e-01,-8.58258367e-01,-1…	A	[0, 0, 1, 0, 0, 0, 1, 0]	math
zy110057nkg6ad0k	3.12506058e-03,-2.93621540e-01,5.55477105e-02,2.60708332e-02,8.21873546e-02,-4.77290601e-02,-7.29128271e-02,4.32218723e-02,-3.96686047e-02,4.85032499e-02,9.31809694e-02,1.12730386e-02,-6.81870803e-03,-2.06656739e-01,-7.54118264e-02,-1.18955836e-01,2.30357219e-02,9.91029590e-02,-2.45837085e-02,6.90291375e-02,-1.05586210e-02,1.46604693e-02,4.29909267e-02,2.53330301e-02,-5.46261892e-02,8.42958987e-0…	-7.43704557e-01,-4.66766864e-01,-5.39310813e-01,-1.47452819e+00,-6.06904209e-01,-2.40515307e-01,-5.69294274e-01,4.79221612e-01,2.89628237e-01,-7.95421839e-01,-9.68265951e-01,-8.13123047e-01,-2.30386972e-01,-8.68295193e-01,-1.04910851e+00,-6.08777523e-01,-7.45922387e-01,-1.97725773e-01,-4.43545491e-01,-5.23458481e-01,-1.49691927e+00,-6.52102232e-01,-1.36086047e+00,1.66210175e-01,-8.71476173e-01,-1…	A	[0, 0, 1, 0, 0, 0, 1, 0]	math
zy110108hrdmec9f	-2.04312038e-02,-2.87626982e-01,2.82706525e-02,4.08260450e-02,8.19251090e-02,-6.14800230e-02,-2.50256583e-02,3.51862237e-02,1.06859282e-02,5.38084283e-02,5.87185100e-02,5.82578918e-03,-1.78416744e-02,-1.11158729e-01,-4.25842851e-02,-1.11548260e-01,2.95393020e-02,1.20254643e-01,3.24699283e-02,6.55619204e-02,-6.54416904e-03,7.13246968e-03,2.17539258e-02,3.59083116e-02,-3.24931517e-02,5.73330857e-02…	-7.43860900e-01,-4.74414021e-01,-5.57597637e-01,-1.60806990e+00,-6.77963376e-01,-1.66458666e-01,-4.86089230e-01,4.32430387e-01,2.39056051e-01,-7.98525572e-01,-9.36137378e-01,-7.56224751e-01,-3.10603946e-01,-8.48283291e-01,-1.12821722e+00,-5.99344492e-01,-7.82007456e-01,-2.96747088e-01,-4.89239991e-01,-5.73997259e-01,-1.70042419e+00,-8.01531196e-01,-1.44742548e+00,1.31874025e-01,-9.34052944e-01,-1…	A	[0, 0, 1, 0, 0, 0, 1, 0]	math
zy212817essn6eh8	-1.33396499e-03,-3.31723511e-01,4.90812995e-02,1.99606246e-03,1.20458752e-01,-3.76936495e-02,1.68963149e-02,2.72787549e-02,-2.00704075e-02,1.05831243e-01,1.11471549e-01,-2.70994231e-02,-1.05337147e-02,-2.66437709e-01,-2.94566490e-02,-1.19837783e-01,1.31386267e-02,1.36857793e-01,-5.68638369e-02,8.15875530e-02,-2.95212958e-02,7.43773952e-03,4.24605049e-02,5.27100600e-02,-2.31539644e-02,5.70109487e-…	-7.54157484e-01,-5.21594226e-01,-5.30567229e-01,-1.56964982e+00,-7.11189449e-01,-1.73424765e-01,-4.95891482e-01,4.19647962e-01,2.17196777e-01,-8.79238427e-01,-1.01936471e+00,-8.84496212e-01,-3.55533034e-01,-9.09642696e-01,-1.07642877e+00,-6.11096203e-01,-8.16873491e-01,-2.14886352e-01,-6.06678724e-01,-5.35557210e-01,-1.55311573e+00,-7.45852172e-01,-1.43519342e+00,8.23069438e-02,-1.01537359e+00,-1…	A	[0, 1, 1, 0, 0, 0, 1, 0]	math
zy212836t5k6e4bc	-7.66303716e-03,-3.08045298e-01,4.34499793e-02,8.67882743e-03,1.30435228e-01,-3.62808257e-02,-1.27515402e-02,3.03821694e-02,-2.53771879e-02,8.80943239e-02,9.87439454e-02,-2.59773619e-02,1.04726199e-02,-2.33843565e-01,-3.26547325e-02,-1.36261553e-01,5.23027126e-03,1.24971867e-01,-3.46698686e-02,6.91913366e-02,-2.66580172e-02,-2.95342971e-03,4.50629331e-02,3.25700603e-02,-5.78198256e-03,5.57662770e…	-7.12641776e-01,-4.40724105e-01,-5.93285263e-01,-1.52710855e+00,-7.37760544e-01,-2.52759725e-01,-5.50561666e-01,4.37211663e-01,2.52513409e-01,-7.53682613e-01,-8.50476086e-01,-7.05240905e-01,-2.60607928e-01,-8.08416784e-01,-8.23958695e-01,-4.80422825e-01,-7.01079190e-01,-1.16177559e-01,-3.41271013e-01,-4.43245769e-01,-1.40320814e+00,-5.56869984e-01,-1.25153017e+00,1.61359385e-01,-8.19245756e-01,-1…	A	[0, 1, 1, 0, 1, 0, 1, 0]	math
zy212847crj4cnhg	-5.41098416e-03,-3.15725148e-01,5.79407550e-02,-4.32647881e-04,1.17123887e-01,-3.18665095e-02,-3.81315835e-02,2.32415814e-02,-3.98130119e-02,8.72084796e-02,1.26881301e-01,-2.10608728e-02,-7.12900795e-03,-2.73680329e-01,-4.90458384e-02,-1.17856890e-01,1.11180823e-02,1.12888232e-01,-6.32133633e-02,7.63148218e-02,-2.00822689e-02,-3.44942353e-04,4.51830328e-02,3.55485529e-02,-1.83318071e-02,5.4722778…	-0.6443575,-0.5265855,-0.68222374,-1.5679151,-0.7047825,-0.24234879,-0.53459764,0.34997416,0.20825608,-0.83607596,-0.9826614,-0.8844207,-0.36218533,-0.9164782,-1.1314582,-0.6155329,-0.8738796,-0.20774764,-0.42333445,-0.52979314,-1.5778576,-0.72997624,-1.4846582,0.17463708,-0.9261722,-1.0900989,-0.8777234,-1.1684076,-0.8189909,-0.5337301,-0.90139717,-0.8024766,-0.48437116,-0.5938628,-0.46554282,-0…	A	[0, 1, 1, 0, 0, 0, 1, 0]	math
zy21285801837mxa	1.59436872e-03,-3.36772442e-01,6.19414747e-02,8.71395320e-03,1.08127102e-01,-3.13680097e-02,-1.56048145e-02,1.75691769e-02,-7.66071752e-02,7.78106749e-02,1.11489467e-01,-1.43627375e-02,8.71986523e-03,-2.78749466e-01,-4.15668488e-02,-1.24401078e-01,1.44210216e-02,1.21599622e-01,-4.72592413e-02,7.63026327e-02,-1.12175420e-02,-4.74234158e-03,4.20068651e-02,2.54248269e-02,-1.36243086e-02,6.52673617e-…	-0.72149694,-0.5268746,-0.6131634,-1.5637813,-0.7325238,-0.23051456,-0.4999302,0.4372556,0.25958228,-0.7677773,-0.9945178,-0.83755803,-0.34043333,-0.86427397,-1.1613415,-0.64199525,-0.76982725,-0.30264252,-0.5423469,-0.60452974,-1.6005697,-0.78860164,-1.3886731,0.11511387,-1.0311488,-1.2638497,-0.9016844,-1.1506064,-1.0572151,-0.43519363,-1.0059177,-0.8128318,-0.62576205,-0.66809213,-0.52022827,-…	A	[0, 1, 1, 0, 0, 0, 1, 0]	math
zy212907387x6h3c	1.83617789e-03,-3.24878514e-01,4.56386246e-02,8.60954169e-03,1.12168893e-01,-2.91551016e-02,-2.76101790e-02,3.49172130e-02,-4.26925123e-02,9.10170674e-02,1.21032178e-01,-1.95576120e-02,4.14787605e-03,-2.61474013e-01,-3.02347224e-02,-1.08910903e-01,1.81211680e-02,1.41558006e-01,-4.36609238e-02,7.36719966e-02,-1.52084362e-02,-1.86154805e-02,5.07902950e-02,4.70510833e-02,-2.77669542e-02,5.21500334e-…	-6.94733441e-01,-4.98859674e-01,-5.68942845e-01,-1.51587856e+00,-6.64964259e-01,-1.46932483e-01,-3.99676800e-01,3.30812484e-01,1.77352831e-01,-8.36938024e-01,-1.01562846e+00,-7.11946726e-01,-2.41216987e-01,-8.72372746e-01,-1.02113426e+00,-6.93881452e-01,-7.81925380e-01,-3.14919412e-01,-5.86616993e-01,-6.09420359e-01,-1.63994026e+00,-7.06908822e-01,-1.48432314e+00,1.72201350e-01,-9.24199224e-01,-1…	A	[0, 1, 1, 0, 0, 0, 1, 0]	math
zy1513017fhfe1x5	-1.40484162e-02,-2.93373466e-01,4.75445986e-02,-1.12019246e-02,1.11427605e-01,-4.18032259e-02,-4.84392866e-02,2.90759020e-02,-2.54586749e-02,8.82193744e-02,1.11305967e-01,-3.13952453e-02,2.07992997e-02,-2.45031238e-01,-3.60912085e-02,-1.49511933e-01,3.96250887e-03,1.39440536e-01,-5.24873622e-02,6.19931966e-02,-1.21586863e-02,-1.93225108e-02,4.89227325e-02,4.01769653e-02,7.71106640e-03,4.10638675e…	-6.58021629e-01,-4.94450897e-01,-5.14936984e-01,-1.57493842e+00,-7.36480951e-01,-2.69235939e-01,-5.44264257e-01,4.31005627e-01,1.35341808e-01,-8.42985928e-01,-1.00129795e+00,-8.82104218e-01,-4.30649370e-01,-9.59667683e-01,-1.04007399e+00,-7.39033163e-01,-7.37763345e-01,-2.72779435e-01,-5.44821322e-01,-5.16561329e-01,-1.49720347e+00,-7.15012848e-01,-1.47509563e+00,-5.91635704e-02,-1.10670805e+00,-…	A	[0, 0, 1, 0, 1, 0, 1, 0]	math
zy151326b33gcgjs	4.18259948e-03,-3.29227954e-01,5.63837588e-02,-1.11068394e-02,9.89701748e-02,-3.55179012e-02,-6.72205091e-02,3.44044790e-02,7.21130148e-03,8.52817595e-02,1.25548035e-01,-4.33349088e-02,1.38536226e-02,-2.83858031e-01,-4.49912958e-02,-1.14832975e-01,7.13523850e-03,1.33558810e-01,-7.04532862e-02,6.77738562e-02,-1.96877886e-02,-1.13090640e-02,6.29974008e-02,4.59785014e-02,-4.75592271e-04,3.90181392e-…	-6.35756016e-01,-5.34778237e-01,-6.68684721e-01,-1.64287424e+00,-7.54456520e-01,-2.39976123e-01,-6.06151521e-01,4.67744678e-01,2.23991111e-01,-8.96505475e-01,-9.75169539e-01,-9.00367141e-01,-3.77154499e-01,-9.20282602e-01,-1.06031382e+00,-6.30093396e-01,-7.99239159e-01,-2.60764480e-01,-5.22132635e-01,-5.75575590e-01,-1.48851562e+00,-7.26767242e-01,-1.47366631e+00,1.22103542e-01,-1.00739598e+00,-1…	A	[0, 0, 1, 0, 1, 0, 0, 1]	math
zy151344aatxud2g	-2.67745787e-03,-3.85504574e-01,5.75355999e-02,-1.31523740e-02,1.08112633e-01,-4.05543298e-02,-4.79186736e-02,2.72915047e-02,-3.87223857e-03,8.96367431e-02,1.00669295e-01,-4.98265959e-02,8.79078405e-04,-2.32108429e-01,-4.17348742e-02,-1.33619279e-01,1.73271410e-02,1.15624815e-01,-2.70868018e-02,6.49809688e-02,-2.35183686e-02,5.61114959e-03,5.67666814e-02,4.81905714e-02,1.74067623e-04,5.34364991e-…	-6.30758166e-01,-3.86660397e-01,-5.19877434e-01,-1.58486331e+00,-7.23534167e-01,-3.18248451e-01,-5.64296126e-01,4.48739707e-01,1.97201163e-01,-9.40975189e-01,-9.95800793e-01,-7.71244705e-01,-4.38532174e-01,-9.92701173e-01,-1.11227584e+00,-6.96834087e-01,-8.32190692e-01,-2.79968411e-01,-5.68726659e-01,-5.51860273e-01,-1.60400546e+00,-7.62770176e-01,-1.44862843e+00,-9.79876518e-02,-1.01679611e+00,-…	A	[0, 0, 1, 0, 1, 0, 1, 0]	math
zy151413yp45jj14	-7.65567238e-04,-3.54471058e-01,6.06316850e-02,-2.00259546e-03,1.09442592e-01,-3.20831984e-02,-4.99151424e-02,2.44541094e-02,1.71200279e-02,1.01279885e-01,1.12759739e-01,-5.24464473e-02,4.20983369e-03,-2.84031630e-01,-4.37442735e-02,-1.12736598e-01,1.61012933e-02,1.21875763e-01,-3.65621075e-02,7.80750513e-02,-2.69932337e-02,-4.06693527e-03,6.31140247e-02,5.10317944e-02,-4.00755461e-03,4.86707985e…	-8.04965496e-01,-5.60097337e-01,-6.42572582e-01,-1.67766631e+00,-8.31934452e-01,-3.31466347e-01,-6.54313803e-01,4.67795730e-01,3.56234193e-01,-8.42210114e-01,-1.03153431e+00,-8.99297476e-01,-2.51600564e-01,-8.81156802e-01,-1.03955317e+00,-6.40949309e-01,-7.78343260e-01,-3.05114061e-01,-5.30808091e-01,-5.67983449e-01,-1.56072783e+00,-7.49421299e-01,-1.49620795e+00,8.73149931e-02,-1.01965690e+00,-1…	A	[0, 0, 1, 0, 1, 0, 1, 0]	math
zy1514414en1awdr	6.68233843e-05,-2.97926694e-01,5.27020693e-02,-8.54575448e-03,1.10135630e-01,-3.46062891e-02,-6.47603050e-02,3.90891358e-02,-8.02389719e-03,9.40316245e-02,1.15621299e-01,-2.53885873e-02,2.80517265e-02,-2.90159166e-01,-3.26536708e-02,-1.41076356e-01,1.05352905e-02,1.35971367e-01,-6.11162111e-02,6.95467293e-02,-2.28364170e-02,-1.21431379e-02,5.40378541e-02,4.49080095e-02,2.54380014e-02,3.43958363e-…	-8.06285203e-01,-4.70648319e-01,-6.67905867e-01,-1.56445408e+00,-7.07466602e-01,-2.44157121e-01,-5.42894065e-01,4.29223567e-01,3.43199223e-01,-8.75264585e-01,-9.80220258e-01,-8.37212861e-01,-2.79396653e-01,-8.40074241e-01,-1.07569206e+00,-5.60861766e-01,-7.59687662e-01,-2.86230296e-01,-4.00919914e-01,-4.86828178e-01,-1.49141848e+00,-6.58735335e-01,-1.45745325e+00,1.24481119e-01,-9.56740141e-01,-1…	A	[0, 0, 1, 0, 1, 0, 1, 0]	math
zy151455eugcprfa	1.93769075e-02,-2.92651802e-01,5.25796972e-02,-1.00500155e-02,1.00475535e-01,-2.44538411e-02,-9.22632217e-02,3.94934490e-02,7.59106642e-03,7.85647184e-02,1.14057131e-01,-3.50401849e-02,3.28371339e-02,-2.47028366e-01,-2.14732494e-02,-1.27177209e-01,1.71839632e-02,1.48676604e-01,-8.67450163e-02,6.54672235e-02,-2.98118498e-02,-2.10967325e-02,5.39396293e-02,3.70287336e-02,1.48042170e-02,1.16156582e-0…	-7.28712142e-01,-5.47644079e-01,-5.80536187e-01,-1.50676072e+00,-6.72448874e-01,-2.22575977e-01,-5.83313286e-01,4.73097801e-01,2.60269552e-01,-8.72927248e-01,-1.03577197e+00,-9.85987484e-01,-3.44267935e-01,-9.73578215e-01,-1.11326039e+00,-6.21534467e-01,-8.34026098e-01,-3.34329993e-01,-5.33169627e-01,-5.90195596e-01,-1.60213661e+00,-7.64560878e-01,-1.51438761e+00,1.17521584e-01,-1.10833132e+00,-1…	A	[0, 0, 1, 0, 1, 0, 1, 0]	math
offlineStudent151451s5tfackk	1.67251576e-03,-3.80443186e-01,6.36634380e-02,-2.13370696e-02,1.07675605e-01,-3.91064286e-02,-6.53838068e-02,2.32231468e-02,6.29459321e-03,1.00872129e-01,1.09743170e-01,-6.82929009e-02,1.16992639e-02,-2.65707821e-01,-3.65621522e-02,-1.19893044e-01,2.17240322e-02,1.36104614e-01,-4.82317843e-02,7.32064396e-02,-2.46983264e-02,-1.08876284e-02,5.66952564e-02,4.43046987e-02,-1.54809738e-02,2.73526646e-…	-5.98702848e-01,-5.11721313e-01,-6.53582036e-01,-1.69819260e+00,-8.55416119e-01,-3.90560299e-01,-7.01592207e-01,4.43924278e-01,3.06456000e-01,-7.22555339e-01,-1.06271243e+00,-9.22641933e-01,-3.86705011e-01,-9.93110120e-01,-1.14798892e+00,-6.49618983e-01,-7.56721973e-01,-3.61297458e-01,-6.09855175e-01,-5.87966502e-01,-1.58646071e+00,-8.45616043e-01,-1.45849669e+00,8.52692947e-02,-1.15485990e+00,-1…	A	[0, 0, 1, 0, 1, 0, 0, 0]	math
zy1027579sd27vw9	-1.88240148e-02,-3.30191970e-01,4.69242036e-02,-1.41151473e-02,1.17767110e-01,-3.67336161e-02,-2.84631699e-02,3.50994319e-02,-4.43563331e-03,9.12184119e-02,1.11295834e-01,-3.31798680e-02,2.53721606e-02,-3.02540183e-01,-3.04415170e-02,-1.28104016e-01,1.66485040e-03,1.35550186e-01,-4.91760299e-02,6.86334968e-02,-1.35370400e-02,-9.80105158e-03,6.60666749e-02,5.15573658e-02,-2.32168008e-03,5.10012321…	-6.50839746e-01,-3.84572715e-01,-5.61871767e-01,-1.47617102e+00,-6.54912233e-01,-2.23515213e-01,-5.08021057e-01,3.88384700e-01,2.14996934e-01,-8.07044506e-01,-1.00213921e+00,-8.73073161e-01,-3.02594960e-01,-8.95638883e-01,-1.15976703e+00,-5.94669759e-01,-8.22029054e-01,-3.44394356e-01,-5.69508016e-01,-6.03669286e-01,-1.56971669e+00,-6.62853479e-01,-1.35536039e+00,1.66388586e-01,-9.09048319e-01,-1…	A	[0, 0, 1, 0, 1, 0, 0, 0]	math
zy185635	-1.07395034e-02,-3.44821900e-01,5.46445325e-02,-6.30237907e-03,1.25895381e-01,-4.49780673e-02,-5.38422726e-02,1.65212285e-02,-2.53163371e-03,1.03746943e-01,1.21779919e-01,-5.70912063e-02,1.84634980e-02,-2.70477653e-01,-3.60054895e-02,-1.38373598e-01,1.47469901e-02,1.40406355e-01,-3.22375260e-02,5.85199445e-02,-2.10237112e-02,-1.59625113e-02,6.22683950e-02,4.14597690e-02,-5.03022876e-03,3.87896821…	-6.91254377e-01,-6.75872028e-01,-5.79965293e-01,-1.45321357e+00,-6.41381204e-01,-3.04347068e-01,-6.06694877e-01,3.77107143e-01,2.01414049e-01,-7.21608579e-01,-1.03998160e+00,-8.07893276e-01,-3.14598054e-01,-8.25226307e-01,-9.32401001e-01,-7.15379655e-01,-8.53134453e-01,-2.27313876e-01,-4.78460073e-01,-4.66863900e-01,-1.48743618e+00,-7.11636126e-01,-1.34909964e+00,1.89394102e-01,-8.90346706e-01,-1…	A	[0, 0, 1, 0, 1, 0, 0, 0]	math
zy214503	-3.45082060e-02,-2.82054633e-01,4.62079048e-02,-6.11314829e-03,1.13553435e-01,-4.44969535e-02,-3.72395217e-02,5.01845479e-02,-2.74916068e-02,8.47605914e-02,8.79585221e-02,7.69696850e-03,1.19839311e-02,-2.58244157e-01,-5.42623214e-02,-1.37580305e-01,-6.84679300e-03,1.32281363e-01,-3.94277759e-02,6.79958388e-02,-1.47504956e-02,-1.25353765e-02,5.99334091e-02,4.72567081e-02,-1.26817748e-02,4.18978855…	-7.27765739e-01,-4.95067954e-01,-7.10181415e-01,-1.63593912e+00,-8.03056240e-01,-2.09077865e-01,-5.42980909e-01,4.07178760e-01,2.29598820e-01,-7.82571375e-01,-1.03102922e+00,-8.25035453e-01,-3.65660131e-01,-9.35052991e-01,-1.04462552e+00,-6.63202226e-01,-8.35779905e-01,-3.63192439e-01,-4.76750582e-01,-6.21273756e-01,-1.59301603e+00,-7.19982564e-01,-1.40169621e+00,1.61443561e-01,-9.08001781e-01,-1…	A	[0, 0, 1, 0, 1, 0, 0, 0]	math
zy141753	-9.96140018e-03,-3.66492867e-01,4.87132482e-02,-6.00881968e-03,1.11301675e-01,-4.12703007e-02,-2.48989649e-02,3.00773513e-02,3.25716063e-02,7.72096142e-02,1.30214006e-01,-4.92512397e-02,1.22230956e-02,-2.74484098e-01,-4.82045524e-02,-1.43829778e-01,2.02773437e-02,1.27389431e-01,-7.06629604e-02,5.59704304e-02,-2.44059078e-02,-5.82186878e-03,5.45912310e-02,5.08691072e-02,-4.55128122e-03,3.97014879e…	-6.61065459e-01,-6.01163149e-01,-6.08262956e-01,-1.50497794e+00,-6.41912043e-01,-1.93621576e-01,-4.77089763e-01,4.23088074e-01,2.56397963e-01,-7.03231037e-01,-9.62076664e-01,-8.43734622e-01,-4.21531528e-01,-8.69921267e-01,-9.83390331e-01,-7.11318374e-01,-8.30688000e-01,-1.66008398e-01,-4.86889988e-01,-5.73539972e-01,-1.42935598e+00,-6.61678076e-01,-1.41215432e+00,1.33288771e-01,-9.76466894e-01,-1…	A	[0, 0, 1, 0, 1, 0, 0, 0]	math
zy103903	-1.37176923e-02,-3.22812974e-01,5.09805903e-02,3.22965756e-02,8.60237479e-02,-1.50579019e-02,-2.23839879e-02,1.82549953e-02,1.27630411e-02,9.03531611e-02,1.11964606e-01,-1.38586815e-02,-7.97048910e-04,-2.74684131e-01,-1.98209174e-02,-1.02754705e-01,3.55628207e-02,1.10728428e-01,-6.55232221e-02,8.99019986e-02,-4.17123474e-02,-8.03798623e-03,4.52630743e-02,2.91137807e-02,1.05840643e-03,5.14004156e-…	-7.23120391e-01,-4.49190050e-01,-5.33448994e-01,-1.54916155e+00,-7.46953845e-01,-5.11117131e-02,-4.72170115e-01,4.69501376e-01,3.29491258e-01,-9.25143003e-01,-1.06279707e+00,-8.84760499e-01,-3.56419265e-01,-1.01582146e+00,-1.26854157e+00,-6.91198051e-01,-8.85471106e-01,-3.78500730e-01,-5.25160074e-01,-6.82088673e-01,-1.70784461e+00,-7.62388587e-01,-1.38228726e+00,6.02038205e-02,-9.35090840e-01,-1…	A	[0, 0, 1, 1, 0, 0, 1, 0]	math
zy101637	-1.19509213e-02,-2.98461378e-01,5.14469221e-02,-3.65584856e-03,1.01485811e-01,-2.71061771e-02,-7.91676529e-03,4.19342294e-02,2.50635929e-02,7.73309618e-02,9.55837965e-02,2.22747494e-03,1.03375781e-02,-2.32384920e-01,-5.70410341e-02,-1.10389754e-01,1.26631074e-02,1.25828624e-01,-9.04619545e-02,5.78287542e-02,-4.19818535e-02,-3.17073613e-02,6.34249747e-02,2.56814845e-02,5.51253278e-03,1.59336776e-0…	-6.17954075e-01,-4.90739107e-01,-5.62257111e-01,-1.53111911e+00,-6.51156127e-01,-1.31700143e-01,-5.68781853e-01,4.45506960e-01,2.29885682e-01,-8.76498342e-01,-1.03079784e+00,-8.54270458e-01,-4.34974730e-01,-1.06333673e+00,-1.25429213e+00,-7.38995433e-01,-8.37789118e-01,-3.69867325e-01,-4.87442076e-01,-6.93297982e-01,-1.65543294e+00,-7.51567960e-01,-1.38797009e+00,1.94017038e-01,-1.07876348e+00,-1…	A	[0, 1, 1, 0, 0, 0, 1, 0]	math
zy15294858rkf5wy	-3.33927609e-02,-3.22964072e-01,5.73793724e-02,1.52192619e-02,9.98119712e-02,-3.23040672e-02,-1.57986283e-02,4.54144180e-02,5.87455463e-04,7.58830458e-02,1.00311734e-01,-1.20778207e-03,-3.05794971e-03,-2.29185507e-01,-6.27479702e-02,-1.31415159e-01,-1.32569624e-03,1.26628131e-01,-5.27523123e-02,7.03980178e-02,-2.82495096e-02,-1.25712752e-02,5.27798794e-02,3.48972455e-02,-5.78345079e-03,3.70562412…	-8.26637566e-01,-4.67176676e-01,-5.90035975e-01,-1.67715144e+00,-8.42172980e-01,-1.99310079e-01,-6.46220922e-01,4.72580105e-01,2.60098070e-01,-8.95423353e-01,-1.17238045e+00,-1.02143216e+00,-4.45194960e-01,-1.03695154e+00,-1.21926653e+00,-7.21987069e-01,-8.80571008e-01,-3.79426032e-01,-5.62227666e-01,-6.97821379e-01,-1.72137582e+00,-8.12033176e-01,-1.50374031e+00,1.66010499e-01,-1.04498065e+00,-1…	A	[1, 1, 1, 0, 1, 0, 1, 0]	math
zy153039qvpvweba	-1.55696897e-02,-2.93133855e-01,5.82403988e-02,-1.60114132e-02,1.42690390e-01,-1.46609740e-02,-4.56899330e-02,3.07230130e-02,3.74097284e-03,8.66717249e-02,1.02594882e-01,-1.85376126e-02,2.30960846e-02,-2.91757882e-01,-3.68760303e-02,-1.24006152e-01,1.09237321e-02,1.13743715e-01,-7.39183873e-02,6.59815967e-02,-2.15094667e-02,-1.64509714e-02,5.51541261e-02,1.76618211e-02,-1.32113975e-03,3.41469198e…	-0.6343676,-0.39714947,-0.56597185,-1.4999698,-0.72063076,-0.20553842,-0.53831637,0.47171617,0.25640377,-0.8680374,-1.082213,-0.87238944,-0.36340362,-0.94417894,-1.1351526,-0.6949085,-0.8345289,-0.40707403,-0.58727175,-0.6115571,-1.6820965,-0.7227074,-1.3974551,0.1037632,-1.0427588,-1.1978344,-0.90674245,-1.2045488,-0.9639141,-0.42317972,-0.93481493,-0.82327163,-0.53697157,-0.58530647,-0.48155904…	A	[0, 1, 1, 0, 1, 0, 1, 0]	math
zy162132k5p69gbn	1.63459368e-02,-3.44529033e-01,5.59866764e-02,-7.62189832e-03,1.06620938e-01,-3.34749110e-02,-7.62201399e-02,3.38183418e-02,1.61351152e-02,8.42157751e-02,1.32864475e-01,-6.71423599e-02,2.84509547e-02,-2.66867101e-01,-3.12458109e-02,-1.27737045e-01,1.15842121e-02,1.40810907e-01,-7.73116201e-02,6.00773320e-02,-1.82183124e-02,-2.26784386e-02,5.85464798e-02,3.99966016e-02,2.99850875e-03,2.44569406e-0…	-0.75510097,-0.5860443,-0.4561211,-1.3217278,-0.6008964,-0.06767454,-0.36672628,0.4055534,0.12955758,-0.7279899,-1.1637436,-0.87154806,-0.37990472,-1.0204945,-0.99406475,-0.7769917,-0.917311,-0.21449381,-0.5269963,-0.64842707,-1.6338978,-0.60793245,-1.1439024,0.27366224,-0.7673489,-1.1099172,-0.98644257,-1.3406627,-0.8753179,-0.41295454,-0.9087857,-0.8687608,-0.6328189,-0.49397945,-0.33641464,-0.…	A	[0, 0, 1, 0, 1, 0, 0, 0]	math
zy192030b6pbbqpw	1.26818242e-02,-3.40665162e-01,5.40998504e-02,-4.41095280e-03,1.07316695e-01,-3.59925032e-02,-7.72057176e-02,2.96054855e-02,-3.25301802e-03,8.05572867e-02,1.17726728e-01,-5.56079447e-02,2.95369867e-02,-2.51583159e-01,-3.01390421e-02,-1.37806892e-01,1.18369153e-02,1.43250823e-01,-7.67266378e-02,6.28466159e-02,-1.50201637e-02,-1.98041424e-02,6.49502575e-02,3.43999639e-02,1.34653517e-03,3.35672945e-…	-7.15740025e-01,-4.13364649e-01,-6.35207176e-01,-1.48411810e+00,-6.27263129e-01,-1.68856159e-01,-5.10132909e-01,2.65185922e-01,3.88339125e-02,-7.64122188e-01,-1.02050328e+00,-7.78299272e-01,-4.22936738e-01,-9.18132305e-01,-1.07274616e+00,-7.09455311e-01,-7.97027946e-01,-2.07018808e-01,-4.97654617e-01,-4.89102483e-01,-1.57923961e+00,-6.59588039e-01,-1.26280820e+00,1.46879116e-02,-8.03977311e-01,-1…	A	[0, 0, 1, 0, 1, 0, 0, 0]	math
zy093116cp7s18ju	-1.68819986e-02,-2.67295629e-01,5.19139767e-02,-1.27016809e-02,1.34070456e-01,-3.29224914e-02,-9.22540575e-03,2.32976023e-02,9.61984508e-03,7.06393942e-02,1.15331940e-01,-2.11745873e-02,2.26573627e-02,-2.66899496e-01,-3.83371003e-02,-1.42863244e-01,7.48207560e-04,1.23305298e-01,-6.13659769e-02,6.22949228e-02,-2.32942775e-02,-9.08429921e-03,4.71701100e-02,4.05497402e-02,6.55710930e-03,3.48133519e-…	-6.47639036e-01,-5.38912177e-01,-6.77201569e-01,-1.58524895e+00,-7.78594017e-01,-2.18074203e-01,-5.51125526e-01,5.30271530e-01,2.78487444e-01,-7.46804118e-01,-1.05948770e+00,-8.40895176e-01,-3.90364021e-01,-1.05765820e+00,-1.04943991e+00,-6.55345142e-01,-8.69545996e-01,-2.46958598e-01,-4.79884535e-01,-6.27282023e-01,-1.51274180e+00,-7.33180821e-01,-1.39039421e+00,1.58516169e-01,-9.71375942e-01,-1…	A	[1, 1, 1, 0, 1, 0, 0, 0]	math
zy140527g1mrsqkc	-1.99876241e-02,-3.13224077e-01,4.35027704e-02,-1.96451657e-02,1.26012504e-01,-3.36366743e-02,-4.74672206e-02,2.83370037e-02,-1.06727909e-02,7.31175020e-02,9.71510559e-02,1.08168880e-03,2.45905109e-02,-2.90777028e-01,-2.65405662e-02,-1.60356700e-01,8.63307714e-03,1.26718521e-01,-6.39760196e-02,5.67491092e-02,-2.22275015e-02,-7.07842782e-03,3.88988741e-02,3.83092538e-02,4.98630665e-02,2.72207540e-…	-6.94954753e-01,-4.27243233e-01,-5.40117145e-01,-1.41767216e+00,-6.88683391e-01,-2.39250287e-01,-5.47951579e-01,3.64055157e-01,2.07115710e-01,-8.47581923e-01,-1.00952768e+00,-8.88123214e-01,-3.12566131e-01,-9.05155480e-01,-1.05046511e+00,-6.97913587e-01,-7.64411628e-01,-2.30123729e-01,-4.99185503e-01,-5.55169165e-01,-1.57984197e+00,-7.11999774e-01,-1.40786982e+00,2.75066525e-01,-8.52907598e-01,-1…	A	[1, 1, 1, 0, 1, 0, 0, 0]	math
zy211131tsx508e1	-2.28452962e-02,-2.99417138e-01,4.80913222e-02,2.06902530e-03,1.16993234e-01,-2.69844085e-02,-3.75921838e-02,3.87067795e-02,-2.14492567e-02,7.73317814e-02,1.07683465e-01,-1.14775468e-02,6.61309250e-03,-2.43582800e-01,-3.37656662e-02,-1.51608735e-01,1.51237044e-02,1.08354032e-01,-5.35225794e-02,6.32943511e-02,-2.76331771e-02,-8.94981995e-03,3.39476205e-02,3.46530229e-02,3.27053037e-03,5.75747937e-…	-0.7160379,-0.45246553,-0.619482,-1.5192547,-0.70963293,-0.15176158,-0.51784515,0.4359183,0.31951803,-0.9713603,-1.0610813,-0.9144911,-0.3705259,-1.0188286,-1.1301018,-0.7008196,-0.78017336,-0.21395344,-0.5780813,-0.60154057,-1.6345315,-0.7489226,-1.505259,0.10428233,-1.033313,-1.2465408,-0.9170645,-1.2115587,-0.9293753,-0.36639556,-0.95148104,-0.7394655,-0.52786934,-0.6310278,-0.53687423,-0.6501…	A	[0, 1, 1, 1, 0, 0, 0, 0]	math
zy0918316xapbk92	-7.21824402e-03,-3.44635963e-01,5.06316051e-02,4.80401213e-05,1.20014437e-01,-4.54894677e-02,-2.39993781e-02,2.50646528e-02,5.62334508e-02,9.29971486e-02,1.13339663e-01,-5.96430451e-02,9.64741595e-03,-2.60260373e-01,-4.74580526e-02,-1.31916881e-01,2.03253217e-02,1.30697280e-01,-5.99541292e-02,6.95387572e-02,-3.05882376e-02,-1.20247006e-02,6.30228147e-02,3.40591855e-02,-2.50033867e-02,3.62400599e-…	-0.68805456,-0.4024221,-0.5495735,-1.4762406,-0.67610645,-0.21121264,-0.56771517,0.38204458,0.23038109,-0.8425793,-1.0513928,-0.88479424,-0.3066102,-0.9349899,-1.1889553,-0.6609604,-0.8185033,-0.43458462,-0.56556845,-0.5846892,-1.5984373,-0.74353975,-1.4706248,0.11127392,-0.9635629,-1.1536938,-0.8276774,-1.1231073,-0.8780779,-0.4975152,-0.90501094,-0.7957309,-0.51720953,-0.64337254,-0.49750495,-0…	A	[0, 0, 1, 0, 1, 0, 0, 0]	math
zy092143663pguub	6.71115192e-03,-3.12466860e-01,4.37290072e-02,3.13817486e-02,8.96931142e-02,-4.40546870e-02,-3.89855318e-02,2.36946382e-02,-4.31994954e-03,7.84018934e-02,1.08212002e-01,-2.35391110e-02,-1.89395924e-03,-2.22021759e-01,-4.17135246e-02,-1.53263956e-01,1.82841904e-02,1.21692538e-01,-5.11992536e-02,6.44548163e-02,-1.39968973e-02,-2.72685196e-03,4.56547029e-02,4.19291928e-02,-2.15105750e-02,6.27025217e…	-6.96463823e-01,-5.34477770e-01,-6.10334098e-01,-1.50765455e+00,-6.76437140e-01,-2.40593672e-01,-5.98304570e-01,4.47531104e-01,2.01928571e-01,-7.61721909e-01,-1.07861745e+00,-9.44633305e-01,-4.66271490e-01,-9.99399126e-01,-1.07101810e+00,-6.46775961e-01,-8.56548846e-01,-2.77832359e-01,-6.06479406e-01,-5.88288963e-01,-1.60830557e+00,-7.66533554e-01,-1.44571364e+00,1.14785515e-01,-9.47786629e-01,-1…	A	[0, 0, 1, 0, 1, 0, 0, 0]	math
zy092439dxn2dadf	-3.46928253e-03,-2.96660602e-01,4.59396541e-02,3.03948410e-02,1.02599964e-01,-5.56863174e-02,-2.24072337e-02,2.85465717e-02,7.31478333e-02,9.67586562e-02,1.11642189e-01,-4.07797024e-02,-4.51163109e-03,-2.56631404e-01,-4.92704734e-02,-1.42611220e-01,2.05747113e-02,1.28520533e-01,-5.66781014e-02,7.74573162e-02,-2.57409737e-02,6.52495585e-03,4.92232814e-02,5.26499599e-02,-4.66949679e-03,5.88668361e-…	-6.29723072e-01,-5.13218582e-01,-5.42123139e-01,-1.43863761e+00,-6.76654220e-01,-1.32188693e-01,-5.43570220e-01,4.91170079e-01,2.40887567e-01,-7.32094705e-01,-1.01505160e+00,-8.70805383e-01,-4.52706069e-01,-9.32606399e-01,-1.11724746e+00,-6.28059864e-01,-8.69858205e-01,-2.45863229e-01,-4.85894054e-01,-5.50187051e-01,-1.62851369e+00,-6.41539276e-01,-1.35455382e+00,1.81200430e-01,-9.05182719e-01,-1…	A	[0, 0, 1, 0, 1, 0, 0, 0]	math
zy09245191hyrjsy	9.04069096e-03,-4.25883174e-01,5.05535081e-02,1.59086492e-02,1.27071679e-01,-3.89130525e-02,-1.12647610e-02,4.38474212e-03,4.32888232e-02,1.09748043e-01,1.32512838e-01,-7.84390569e-02,2.17241179e-02,-2.70901144e-01,-2.83549149e-02,-1.24988727e-01,1.55462166e-02,1.50243416e-01,-2.02332921e-02,7.99793676e-02,-2.42210254e-02,-1.32821081e-02,6.93678260e-02,5.62183484e-02,-4.41455003e-03,6.62956536e-0…	-6.79231167e-01,-5.10658741e-01,-6.17393553e-01,-1.61547673e+00,-7.94477344e-01,-3.30842495e-01,-6.79971397e-01,3.47561151e-01,1.54377282e-01,-7.94955909e-01,-1.04705679e+00,-8.64975214e-01,-3.83846849e-01,-9.84034896e-01,-1.10791612e+00,-6.66333675e-01,-8.04078758e-01,-3.06569159e-01,-5.21602988e-01,-5.46703219e-01,-1.53498411e+00,-7.71368682e-01,-1.46926856e+00,4.00797799e-02,-1.03975582e+00,-1…	A	[0, 0, 1, 0, 1, 0, 0, 0]	math
zy092520r67qwdsu	3.53299943e-03,-3.38990718e-01,4.67780940e-02,3.88070097e-04,1.30569071e-01,-2.79574823e-02,-1.98238529e-02,1.74062941e-02,8.87303520e-03,8.91792849e-02,1.19878225e-01,-6.87358230e-02,2.89759953e-02,-2.68726349e-01,-2.72797104e-02,-1.38797998e-01,2.99018878e-03,1.46789089e-01,-2.69328430e-02,6.47713095e-02,-1.54534932e-02,-9.20197275e-03,6.26280680e-02,5.99302053e-02,1.56381931e-02,6.91250116e-02…	-7.21286833e-01,-4.76805806e-01,-6.28174603e-01,-1.63179910e+00,-7.11313784e-01,-1.97857678e-01,-5.70537031e-01,3.74291122e-01,2.20301136e-01,-9.11154270e-01,-1.07294786e+00,-9.14507508e-01,-4.26511019e-01,-1.03865480e+00,-1.14837003e+00,-7.67461598e-01,-8.32540810e-01,-3.37407053e-01,-6.56972885e-01,-5.95777631e-01,-1.56249404e+00,-7.65407920e-01,-1.36673462e+00,5.28600514e-02,-1.05624306e+00,-1…	A	[0, 0, 1, 0, 1, 0, 0, 0]	math
zy212800qsrhpf61	4.90875402e-03,-2.98558980e-01,5.06450273e-02,8.97269696e-03,1.36223033e-01,-2.76685674e-02,-2.44800989e-02,1.64282639e-02,-4.75665729e-04,9.48557779e-02,1.11854628e-01,-5.42378537e-02,2.29429621e-02,-2.71838397e-01,-2.87320670e-02,-1.21507585e-01,9.45390109e-03,1.37083188e-01,-1.07222553e-02,7.21720457e-02,-4.81183967e-03,-1.47054801e-02,6.54869303e-02,5.23663424e-02,1.22859720e-02,6.43921494e-0…	-6.72110260e-01,-6.57750726e-01,-4.03943956e-01,-1.39931893e+00,-5.54857552e-01,-1.76810533e-01,-4.73316282e-01,4.92892444e-01,2.97832638e-01,-7.45227814e-01,-9.11304295e-01,-8.41184795e-01,-2.29561001e-01,-8.16469312e-01,-9.41916645e-01,-7.14615226e-01,-7.61181176e-01,-1.90300986e-01,-6.06980920e-01,-4.66917425e-01,-1.50054979e+00,-7.25911021e-01,-1.55035233e+00,9.45262909e-02,-9.95906651e-01,-1…	A	[0, 0, 1, 0, 1, 0, 0, 0]	math
offlineStudent094406sgwfs0p7	-9.56255198e-03,-3.78137648e-01,4.90854457e-02,3.77001427e-03,1.14000313e-01,-5.20726554e-02,-5.37117794e-02,2.48257220e-02,-9.54751763e-03,8.55179578e-02,1.09171987e-01,-4.96564135e-02,1.60981193e-02,-2.43027732e-01,-4.29509357e-02,-1.37528211e-01,2.36441046e-02,1.39039502e-01,-3.47953662e-02,5.93036003e-02,-1.68093927e-02,-1.12701375e-02,5.30692190e-02,3.93270366e-02,-2.29226891e-02,4.32758443e…	-6.46408916e-01,-4.61539119e-01,-5.74338555e-01,-1.56501567e+00,-7.51908123e-01,-2.73387730e-01,-5.58170378e-01,4.14417177e-01,2.89273560e-01,-8.45041096e-01,-1.03971231e+00,-8.82238030e-01,-3.08591306e-01,-9.40286279e-01,-1.14960420e+00,-6.15140557e-01,-7.59674311e-01,-3.28763664e-01,-5.74974716e-01,-5.58391213e-01,-1.58639622e+00,-6.96393669e-01,-1.39413035e+00,1.58601731e-01,-9.54480052e-01,-1…	A	[0, 0, 1, 0, 1, 0, 0, 0]	math
zy1344072yv0j8pc	-5.71637973e-03,-3.39221001e-01,4.79899161e-02,-2.06001685e-03,1.25053599e-01,-3.51271555e-02,-5.24600223e-02,2.58034319e-02,3.45974881e-03,8.87711197e-02,1.11032888e-01,-4.80150059e-02,2.38925517e-02,-2.70677030e-01,-4.44865674e-02,-1.27162784e-01,8.28215666e-03,1.42864674e-01,-4.73775119e-02,6.29856288e-02,-1.81082413e-02,-1.40092894e-02,5.20207696e-02,3.71321961e-02,-1.00973109e-02,3.06789447e…	-6.24136508e-01,-4.37449902e-01,-5.43546975e-01,-1.46602714e+00,-6.79274559e-01,-2.11936876e-01,-5.68870604e-01,4.48895961e-01,3.10937196e-01,-8.46640050e-01,-1.02931082e+00,-8.01346123e-01,-3.14287156e-01,-8.98713052e-01,-1.09779108e+00,-6.23752832e-01,-7.79603779e-01,-2.19181776e-01,-4.93800163e-01,-6.10950530e-01,-1.46913159e+00,-6.58672631e-01,-1.42497396e+00,1.17110409e-01,-9.51409101e-01,-1…	A	[0, 0, 1, 0, 1, 0, 0, 0]	math
zy134557pv16ndt8	-5.90084214e-03,-3.59418422e-01,5.29274605e-02,-2.35626171e-03,1.26652613e-01,-4.20796350e-02,-5.41942120e-02,3.57364602e-02,7.43433926e-03,9.24176946e-02,1.20893598e-01,-5.57472259e-02,1.96993575e-02,-2.67035335e-01,-4.30545509e-02,-1.29054338e-01,1.09037375e-02,1.39298767e-01,-4.79315221e-02,6.14533983e-02,-2.50817537e-02,-7.28638936e-03,5.37097231e-02,3.98787037e-02,-6.51692413e-03,3.50390077e…	-5.48889756e-01,-5.03778577e-01,-5.26319623e-01,-1.52541518e+00,-6.89290285e-01,-1.91088870e-01,-4.84332561e-01,4.90539461e-01,2.98746586e-01,-8.12702835e-01,-1.02670085e+00,-8.93875957e-01,-3.67289037e-01,-9.82577026e-01,-1.10013914e+00,-6.79037452e-01,-8.46789241e-01,-2.42405623e-01,-5.53917170e-01,-5.57629287e-01,-1.53776586e+00,-6.53436124e-01,-1.37043035e+00,9.74766165e-02,-9.88290787e-01,-1…	A	[0, 0, 1, 0, 1, 0, 0, 0]	math
zy134705b0qm8bx7	-6.71026716e-03,-3.37065250e-01,4.79903445e-02,1.95128135e-02,1.14982069e-01,-2.47835889e-02,-4.97449785e-02,3.41526717e-02,9.02135111e-03,9.20078680e-02,1.19050123e-01,-2.39897110e-02,1.14330500e-02,-2.48167217e-01,-2.98338104e-02,-1.38718322e-01,1.26320608e-02,1.42061055e-01,-4.25760932e-02,7.15320557e-02,-2.09467616e-02,-9.82076488e-03,5.06239459e-02,4.24732268e-02,6.67509809e-03,4.80615906e-0…	-6.76609516e-01,-3.79390687e-01,-5.13366878e-01,-1.48927295e+00,-5.98704100e-01,-1.78234473e-01,-4.65917706e-01,4.89995271e-01,3.12548250e-01,-8.56538594e-01,-1.07624960e+00,-8.88434827e-01,-3.54472876e-01,-9.35361087e-01,-1.17592728e+00,-7.06472695e-01,-8.32684338e-01,-3.18443805e-01,-5.21582425e-01,-6.44718826e-01,-1.54277813e+00,-7.69075811e-01,-1.45042455e+00,9.76466313e-02,-1.00070715e+00,-1…	A	[0, 0, 1, 0, 1, 0, 0, 0]	math
zy134724fx6u60fn	2.29509128e-03,-3.65478873e-01,4.54154164e-02,1.97382383e-02,9.54516083e-02,-3.41296308e-02,-5.22224531e-02,3.20679247e-02,1.30718071e-02,8.58551338e-02,1.16382390e-01,-2.23949458e-02,5.91930281e-03,-2.34749347e-01,-3.43261808e-02,-1.38579533e-01,2.32525170e-02,1.30277038e-01,-5.15322834e-02,6.60880506e-02,-1.84781067e-02,-8.87723826e-03,4.89996858e-02,2.64039747e-02,-6.79559074e-03,5.03044948e-0…	-6.84606314e-01,-5.64536870e-01,-6.04794383e-01,-1.57419431e+00,-7.08588600e-01,-2.74401754e-01,-6.48338377e-01,3.88040632e-01,2.64754862e-01,-7.53403306e-01,-9.62833762e-01,-8.81075978e-01,-3.53722513e-01,-8.53034496e-01,-1.05674207e+00,-6.92187726e-01,-8.04780841e-01,-3.33425432e-01,-4.93387312e-01,-6.39101744e-01,-1.48663163e+00,-7.11068988e-01,-1.35916615e+00,1.92007929e-01,-1.04431868e+00,-1…	A	[0, 0, 1, 0, 1, 0, 0, 0]	math
zy134745q5hews36	-4.24834900e-03,-3.30150545e-01,5.06441854e-02,1.46477891e-03,1.19575292e-01,-2.43199095e-02,-5.92694506e-02,3.28760706e-02,-4.89186915e-03,8.99807513e-02,1.21118933e-01,-3.02458741e-02,2.35434249e-02,-2.61583894e-01,-2.18730867e-02,-1.41143292e-01,7.98264239e-03,1.38272226e-01,-5.11836298e-02,6.66455179e-02,-1.58183482e-02,-1.58192776e-02,5.02214730e-02,3.32939103e-02,1.46471784e-02,3.42910066e-…	-7.05839396e-01,-4.83042568e-01,-6.03161752e-01,-1.60704839e+00,-8.21867466e-01,-2.15880468e-01,-5.87976694e-01,4.10193950e-01,2.56485194e-01,-8.99187803e-01,-1.08358729e+00,-8.99782240e-01,-3.86325628e-01,-9.84537661e-01,-1.16888082e+00,-6.61126196e-01,-7.84410000e-01,-3.46005589e-01,-6.45726740e-01,-6.57705307e-01,-1.57348311e+00,-6.96853340e-01,-1.49030268e+00,2.13183556e-02,-1.05808914e+00,-1…	A	[0, 0, 1, 0, 1, 0, 0, 0]	math
offlineStudent200708ssmhjbrs	-1.27994344e-02,-2.99997866e-01,5.27900755e-02,4.14874125e-03,1.21382803e-01,-3.08299288e-02,-6.88521415e-02,3.72224450e-02,-8.65400210e-03,1.01490080e-01,1.26742363e-01,-3.60575728e-02,1.01520363e-02,-2.84511983e-01,-3.06016989e-02,-1.22557677e-01,6.34909980e-03,1.30580932e-01,-4.00064886e-02,6.59647584e-02,-1.22560114e-02,-6.11948315e-03,5.97021133e-02,5.08100465e-02,5.09435893e-04,5.90012409e-…	-5.81725955e-01,-4.30935949e-01,-5.60175598e-01,-1.41155517e+00,-6.16572499e-01,-1.48959443e-01,-4.94096756e-01,4.03668940e-01,1.82753414e-01,-9.25841928e-01,-1.06835210e+00,-9.45137620e-01,-4.24372673e-01,-9.51548934e-01,-1.19199336e+00,-6.04310989e-01,-7.06942201e-01,-3.34355026e-01,-5.46727777e-01,-6.21388793e-01,-1.51953673e+00,-7.58120179e-01,-1.47634923e+00,4.15076017e-02,-9.46209908e-01,-1…	A	[0, 0, 1, 0, 1, 0, 0, 0]	math
offlineStudent0950452dj4qrgf	5.79694752e-03,-3.07217062e-01,4.42117155e-02,7.06380233e-03,1.05851129e-01,-3.79792117e-02,-5.45524843e-02,3.37116495e-02,-2.36169100e-02,8.53167921e-02,1.06186897e-01,-3.56009081e-02,1.83921643e-02,-2.79801130e-01,-3.53634693e-02,-1.32849261e-01,1.78441405e-02,1.43206209e-01,-2.39405669e-02,6.65513277e-02,-8.51531327e-03,-1.61841996e-02,5.96712604e-02,3.56696174e-02,-1.38536806e-03,5.28130308e-…	-7.69844055e-01,-5.39492726e-01,-6.83154821e-01,-1.68670177e+00,-8.49713266e-01,-2.97042847e-01,-6.34607792e-01,5.22806942e-01,3.86327267e-01,-8.07890475e-01,-1.00945365e+00,-8.83757353e-01,-2.07486331e-01,-8.83864999e-01,-1.00810301e+00,-5.80858886e-01,-7.69983232e-01,-2.98523605e-01,-5.33895195e-01,-5.76238513e-01,-1.55615604e+00,-7.19944417e-01,-1.46867967e+00,1.47210121e-01,-9.82579112e-01,-1…	A	[0, 0, 1, 0, 1, 0, 0, 0]	math
offlineStudent095118me22dfdg	-7.91914109e-03,-3.04369867e-01,4.66196463e-02,-6.89715240e-03,1.13795236e-01,-3.94513384e-02,-5.83847314e-02,3.36539894e-02,-5.21893846e-03,9.20061171e-02,1.23998791e-01,-3.28786820e-02,2.33711824e-02,-2.61353493e-01,-3.19335461e-02,-1.37864068e-01,6.21535722e-03,1.45017147e-01,-5.94904497e-02,6.50149584e-02,-1.37494188e-02,-1.55796371e-02,5.32672405e-02,4.26152833e-02,9.39804222e-03,3.31976190e…	-7.69844055e-01,-5.39492726e-01,-6.83154821e-01,-1.68670177e+00,-8.49713266e-01,-2.97042847e-01,-6.34607792e-01,5.22806942e-01,3.86327267e-01,-8.07890475e-01,-1.00945365e+00,-8.83757353e-01,-2.07486331e-01,-8.83864999e-01,-1.00810301e+00,-5.80858886e-01,-7.69983232e-01,-2.98523605e-01,-5.33895195e-01,-5.76238513e-01,-1.55615604e+00,-7.19944417e-01,-1.46867967e+00,1.47210121e-01,-9.82579112e-01,-1…	A	[0, 0, 1, 0, 1, 0, 1, 0]	math
zy202355h09a39yu	5.23355324e-03,-3.15581083e-01,3.51089798e-02,1.82500947e-02,8.93709287e-02,-4.20382097e-02,-4.47939858e-02,4.51625325e-02,4.14409041e-02,8.47143307e-02,1.07211217e-01,-1.41637549e-02,1.91990437e-03,-2.22508490e-01,-2.84483042e-02,-1.41686440e-01,2.68849414e-02,1.39242530e-01,-3.74616385e-02,6.78867251e-02,-3.32263261e-02,-1.10675124e-02,4.67455834e-02,3.26032713e-02,-8.13908875e-03,4.49952371e-0…	-0.6824877,-0.4725979,-0.6397997,-1.6232584,-0.7979661,-0.23664615,-0.5851849,0.39236298,0.20998475,-0.88159215,-0.960536,-0.82629263,-0.35516852,-0.8959379,-1.0733902,-0.657893,-0.8120531,-0.28906438,-0.6580695,-0.6302706,-1.4955446,-0.7827712,-1.4374415,0.04447219,-0.8712347,-1.2612305,-0.8903469,-1.2299367,-0.94044244,-0.44456547,-0.9179524,-0.81016195,-0.5044544,-0.59492886,-0.43911415,-0.529…	A	[0, 0, 1, 0, 1, 0, 0, 0]	math
zy202444ydtvyysy	2.29657367e-02,-3.71990949e-01,5.03487661e-02,-6.08432293e-03,1.05668724e-01,-3.09968591e-02,-5.13508432e-02,2.57912613e-02,4.37522978e-02,9.60384756e-02,1.13416672e-01,-5.68417571e-02,3.20121199e-02,-2.73169011e-01,-2.94776931e-02,-1.44390732e-01,5.75130805e-03,1.60016298e-01,-5.74341193e-02,6.48647919e-02,-2.85906047e-02,-1.72068160e-02,6.14140220e-02,4.79521565e-02,1.81600675e-02,2.81540453e-0…	-0.7321562,-0.5243903,-0.7133325,-1.6464968,-0.76646614,-0.3178595,-0.6450631,0.39311194,0.30798215,-0.8916051,-1.0805472,-0.95745873,-0.34570566,-0.98465484,-1.1132504,-0.6210254,-0.85649914,-0.2604824,-0.4576935,-0.5885288,-1.5170225,-0.71203154,-1.4940118,0.09998044,-0.9746573,-1.203406,-0.9259804,-1.2772955,-0.8895877,-0.4494379,-0.8337631,-0.8293732,-0.45248976,-0.60243946,-0.42463288,-0.496…	A	[0, 0, 1, 0, 1, 0, 1, 0]	math
zy210837n1pxdwue	-2.17251922e-03,-2.70592779e-01,5.76456413e-02,6.31143712e-03,1.06547803e-01,-2.74947993e-02,-8.36113021e-02,3.07695456e-02,1.36316763e-02,9.25613791e-02,1.19092017e-01,-4.38817963e-02,2.00018138e-02,-2.76808292e-01,-2.14017145e-02,-1.33096755e-01,3.71106016e-03,1.37906298e-01,-6.95562959e-02,6.77134171e-02,-7.40905711e-03,-1.32367015e-02,6.30981252e-02,5.43216653e-02,-9.71455220e-03,4.40070704e-…	-0.8086231,-0.68153024,-0.69379944,-1.6429445,-0.82801056,-0.3913344,-0.6456274,0.39785597,0.15778452,-0.8825888,-1.1052614,-0.86958617,-0.4053,-1.0501802,-0.9808821,-0.76728076,-0.81613344,-0.2730159,-0.5051279,-0.6422574,-1.6861888,-0.8723437,-1.5259033,-0.01399644,-1.0722586,-1.1969204,-0.90373087,-1.2293328,-0.83052903,-0.55863565,-0.89530593,-0.83721894,-0.49695694,-0.7841814,-0.55906284,-0.…	A	[0, 0, 1, 0, 1, 0, 0, 0]	math
zy210859t8y66q6c	1.19690653e-02,-3.49715471e-01,5.65116294e-02,-1.87011878e-03,1.07715182e-01,-2.26925947e-02,-8.50120485e-02,2.28845533e-02,2.93837786e-02,9.08747464e-02,1.15863696e-01,-4.99407314e-02,4.05376107e-02,-2.57788599e-01,-3.12924460e-02,-1.27440602e-01,1.11636203e-02,1.59504324e-01,-6.48662597e-02,6.75199628e-02,-1.97256301e-02,-2.47791857e-02,6.11620545e-02,4.19549160e-02,4.93167434e-03,1.82580166e-0…	-6.86843574e-01,-4.40867424e-01,-7.39847600e-01,-1.65599394e+00,-7.65172780e-01,-3.36100459e-01,-6.41084433e-01,4.91997927e-01,2.83789217e-01,-8.42893541e-01,-1.06422031e+00,-8.71583462e-01,-3.78932714e-01,-9.57589090e-01,-1.07116234e+00,-7.15228319e-01,-7.30938494e-01,-2.97862500e-01,-5.01378655e-01,-5.92333972e-01,-1.57142258e+00,-7.38063872e-01,-1.51650679e+00,1.06981121e-01,-1.22084868e+00,-1…	A	[0, 0, 1, 0, 1, 0, 0, 0]	math
offlineStudent095202eax8huat	1.28251147e-02,-3.68086427e-01,5.48488647e-02,-3.45119946e-02,1.19084701e-01,-4.32288572e-02,-3.47625613e-02,2.63257995e-02,5.72003163e-02,8.13453496e-02,1.07429095e-01,-4.11063880e-02,3.84311266e-02,-2.83675671e-01,-4.76872921e-02,-1.21394604e-01,2.38728505e-02,1.49191141e-01,-6.50159717e-02,5.67839630e-02,-2.33605281e-02,-1.65403672e-02,6.75223693e-02,3.34231406e-02,1.44336827e-03,1.61672011e-0…	-6.70427144e-01,-4.65659231e-01,-5.71088374e-01,-1.57102692e+00,-7.68607616e-01,-2.77875036e-01,-5.51135659e-01,4.41193312e-01,2.54523903e-01,-7.94396460e-01,-1.01340878e+00,-8.30026925e-01,-3.33472699e-01,-9.67381477e-01,-1.06852770e+00,-6.50244176e-01,-7.46255517e-01,-2.82135725e-01,-4.97963309e-01,-5.55901706e-01,-1.59836674e+00,-7.52045274e-01,-1.39526057e+00,9.09799784e-02,-9.94912624e-01,-1…	A	[0, 0, 1, 0, 1, 0, 0, 0]	math
zy0806216fy9bqny	1.14011299e-02,-3.42837453e-01,5.35973907e-02,-3.99899483e-03,1.10493228e-01,-3.47981229e-02,-5.35966270e-02,2.51517724e-02,-2.38236482e-03,8.57663751e-02,1.17647558e-01,-4.27792072e-02,2.45131310e-02,-2.75403202e-01,-3.36599350e-02,-1.46461129e-01,1.66635569e-02,1.26480401e-01,-6.34612888e-02,6.62789196e-02,-5.77017479e-03,-1.38367079e-02,6.35025203e-02,3.20636481e-02,-2.52365437e-03,4.01250459e…	-6.50715530e-01,-6.46221340e-01,-5.03000081e-01,-1.38504732e+00,-6.26936078e-01,-1.72190711e-01,-4.17226404e-01,3.41190040e-01,1.78558692e-01,-7.20128655e-01,-9.63180184e-01,-8.95023346e-01,-3.92694294e-01,-9.13808644e-01,-1.07076049e+00,-6.13694131e-01,-8.55570793e-01,-2.94888437e-01,-5.16387284e-01,-5.20770729e-01,-1.42962718e+00,-7.31488347e-01,-1.25370979e+00,1.38856620e-01,-9.32143211e-01,-1…	A	[0, 0, 1, 0, 1, 0, 0, 0]	math
offlineStudent0952254nwy6wdf	-7.53740547e-03,-3.30944210e-01,4.48154919e-02,-6.53813686e-03,1.21314853e-01,-3.82466875e-02,-3.47021557e-02,2.42724940e-02,-1.59127284e-02,1.04249522e-01,1.10545576e-01,-2.81318612e-02,3.16917449e-02,-2.55488008e-01,-2.86725480e-02,-1.33049175e-01,6.88599329e-03,1.51089460e-01,-4.18389030e-02,6.58783168e-02,-8.08775332e-03,-1.27114449e-02,6.04736432e-02,3.51999067e-02,9.16272867e-03,4.53020297e…	-6.59750879e-01,-4.02638108e-01,-5.47035992e-01,-1.48458397e+00,-6.87811196e-01,-2.08691597e-01,-5.98925769e-01,4.56338763e-01,2.54467398e-01,-9.34252262e-01,-1.06054437e+00,-8.53686869e-01,-3.04513812e-01,-9.51673448e-01,-1.16026628e+00,-6.07156277e-01,-8.37035596e-01,-3.27110082e-01,-5.17342269e-01,-5.99375546e-01,-1.62927449e+00,-7.67933547e-01,-1.52224863e+00,1.07361572e-02,-1.06533444e+00,-1…	A	[0, 0, 1, 0, 1, 0, 1, 0]	math
offlineStudent095256pcm3g4yj	-8.93453881e-03,-3.84122193e-01,4.56577092e-02,1.51086058e-02,9.78422612e-02,-4.07808200e-02,-3.50388288e-02,2.30739862e-02,7.40966294e-04,9.96968076e-02,1.17871970e-01,-4.41305749e-02,-2.54715793e-03,-2.85806268e-01,-3.34958509e-02,-1.12550497e-01,1.57169513e-02,1.15259811e-01,-2.13254988e-02,6.87135831e-02,-8.28071963e-03,-3.78404045e-03,5.37291914e-02,4.60795537e-02,-1.67205166e-02,6.38116077e…	-0.68079424,-0.44084135,-0.6515493,-1.6575356,-0.81525797,-0.2736369,-0.5940024,0.500324,0.3364388,-0.9694205,-1.047727,-0.86388177,-0.3398788,-0.9730447,-1.1409017,-0.5938087,-0.7633683,-0.32834974,-0.62764543,-0.66825247,-1.5233217,-0.7932394,-1.4334835,-0.0222063,-1.0220857,-1.1096529,-0.8335151,-1.150875,-0.7828805,-0.47264478,-0.80720264,-0.7600278,-0.47059384,-0.6127057,-0.48280802,-0.48019…	A	[0, 0, 1, 0, 1, 0, 0, 0]	math
zy195946gmjt0807	-1.03082014e-02,-3.07472944e-01,3.59476507e-02,1.60296131e-02,9.90253389e-02,-3.50092873e-02,-1.68750472e-02,1.65633447e-02,2.71891262e-02,1.00935712e-01,1.26231328e-01,-4.46841829e-02,6.99943863e-03,-2.38299623e-01,-3.37918214e-02,-1.53485090e-01,1.68192424e-02,1.32796437e-01,-4.54764515e-02,6.09374344e-02,-3.19722071e-02,-5.18020522e-03,5.37685417e-02,4.84050065e-02,-9.40441899e-03,5.41279987e-…	-7.69844055e-01,-5.39492726e-01,-6.83154821e-01,-1.68670177e+00,-8.49713266e-01,-2.97042847e-01,-6.34607792e-01,5.22806942e-01,3.86327267e-01,-8.07890475e-01,-1.00945365e+00,-8.83757353e-01,-2.07486331e-01,-8.83864999e-01,-1.00810301e+00,-5.80858886e-01,-7.69983232e-01,-2.98523605e-01,-5.33895195e-01,-5.76238513e-01,-1.55615604e+00,-7.19944417e-01,-1.46867967e+00,1.47210121e-01,-9.82579112e-01,-1…	A	[0, 0, 1, 0, 1, 0, 0, 0]	math
zy20000465uf9hbg	-1.73692126e-02,-3.00874710e-01,3.12138274e-02,-8.42155074e-04,1.29127562e-01,-5.24912626e-02,-4.24499810e-03,4.59044985e-02,8.00692886e-02,7.43745863e-02,1.15050398e-01,-5.18181249e-02,-3.77503480e-03,-2.55506217e-01,-4.70848903e-02,-1.45014375e-01,3.26131731e-02,1.12755671e-01,-2.52619367e-02,5.08663207e-02,-1.98049694e-02,1.09263603e-02,5.95776178e-02,4.42317277e-02,-1.84007231e-02,4.70947251e…	-7.69844055e-01,-5.39492726e-01,-6.83154821e-01,-1.68670177e+00,-8.49713266e-01,-2.97042847e-01,-6.34607792e-01,5.22806942e-01,3.86327267e-01,-8.07890475e-01,-1.00945365e+00,-8.83757353e-01,-2.07486331e-01,-8.83864999e-01,-1.00810301e+00,-5.80858886e-01,-7.69983232e-01,-2.98523605e-01,-5.33895195e-01,-5.76238513e-01,-1.55615604e+00,-7.19944417e-01,-1.46867967e+00,1.47210121e-01,-9.82579112e-01,-1…	A	[0, 0, 1, 0, 1, 0, 0, 0]	math
zy20002422shj0g4	-1.68081038e-02,-3.34288299e-01,3.66646647e-02,1.03504295e-02,1.11144632e-01,-3.52827646e-02,-6.42504171e-03,3.29689458e-02,2.55726390e-02,8.12764987e-02,1.14547834e-01,-2.96270978e-02,1.45978127e-02,-2.61098653e-01,-4.47965711e-02,-1.14919171e-01,1.35827381e-02,1.19405434e-01,-5.20569570e-02,5.99591210e-02,-1.71419382e-02,-7.72279082e-03,6.23985790e-02,4.46072333e-02,7.01416051e-04,4.47183251e-0…	-0.64342046,-0.3942364,-0.5728885,-1.5313308,-0.71897286,-0.19292076,-0.49270505,0.42314273,0.2699209,-0.87934077,-0.9803211,-0.8296155,-0.28978866,-0.9366003,-1.1337541,-0.593928,-0.83006513,-0.3068437,-0.5572901,-0.60214365,-1.5351099,-0.7453561,-1.3665187,0.05926185,-0.9842777,-1.1795633,-0.88246995,-1.2194866,-0.8647462,-0.50254095,-0.88795817,-0.8433279,-0.45135063,-0.48460156,-0.35335878,-0…	A	[0, 0, 1, 0, 1, 0, 0, 0]	math
zy200041uffudve0	-5.46170864e-03,-2.80451626e-01,4.26859334e-02,-7.70088099e-03,1.06591105e-01,-3.80870588e-02,-2.20579095e-02,2.93067209e-02,-5.25956042e-03,8.04301500e-02,1.19020015e-01,-3.45525406e-02,2.39037164e-02,-2.37314969e-01,-3.90905477e-02,-1.36713773e-01,2.00278088e-02,1.42057702e-01,-3.24701816e-02,5.19956909e-02,-2.65581124e-02,-1.59280635e-02,5.09427823e-02,4.57527637e-02,5.87708782e-03,3.75762507e…	-7.69844055e-01,-5.39492726e-01,-6.83154821e-01,-1.68670177e+00,-8.49713266e-01,-2.97042847e-01,-6.34607792e-01,5.22806942e-01,3.86327267e-01,-8.07890475e-01,-1.00945365e+00,-8.83757353e-01,-2.07486331e-01,-8.83864999e-01,-1.00810301e+00,-5.80858886e-01,-7.69983232e-01,-2.98523605e-01,-5.33895195e-01,-5.76238513e-01,-1.55615604e+00,-7.19944417e-01,-1.46867967e+00,1.47210121e-01,-9.82579112e-01,-1…	A	[0, 0, 1, 0, 1, 0, 0, 0]	math
zy215918eefrq322	9.23389278e-04,-3.26007843e-01,5.44642583e-02,-7.60787260e-03,1.08497135e-01,-3.93117182e-02,-5.47436662e-02,2.78371256e-02,-5.34479413e-03,9.17204618e-02,1.10714532e-01,-4.77567241e-02,2.00656243e-02,-2.59623647e-01,-3.81027386e-02,-1.44612357e-01,1.45307891e-02,1.37509912e-01,-6.76177144e-02,6.18075877e-02,-1.77608617e-02,-1.47104356e-02,6.29871339e-02,3.89479324e-02,1.49172004e-02,3.50432396e-…	-8.0072731e-01,-6.0661191e-01,-4.2843375e-01,-1.3414073e+00,-5.3579116e-01,-1.6899653e-01,-4.4368070e-01,3.0827054e-01,4.4217080e-02,-7.4597561e-01,-1.1176314e+00,-7.4822032e-01,-3.3306748e-01,-8.6086887e-01,-1.0473136e+00,-7.7149177e-01,-8.3690244e-01,-1.4662950e-01,-3.5248467e-01,-4.6441084e-01,-1.5374992e+00,-5.8869207e-01,-1.1726153e+00,9.9102423e-02,-7.9534191e-01,-1.0825902e+00,-9.9018443e-…	A	[0, 0, 1, 0, 1, 0, 0, 0]	math
zy2159547te07xxg	1.65232783e-03,-3.41547728e-01,5.45674302e-02,-1.05907172e-02,1.11533299e-01,-3.96175906e-02,-5.26066907e-02,2.64605451e-02,-1.14962636e-02,8.96480903e-02,1.14280440e-01,-4.61042672e-02,2.37463824e-02,-2.55152166e-01,-4.03856412e-02,-1.47595644e-01,1.32938800e-02,1.39389113e-01,-7.00277761e-02,5.98873571e-02,-1.67047381e-02,-1.46911619e-02,6.44206703e-02,3.77710909e-02,1.57946721e-02,3.33654881e-…	-6.41633570e-01,-5.14484048e-01,-4.58400726e-01,-1.48530686e+00,-6.76101744e-01,-1.68399185e-01,-5.48316658e-01,4.37525839e-01,2.98611253e-01,-7.24704444e-01,-1.02157104e+00,-7.94476449e-01,-3.14917982e-01,-9.70508993e-01,-1.11311412e+00,-6.42449796e-01,-7.91234970e-01,-2.91692257e-01,-5.36570251e-01,-5.60368180e-01,-1.53803468e+00,-7.87199676e-01,-1.41580474e+00,7.70810172e-02,-9.47974503e-01,-1…	A	[0, 0, 1, 0, 1, 0, 0, 0]	math
zy220009swg88ts7	7.83587806e-03,-3.33427489e-01,5.25154769e-02,-2.03179084e-02,1.14772633e-01,-2.84603331e-02,-7.14625269e-02,2.71934438e-02,5.27316285e-03,7.87087232e-02,1.08129717e-01,-3.91589105e-02,3.59760411e-02,-2.53252089e-01,-3.82017791e-02,-1.31364584e-01,1.96535122e-02,1.55444652e-01,-5.80355152e-02,5.99443614e-02,-1.89610459e-02,-2.03831308e-02,6.27270639e-02,3.69980857e-02,1.05395606e-02,2.45415568e-0…	-7.16602325e-01,-5.67743123e-01,-6.18674755e-01,-1.47123969e+00,-6.10243738e-01,-1.99060187e-01,-5.23920238e-01,3.55653912e-01,2.59738117e-01,-8.23530018e-01,-9.44743216e-01,-7.98204482e-01,-3.50187302e-01,-8.75048578e-01,-1.11080253e+00,-6.01655006e-01,-8.56317759e-01,-3.28195304e-01,-5.25152624e-01,-6.17184460e-01,-1.50815952e+00,-7.03593731e-01,-1.36832821e+00,1.39895186e-01,-9.05258238e-01,-1…	A	[0, 0, 1, 0, 1, 0, 1, 0]	math
zy220040r7cdpx3m	-4.36284952e-03,-3.12083811e-01,4.91569489e-02,-5.37891313e-03,1.20419115e-01,-3.70650291e-02,-4.00444120e-02,3.21540833e-02,1.18044484e-02,4.89857122e-02,9.08913761e-02,-3.59872989e-02,2.00506784e-02,-2.24926472e-01,-4.88917604e-02,-9.48392302e-02,1.41563211e-02,1.35254219e-01,-7.08158538e-02,6.43520951e-02,-1.25357714e-02,1.03308959e-03,5.74232414e-02,3.54966596e-02,-1.15195401e-02,2.39380207e-…	-6.45088732e-01,-5.74458420e-01,-5.69887400e-01,-1.46505260e+00,-6.14405513e-01,-1.92148536e-01,-4.60412174e-01,3.33187521e-01,1.76496059e-01,-8.23230803e-01,-9.45808828e-01,-8.31080794e-01,-4.23697233e-01,-9.25548673e-01,-1.09759736e+00,-6.67492151e-01,-8.27310443e-01,-2.56477326e-01,-4.78373289e-01,-5.18391967e-01,-1.48331678e+00,-6.79149151e-01,-1.32539487e+00,1.25284009e-02,-8.96432757e-01,-1…	A	[0, 0, 1, 0, 1, 0, 1, 0]	math
zy220054c9bd3dft	-1.26912333e-02,-3.29051167e-01,4.96403240e-02,1.20916544e-02,1.24184541e-01,-4.30982932e-02,-3.72196585e-02,1.98159907e-02,-3.31803337e-02,8.98224115e-02,1.15395784e-01,-4.11057100e-02,1.74276605e-02,-2.26400062e-01,-3.99060771e-02,-1.48969159e-01,1.09324679e-02,1.41216636e-01,-3.02612148e-02,6.23614453e-02,-1.38942441e-02,-1.63909141e-02,6.26656413e-02,4.77985479e-02,-9.42583894e-04,5.50958067e…	-6.05298638e-01,-4.12129879e-01,-5.01076221e-01,-1.53282678e+00,-6.46473646e-01,-2.99202085e-01,-6.72404289e-01,4.93214548e-01,3.60152483e-01,-8.11455786e-01,-9.69884634e-01,-8.84328842e-01,-3.38013679e-01,-9.81622517e-01,-1.35567522e+00,-5.94112098e-01,-7.94558764e-01,-4.24306929e-01,-6.36410236e-01,-6.54741108e-01,-1.60518241e+00,-6.57428861e-01,-1.34876418e+00,1.60467923e-01,-9.43822145e-01,-1…	A	[0, 0, 1, 0, 1, 0, 1, 0]	math
zy220108rxwh817e	-8.53281654e-03,-3.09467196e-01,4.54492718e-02,-6.64956402e-04,1.18490145e-01,-2.50930972e-02,-3.95477191e-02,2.61871479e-02,-2.63339020e-02,8.37888047e-02,1.10751092e-01,-4.03572321e-02,2.99638305e-02,-2.33136162e-01,-2.83829588e-02,-1.59162000e-01,1.39514469e-02,1.50489360e-01,-5.19334599e-02,6.43546730e-02,-1.07510639e-02,-2.44343318e-02,5.16029224e-02,3.56984437e-02,1.95138603e-02,3.92107554e…	-6.73278153e-01,-4.44100142e-01,-6.25444591e-01,-1.51106620e+00,-7.53030062e-01,-3.35490882e-01,-6.29628479e-01,4.34514672e-01,2.20002219e-01,-8.61482441e-01,-1.02912271e+00,-8.22536647e-01,-3.19662422e-01,-9.91024613e-01,-1.16749644e+00,-6.53586984e-01,-8.12083423e-01,-4.26331520e-01,-6.15508974e-01,-7.04407513e-01,-1.71071410e+00,-8.09974492e-01,-1.50482869e+00,7.20003024e-02,-1.01806927e+00,-1…	A	[0, 0, 1, 0, 1, 0, 0, 0]	math
zy075206ny7357jm	1.55319003e-02,-3.06141675e-01,4.94383685e-02,-2.17154995e-02,1.30723178e-01,-1.50261587e-02,-6.11870661e-02,1.89218279e-02,3.59973237e-02,9.32352692e-02,1.01468414e-01,-4.87203747e-02,3.75351310e-02,-3.00817668e-01,-2.42807101e-02,-1.34699345e-01,1.07910689e-02,1.49937421e-01,-8.95597786e-02,6.40650168e-02,-2.43860707e-02,-3.02906614e-02,5.38032241e-02,3.53168324e-02,8.05659965e-03,1.23489760e-0…	-6.78741693e-01,-4.61994469e-01,-5.78405976e-01,-1.56802964e+00,-6.87052488e-01,-3.73537302e-01,-6.24348283e-01,3.85083616e-01,2.21661419e-01,-8.34347248e-01,-1.10588348e+00,-9.25914884e-01,-4.37057614e-01,-9.47631299e-01,-1.16827619e+00,-6.79993749e-01,-8.40722919e-01,-3.90908837e-01,-5.61396956e-01,-6.36451483e-01,-1.56318355e+00,-7.46592641e-01,-1.47656870e+00,9.39362347e-02,-1.01946378e+00,-1…	A	[0, 0, 1, 1, 0, 0, 1, 0]	math
zy075332ub01n9e5	-5.31330146e-03,-4.18581247e-01,2.52742823e-02,2.17780881e-02,1.28037691e-01,-3.00761554e-02,6.20025471e-02,1.40088378e-02,6.51682988e-02,1.05354384e-01,1.23434201e-01,-3.68813016e-02,1.60216764e-02,-2.19290420e-01,-3.01007424e-02,-1.38500646e-01,1.42288869e-02,1.43613011e-01,3.02660577e-02,4.86502163e-02,-2.30483711e-02,1.15964217e-02,7.17938468e-02,7.44965672e-02,8.73945653e-03,7.85224214e-02,1…	-5.84830821e-01,-4.45965379e-01,-5.09278655e-01,-1.55242407e+00,-6.04768097e-01,-1.62368342e-01,-5.38237572e-01,4.05912548e-01,3.09040666e-01,-7.49217987e-01,-1.07046378e+00,-9.27119076e-01,-4.21643734e-01,-1.00873923e+00,-1.19807780e+00,-7.31873035e-01,-9.12030876e-01,-3.68022919e-01,-5.48641920e-01,-6.35718703e-01,-1.58990633e+00,-7.01750100e-01,-1.32567680e+00,1.93425715e-01,-9.34376419e-01,-1…	A	[0, 0, 0, 0, 0, 0, 0, 0]	math
zy075357jmtrc6dr	-6.71036635e-03,-4.24693644e-01,2.73287930e-02,1.87611356e-02,1.28496170e-01,-2.81668212e-02,6.20125420e-02,1.28483456e-02,6.40919209e-02,1.04766771e-01,1.27696425e-01,-3.38833518e-02,1.66932084e-02,-2.22686678e-01,-2.73026116e-02,-1.37501597e-01,1.50996214e-02,1.45691529e-01,3.31579372e-02,4.88036089e-02,-2.25382689e-02,1.02807200e-02,7.04725310e-02,7.41465911e-02,9.06569976e-03,7.68212676e-02,1…	-5.19272745e-01,-5.12329042e-01,-5.18285453e-01,-1.53486705e+00,-6.60539091e-01,-2.75471210e-01,-5.85350037e-01,4.37210262e-01,3.06680977e-01,-7.89904535e-01,-1.05380213e+00,-6.88994527e-01,-2.77960956e-01,-9.33554053e-01,-1.06545353e+00,-7.53126383e-01,-8.08187246e-01,-2.56223142e-01,-4.74926800e-01,-5.33163726e-01,-1.47679746e+00,-6.31550074e-01,-1.34665167e+00,1.75171852e-01,-9.25815821e-01,-1…	A	[0, 0, 0, 0, 0, 0, 0, 0]	math
zy075410xsukgsjb	-8.10196809e-03,-4.19936925e-01,2.48588230e-02,2.51846351e-02,1.32890657e-01,-2.81897131e-02,6.17470630e-02,7.61957793e-03,7.04854950e-02,1.07005693e-01,1.30704835e-01,-4.35157344e-02,1.66808590e-02,-2.13899508e-01,-2.55559776e-02,-1.41950101e-01,1.39103038e-02,1.42846465e-01,2.66427975e-02,5.15622571e-02,-2.57459581e-02,9.52853169e-03,7.29121864e-02,7.91413635e-02,7.55892694e-03,7.70034194e-02,1…	-0.56078,-0.42661953,-0.49522018,-1.5469273,-0.69086903,-0.19860525,-0.50528926,0.4865004,0.30596113,-0.7506573,-1.0161821,-0.8023305,-0.37176588,-0.973025,-1.1487745,-0.66875386,-0.8488145,-0.2973719,-0.47912726,-0.59145695,-1.543187,-0.67896986,-1.3102878,0.17464435,-0.965933,-1.1201192,-0.79280955,-1.0733796,-0.85914654,-0.42678258,-0.85303164,-0.8292224,-0.47548816,-0.51199466,-0.36218914,-0.…	A	[0, 0, 0, 0, 0, 0, 0, 0]	math
zy0754231ssf9s6m	-4.54892218e-03,-4.16233659e-01,2.85985377e-02,2.60327980e-02,1.29606634e-01,-2.84396522e-02,6.02619760e-02,1.01259854e-02,7.58264735e-02,9.90555957e-02,1.25784725e-01,-4.48349677e-02,1.55963721e-02,-2.06953287e-01,-1.77231319e-02,-1.45814881e-01,1.44388126e-02,1.42485544e-01,1.98312327e-02,4.75407913e-02,-2.17460152e-02,9.22003482e-03,7.30236918e-02,8.37375671e-02,1.36888083e-02,7.71898106e-02,1…	-6.39635384e-01,-5.27218163e-01,-5.37706196e-01,-1.55476153e+00,-7.40876853e-01,-1.76407680e-01,-5.83141029e-01,4.66752023e-01,3.03603917e-01,-8.01890433e-01,-9.70907986e-01,-7.89962530e-01,-3.76119703e-01,-9.37765121e-01,-1.12812877e+00,-6.48089588e-01,-8.40240002e-01,-2.00616762e-01,-5.41433811e-01,-5.59971869e-01,-1.57881320e+00,-6.95071876e-01,-1.46439648e+00,1.05628647e-01,-9.85106468e-01,-1…	A	[0, 0, 0, 0, 0, 0, 0, 0]	math
zy152421b9sak16y	-5.04197553e-02,-2.41322562e-01,2.80176662e-02,-1.03769740e-02,1.08292371e-01,-2.53402703e-02,-4.68806252e-02,5.75194731e-02,-1.33601204e-01,8.28439295e-02,7.62526244e-02,5.25055155e-02,1.45065542e-02,-3.02219033e-01,-2.49417163e-02,-1.04697555e-01,5.40012401e-03,1.20073289e-01,3.87720056e-02,5.91794886e-02,8.27607326e-03,-1.17762676e-02,2.26755794e-02,4.82703447e-02,-2.24835565e-03,6.71661720e-0…	-0.6977567,-0.5151095,-0.66832864,-1.5509715,-0.6597334,-0.24564303,-0.5510851,0.45783874,0.26542693,-0.7702862,-0.97374225,-0.8469807,-0.3415598,-0.881065,-1.1070279,-0.59265274,-0.8185505,-0.37121174,-0.483084,-0.52909064,-1.5288655,-0.63036925,-1.3525821,0.23907183,-0.960304,-1.2123051,-0.89753187,-1.2085937,-0.95448214,-0.4481267,-0.91926473,-0.8190785,-0.507756,-0.61661935,-0.3999653,-0.5365…	A	[0, 0, 1, 1, 0, 0, 1, 0]	math
offlineStudent22303547k3511b	-1.18009914e-02,-2.99210519e-01,4.19234857e-02,1.09801739e-02,9.23245102e-02,-2.06866916e-02,-4.02412117e-02,1.63357817e-02,-5.45343570e-02,9.77726728e-02,1.06106579e-01,-2.38067135e-02,1.25474380e-02,-2.66548991e-01,-2.18630992e-02,-1.27513230e-01,1.41916480e-02,1.21510915e-01,-3.25255021e-02,6.07856438e-02,-2.01444626e-02,-7.44033745e-03,4.45157364e-02,6.08169995e-02,4.80234623e-04,5.12592718e-…	-7.55935550e-01,-4.22019511e-01,-6.77253246e-01,-1.65510154e+00,-7.89923906e-01,-2.61046529e-01,-5.78567982e-01,3.81042540e-01,2.24258706e-01,-8.46536577e-01,-1.00937855e+00,-8.55513334e-01,-2.39513606e-01,-9.97265339e-01,-1.11330545e+00,-5.98636985e-01,-7.18035817e-01,-2.65485942e-01,-5.81843615e-01,-5.54419935e-01,-1.67161083e+00,-7.02897608e-01,-1.42702579e+00,8.57848078e-02,-9.40878451e-01,-1…	A	[0, 0, 1, 0, 1, 0, 0, 0]	math
zy144808u4q2kqck	1.01464998e-03,-2.81706512e-01,3.80081162e-02,2.26347409e-02,9.46921706e-02,-4.61176038e-02,-2.45435573e-02,3.95189226e-02,-1.86359361e-02,8.14702213e-02,1.08319178e-01,-2.95400470e-02,6.65629981e-03,-2.36321747e-01,-4.17117700e-02,-1.31278127e-01,1.81757640e-02,1.37810931e-01,-6.32590726e-02,6.44598901e-02,-3.41154188e-02,-1.77386142e-02,5.64930700e-02,4.18087430e-02,4.15385235e-03,5.14043495e-0…	-7.48002708e-01,-5.23918986e-01,-6.56503201e-01,-1.66713274e+00,-7.66164124e-01,-2.98930734e-01,-6.16782129e-01,4.43180233e-01,2.40173593e-01,-8.24940979e-01,-1.10695922e+00,-8.60136807e-01,-3.32948655e-01,-9.69775975e-01,-1.06006563e+00,-7.21342146e-01,-7.71686077e-01,-2.67752707e-01,-5.13187408e-01,-5.39574802e-01,-1.51920509e+00,-7.64054239e-01,-1.38544071e+00,1.23498231e-01,-1.07307899e+00,-1…	A	[0, 0, 1, 0, 1, 0, 0, 0]	math
zy200336s08vvryh	2.52527208e-03,-3.42987031e-01,3.83822545e-02,3.14581674e-03,9.77749825e-02,-4.23064716e-02,-7.54889473e-02,3.74543592e-02,-5.60013428e-02,7.20466599e-02,1.27852410e-01,-3.31178051e-03,1.00092869e-02,-2.74386287e-01,-3.28805111e-02,-1.20327249e-01,1.85252987e-02,1.20885864e-01,-2.77579203e-02,5.58123738e-02,-1.90425869e-02,-1.36625171e-02,4.87474762e-02,5.22697717e-02,-1.05222054e-02,6.06320389e-…	-7.11325347e-01,-4.51006085e-01,-5.69249392e-01,-1.46893024e+00,-6.13754630e-01,-2.41280243e-01,-5.79993427e-01,4.60260451e-01,3.02202135e-01,-8.35419238e-01,-9.53521967e-01,-8.59145880e-01,-3.00018102e-01,-8.34920168e-01,-1.11369741e+00,-5.97478151e-01,-7.68250227e-01,-2.95695782e-01,-4.33646291e-01,-5.58050454e-01,-1.57194388e+00,-7.12393045e-01,-1.43089914e+00,1.36072576e-01,-9.79361653e-01,-1…	A	[0, 0, 1, 0, 1, 0, 0, 0]	math
zy2106218kr59ya5	4.39184997e-03,-3.69792342e-01,5.74746765e-02,-8.96478724e-03,1.15273923e-01,-4.48688455e-02,-6.82492331e-02,3.05675026e-02,-1.16520524e-02,8.40253681e-02,1.25521138e-01,-5.60924634e-02,1.38503611e-02,-2.70674586e-01,-4.32254337e-02,-1.28729284e-01,2.49034949e-02,1.32741481e-01,-2.53285374e-02,5.62180877e-02,-2.04508975e-02,-1.40073821e-02,5.95266372e-02,3.88423875e-02,-1.61361061e-02,4.19043973e…	-7.12989748e-01,-6.14034593e-01,-5.91958344e-01,-1.51349688e+00,-6.94807708e-01,-1.97331533e-01,-5.79151630e-01,3.61689061e-01,1.96958825e-01,-7.96648562e-01,-1.10587823e+00,-8.19395721e-01,-3.41581821e-01,-8.55236053e-01,-1.03134882e+00,-6.56672776e-01,-8.50769997e-01,-2.75885433e-01,-4.57673222e-01,-5.38400233e-01,-1.56032312e+00,-7.46859372e-01,-1.46658933e+00,4.16646190e-02,-9.49450314e-01,-1…	A	[0, 0, 1, 0, 1, 0, 0, 0]	math
zy214120sahs4xyr	1.05727874e-02,-3.83783102e-01,5.97111285e-02,-9.73368902e-03,1.10823452e-01,-4.52343673e-02,-5.60999215e-02,2.33706348e-02,-1.71218514e-02,7.86962807e-02,1.23404972e-01,-6.39842600e-02,9.86015797e-03,-2.64408946e-01,-3.94272953e-02,-1.36671931e-01,2.32189819e-02,1.34437904e-01,-1.35772023e-02,6.13849461e-02,-2.48590130e-02,-1.41316075e-02,5.92952743e-02,3.84815112e-02,-1.56213259e-02,3.57422158e…	-6.96216941e-01,-5.56026578e-01,-6.06196821e-01,-1.66263545e+00,-6.90922856e-01,-2.66877413e-01,-6.61257446e-01,3.90311629e-01,1.70023769e-01,-8.37940216e-01,-9.22285259e-01,-7.49030709e-01,-3.65570128e-01,-8.60694230e-01,-1.01748371e+00,-6.05862319e-01,-7.79462457e-01,-2.41729930e-01,-5.27157843e-01,-5.04750848e-01,-1.47143531e+00,-7.23600149e-01,-1.46436751e+00,4.68010977e-02,-9.45697606e-01,-1…	A	[0, 0, 1, 0, 1, 0, 0, 0]	math
zy205945npcd9pb8	1.20700663e-03,-2.39382818e-01,1.85785741e-02,3.88976038e-02,9.87162516e-02,-6.88645989e-02,3.04621737e-02,6.28882274e-02,9.08842981e-02,1.02425106e-01,1.15412422e-01,-4.31004390e-02,-3.40104639e-03,-8.26258212e-02,-2.83245314e-02,-1.43781394e-01,3.36015336e-02,1.79768026e-01,6.09707683e-02,3.17166932e-02,1.43609680e-02,1.39447078e-02,8.98153633e-02,6.61855116e-02,-5.37362583e-02,6.32764474e-02,1…	-6.27464831e-01,-4.73845243e-01,-5.47940075e-01,-1.46747911e+00,-6.60545230e-01,-2.09858850e-01,-6.28526807e-01,4.28211987e-01,2.56504714e-01,-9.53594804e-01,-1.06989121e+00,-8.71540904e-01,-3.83853167e-01,-1.02730441e+00,-1.26941752e+00,-6.70084119e-01,-8.45134377e-01,-4.33409870e-01,-7.41739869e-01,-6.53743505e-01,-1.62321889e+00,-8.25219929e-01,-1.45171797e+00,3.36130038e-02,-1.03804505e+00,-1…	A	[0, 0, 0, 0, 0, 0, 0, 0]	math
zy160822hgxab9bh	7.94505607e-03,-3.50411326e-01,6.00624643e-02,5.15301712e-03,1.13815233e-01,-3.96886803e-02,-5.96039779e-02,2.81361397e-02,2.17951811e-03,8.44129696e-02,1.16862729e-01,-4.80022803e-02,1.60712171e-02,-2.85460889e-01,-3.46227810e-02,-1.17248148e-01,1.08358702e-02,1.29702419e-01,-5.82310259e-02,6.54926822e-02,-1.14604440e-02,-8.44935700e-03,6.32059872e-02,4.80584577e-02,-1.87773667e-02,4.00186628e-0…	-6.92394733e-01,-4.36184615e-01,-5.58119118e-01,-1.49336290e+00,-6.30860984e-01,-2.28019819e-01,-5.35976410e-01,4.01744455e-01,2.91611642e-01,-7.26737499e-01,-9.43336666e-01,-6.99814737e-01,-3.45280975e-01,-9.30835247e-01,-1.13142514e+00,-6.27070904e-01,-7.49831498e-01,-2.12179542e-01,-4.32829708e-01,-5.16332150e-01,-1.47067940e+00,-7.17066586e-01,-1.32461596e+00,1.15097441e-01,-9.69874203e-01,-1…	A	[0, 0, 1, 0, 1, 0, 0, 0]	math
zy203035b3fnd5jy	-1.03376955e-02,-2.41065919e-01,2.65086628e-02,1.81401931e-02,8.99213552e-02,-3.78986821e-02,-4.73124869e-02,2.17060372e-02,-5.51414005e-02,8.00921768e-02,1.06430538e-01,-5.34574594e-03,3.23564447e-02,-2.67256469e-01,-1.61688663e-02,-1.20165244e-01,4.75876499e-03,1.30489573e-01,-1.54430103e-02,6.48630708e-02,-1.40910279e-02,-1.39787812e-02,4.44080159e-02,4.52491306e-02,-7.28399213e-03,6.47778735e…	-7.16577470e-01,-4.37886804e-01,-5.14586926e-01,-1.48621070e+00,-7.05690920e-01,-3.18239599e-01,-6.88406289e-01,3.87625784e-01,2.61894941e-01,-9.73330915e-01,-1.14153874e+00,-9.18384850e-01,-5.18826365e-01,-9.67786252e-01,-1.16873026e+00,-7.17329025e-01,-7.27411270e-01,-2.32769296e-01,-4.57793325e-01,-6.10386550e-01,-1.50124693e+00,-6.44874752e-01,-1.40708005e+00,1.17840491e-01,-9.69081402e-01,-1…	A	[0, 0, 1, 0, 1, 0, 0, 0]	math
zy1609263g71c89u	-2.95178052e-02,-3.45067620e-01,5.51183298e-02,6.54560467e-03,1.18758649e-01,-2.77530085e-02,-2.64972895e-02,4.04368490e-02,-1.13110561e-02,9.00993794e-02,8.86788517e-02,2.15606694e-03,-6.67938078e-03,-2.46015742e-01,-5.27895354e-02,-1.23247400e-01,-2.68120272e-03,1.19909316e-01,-6.56147674e-02,7.87495002e-02,-1.97303034e-02,-9.18732956e-03,4.85977158e-02,3.12182121e-02,-2.23187841e-02,6.51091486…	-6.75782800e-01,-4.84804690e-01,-5.79487562e-01,-1.46449709e+00,-6.16360188e-01,-2.85434574e-01,-5.91159821e-01,3.00411314e-01,1.48463100e-01,-7.85602927e-01,-9.90872622e-01,-8.45333755e-01,-4.10355777e-01,-9.47776735e-01,-1.15867198e+00,-6.48923635e-01,-8.37307930e-01,-2.97256827e-01,-4.15239275e-01,-5.58581054e-01,-1.55911541e+00,-6.87491059e-01,-1.39350593e+00,9.76495147e-02,-8.99693131e-01,-1…	A	[0, 0, 1, 0, 0, 0, 1, 0]	math
zy161040008etdbq	-2.01313868e-02,-3.40232015e-01,5.75858094e-02,-2.07810872e-03,1.26702100e-01,-2.21809782e-02,-3.46841142e-02,3.36439088e-02,-1.09057426e-02,8.17821398e-02,1.11385420e-01,-3.03841243e-03,2.25828104e-02,-2.69732445e-01,-4.42756116e-02,-1.35975048e-01,1.29259974e-02,1.11136667e-01,-1.06967911e-01,6.53343797e-02,-9.01976414e-03,-2.58592740e-02,5.33319041e-02,1.60946064e-02,1.98207272e-04,5.08407541e…	-6.98635459e-01,-5.11842847e-01,-5.73728979e-01,-1.42965531e+00,-6.25469446e-01,-1.51218802e-01,-4.39798832e-01,3.91814649e-01,1.56802267e-01,-8.24146926e-01,-1.02711725e+00,-8.89345765e-01,-3.06356192e-01,-9.25001383e-01,-1.02003026e+00,-5.99806666e-01,-8.52104247e-01,-2.51907468e-01,-5.17103910e-01,-6.05040252e-01,-1.57676220e+00,-6.97621703e-01,-1.34558868e+00,8.03573728e-02,-1.02538896e+00,-1…	A	[0, 0, 1, 0, 0, 0, 1, 0]	math
zy1728302dcfsry2	-2.78606825e-02,-3.45908850e-01,4.91063111e-02,1.01986518e-02,1.18435666e-01,-2.97952518e-02,-1.83427520e-02,4.25833389e-02,7.31761428e-03,7.80164003e-02,9.84283835e-02,2.45143333e-03,-2.00852519e-04,-2.29106948e-01,-3.98808792e-02,-1.42782047e-01,-5.75261889e-03,1.38504282e-01,-4.78371158e-02,7.16248900e-02,-2.38951929e-02,-2.05584392e-02,4.80620526e-02,3.03587560e-02,-1.80281661e-02,4.53336723e…	-6.89938962e-01,-4.80095685e-01,-5.86231887e-01,-1.57778406e+00,-7.01224446e-01,-1.70831695e-01,-5.64270020e-01,3.89455587e-01,2.22597256e-01,-8.56210828e-01,-1.05379879e+00,-8.83133411e-01,-3.73343170e-01,-9.87388611e-01,-1.13549173e+00,-6.63376391e-01,-7.03538835e-01,-2.38892555e-01,-4.59766656e-01,-5.68391144e-01,-1.58819234e+00,-5.99490643e-01,-1.32022130e+00,1.68230712e-01,-9.26273286e-01,-1…	A	[0, 0, 1, 0, 0, 0, 1, 0]	math
zy191454v5ws489w	-7.69623043e-03,-3.28691423e-01,5.42689636e-02,-1.85715519e-02,1.30022913e-01,-2.49709524e-02,-4.74022739e-02,1.83298942e-02,2.64535006e-03,1.05811879e-01,1.13829635e-01,-3.49759459e-02,3.12213637e-02,-2.73222327e-01,-2.80437376e-02,-1.43170387e-01,1.99187342e-02,1.41120166e-01,-6.54825494e-02,6.09329231e-02,-2.21656356e-02,-2.59000696e-02,5.91453612e-02,2.73002479e-02,1.17570860e-03,3.75595987e-…	-6.63755655e-01,-5.08651674e-01,-5.09977937e-01,-1.48187649e+00,-6.53208137e-01,-2.42048711e-01,-5.36238730e-01,3.52746069e-01,1.91284478e-01,-7.98556626e-01,-1.04161978e+00,-9.08884346e-01,-4.05286789e-01,-9.85861242e-01,-1.12550080e+00,-6.63902044e-01,-8.23840082e-01,-3.13913792e-01,-5.56903005e-01,-6.03674471e-01,-1.52785873e+00,-7.31394708e-01,-1.37088656e+00,7.26624578e-02,-9.62177396e-01,-1…	A	[0, 0, 1, 1, 0, 0, 1, 0]	math
zy191505whpyy9bu	6.90381136e-03,-3.23866248e-01,5.20915389e-02,-2.92539969e-03,1.11627601e-01,-2.05424596e-02,-5.55823520e-02,2.35030018e-02,1.08244410e-02,9.63500515e-02,1.03868291e-01,-2.65195034e-02,2.60063224e-02,-2.56183505e-01,-1.98658537e-02,-1.36558235e-01,2.07307134e-02,1.42749459e-01,-7.58853704e-02,6.38155043e-02,-2.52822451e-02,-3.16600576e-02,5.34739420e-02,2.72610746e-02,-7.09138636e-04,2.52657756e-…	-6.48185313e-01,-3.91690701e-01,-6.24306798e-01,-1.54121697e+00,-7.11755335e-01,-2.52697051e-01,-5.66079974e-01,4.54107583e-01,2.35900000e-01,-7.61344612e-01,-9.97193396e-01,-8.24662089e-01,-3.32250506e-01,-9.43059087e-01,-1.06737649e+00,-6.73973203e-01,-8.83318365e-01,-2.86074668e-01,-5.49365401e-01,-5.87235332e-01,-1.62736440e+00,-6.93687081e-01,-1.31702685e+00,1.10073380e-01,-9.27144170e-01,-1…	A	[0, 0, 1, 0, 1, 0, 1, 0]	math
zy1915151ucpvv1c	8.81083123e-03,-3.17412436e-01,5.52127883e-02,5.20142494e-03,1.05656199e-01,-1.92267131e-02,-5.20710424e-02,1.70868579e-02,-5.53825404e-03,9.22598690e-02,1.07321464e-01,-2.05674674e-02,3.23713422e-02,-2.61497170e-01,-1.50790233e-02,-1.41537905e-01,1.96955353e-02,1.49944335e-01,-1.01906620e-01,6.37969002e-02,-1.15498081e-02,-3.01035158e-02,5.86084649e-02,1.79936383e-02,5.73440548e-03,3.89186777e-0…	-7.63840616e-01,-5.27653456e-01,-6.06363833e-01,-1.60543609e+00,-7.23462164e-01,-2.75641918e-01,-6.30620718e-01,4.46006119e-01,1.85742140e-01,-8.39488745e-01,-1.01117790e+00,-8.14954460e-01,-3.14420640e-01,-8.25503588e-01,-1.17862511e+00,-6.30627692e-01,-7.51259804e-01,-4.04321969e-01,-5.86308718e-01,-5.81454337e-01,-1.58260870e+00,-7.29486465e-01,-1.45587337e+00,3.36724147e-02,-9.34055984e-01,-1…	A	[0, 0, 1, 0, 0, 0, 1, 0]	math
zy191528pukbetct	1.47384303e-02,-3.16149414e-01,5.21759465e-02,2.49530049e-03,9.73263681e-02,-1.80727988e-02,-5.48615605e-02,2.09748708e-02,-1.35587528e-02,9.61924493e-02,1.04344882e-01,-3.35193761e-02,9.83329676e-03,-2.72374511e-01,-1.96224414e-02,-1.29968494e-01,2.39250027e-02,1.33550286e-01,-5.93185164e-02,6.76044375e-02,-2.14018282e-02,-1.38647789e-02,5.68518154e-02,3.78688574e-02,-1.90620609e-02,4.15698066e-…	-6.97391629e-01,-5.05589485e-01,-5.76298714e-01,-1.41350794e+00,-5.73221922e-01,-1.76612869e-01,-4.99097705e-01,2.58100569e-01,1.16597310e-01,-7.83078730e-01,-9.84680414e-01,-8.70653152e-01,-4.14751470e-01,-9.35686648e-01,-1.14340580e+00,-6.47001743e-01,-8.34664881e-01,-3.16997707e-01,-4.39188600e-01,-5.68060994e-01,-1.52223599e+00,-7.14708328e-01,-1.37891436e+00,1.09038711e-01,-9.38997805e-01,-1…	A	[0, 0, 1, 0, 0, 0, 1, 0]	math
zy110502pywdaa2m	-3.92527953e-02,-3.37350726e-01,5.10567725e-02,-7.36734015e-04,1.27785891e-01,-2.63251439e-02,-2.23635696e-02,3.29095870e-02,-8.39974917e-03,8.77558589e-02,9.68725905e-02,-9.01446026e-03,6.95972890e-03,-2.59639978e-01,-6.13476634e-02,-1.21444248e-01,2.35065352e-04,1.26591206e-01,-5.18716425e-02,7.24008679e-02,-1.92238875e-02,-1.23185068e-02,4.22844365e-02,3.36265117e-02,-2.34472118e-02,4.51336727…	-6.98773503e-01,-4.77991164e-01,-6.30382895e-01,-1.55631077e+00,-6.48029983e-01,-1.22314930e-01,-5.88383317e-01,4.14510101e-01,2.54339069e-01,-8.23813200e-01,-1.06843519e+00,-9.49115276e-01,-4.04371679e-01,-9.94829476e-01,-1.29722524e+00,-6.37746572e-01,-8.52191210e-01,-4.01045352e-01,-5.50704062e-01,-6.65692627e-01,-1.53543091e+00,-7.66193867e-01,-1.42489266e+00,8.40495527e-02,-1.04423738e+00,-1…	A	[0, 0, 1, 0, 0, 0, 1, 0]	math
zy110535ak033m9h	-2.10804977e-02,-3.20798755e-01,5.78425080e-02,1.31793041e-02,1.01602107e-01,-2.00947635e-02,-5.49944341e-02,4.74161953e-02,7.17326580e-03,7.94134438e-02,1.12878151e-01,-8.64408910e-03,-1.33821927e-02,-2.79706210e-01,-4.93646972e-02,-1.19654506e-01,1.08007705e-02,1.04844257e-01,-7.42471963e-02,7.60293007e-02,-2.45066304e-02,3.88310174e-04,4.05017957e-02,5.70811033e-02,-2.32888199e-02,6.35947138e-…	-6.28371835e-01,-4.19387430e-01,-4.37693864e-01,-1.44037974e+00,-6.16348684e-01,-1.85272679e-01,-4.88573581e-01,4.28538531e-01,2.93376297e-01,-7.51582503e-01,-1.00258732e+00,-8.88668597e-01,-2.67531514e-01,-8.57601404e-01,-1.06605077e+00,-6.30554795e-01,-8.44976783e-01,-2.34371930e-01,-5.92450321e-01,-5.59481502e-01,-1.61218190e+00,-7.01421618e-01,-1.44366324e+00,1.81885660e-01,-1.00481391e+00,-1…	A	[0, 0, 1, 0, 0, 0, 1, 0]	math
zy103155crpn6jqj	4.19169664e-03,-2.82027930e-01,4.44606468e-02,-3.31116468e-03,1.10398307e-01,-2.25936957e-02,-7.11582080e-02,1.52708124e-02,-2.65066493e-02,1.08545050e-01,9.75620151e-02,-3.78968790e-02,2.27779299e-02,-2.78192222e-01,-1.10514415e-02,-1.46000877e-01,3.20054069e-02,1.33948728e-01,-5.64319715e-02,7.26704746e-02,-2.86794994e-02,-2.41416581e-02,4.56066281e-02,3.77983004e-02,-3.92856915e-03,4.44343388e…	-6.39654219e-01,-5.11318505e-01,-5.69707870e-01,-1.45645344e+00,-6.88103676e-01,-2.20740855e-01,-5.31672776e-01,4.55545187e-01,2.20778286e-01,-8.55227292e-01,-1.02470171e+00,-7.78994560e-01,-3.14157993e-01,-9.24333394e-01,-1.06885421e+00,-6.68172777e-01,-8.10278356e-01,-3.02318573e-01,-4.72772390e-01,-5.70051908e-01,-1.48954618e+00,-7.32685328e-01,-1.36280215e+00,6.82844445e-02,-9.30984676e-01,-1…	A	[0, 0, 1, 1, 0, 0, 1, 0]	math
zy1630458j8aagkk	-5.88665018e-03,-2.84917176e-01,4.59288284e-02,1.74478218e-02,9.63762850e-02,-3.80514637e-02,-6.35038018e-02,2.38490570e-02,-5.74500524e-02,9.19713080e-02,1.00165725e-01,-9.00609046e-03,4.14850609e-03,-2.30134428e-01,-2.09743995e-02,-1.47139683e-01,3.31697911e-02,1.35105178e-01,-1.37370769e-02,6.58253953e-02,-1.54609149e-02,-5.91316819e-03,4.95889336e-02,3.90619375e-02,-1.53896604e-02,5.92766628e…	-6.64593697e-01,-5.74933708e-01,-6.11399949e-01,-1.59047258e+00,-8.04967940e-01,-3.49204183e-01,-7.28188694e-01,3.89243841e-01,1.38064802e-01,-8.93887222e-01,-9.70053911e-01,-8.70725870e-01,-3.72750163e-01,-8.87217343e-01,-1.14911139e+00,-6.51556432e-01,-7.55509615e-01,-3.71433884e-01,-6.20285213e-01,-6.24780893e-01,-1.50434220e+00,-8.50158215e-01,-1.59491146e+00,-1.30435824e-03,-1.16545308e+00,-…	A	[1, 0, 1, 0, 0, 0, 1, 0]	math
zy163350nat187dw	3.81416176e-03,-2.98716784e-01,5.60292304e-02,1.08130062e-02,1.11425981e-01,-4.10104245e-02,-5.93807399e-02,3.32211703e-02,1.51296835e-02,8.19345117e-02,1.12372033e-01,-4.66707721e-02,1.66443679e-02,-2.55515933e-01,-3.81755866e-02,-1.44608587e-01,2.18888111e-02,1.31044120e-01,-8.85724276e-02,7.96335340e-02,-3.33021469e-02,-1.26857478e-02,5.67355752e-02,4.04477641e-02,-1.92649625e-02,4.14397307e-0…	-7.28246391e-01,-5.61035097e-01,-5.97467363e-01,-1.44953132e+00,-5.67396045e-01,-1.96551040e-01,-5.28527021e-01,2.96292782e-01,1.36081174e-01,-7.58673728e-01,-1.10401213e+00,-8.97990346e-01,-4.36458051e-01,-9.68826175e-01,-1.17137468e+00,-7.10958779e-01,-8.58420849e-01,-2.65702337e-01,-4.96415287e-01,-6.19106770e-01,-1.63573742e+00,-8.39792073e-01,-1.41740108e+00,9.11832452e-02,-1.02289379e+00,-1…	A	[1, 0, 1, 1, 0, 0, 1, 0]	math
zy1023144jutk897	-2.47529685e-03,-3.13147634e-01,6.07576407e-02,3.68955382e-03,1.19488999e-01,-2.13287100e-02,-4.63909656e-02,1.66454315e-02,-2.78811692e-03,9.44812745e-02,1.14871860e-01,-4.39032689e-02,1.68659985e-02,-2.94638038e-01,-2.13492177e-02,-1.25503868e-01,2.31278613e-02,1.43606305e-01,-2.84941643e-02,7.55500793e-02,-1.58160459e-02,-1.21510755e-02,5.93983009e-02,4.81580310e-02,-9.44066513e-03,5.78798801e…	-6.40117884e-01,-4.75841284e-01,-6.41292155e-01,-1.55194604e+00,-7.27362275e-01,-2.91740149e-01,-6.38701797e-01,3.63594770e-01,2.10834682e-01,-7.96681345e-01,-1.08102512e+00,-9.45883930e-01,-4.16137278e-01,-1.00165653e+00,-1.23075294e+00,-7.39848614e-01,-8.12179446e-01,-3.50088954e-01,-6.17652535e-01,-7.55868733e-01,-1.64039040e+00,-8.61235261e-01,-1.52386594e+00,-5.87041676e-03,-1.09898829e+00,-…	A	[1, 0, 1, 1, 0, 0, 0, 0]	math
zy102329tsk2238n	-4.06111125e-03,-3.01187247e-01,5.96355647e-02,4.46167309e-04,1.29744023e-01,-2.47760322e-02,-3.77110243e-02,7.74142519e-03,-5.19712083e-03,9.14904550e-02,1.26793623e-01,-4.71932329e-02,1.73891857e-02,-2.82467961e-01,-2.39372309e-02,-1.29351169e-01,2.60510519e-02,1.38476133e-01,-2.83401906e-02,6.56637549e-02,-1.21030863e-02,-7.70079531e-03,6.58816993e-02,4.67702001e-02,-1.73309408e-02,6.30512685e…	-8.06367815e-01,-5.62152684e-01,-6.44534409e-01,-1.67847502e+00,-8.34770799e-01,-3.32104027e-01,-6.54045761e-01,4.65548038e-01,3.53482455e-01,-8.42283309e-01,-1.03014922e+00,-8.98132086e-01,-2.52614498e-01,-8.80165696e-01,-1.03899872e+00,-6.38726294e-01,-7.80499041e-01,-3.05818051e-01,-5.29674351e-01,-5.66338062e-01,-1.55964291e+00,-7.50271261e-01,-1.49473643e+00,8.68485868e-02,-1.01815963e+00,-1…	A	[1, 0, 1, 1, 0, 0, 0, 0]	math
zy201635tyfcrfp8	-4.94237524e-04,-2.95137107e-01,6.02684803e-02,-9.54139698e-03,1.16655789e-01,-2.39678286e-02,-6.70536757e-02,2.11231448e-02,7.28366803e-03,1.02099329e-01,1.11659534e-01,-4.89657521e-02,3.27107534e-02,-2.60435998e-01,-2.66627744e-02,-1.36357069e-01,2.02243943e-02,1.42150015e-01,-8.62338096e-02,6.81667775e-02,-3.55663151e-02,-2.58906167e-02,6.05814680e-02,4.37001213e-02,-8.70274380e-03,2.57176589e…	-8.06367815e-01,-5.62152684e-01,-6.44534409e-01,-1.67847502e+00,-8.34770799e-01,-3.32104027e-01,-6.54045761e-01,4.65548038e-01,3.53482455e-01,-8.42283309e-01,-1.03014922e+00,-8.98132086e-01,-2.52614498e-01,-8.80165696e-01,-1.03899872e+00,-6.38726294e-01,-7.80499041e-01,-3.05818051e-01,-5.29674351e-01,-5.66338062e-01,-1.55964291e+00,-7.50271261e-01,-1.49473643e+00,8.68485868e-02,-1.01815963e+00,-1…	A	[1, 0, 1, 1, 0, 0, 1, 0]	math
zy092457jhu05any	-1.32324938e-02,-2.98068196e-01,4.78154831e-02,-6.19383855e-03,1.24960169e-01,-3.40062454e-02,-3.93463522e-02,2.66270936e-02,1.75144430e-02,7.41454512e-02,1.01311937e-01,-4.47448269e-02,2.92659905e-02,-2.37307668e-01,-2.75793299e-02,-1.50889128e-01,1.39649305e-02,1.44027755e-01,-7.99066424e-02,6.23450428e-02,-1.25115104e-02,-2.33606808e-02,5.24477921e-02,2.59334333e-02,-6.18443638e-03,2.86865421e…	-6.77677810e-01,-5.56530714e-01,-5.73339403e-01,-1.55594206e+00,-6.49776101e-01,-2.25130007e-01,-5.87913692e-01,3.09085906e-01,1.59316570e-01,-7.63765574e-01,-1.00363386e+00,-8.34621668e-01,-4.20119762e-01,-9.50353861e-01,-1.12633574e+00,-7.19065428e-01,-8.79683316e-01,-2.74997503e-01,-5.03935754e-01,-5.45980275e-01,-1.65119886e+00,-7.35566854e-01,-1.39331830e+00,6.88614547e-02,-9.72406387e-01,-1…	A	[1, 1, 1, 1, 0, 0, 1, 0]	math
zy092517my6a6m2q	-2.77421027e-02,-2.52224684e-01,4.56933305e-02,1.52860451e-02,1.20922655e-01,-3.52876000e-02,-3.24215181e-02,3.67684402e-02,-8.20177514e-03,8.13436210e-02,1.01421341e-01,-4.69818451e-02,2.66917236e-03,-2.13572904e-01,-3.49143744e-02,-1.53776929e-01,1.30177829e-02,1.24360621e-01,-6.67068213e-02,7.52828345e-02,-3.31445299e-02,-1.22333113e-02,5.72767630e-02,3.59439626e-02,-3.62707525e-02,6.61742315e…	-7.09824264e-01,-5.04336774e-01,-5.90579152e-01,-1.51175892e+00,-6.88279629e-01,-2.42185518e-01,-5.70216119e-01,4.16337609e-01,2.69139111e-01,-8.11458766e-01,-9.86533642e-01,-8.49448144e-01,-3.01868796e-01,-8.70371044e-01,-1.12498188e+00,-6.56045079e-01,-7.91571498e-01,-2.98003733e-01,-4.90953803e-01,-5.59343159e-01,-1.55646372e+00,-7.17969596e-01,-1.42233586e+00,1.77074194e-01,-8.78965199e-01,-1…	A	[1, 1, 1, 1, 0, 0, 1, 0]	math
zy1844208s5x5te8	3.26295942e-03,-3.21401775e-01,5.50512895e-02,-1.80605724e-02,1.23747364e-01,-3.37874964e-02,-4.85778339e-02,3.74137163e-02,2.23884247e-02,9.26632509e-02,1.17453724e-01,-5.17387092e-02,3.09941191e-02,-2.77280599e-01,-3.75259221e-02,-1.38942882e-01,1.79648772e-02,1.38651997e-01,-4.87776101e-02,6.46827444e-02,-2.07887627e-02,-1.62512213e-02,6.23981804e-02,4.07399461e-02,4.15826403e-03,2.71951947e-0…	-7.00164378e-01,-4.93507743e-01,-5.31240284e-01,-1.49595833e+00,-6.32988393e-01,-2.96291322e-01,-5.88580191e-01,3.88257533e-01,2.16762781e-01,-8.44658554e-01,-1.01155305e+00,-8.04198027e-01,-3.86240005e-01,-9.16121483e-01,-1.14271998e+00,-6.99572086e-01,-8.07935238e-01,-3.58477056e-01,-5.24444997e-01,-5.22437632e-01,-1.52432466e+00,-7.06890464e-01,-1.45353484e+00,1.09332100e-01,-1.01702189e+00,-1…	A	[0, 0, 1, 0, 1, 0, 0, 0]	math
zy102309wwb1pmyj	-9.20256414e-03,-3.03583473e-01,6.25884905e-02,-1.42605053e-02,1.35390967e-01,-1.98110379e-02,-4.21847366e-02,1.61538422e-02,-4.55976184e-03,9.73204225e-02,1.22873321e-01,-4.67352383e-02,2.64460817e-02,-2.72070855e-01,-5.12462258e-02,-1.39056981e-01,6.90038875e-03,1.22062132e-01,-8.54450464e-02,7.21484199e-02,-1.85542535e-02,-1.35904578e-02,6.73988909e-02,4.35582474e-02,1.90655719e-02,5.17044589e…	-7.13846028e-01,-5.25455534e-01,-6.37266576e-01,-1.59031200e+00,-6.95529699e-01,-2.44745940e-01,-6.26144171e-01,4.01521832e-01,2.30913013e-01,-8.12055886e-01,-1.01731133e+00,-8.37829113e-01,-3.64620060e-01,-9.10648346e-01,-1.09245491e+00,-6.39180124e-01,-9.09240425e-01,-2.39433527e-01,-4.95758533e-01,-5.50977170e-01,-1.57519460e+00,-7.21336901e-01,-1.43964469e+00,2.27328539e-02,-1.00011587e+00,-1…	A	[0, 0, 1, 0, 1, 0, 0, 0]	math
zy162406009rqp00	2.58675078e-03,-2.62098491e-01,5.66279069e-02,-7.63752125e-03,1.07738771e-01,-2.33294778e-02,-6.56572282e-02,4.04641628e-02,1.07372636e-02,9.08864737e-02,1.09547615e-01,-3.30330655e-02,2.75842417e-02,-2.89677769e-01,-2.56623514e-02,-1.15991220e-01,1.61484182e-02,1.41647398e-01,-4.79784310e-02,6.84149191e-02,-1.63370557e-02,-2.02970617e-02,6.38007000e-02,4.34336849e-02,-1.35505134e-02,2.96634827e-…	-6.94235802e-01,-5.25154412e-01,-6.37505412e-01,-1.59942865e+00,-7.00467646e-01,-3.03166986e-01,-6.27943039e-01,4.38051045e-01,2.37578645e-01,-8.65209162e-01,-9.35910523e-01,-8.38443041e-01,-3.88663560e-01,-8.80869925e-01,-1.12115169e+00,-5.19569814e-01,-7.97453880e-01,-2.73091942e-01,-4.59458560e-01,-5.35389364e-01,-1.47923911e+00,-6.92645967e-01,-1.35326910e+00,8.27634782e-02,-8.89035404e-01,-1…	A	[0, 0, 1, 0, 1, 0, 0, 0]	math
zy164003jgcr8033	-1.00350683e-03,-3.13733876e-01,5.12495674e-02,-1.49771087e-02,1.15933575e-01,-3.72739881e-02,-2.78877225e-02,2.99301017e-02,3.15315463e-02,8.49310607e-02,1.34590298e-01,-4.35773730e-02,2.26019118e-02,-2.74579048e-01,-5.21635339e-02,-1.33571818e-01,1.46687832e-02,1.39654487e-01,-6.74269944e-02,5.32919243e-02,-3.06957476e-02,-1.76021643e-02,5.66802137e-02,4.50559258e-02,6.07431820e-03,2.16555484e-…	-7.33969927e-01,-4.77709353e-01,-6.08214438e-01,-1.59704185e+00,-7.56633937e-01,-2.23375157e-01,-5.80152452e-01,4.36503768e-01,2.76417613e-01,-8.32958579e-01,-1.00094962e+00,-8.03610086e-01,-3.31576824e-01,-9.07298803e-01,-1.11053956e+00,-6.89479411e-01,-7.58773744e-01,-3.09386879e-01,-5.11289835e-01,-5.55683076e-01,-1.53646898e+00,-8.02827656e-01,-1.40749931e+00,1.05382055e-01,-9.39747393e-01,-1…	A	[0, 0, 1, 0, 1, 0, 1, 0]	math
zy105216b5ub236b	-1.85622051e-02,-2.83522695e-01,5.30322194e-02,-3.01235821e-04,1.15029357e-01,-2.82394812e-02,-6.47777915e-02,2.64848229e-02,-2.00164411e-02,9.81339663e-02,1.08226143e-01,-4.97598872e-02,2.01532841e-02,-2.73519248e-01,-1.58143919e-02,-1.26092017e-01,9.08042584e-03,1.37780160e-01,-4.75069061e-02,5.96295893e-02,-2.08527036e-02,-1.54468715e-02,5.30592389e-02,4.78878953e-02,-5.88818779e-03,4.75670472…	-0.7952013,-0.7026901,-0.5974197,-1.589366,-0.7029261,-0.36973032,-0.5773064,0.431998,0.31240782,-0.85531455,-1.040635,-0.8774217,-0.41534582,-0.98426884,-1.1493306,-0.74133253,-0.88141394,-0.4255681,-0.5158712,-0.67213196,-1.5145518,-0.85801315,-1.528401,0.13732345,-1.0550768,-1.1663103,-1.0008128,-1.3081621,-0.96183234,-0.545646,-0.87133783,-0.8444335,-0.5454085,-0.6483807,-0.5393436,-0.5897444…	A	[0, 0, 1, 0, 1, 0, 0, 0]	math
zy141045y1fag4y2	1.25099719e-02,-3.51420879e-01,5.62249646e-02,8.44787620e-03,9.26485136e-02,-4.24911007e-02,-6.68356419e-02,5.22002243e-02,4.57308535e-03,5.61625957e-02,8.95341709e-02,-1.54645676e-02,-2.18631729e-04,-2.04461530e-01,-6.06743544e-02,-1.34311646e-01,2.34660059e-02,1.17156729e-01,-1.33718196e-02,7.27632940e-02,-1.58104822e-02,-1.07489051e-02,5.48311472e-02,3.11335139e-02,-3.02127358e-02,3.45877409e-…	-6.76703691e-01,-4.83007938e-01,-6.49925411e-01,-1.43871725e+00,-6.43211484e-01,-1.52139589e-01,-5.00204325e-01,4.66562748e-01,2.50986040e-01,-7.77858078e-01,-9.93951738e-01,-1.01279271e+00,-3.02299589e-01,-9.43737328e-01,-1.12419856e+00,-5.97330451e-01,-8.75746429e-01,-3.52142423e-01,-5.86932778e-01,-6.07753813e-01,-1.53497088e+00,-7.24959612e-01,-1.43581665e+00,1.42632365e-01,-9.96312141e-01,-1…	A	[0, 0, 1, 0, 1, 0, 0, 0]	math
zy132143jgkwymry	-1.14998054e-02,-3.63886535e-01,4.92911749e-02,7.68084032e-03,1.21852584e-01,-4.55944613e-02,7.67110568e-03,1.21915434e-02,3.55918370e-02,9.68240052e-02,1.32090241e-01,-6.09714352e-02,-1.24588446e-03,-3.18782598e-01,-3.58730853e-02,-1.38198152e-01,2.25398205e-02,1.24654263e-01,-2.96079293e-02,6.67926297e-02,-3.77557538e-02,6.05405495e-03,6.38015419e-02,4.86912355e-02,2.24560034e-02,5.99696785e-02…	-7.13593662e-01,-6.44563615e-01,-6.26389861e-01,-1.55631018e+00,-6.79334044e-01,-2.74505168e-01,-6.18473172e-01,3.60670388e-01,1.62589088e-01,-9.25308883e-01,-1.08807683e+00,-9.99602497e-01,-5.44091403e-01,-1.01864851e+00,-1.13709271e+00,-7.63111830e-01,-9.23277259e-01,-3.33769381e-01,-5.53150117e-01,-6.42171025e-01,-1.57648277e+00,-7.97854424e-01,-1.51086855e+00,6.45075291e-02,-1.03299725e+00,-1…	A	[0, 0, 1, 0, 1, 0, 0, 0]	math
zy132216rkvm1uy6	4.50047012e-03,-3.57899427e-01,6.12451881e-02,-8.72028153e-03,1.12030454e-01,-2.86174193e-02,-6.61168545e-02,1.14519503e-02,1.43465935e-03,8.25985447e-02,1.23497792e-01,-4.17681932e-02,3.52047645e-02,-2.88648725e-01,-3.17823961e-02,-1.29605591e-01,1.55260991e-02,1.31286800e-01,-8.25912133e-02,6.06043860e-02,-1.77896433e-02,-1.57549921e-02,6.32545203e-02,3.37846242e-02,3.22110131e-02,2.81925090e-0…	-7.69844055e-01,-5.39492726e-01,-6.83154821e-01,-1.68670177e+00,-8.49713266e-01,-2.97042847e-01,-6.34607792e-01,5.22806942e-01,3.86327267e-01,-8.07890475e-01,-1.00945365e+00,-8.83757353e-01,-2.07486331e-01,-8.83864999e-01,-1.00810301e+00,-5.80858886e-01,-7.69983232e-01,-2.98523605e-01,-5.33895195e-01,-5.76238513e-01,-1.55615604e+00,-7.19944417e-01,-1.46867967e+00,1.47210121e-01,-9.82579112e-01,-1…	A	[0, 0, 1, 0, 1, 0, 0, 0]	math
zy1504556byt833g	-5.55926748e-03,-3.25893581e-01,5.40418625e-02,-2.39725560e-02,1.20695546e-01,-4.14490514e-02,-4.52305898e-02,4.72811311e-02,3.46361473e-02,8.36914778e-02,1.16912447e-01,-5.17554097e-02,2.05276906e-02,-2.72890151e-01,-4.95016836e-02,-1.45710498e-01,1.16290450e-02,1.31603628e-01,-5.59073016e-02,6.35502189e-02,-2.15945020e-02,-6.59252098e-03,6.34062886e-02,3.93913500e-02,1.13485260e-02,2.95370501e-…	-6.06599212e-01,-3.96635473e-01,-5.77091575e-01,-1.52682853e+00,-6.91336274e-01,-2.30173185e-01,-4.91530567e-01,4.23061788e-01,2.65808880e-01,-7.79863000e-01,-9.33581173e-01,-8.17365527e-01,-3.94937992e-01,-8.61234844e-01,-1.09124184e+00,-5.96557140e-01,-7.91583836e-01,-2.68380493e-01,-5.03604770e-01,-4.87672627e-01,-1.54076135e+00,-6.63915038e-01,-1.29896533e+00,1.78408772e-01,-9.21605766e-01,-1…	A	[0, 0, 1, 0, 1, 0, 0, 0]	math
zy154100qdqyjvss	-6.06796378e-03,-3.19139123e-01,4.08477299e-02,1.61573403e-02,1.11033276e-01,-4.05931957e-02,-3.81149352e-02,2.28985995e-02,1.28750782e-03,9.12660882e-02,9.87977684e-02,-4.98336665e-02,-3.72191123e-03,-2.81300306e-01,-2.09252127e-02,-1.18014537e-01,1.28708798e-02,1.18409008e-01,9.83035075e-04,6.23769090e-02,-2.29730252e-02,-3.48505075e-03,6.07776009e-02,4.28116433e-02,-7.64861982e-03,6.32890761e-…	-7.29301214e-01,-6.09927118e-01,-6.11182928e-01,-1.52355468e+00,-7.24310458e-01,-2.07410887e-01,-5.42434275e-01,4.20942932e-01,2.94557512e-01,-8.23908269e-01,-1.01239610e+00,-8.45803201e-01,-3.89720589e-01,-9.32859182e-01,-1.12976503e+00,-6.83789134e-01,-8.19401741e-01,-3.68079722e-01,-5.11873960e-01,-5.49760759e-01,-1.54500675e+00,-6.64149880e-01,-1.38304925e+00,1.59767866e-01,-9.91766095e-01,-1…	A	[0, 0, 1, 0, 1, 0, 0, 0]	math
zy2305423w94u8a2	-1.02164848e-02,-2.66336977e-01,4.91010621e-02,-1.39768049e-02,1.30249649e-01,-3.10687423e-02,-2.98666731e-02,1.77429076e-02,-1.61475651e-02,1.14960775e-01,1.20935395e-01,-6.59277886e-02,2.99382582e-02,-2.59500563e-01,-3.81300338e-02,-1.37217924e-01,5.23030758e-03,1.46418989e-01,-4.27057333e-02,6.33717626e-02,-2.39043608e-02,-1.45602413e-02,6.84534833e-02,4.49144542e-02,2.48419959e-03,4.68987897e…	-6.20608866e-01,-5.29143095e-01,-6.07699037e-01,-1.55433536e+00,-7.14791000e-01,-1.71276227e-01,-5.40867567e-01,3.81426573e-01,2.56183177e-01,-7.86477506e-01,-1.01951313e+00,-8.53446186e-01,-3.53876978e-01,-1.00282049e+00,-1.13289881e+00,-6.35921240e-01,-8.56952429e-01,-2.48303622e-01,-5.53167760e-01,-5.97562850e-01,-1.56204367e+00,-6.02303743e-01,-1.36211038e+00,1.17328100e-01,-8.75710726e-01,-1…	A	[0, 0, 1, 0, 1, 0, 1, 0]	math
zy230614n36599wj	-3.90911335e-03,-3.24409008e-01,5.36185205e-02,4.58051771e-04,1.26894832e-01,-3.47550809e-02,-6.48429245e-02,1.84985660e-02,-3.66899697e-03,1.01870716e-01,1.21724196e-01,-6.93811178e-02,1.57431737e-02,-2.57142603e-01,-4.01238203e-02,-1.22210935e-01,1.64917987e-02,1.40577972e-01,-3.28776017e-02,7.48793185e-02,-1.61242113e-02,-1.87322721e-02,6.00890517e-02,4.45566401e-02,-2.73876525e-02,4.24159616e…	-7.37186193e-01,-5.02555907e-01,-5.44151008e-01,-1.61366236e+00,-7.89555013e-01,-3.41570526e-01,-6.44415438e-01,4.63906199e-01,3.11410695e-01,-8.28577340e-01,-1.03692186e+00,-8.89868915e-01,-2.73985654e-01,-9.78595018e-01,-1.14273465e+00,-6.88873589e-01,-8.67955863e-01,-3.44361633e-01,-5.68249404e-01,-6.86956346e-01,-1.61310148e+00,-7.29935467e-01,-1.49940205e+00,7.15319142e-02,-9.96148050e-01,-1…	A	[0, 0, 1, 0, 1, 0, 0, 0]	math
zy230639149r7jkj	-4.96558659e-03,-3.11380029e-01,4.21427488e-02,9.39870812e-03,1.07053593e-01,-3.47917899e-02,-4.43211719e-02,3.35471258e-02,2.44228840e-02,8.33457261e-02,1.21283203e-01,-4.44153622e-02,1.67212188e-02,-2.56836116e-01,-3.64982933e-02,-1.39088526e-01,1.13098752e-02,1.41425982e-01,-3.57648954e-02,6.28663376e-02,-1.64777637e-02,-1.61423311e-02,5.51403798e-02,4.60694358e-02,-1.45542072e-02,4.46286313e-…	-6.33163393e-01,-4.13740098e-01,-4.66998726e-01,-1.44984341e+00,-6.59306884e-01,-2.07191095e-01,-5.09013355e-01,3.78844351e-01,2.74003625e-01,-8.15499306e-01,-1.10527253e+00,-8.70672524e-01,-3.39998037e-01,-9.38870609e-01,-1.08202994e+00,-6.86247706e-01,-8.72634113e-01,-2.60789514e-01,-5.08677721e-01,-6.32945478e-01,-1.62899482e+00,-7.49756157e-01,-1.42425370e+00,1.26953170e-01,-1.02015269e+00,-1…	A	[0, 0, 1, 0, 1, 0, 1, 0]	math
zy003319b749xef4	-1.64834894e-02,-3.42015088e-01,3.33129093e-02,4.02855836e-02,1.20123535e-01,-4.26407084e-02,-2.56872308e-02,4.18500341e-02,9.59436446e-02,6.35678545e-02,6.31647557e-02,-8.77596624e-03,-7.46008661e-03,-1.97183013e-01,-5.26829362e-02,-1.22733742e-01,5.47488686e-03,1.11009285e-01,-3.45133990e-02,6.20021001e-02,-4.57780734e-02,1.58812199e-02,3.93117368e-02,5.38587272e-02,-1.56535883e-04,2.95472946e-…	-5.87211847e-01,-4.12343055e-01,-5.39074302e-01,-1.42565942e+00,-5.91682076e-01,-1.92162991e-01,-4.77220744e-01,3.49551708e-01,1.81230918e-01,-8.94377828e-01,-1.15529466e+00,-9.05749857e-01,-4.12028909e-01,-9.79716539e-01,-1.12872577e+00,-7.37144470e-01,-8.68525445e-01,-3.60306591e-01,-5.50657630e-01,-7.05792367e-01,-1.55640709e+00,-7.60817289e-01,-1.40250647e+00,1.24181181e-01,-9.71460402e-01,-1…	A	[0, 0, 1, 1, 0, 0, 1, 0]	math
zy215552eu1vemuf	-4.56458330e-03,-3.71357143e-01,4.98701185e-02,2.86336392e-02,1.13142803e-01,-3.89303416e-02,-4.34375256e-02,2.24947259e-02,-2.28566956e-02,7.79693872e-02,1.07278496e-01,-4.30615619e-02,1.33670364e-02,-2.32840747e-01,-3.97887081e-02,-1.18000269e-01,6.47313194e-03,1.29817069e-01,-1.29666096e-02,6.06071167e-02,-2.76060700e-02,-3.28475679e-03,5.84045053e-02,4.36074622e-02,-1.95207056e-02,5.39423600e…	-6.46232843e-01,-3.87213111e-01,-5.30821025e-01,-1.54863083e+00,-5.99357843e-01,-2.12252676e-01,-5.77794254e-01,4.33638364e-01,2.92299241e-01,-8.72203231e-01,-1.00747693e+00,-8.23317826e-01,-2.74891257e-01,-9.45786059e-01,-1.12748992e+00,-6.92026854e-01,-7.78271437e-01,-3.56879830e-01,-5.99872530e-01,-6.38255954e-01,-1.58122385e+00,-6.86394632e-01,-1.39932394e+00,1.18035078e-01,-9.58117187e-01,-1…	A	[0, 0, 1, 0, 1, 0, 0, 0]	math
zy215926yd3j7nmq	8.29042494e-03,-3.24435115e-01,4.83543128e-02,1.02293054e-02,1.18270636e-01,-3.64099368e-02,-2.19395645e-02,3.09092961e-02,3.64339203e-02,9.29240286e-02,1.18166961e-01,-4.17439491e-02,5.42293116e-03,-2.83067405e-01,-4.84872274e-02,-1.43577918e-01,1.28879072e-02,1.31802112e-01,1.27125403e-03,7.72689432e-02,-2.74008811e-02,-6.05488336e-03,6.47727028e-02,3.76388654e-02,5.44451550e-03,5.46808019e-02,…	-0.6170519,-0.41114092,-0.60832125,-1.5272807,-0.700363,-0.13917978,-0.62914276,0.49128327,0.3565912,-0.8349661,-0.9401539,-0.8383575,-0.37095436,-0.8899558,-1.0813409,-0.6191562,-0.8450479,-0.31906193,-0.59073263,-0.60794926,-1.4933783,-0.69607306,-1.4260621,0.0696485,-0.9763405,-1.1211948,-0.8066242,-1.0676812,-0.79802465,-0.33972302,-0.8541024,-0.7719009,-0.41128656,-0.5898235,-0.38839546,-0.5…	A	[0, 0, 1, 0, 1, 0, 0, 0]	math
zy154219yd1r935w	-9.60937329e-03,-3.37224543e-01,5.41092828e-02,2.96907779e-03,1.20803237e-01,-3.76846604e-02,-4.74819727e-02,2.01961920e-02,1.60499406e-03,1.03587955e-01,1.23182431e-01,-6.48568347e-02,1.68739557e-02,-2.66546607e-01,-4.15290929e-02,-1.40522659e-01,1.25116594e-02,1.43513590e-01,-2.53538042e-02,6.83692247e-02,-2.94191577e-02,-2.03136671e-02,6.36482090e-02,3.97886820e-02,-7.76155386e-03,3.00753564e-…	-7.29731917e-01,-5.24856865e-01,-6.04761481e-01,-1.50606871e+00,-6.62521541e-01,-2.24896193e-01,-5.28048635e-01,4.43308055e-01,2.83536583e-01,-8.23724568e-01,-9.42596614e-01,-8.46407294e-01,-3.32790136e-01,-9.30575669e-01,-1.04965961e+00,-5.80198765e-01,-7.70502448e-01,-2.54796088e-01,-4.06364143e-01,-5.10462701e-01,-1.51360452e+00,-6.32290184e-01,-1.31931949e+00,1.57038614e-01,-8.58594298e-01,-1…	A	[0, 0, 1, 0, 1, 0, 0, 0]	math
zy132421k27kaqwg	1.48856593e-02,-3.19087207e-01,4.51778471e-02,2.36951746e-02,8.26519728e-02,-3.76749858e-02,-4.73375916e-02,3.78639176e-02,-2.94043571e-02,8.05893913e-02,1.14472032e-01,-3.08150565e-03,6.06625667e-03,-2.63434529e-01,-2.08173469e-02,-1.18158013e-01,1.87065993e-02,1.20047808e-01,3.10446117e-02,6.07011542e-02,-3.92220914e-03,1.00479112e-03,4.87039462e-02,3.83747518e-02,-1.31171159e-02,6.04828447e-02…	-0.63561153,-0.49402776,-0.60274154,-1.4656229,-0.6684005,-0.24255174,-0.5544938,0.41417128,0.23238966,-0.8130869,-1.0935266,-0.8951844,-0.3852465,-0.9701748,-1.1256222,-0.6327698,-0.78076965,-0.28483278,-0.4843961,-0.62878495,-1.5230529,-0.7372036,-1.392149,0.10449888,-1.0032306,-1.1523786,-0.9018928,-1.1804608,-0.89962155,-0.44563696,-0.93539876,-0.80122215,-0.5124217,-0.6293267,-0.5015524,-0.5…	A	[0, 0, 1, 0, 1, 0, 0, 0]	math
zy13244198dcnpqv	1.06870569e-02,-3.22822392e-01,5.11611886e-02,1.84846055e-02,1.10364839e-01,-4.18700874e-02,-2.52667293e-02,9.69151128e-03,-2.88626533e-02,8.88142660e-02,1.23467542e-01,-3.80562320e-02,5.42556308e-03,-3.04203212e-01,-3.70495096e-02,-1.24806128e-01,2.21185721e-02,1.19980432e-01,-6.68239128e-03,6.54241890e-02,-1.35815563e-02,1.80779328e-03,5.50497696e-02,3.46284620e-02,3.37396027e-03,6.78703040e-02…	-7.63712525e-01,-4.97647047e-01,-5.92218220e-01,-1.53779697e+00,-6.79939508e-01,-1.92454785e-01,-5.27885079e-01,3.90713096e-01,2.19499543e-01,-8.06056201e-01,-9.85939324e-01,-8.49836349e-01,-3.71470392e-01,-9.10023928e-01,-1.08281469e+00,-6.26603186e-01,-8.43878686e-01,-2.38210231e-01,-4.18606967e-01,-6.02097332e-01,-1.55740750e+00,-6.63998961e-01,-1.35918355e+00,1.18588723e-01,-8.78867388e-01,-1…	A	[0, 0, 1, 0, 1, 0, 0, 0]	math
zy140503sgj6atvh	6.58200588e-03,-3.31450909e-01,5.69338277e-02,1.95783004e-02,1.05234578e-01,-4.10352945e-02,-4.92667444e-02,2.54534427e-02,-3.99226137e-02,7.17864931e-02,1.11807525e-01,-3.00780572e-02,1.08647263e-02,-2.67689079e-01,-4.74758260e-02,-1.42907560e-01,2.03849133e-02,1.33513778e-01,-2.63821222e-02,6.27114326e-02,-3.26136267e-03,-6.40278775e-03,5.29822856e-02,3.46311405e-02,5.00751939e-03,4.66881171e-0…	-6.81799769e-01,-4.67151523e-01,-5.80906153e-01,-1.50062180e+00,-6.88332856e-01,-2.16932029e-01,-5.56455314e-01,4.52142447e-01,2.88502604e-01,-8.71788144e-01,-1.08549356e+00,-8.90312850e-01,-3.87494653e-01,-9.39200938e-01,-1.16493559e+00,-6.71268582e-01,-8.08758140e-01,-3.18856716e-01,-5.57971358e-01,-6.06447279e-01,-1.65504813e+00,-7.78083503e-01,-1.43847883e+00,1.07849792e-01,-9.47038233e-01,-1…	A	[0, 0, 1, 0, 1, 0, 0, 0]	math
zy140521bhc7sf91	4.20198031e-03,-3.50700974e-01,5.49979843e-02,3.91111430e-03,1.10385716e-01,-3.87996361e-02,-2.81350706e-02,4.27922457e-02,3.83965895e-02,7.93100446e-02,1.19272634e-01,-5.02627827e-02,1.36418696e-02,-2.62129486e-01,-5.77404685e-02,-1.37951881e-01,2.39083283e-02,1.40390664e-01,-4.26157229e-02,5.85375465e-02,-2.61605158e-02,-1.31216496e-02,6.32620305e-02,4.13630083e-02,3.86731327e-03,2.08689347e-02…	-7.35058188e-01,-5.61807692e-01,-6.07598722e-01,-1.60873830e+00,-7.28718758e-01,-2.98620194e-01,-5.88016450e-01,4.02123064e-01,2.04590589e-01,-8.75456095e-01,-1.04896104e+00,-9.31414723e-01,-3.78273696e-01,-9.80733871e-01,-1.08232832e+00,-6.28531814e-01,-9.54469681e-01,-2.56862760e-01,-4.95194584e-01,-6.38893366e-01,-1.51887465e+00,-7.91779459e-01,-1.46353865e+00,3.86534333e-02,-9.82564092e-01,-1…	A	[0, 0, 1, 0, 1, 0, 0, 0]	math
zy140538nc3wevhn	5.84034016e-03,-3.98830652e-01,5.62004074e-02,-5.79607673e-03,1.14792258e-01,-4.74898070e-02,-3.51178460e-02,2.45897807e-02,3.96771058e-02,8.93684402e-02,1.25713527e-01,-5.48373684e-02,9.39552113e-03,-3.10147226e-01,-3.86013053e-02,-1.31581083e-01,2.00408101e-02,1.27814993e-01,-2.53940485e-02,6.12368062e-02,-2.74600442e-02,-3.40224197e-03,6.18419573e-02,4.51403745e-02,3.25582363e-03,3.84692363e-0…	-6.22101307e-01,-3.31033558e-01,-4.93826628e-01,-1.48205459e+00,-5.83007157e-01,-1.76353171e-01,-4.49465543e-01,4.19666052e-01,1.93246841e-01,-8.01778197e-01,-1.04120743e+00,-7.85266042e-01,-3.52641851e-01,-9.09595966e-01,-1.07227695e+00,-5.87902904e-01,-7.82515526e-01,-2.54247457e-01,-4.36688870e-01,-6.05507433e-01,-1.53690922e+00,-6.60441697e-01,-1.33035672e+00,9.43146124e-02,-9.22144473e-01,-1…	A	[0, 0, 1, 0, 1, 0, 0, 0]	math
zy140611gxh4juky	8.41243286e-03,-3.49249959e-01,5.56628369e-02,1.58896577e-02,1.05907753e-01,-4.96854633e-02,-4.75143790e-02,2.87939608e-02,5.98731916e-03,7.97669441e-02,1.02974042e-01,-4.69672792e-02,1.65151749e-02,-2.59057492e-01,-4.91579995e-02,-1.41331896e-01,2.47815587e-02,1.32031426e-01,-5.95244989e-02,6.60097152e-02,-1.39431041e-02,-1.26885083e-02,6.66892305e-02,3.87522057e-02,-1.00488998e-02,3.32768597e-0…	-6.85930252e-01,-5.27853429e-01,-6.45945311e-01,-1.49027205e+00,-6.12828791e-01,-1.53214604e-01,-5.08586228e-01,3.94405842e-01,2.76647925e-01,-8.17352593e-01,-9.57931757e-01,-8.67555737e-01,-3.07042927e-01,-8.48687053e-01,-9.96049643e-01,-5.79571009e-01,-8.42505217e-01,-2.32881650e-01,-4.51188892e-01,-5.31017005e-01,-1.48239863e+00,-6.75838888e-01,-1.33895051e+00,1.99534714e-01,-9.19232786e-01,-1…	A	[0, 0, 1, 0, 1, 0, 0, 0]	math
zy190230hb1d3jq5	1.82589442e-02,-3.63682359e-01,4.71747220e-02,2.39011366e-02,9.19961557e-02,-4.33950946e-02,-1.85618214e-02,4.37439699e-03,-3.73892188e-02,8.58235806e-02,1.35292903e-01,-3.95925529e-02,1.79240084e-03,-3.19098949e-01,-3.10254842e-02,-1.13602608e-01,2.22302936e-02,1.10805124e-01,1.34520764e-02,6.57146126e-02,-1.16070444e-02,4.47466737e-03,4.79250439e-02,3.60352397e-02,5.65410918e-03,7.09533915e-02,…	-6.81626439e-01,-4.01369929e-01,-4.96293217e-01,-1.51688206e+00,-6.70289993e-01,-1.85058028e-01,-5.00618577e-01,4.57478881e-01,2.39025056e-01,-7.83887506e-01,-1.06958008e+00,-9.15962934e-01,-3.68350804e-01,-9.92545843e-01,-1.24144983e+00,-6.53135657e-01,-8.33620429e-01,-3.67100120e-01,-6.47922993e-01,-6.69250429e-01,-1.54749179e+00,-7.00660348e-01,-1.32286882e+00,1.19131476e-01,-9.53318894e-01,-1…	A	[0, 0, 1, 0, 1, 0, 0, 0]	math
zy221600qtcw8nu9	-6.63704192e-03,-3.33751440e-01,4.96047027e-02,-5.67709468e-03,1.18008658e-01,-3.85074429e-02,-2.70913169e-02,2.23043188e-02,-7.72663951e-03,9.76885334e-02,1.25247896e-01,-3.37314531e-02,1.03761107e-02,-2.54142523e-01,-4.89800051e-02,-1.40125424e-01,1.73160508e-02,1.52297646e-01,-9.36562195e-03,5.81693426e-02,-2.47769970e-02,-4.38168179e-03,5.68406880e-02,4.59148660e-02,7.76284048e-03,5.41596226e…	-6.92373157e-01,-4.53684419e-01,-5.54762959e-01,-1.49051917e+00,-6.97109997e-01,-1.37566596e-01,-5.45944452e-01,3.93688112e-01,2.26058036e-01,-7.73581088e-01,-9.99308944e-01,-8.75760436e-01,-3.29496771e-01,-9.16333556e-01,-1.09428680e+00,-6.35036826e-01,-8.30765903e-01,-2.85220891e-01,-5.02098322e-01,-5.86891234e-01,-1.61977232e+00,-7.26376116e-01,-1.40551841e+00,8.22860301e-02,-9.44543242e-01,-1…	A	[0, 0, 1, 0, 1, 0, 0, 0]	math
zy161009e9p6377r	-1.06537323e-02,-2.88335621e-01,5.02563938e-02,6.09076302e-03,1.07520297e-01,-3.62205803e-02,-4.64240909e-02,6.42771274e-03,-1.74051840e-02,1.20019622e-01,1.13058582e-01,-4.64952514e-02,1.40665835e-02,-2.61702448e-01,-1.91216022e-02,-1.18868411e-01,3.18329856e-02,1.41919255e-01,-6.19615577e-02,7.35945255e-02,-3.58192027e-02,-3.63736833e-03,4.68098298e-02,5.34811914e-02,-1.02607943e-02,4.21952754e…	-6.87079608e-01,-5.46476483e-01,-5.54657638e-01,-1.52248991e+00,-6.90355122e-01,-2.25109383e-01,-5.59202611e-01,3.78297895e-01,2.04558492e-01,-8.96313727e-01,-1.04750288e+00,-8.56466472e-01,-3.41620892e-01,-9.24595177e-01,-1.07701480e+00,-6.18988097e-01,-8.49403203e-01,-3.17129344e-01,-5.06378591e-01,-5.70973337e-01,-1.57590330e+00,-7.85672486e-01,-1.45904541e+00,5.68511300e-02,-9.99113262e-01,-1…	A	[0, 0, 1, 1, 0, 0, 1, 0]	math
zy151257tbc171k3	5.95389958e-03,-2.75131226e-01,4.68047187e-02,1.21225859e-03,1.10032551e-01,-2.22838931e-02,-7.47571066e-02,1.32300276e-02,-2.64793430e-02,1.06468499e-01,9.65229347e-02,-3.66067514e-02,2.38081738e-02,-2.71356940e-01,-8.98656808e-03,-1.47830397e-01,3.10603455e-02,1.38963819e-01,-6.13810048e-02,7.32711405e-02,-3.21207121e-02,-2.33390722e-02,4.57725562e-02,3.78123783e-02,2.21181032e-03,3.92125137e-0…	-6.54424071e-01,-5.25645614e-01,-6.05019271e-01,-1.52438569e+00,-7.37797797e-01,-2.54355282e-01,-5.11767805e-01,3.67136270e-01,1.63824156e-01,-8.40306282e-01,-1.00933826e+00,-7.70144999e-01,-3.24843377e-01,-9.28602397e-01,-1.07377529e+00,-6.39389217e-01,-8.05107653e-01,-3.02293777e-01,-4.62666452e-01,-5.60936928e-01,-1.46925294e+00,-7.24541068e-01,-1.29821908e+00,6.00276403e-02,-9.31652665e-01,-1…	A	[0, 0, 1, 1, 0, 0, 1, 0]	math
zy160901vmck1t7p	3.29594524e-03,-2.80573130e-01,5.33980206e-02,1.28334686e-02,1.01708762e-01,-3.08174267e-02,-6.56927675e-02,1.50421765e-02,-3.78361531e-03,1.11792497e-01,1.21419273e-01,-2.78180819e-02,2.38252748e-02,-2.52080798e-01,-1.89117678e-02,-1.19025461e-01,3.54848430e-02,1.53553411e-01,-9.07242671e-02,8.37996900e-02,-3.79147269e-02,-3.68171977e-03,5.05683497e-02,4.34322730e-02,-3.54078622e-03,2.74415016e-…	-6.48753405e-01,-4.85631615e-01,-5.55809796e-01,-1.45164621e+00,-6.24466717e-01,-1.47625923e-01,-5.25933683e-01,4.95646685e-01,3.11382651e-01,-8.22216332e-01,-1.03627706e+00,-8.20622146e-01,-3.36694032e-01,-9.28392112e-01,-1.15949392e+00,-6.11416817e-01,-8.23849142e-01,-4.01324421e-01,-5.40692389e-01,-6.65686488e-01,-1.57572436e+00,-7.18234301e-01,-1.38430810e+00,1.15113020e-01,-9.11119878e-01,-1…	A	[0, 0, 1, 0, 0, 0, 1, 0]	math
zy162731gw0g1eb6	6.85727596e-03,-2.66324341e-01,4.25711200e-02,2.78760446e-03,1.05055988e-01,-2.40324214e-02,-7.47237504e-02,9.70794540e-03,-2.89423019e-02,1.00348398e-01,1.11811519e-01,-3.87483686e-02,1.79096479e-02,-2.86198318e-01,-1.71434060e-02,-1.38676375e-01,2.74809133e-02,1.39922962e-01,-5.47034107e-02,6.51987940e-02,-3.08562350e-02,-1.81117561e-02,4.27556559e-02,4.35761772e-02,-3.37042124e-03,3.75467837e-…	-6.89024448e-01,-4.39885885e-01,-6.54257178e-01,-1.58195090e+00,-7.32338011e-01,-3.00286204e-01,-6.00098550e-01,4.53186572e-01,2.65247792e-01,-8.29343021e-01,-9.53957558e-01,-8.04828942e-01,-3.17675978e-01,-9.59708393e-01,-1.04132164e+00,-5.59801519e-01,-8.18871856e-01,-1.98797658e-01,-4.64970052e-01,-5.48038185e-01,-1.54435563e+00,-6.50774956e-01,-1.34113693e+00,1.16317511e-01,-9.69662666e-01,-1…	A	[0, 0, 1, 1, 0, 0, 1, 0]	math
zy212247qve9cqvy	6.12423196e-03,-2.96709776e-01,5.28768152e-02,-2.06679329e-02,1.27434283e-01,-1.33278593e-02,-5.36783487e-02,2.36754231e-02,1.47912614e-02,9.97591466e-02,1.13232225e-01,-4.03038599e-02,3.67328189e-02,-2.71103829e-01,-2.07950845e-02,-1.30152971e-01,1.11648617e-02,1.48296073e-01,-6.73354566e-02,6.57746494e-02,-2.40839329e-02,-3.02468650e-02,5.81535324e-02,3.28475982e-02,1.21260909e-02,2.28907373e-0…	-6.60788119e-01,-5.95079124e-01,-5.24416029e-01,-1.47350645e+00,-6.60692096e-01,-2.22352251e-01,-5.27368367e-01,4.02894139e-01,1.61307707e-01,-8.39176595e-01,-9.86925125e-01,-9.25852120e-01,-3.56231213e-01,-9.21438456e-01,-1.11412132e+00,-6.99933946e-01,-9.29871798e-01,-4.72800732e-01,-6.53273523e-01,-5.38464189e-01,-1.40648329e+00,-7.23802090e-01,-1.40533721e+00,4.89981174e-02,-9.60734785e-01,-1…	A	[0, 0, 1, 0, 0, 0, 1, 0]	math
zy21232010m5vghu	2.17808783e-03,-2.87779272e-01,5.32177389e-02,-1.50303859e-02,1.18831031e-01,-2.29435060e-02,-5.37649021e-02,2.56978422e-02,2.25161621e-03,9.58525836e-02,1.13817275e-01,-3.61058936e-02,2.40344591e-02,-2.94597358e-01,-1.73673276e-02,-1.42051741e-01,1.26663577e-02,1.43124536e-01,-5.31215668e-02,7.02517927e-02,-2.12573484e-02,-2.90734693e-02,5.50123975e-02,3.81924473e-02,8.90346151e-03,3.40133831e-0…	-6.97081506e-01,-5.34327984e-01,-6.03997052e-01,-1.59925783e+00,-8.03999186e-01,-3.31738710e-01,-5.91513634e-01,4.39782768e-01,2.92578042e-01,-8.53365958e-01,-1.00902522e+00,-8.72068226e-01,-2.70324647e-01,-8.60058844e-01,-1.02180302e+00,-6.46720707e-01,-8.48336160e-01,-2.35328719e-01,-5.47673166e-01,-6.08590782e-01,-1.51999485e+00,-7.38022983e-01,-1.50668716e+00,7.11766854e-02,-9.96731997e-01,-1…	A	[0, 0, 1, 0, 0, 0, 1, 0]	math
zy212526cw2d6w94	1.18048750e-02,-2.77074426e-01,4.75244820e-02,1.75932273e-02,1.05207585e-01,-2.77014915e-02,-6.56867996e-02,1.62894242e-02,-2.07377560e-02,9.63376909e-02,9.23341289e-02,-3.24617513e-02,3.63066979e-02,-2.60688543e-01,-1.92097817e-02,-1.36835933e-01,2.99021155e-02,1.49525389e-01,-8.39348882e-02,8.16397518e-02,-3.00893802e-02,-3.17364521e-02,4.86407652e-02,2.95685381e-02,1.22418581e-03,2.15586126e-0…	-0.6971591,-0.40848625,-0.52407795,-1.4788285,-0.58499634,-0.12923832,-0.49529678,0.435732,0.31046623,-0.80040973,-1.0208749,-0.85164565,-0.37166965,-0.93159205,-1.1073235,-0.67072314,-0.85120106,-0.2962542,-0.5653933,-0.6167003,-1.5848068,-0.74427056,-1.427968,0.10259548,-0.97467685,-1.218339,-0.9275823,-1.1741647,-0.9144966,-0.38413522,-0.90609926,-0.7799577,-0.51394135,-0.5234949,-0.36225003,-…	A	[0, 0, 1, 1, 0, 0, 1, 0]	math
zy213324qddkb6mt	5.79008274e-03,-2.97465324e-01,5.21326847e-02,1.15975589e-02,1.09751061e-01,-2.85746064e-02,-2.99150255e-02,1.97918862e-02,2.02240143e-03,9.49091464e-02,1.06422424e-01,-2.89443135e-02,2.37163529e-02,-2.74744153e-01,-1.17173353e-02,-1.33675545e-01,3.04947309e-02,1.53691307e-01,-5.47938496e-02,7.65999109e-02,-2.22178623e-02,-2.39919070e-02,5.46816066e-02,3.05876937e-02,2.53637857e-03,3.25794518e-02…	-6.36208713e-01,-4.72456306e-01,-6.37456238e-01,-1.61005962e+00,-8.21738541e-01,-4.12427902e-01,-7.45153904e-01,3.72528642e-01,2.60566920e-01,-1.02717245e+00,-1.08199227e+00,-9.35658216e-01,-3.70668173e-01,-9.54650164e-01,-1.11507416e+00,-7.11641014e-01,-8.26039314e-01,-3.19266438e-01,-6.34844780e-01,-6.40259326e-01,-1.57753599e+00,-7.66045034e-01,-1.57905197e+00,6.95871711e-02,-1.03934789e+00,-1…	A	[1, 0, 1, 0, 0, 0, 1, 0]	math
zy151415jbnmf6kc	6.08153269e-03,-3.11844289e-01,5.30241057e-02,-1.82655733e-02,1.11449949e-01,-1.99883748e-02,-5.56298122e-02,2.91103050e-02,3.91304027e-03,9.14790258e-02,1.08850054e-01,-3.74088846e-02,3.10499538e-02,-2.66827643e-01,-2.28526723e-02,-1.50264889e-01,9.64934099e-03,1.48900539e-01,-5.41877709e-02,6.21657893e-02,-2.35723965e-02,-2.68226508e-02,5.76194972e-02,2.88869143e-02,1.23557094e-02,1.92057062e-0…	-6.92744493e-01,-4.07327414e-01,-6.22633696e-01,-1.58806622e+00,-7.53503025e-01,-2.46057466e-01,-5.71914196e-01,4.27563310e-01,2.17163250e-01,-8.79734457e-01,-1.01350522e+00,-8.58915389e-01,-2.57977247e-01,-9.43924189e-01,-1.03669798e+00,-5.93232751e-01,-7.81029999e-01,-2.51320213e-01,-5.43983996e-01,-6.27349675e-01,-1.55331004e+00,-8.25477302e-01,-1.48980427e+00,6.44049272e-02,-1.11645520e+00,-1…	A	[0, 0, 1, 0, 0, 0, 1, 0]	math
zy194826319trst6	5.25898254e-03,-3.30083847e-01,5.09255901e-02,-2.11943202e-02,1.15035877e-01,-3.39532979e-02,-4.95339483e-02,2.46140826e-02,1.68870054e-02,9.63300243e-02,1.22723714e-01,-5.37101701e-02,2.61842553e-02,-2.95079350e-01,-2.92423889e-02,-1.40207618e-01,4.90796426e-03,1.40344158e-01,-8.67831409e-02,6.76212311e-02,-2.79655270e-02,-1.52912512e-02,5.70546165e-02,4.24668156e-02,-1.20618585e-02,3.53000388e-…	-8.04965496e-01,-5.60097337e-01,-6.42572582e-01,-1.67766631e+00,-8.31934452e-01,-3.31466347e-01,-6.54313803e-01,4.67795730e-01,3.56234193e-01,-8.42210114e-01,-1.03153431e+00,-8.99297476e-01,-2.51600564e-01,-8.81156802e-01,-1.03955317e+00,-6.40949309e-01,-7.78343260e-01,-3.05114061e-01,-5.30808091e-01,-5.67983449e-01,-1.56072783e+00,-7.49421299e-01,-1.49620795e+00,8.73149931e-02,-1.01965690e+00,-1…	A	[1, 0, 1, 0, 0, 0, 1, 0]	math
zy210012sv8fvy92	-3.16322856e-02,-3.45724344e-01,5.07690087e-02,-1.00665279e-02,1.11444227e-01,-2.19755247e-02,-3.97600606e-02,2.20664050e-02,-2.83922497e-02,1.14144780e-01,1.19742423e-01,-3.66888195e-02,4.14079148e-03,-2.74621367e-01,-3.70989032e-02,-1.24740802e-01,2.43181027e-02,1.09678388e-01,-6.28254712e-02,7.63044283e-02,-4.17385101e-02,3.55168222e-03,3.36939767e-02,5.70359752e-02,-7.08447816e-03,5.40260114e…	-6.36291325e-01,-5.75987816e-01,-5.61962783e-01,-1.44918799e+00,-6.34989500e-01,-1.76821351e-01,-4.98885572e-01,3.09234023e-01,1.16108090e-01,-9.15214419e-01,-1.09468842e+00,-8.34154844e-01,-3.93225342e-01,-1.02923667e+00,-1.18069947e+00,-7.60695815e-01,-8.53985786e-01,-3.35097313e-01,-5.23866951e-01,-6.33458614e-01,-1.60809588e+00,-8.08093011e-01,-1.43860602e+00,8.33573341e-02,-1.03572345e+00,-1…	A	[0, 1, 1, 1, 0, 0, 1, 0]	math
zy210044t6v6yejj	-2.96236854e-02,-3.35205823e-01,3.82835120e-02,-1.37401675e-03,1.19084835e-01,-2.65826769e-02,-2.72630155e-02,1.89068168e-02,-1.05693927e-02,9.37226713e-02,9.35356617e-02,-3.55449468e-02,-3.94599419e-03,-2.64225066e-01,-4.52456996e-02,-1.35271549e-01,1.05361873e-02,9.86535251e-02,-5.58180884e-02,5.93227334e-02,-2.72659548e-02,1.43834818e-02,2.53683515e-02,4.29019183e-02,-2.24669389e-02,5.31456992…	-0.65647537,-0.48716092,-0.47335887,-1.4340787,-0.64848596,-0.17569084,-0.566461,0.4216951,0.2380855,-0.85140085,-1.0799268,-0.8507317,-0.30982804,-0.9554341,-1.2169471,-0.6975026,-0.7952383,-0.33439374,-0.5747103,-0.59871715,-1.6489153,-0.7763133,-1.4803462,0.10523343,-1.0654043,-1.2032593,-0.84766525,-1.2379607,-0.9166295,-0.46689907,-1.010688,-0.9300699,-0.5851463,-0.6212629,-0.5025425,-0.6045…	A	[0, 1, 1, 1, 0, 0, 1, 0]	math
zy210104c8p0wgtd	-1.54241584e-02,-2.83297092e-01,6.26064762e-02,-1.39563950e-03,1.30539626e-01,-2.35874243e-02,-4.75593843e-02,3.32713760e-02,4.67723683e-02,8.52521136e-02,1.00393675e-01,-3.30895707e-02,1.94077026e-02,-2.66706705e-01,-4.19767797e-02,-1.38661325e-01,1.58923045e-02,1.19384632e-01,-1.02951989e-01,8.17970783e-02,-3.07187326e-02,-1.29508805e-02,4.85030077e-02,2.70791408e-02,-1.91986226e-02,2.55648606e…	-6.43139899e-01,-5.19907773e-01,-5.86061776e-01,-1.47440541e+00,-6.90451443e-01,-2.13961288e-01,-5.72645485e-01,4.82407480e-01,2.89267093e-01,-8.22941959e-01,-1.03011775e+00,-8.79714966e-01,-3.47255677e-01,-9.23670769e-01,-1.00419891e+00,-6.34083748e-01,-8.32133114e-01,-2.73581356e-01,-4.96183991e-01,-5.98072827e-01,-1.60601819e+00,-8.35300922e-01,-1.46925771e+00,8.45131874e-02,-1.04050887e+00,-1…	A	[0, 1, 1, 1, 0, 0, 1, 0]	math
zy2101273xaqbhf9	-3.01163215e-02,-3.17319095e-01,5.23749664e-02,-5.00334287e-03,1.26876667e-01,-2.30764113e-02,-2.77253874e-02,4.05372158e-02,3.11754644e-02,8.51662904e-02,8.93060565e-02,-1.80282183e-02,3.24458443e-03,-2.67569035e-01,-4.07253169e-02,-1.45444304e-01,4.63383552e-03,1.22592911e-01,-5.94490767e-02,7.03793839e-02,-2.89894305e-02,-4.00358532e-03,4.37976159e-02,3.71965915e-02,-8.55774153e-04,4.78292853e…	-6.45908892e-01,-4.16438341e-01,-4.62580085e-01,-1.44331384e+00,-6.78206921e-01,-2.24659175e-01,-5.35502315e-01,5.34865022e-01,3.01258296e-01,-8.38937819e-01,-1.00191951e+00,-8.39788198e-01,-3.57923388e-01,-8.34776759e-01,-1.07833505e+00,-6.93761647e-01,-7.71132529e-01,-2.28742212e-01,-5.41295946e-01,-5.71602345e-01,-1.64483094e+00,-6.72131300e-01,-1.45981312e+00,6.44928664e-02,-1.00042176e+00,-1…	A	[0, 1, 1, 1, 0, 0, 1, 0]	math
zy210147srk0m3jm	-1.32808983e-02,-3.86019528e-01,3.51181626e-02,2.41658632e-02,1.12456836e-01,-3.52802277e-02,6.67662174e-03,4.73033190e-02,5.16198426e-02,7.25793317e-02,9.19768065e-02,-9.38706845e-03,-6.91613881e-03,-2.85045326e-01,-4.08814698e-02,-1.23083293e-01,1.83434486e-02,9.40587819e-02,2.42246389e-02,6.07681051e-02,-2.43247189e-02,1.21152662e-02,3.27751487e-02,5.15516251e-02,8.26197676e-04,4.67989147e-02,…	-6.92777693e-01,-4.58668321e-01,-5.96382737e-01,-1.45645320e+00,-6.13005757e-01,-1.08374596e-01,-4.33158964e-01,4.46269363e-01,2.82426089e-01,-7.66446412e-01,-1.03427732e+00,-9.52369153e-01,-3.18058997e-01,-9.50482786e-01,-1.04320991e+00,-6.19015634e-01,-8.42770934e-01,-3.04590970e-01,-4.95933682e-01,-5.60432136e-01,-1.59108126e+00,-7.01146722e-01,-1.38754904e+00,1.76723287e-01,-9.63707864e-01,-1…	A	[0, 1, 1, 1, 0, 0, 1, 0]	math
zy214542qjj0bhb2	5.59964392e-05,-2.89685726e-01,4.84001040e-02,5.90340747e-03,1.10005304e-01,-2.63721943e-02,-5.36943153e-02,1.32070296e-02,-1.27513567e-03,1.05648652e-01,1.08464628e-01,-4.37311679e-02,2.48759575e-02,-2.83533961e-01,-1.02116354e-02,-1.44784093e-01,2.32846439e-02,1.32918477e-01,-7.28530213e-02,7.25342184e-02,-3.50696072e-02,-1.82849504e-02,4.79082204e-02,3.87434885e-02,5.45899151e-03,3.23119462e-0…	-6.36810780e-01,-4.29626316e-01,-5.75369775e-01,-1.45523977e+00,-6.69704735e-01,-1.87354699e-01,-5.48844755e-01,4.16216105e-01,2.32129455e-01,-9.40284908e-01,-1.04530847e+00,-8.77577007e-01,-3.09661806e-01,-9.13765669e-01,-1.06077027e+00,-6.73249662e-01,-8.21737945e-01,-2.89929688e-01,-4.80713010e-01,-5.92090905e-01,-1.58832109e+00,-7.34617293e-01,-1.51570094e+00,9.87105668e-02,-9.69428301e-01,-1…	A	[0, 0, 1, 1, 0, 0, 1, 0]	math
zy220121yafnpw0v	2.70847260e-04,-2.90597975e-01,4.83447909e-02,6.06926624e-03,1.10139668e-01,-2.65343934e-02,-5.34452535e-02,1.34405773e-02,-9.24484339e-04,1.05325088e-01,1.08515128e-01,-4.37961221e-02,2.48096287e-02,-2.83463359e-01,-1.02341864e-02,-1.44669741e-01,2.34756749e-02,1.32816613e-01,-7.24662840e-02,7.24004209e-02,-3.53386179e-02,-1.82131007e-02,4.79074232e-02,3.89457233e-02,5.36556169e-03,3.22712064e-0…	-7.13302255e-01,-4.56945568e-01,-5.51569641e-01,-1.40672541e+00,-6.17989480e-01,-1.46222115e-01,-4.57038820e-01,4.32160914e-01,2.04100370e-01,-8.40774775e-01,-1.02973938e+00,-9.22411799e-01,-3.56405348e-01,-9.41720545e-01,-1.09109330e+00,-6.34045422e-01,-8.55947614e-01,-3.27519566e-01,-4.98353899e-01,-5.61378658e-01,-1.58162642e+00,-7.01249063e-01,-1.37197983e+00,1.04408540e-01,-9.49993670e-01,-1…	A	[0, 0, 1, 1, 0, 0, 1, 0]	math
zy222907vrd302na	2.70847260e-04,-2.90597975e-01,4.83447909e-02,6.06926624e-03,1.10139668e-01,-2.65343934e-02,-5.34452535e-02,1.34405773e-02,-9.24484339e-04,1.05325088e-01,1.08515128e-01,-4.37961221e-02,2.48096287e-02,-2.83463359e-01,-1.02341864e-02,-1.44669741e-01,2.34756749e-02,1.32816613e-01,-7.24662840e-02,7.24004209e-02,-3.53386179e-02,-1.82131007e-02,4.79074232e-02,3.89457233e-02,5.36556169e-03,3.22712064e-0…	-7.13302255e-01,-4.56945568e-01,-5.51569641e-01,-1.40672541e+00,-6.17989480e-01,-1.46222115e-01,-4.57038820e-01,4.32160914e-01,2.04100370e-01,-8.40774775e-01,-1.02973938e+00,-9.22411799e-01,-3.56405348e-01,-9.41720545e-01,-1.09109330e+00,-6.34045422e-01,-8.55947614e-01,-3.27519566e-01,-4.98353899e-01,-5.61378658e-01,-1.58162642e+00,-7.01249063e-01,-1.37197983e+00,1.04408540e-01,-9.49993670e-01,-1…	A	[0, 0, 1, 1, 0, 0, 1, 0]	math
zy104704v03ydndn	-1.79323889e-02,-3.29633892e-01,3.83488312e-02,2.30724015e-03,9.53488499e-02,-2.57228948e-02,-3.69384587e-02,2.57412437e-02,-1.24510294e-02,8.03898647e-02,1.01786882e-01,-3.65199186e-02,-3.36845731e-03,-2.52291799e-01,-3.18245217e-02,-1.38425350e-01,2.89077386e-02,1.08676910e-01,-5.12420833e-02,6.11426905e-02,-3.31930816e-02,7.25001469e-03,3.14933881e-02,5.01482710e-02,-2.89061517e-02,6.91424757e…	-5.77030599e-01,-3.60674560e-01,-5.42403936e-01,-1.49178970e+00,-7.19843805e-01,-1.58980221e-01,-5.55280924e-01,3.78201306e-01,2.04697907e-01,-8.25257301e-01,-1.07798386e+00,-9.07421112e-01,-3.79852116e-01,-1.01485944e+00,-1.19079387e+00,-6.59829915e-01,-7.82961845e-01,-2.80529499e-01,-5.23691118e-01,-6.47582293e-01,-1.56342125e+00,-6.55004799e-01,-1.33630180e+00,1.59762308e-01,-1.00582469e+00,-1…	A	[1, 0, 1, 1, 0, 0, 1, 0]	math
zy105217nphdmsjw	-2.71745101e-02,-2.99398720e-01,5.42814657e-02,-1.49028627e-02,1.26327723e-01,-3.22423279e-02,-2.53648944e-02,3.75698060e-02,-1.27551295e-02,9.27070975e-02,1.07211404e-01,8.00425373e-03,1.87970120e-02,-2.32751667e-01,-5.05512878e-02,-1.33811027e-01,1.74233094e-02,1.25727668e-01,-6.46139532e-02,6.88172877e-02,-1.40504465e-02,-1.41105969e-02,4.84465957e-02,2.03136038e-02,4.73169424e-03,3.06595415e-…	-6.63176239e-01,-3.77483755e-01,-6.36647761e-01,-1.66652024e+00,-7.09542394e-01,-2.48429894e-01,-6.40071929e-01,5.12620091e-01,3.85605216e-01,-9.11145985e-01,-9.76154685e-01,-7.41749644e-01,-2.25308239e-01,-8.38060260e-01,-1.04928732e+00,-5.38530409e-01,-7.14514017e-01,-2.89144516e-01,-5.03855467e-01,-5.19190013e-01,-1.63485014e+00,-8.13159227e-01,-1.52757800e+00,1.63768739e-01,-1.00343287e+00,-1…	A	[1, 1, 1, 1, 0, 0, 1, 0]	math
zy105554rjguhf96	-2.97503197e-03,-3.12590778e-01,5.39742261e-02,-1.43110789e-02,1.20849632e-01,-2.24149376e-02,-6.11402243e-02,3.24713700e-02,6.91768061e-03,9.77908820e-02,1.13990292e-01,-2.61107087e-02,2.48075016e-02,-2.78188258e-01,-1.78587846e-02,-1.38604879e-01,1.48647837e-02,1.37037694e-01,-4.54234965e-02,6.75804913e-02,-1.88791752e-02,-2.43158750e-02,5.89186102e-02,2.95588914e-02,8.60892888e-03,3.14306393e-…	-8.04965496e-01,-5.60097337e-01,-6.42572582e-01,-1.67766631e+00,-8.31934452e-01,-3.31466347e-01,-6.54313803e-01,4.67795730e-01,3.56234193e-01,-8.42210114e-01,-1.03153431e+00,-8.99297476e-01,-2.51600564e-01,-8.81156802e-01,-1.03955317e+00,-6.40949309e-01,-7.78343260e-01,-3.05114061e-01,-5.30808091e-01,-5.67983449e-01,-1.56072783e+00,-7.49421299e-01,-1.49620795e+00,8.73149931e-02,-1.01965690e+00,-1…	A	[0, 0, 1, 0, 0, 0, 1, 0]	math
zy155022u0m7vgpd	-2.96886601e-02,-2.83614159e-01,4.86935005e-02,-1.17086088e-02,1.24668777e-01,-3.70314084e-02,-5.32681542e-03,3.00032645e-02,-3.79768796e-02,9.23229158e-02,1.06272049e-01,9.08000802e-04,1.60806049e-02,-2.09057182e-01,-5.15801162e-02,-1.38647676e-01,1.91085991e-02,1.25522211e-01,-4.65657748e-02,6.48749992e-02,-1.44593511e-02,-1.34357568e-02,5.43691665e-02,2.51855180e-02,2.54965876e-03,4.25591096e-…	-6.13456368e-01,-6.20305657e-01,-5.05697906e-01,-1.39381027e+00,-6.65884495e-01,-4.21848297e-02,-4.51653063e-01,3.66166711e-01,1.41300038e-01,-7.00832009e-01,-1.11606908e+00,-8.05787921e-01,-5.18186927e-01,-8.80107284e-01,-1.01338840e+00,-6.91316009e-01,-8.68296623e-01,-1.37564823e-01,-4.04213727e-01,-4.94188011e-01,-1.58126760e+00,-6.19288266e-01,-1.33366179e+00,2.64812969e-02,-9.75850105e-01,-1…	A	[1, 1, 1, 1, 0, 0, 1, 0]	math
zy1550542y92nq1a	-2.55997442e-02,-2.59868681e-01,5.22290766e-02,-6.59266300e-03,1.18010819e-01,-2.79727150e-02,-5.72793260e-02,3.05400789e-02,-9.68759805e-02,9.83375460e-02,8.72918740e-02,-3.17879915e-02,1.21457521e-02,-2.64901102e-01,-4.16787416e-02,-1.39282078e-01,8.36242456e-03,1.06936216e-01,-5.44542968e-02,8.17817003e-02,-2.23666597e-02,-1.47068780e-02,3.87761034e-02,2.04302482e-02,1.68582471e-03,6.46466315e…	-7.38799214e-01,-5.47720611e-01,-5.50954521e-01,-1.45755208e+00,-6.52244866e-01,-2.55026042e-01,-5.76547384e-01,4.84036297e-01,3.08157653e-01,-7.62347102e-01,-1.05783880e+00,-8.88588250e-01,-4.09332007e-01,-9.33259070e-01,-1.14151144e+00,-6.56395376e-01,-8.50903511e-01,-2.92836696e-01,-4.82014954e-01,-5.20223200e-01,-1.50626624e+00,-6.97176516e-01,-1.31580853e+00,1.08206064e-01,-9.27916884e-01,-1…	A	[1, 1, 1, 1, 0, 0, 1, 0]	math
zy155124kuve55rd	-1.53426938e-02,-3.35041523e-01,5.18805236e-02,9.75126168e-05,1.23764299e-01,-1.70734935e-02,-3.15813795e-02,4.48830053e-02,2.00621728e-02,7.56499618e-02,9.31282490e-02,-1.63472048e-03,2.22091079e-02,-2.53341764e-01,-2.92689800e-02,-1.33264288e-01,-1.92272500e-03,1.29888982e-01,-8.24917406e-02,6.70279562e-02,-3.52060422e-02,-2.41949297e-02,6.12924546e-02,2.76013222e-02,1.43800071e-02,3.90789658e-…	-5.83900332e-01,-3.67736697e-01,-4.31147397e-01,-1.36296368e+00,-5.91979325e-01,-1.92885429e-01,-5.18310428e-01,4.03497308e-01,2.22629651e-01,-9.05872881e-01,-1.12324262e+00,-9.06019568e-01,-3.59332085e-01,-1.04825568e+00,-1.11321747e+00,-6.79753244e-01,-8.35123897e-01,-3.06939721e-01,-6.67267203e-01,-5.78606904e-01,-1.63835382e+00,-7.19797015e-01,-1.40936756e+00,1.40445143e-01,-9.24927473e-01,-1…	A	[1, 1, 1, 1, 0, 0, 1, 0]	math
zy190606f10f2hy9	-4.63761836e-02,-2.95962632e-01,5.21893017e-02,-4.62177023e-03,1.28846228e-01,-2.85750702e-02,-3.16108800e-02,3.42746526e-02,-5.62925730e-03,7.82158077e-02,1.04058571e-01,-1.32059027e-02,9.27636959e-03,-2.29206413e-01,-4.79216203e-02,-1.47422239e-01,2.66855508e-02,1.09727435e-01,-8.61429572e-02,7.57759660e-02,-1.83356274e-02,-2.89082713e-02,5.39513752e-02,2.64530424e-02,-2.40542255e-02,5.52899763…	-7.01485932e-01,-4.66693491e-01,-5.19979179e-01,-1.40091741e+00,-5.67597806e-01,-1.43947154e-01,-4.60672081e-01,4.85445082e-01,2.04016447e-01,-8.56199026e-01,-1.06071556e+00,-8.98702741e-01,-4.27309692e-01,-9.51815426e-01,-1.11570525e+00,-6.05312824e-01,-8.48053813e-01,-2.68080890e-01,-4.33504581e-01,-5.72712302e-01,-1.61961722e+00,-7.68485785e-01,-1.41993165e+00,1.26558483e-01,-9.45815682e-01,-1…	A	[0, 0, 1, 1, 0, 0, 1, 0]	math
zy1907573jus45k1	-3.31144929e-02,-2.66614377e-01,5.15705459e-02,-2.42571300e-03,1.20769054e-01,-2.78439410e-02,-3.55330557e-02,3.32210138e-02,1.09392758e-02,7.52338469e-02,9.28795934e-02,-1.61421672e-02,1.16087748e-02,-2.23749399e-01,-3.77901942e-02,-1.62504539e-01,2.59266291e-02,1.30427346e-01,-6.57012239e-02,7.04996958e-02,-1.25721740e-02,-2.46325545e-02,4.74182479e-02,2.59692017e-02,-1.39158741e-02,4.24510576e…	-7.53411353e-01,-6.23319924e-01,-4.74901617e-01,-1.40565729e+00,-5.92252910e-01,-1.21467233e-01,-4.67914492e-01,3.61176133e-01,1.97597891e-01,-8.24265361e-01,-1.00397611e+00,-7.39446580e-01,-3.53313178e-01,-9.14417863e-01,-1.06967199e+00,-6.68330252e-01,-8.88925910e-01,-2.57450223e-01,-4.74575758e-01,-6.17885411e-01,-1.52035749e+00,-8.17069471e-01,-1.52292490e+00,6.19730353e-02,-9.43485498e-01,-1…	A	[0, 0, 1, 1, 0, 0, 1, 0]	math
zy190848vjb3eqqy	-2.70724706e-02,-2.84283042e-01,5.31998575e-02,1.80408754e-03,1.27877533e-01,-2.61376295e-02,-3.34973633e-02,4.00284529e-02,-1.44452779e-02,9.61606354e-02,9.36666131e-02,-5.79658058e-03,2.16163695e-02,-2.56895065e-01,-1.86391864e-02,-1.32809296e-01,1.29838446e-02,1.24833174e-01,-4.85834628e-02,7.47080147e-02,-1.88209824e-02,-2.47666202e-02,5.16536348e-02,2.60521695e-02,3.63581604e-03,3.78394127e-…	-5.88672876e-01,-6.10498428e-01,-5.54206312e-01,-1.59069633e+00,-7.17651963e-01,-1.68754697e-01,-6.61398172e-01,3.70888829e-01,2.49347001e-01,-7.93825924e-01,-1.18161380e+00,-9.79020655e-01,-4.62869883e-01,-9.52254117e-01,-1.24975991e+00,-6.77783430e-01,-6.75505877e-01,-3.10746878e-01,-6.05893791e-01,-5.82537770e-01,-1.65145195e+00,-7.00262666e-01,-1.43969595e+00,2.07038984e-01,-1.01194930e+00,-1…	A	[0, 0, 1, 1, 0, 0, 1, 0]	math
zy191049mfykpfcp	-4.17116210e-02,-2.97792494e-01,4.39614467e-02,-1.13171339e-02,1.09748513e-01,-2.03668382e-02,-3.54077518e-02,2.30482072e-02,-5.81829101e-02,1.08668566e-01,1.04564890e-01,-2.56178435e-02,1.11064985e-02,-2.56223768e-01,-3.41577008e-02,-1.25054419e-01,2.31811665e-02,1.23395294e-01,-5.24520501e-02,7.15351999e-02,-1.89608168e-02,-1.09813772e-02,3.20884995e-02,3.28891277e-02,7.96724949e-03,5.30064180e…	-6.36291325e-01,-5.75987816e-01,-5.61962783e-01,-1.44918799e+00,-6.34989500e-01,-1.76821351e-01,-4.98885572e-01,3.09234023e-01,1.16108090e-01,-9.15214419e-01,-1.09468842e+00,-8.34154844e-01,-3.93225342e-01,-1.02923667e+00,-1.18069947e+00,-7.60695815e-01,-8.53985786e-01,-3.35097313e-01,-5.23866951e-01,-6.33458614e-01,-1.60809588e+00,-8.08093011e-01,-1.43860602e+00,8.33573341e-02,-1.03572345e+00,-1…	A	[0, 0, 1, 1, 0, 0, 1, 0]	math
zy084447vvandpjm	-3.34560685e-02,-4.28842366e-01,2.91724503e-02,3.13484594e-02,9.81457978e-02,-3.47053632e-02,1.36393700e-02,4.76019531e-02,5.91163896e-02,9.22458544e-02,9.66909304e-02,7.27751059e-03,-4.20274064e-02,-2.75989711e-01,-4.43618149e-02,-9.80603993e-02,4.06720340e-02,1.10982493e-01,7.26638883e-02,6.41178638e-02,-5.28344065e-02,2.25960519e-02,5.28614819e-02,7.35703930e-02,2.36820523e-02,9.74992514e-02,-…	-0.76226014,-0.5350602,-0.64381546,-1.5238358,-0.65729976,-0.25944605,-0.49496278,0.5340406,0.32181194,-0.80577797,-1.0085268,-0.8356243,-0.28918177,-0.929441,-1.1054636,-0.57752746,-0.7488537,-0.37049684,-0.4463892,-0.53750074,-1.6191578,-0.70570445,-1.3926854,0.16782539,-1.0117923,-1.2536036,-0.9233224,-1.217058,-1.0178418,-0.45240453,-0.9017396,-0.8421952,-0.47070003,-0.64744943,-0.5410693,-0.…	A	[0, 0, 1, 1, 0, 0, 0, 0]	math
zy15035684fq44en	-1.92143843e-02,-2.45917067e-01,5.13916835e-02,-1.15381991e-02,1.27899647e-01,-3.80451567e-02,-1.08513879e-02,3.92924808e-02,2.16519763e-03,8.45984519e-02,1.01272918e-01,1.02836443e-02,-4.10203403e-03,-2.13507593e-01,-6.00817390e-02,-1.49471253e-01,8.76963139e-03,1.00270897e-01,-5.43215200e-02,5.90530820e-02,-1.46033932e-02,1.08899316e-02,3.64919603e-02,3.48354802e-02,3.16074700e-04,4.80099395e-0…	-0.5949005,-0.38666996,-0.44591174,-1.3603567,-0.4948829,-0.20625313,-0.60928696,0.31594086,0.09793496,-0.963957,-1.0294418,-0.9245159,-0.5191433,-0.9391215,-1.1240133,-0.6781786,-0.84511846,-0.25002587,-0.4777515,-0.49953398,-1.6638473,-0.8736145,-1.5430694,-0.05524139,-1.0623013,-1.2048658,-0.92164683,-1.2595878,-0.9276565,-0.4205047,-0.82769185,-0.66393495,-0.49059606,-0.48654082,-0.49293914,-…	A	[0, 1, 1, 1, 1, 0, 1, 0]	math
zy150505yd9muk9t	-1.10173915e-02,-2.61483729e-01,5.51302508e-02,9.71363671e-03,1.29586533e-01,-2.34743487e-02,-7.34627992e-02,4.49346751e-02,-1.55211873e-02,6.88540190e-02,7.97304884e-02,-2.45904289e-02,2.10776553e-02,-2.26195633e-01,-4.04758751e-02,-1.35027364e-01,1.55744776e-02,1.42257392e-01,-6.29041865e-02,7.84079880e-02,-3.39604318e-02,-1.19951032e-02,5.57462238e-02,4.66525815e-02,-4.39117808e-04,1.75476037e…	-6.42081320e-01,-4.79481518e-01,-6.01500928e-01,-1.50885773e+00,-7.30072021e-01,-2.41593584e-01,-6.23343825e-01,4.61783886e-01,2.86179423e-01,-8.05686951e-01,-1.14120257e+00,-8.64208281e-01,-4.44539905e-01,-1.02467895e+00,-1.16456449e+00,-8.17843497e-01,-9.12840903e-01,-3.75524819e-01,-5.71654618e-01,-6.72796607e-01,-1.70953834e+00,-7.34462976e-01,-1.46320617e+00,1.47116035e-01,-1.06302834e+00,-1…	A	[0, 0, 1, 0, 0, 0, 1, 0]	math
zy154149s1ymn023	-2.68351212e-02,-2.87620664e-01,4.90539186e-02,3.87183100e-04,1.23255894e-01,-3.18724439e-02,-4.85615991e-02,2.17876192e-02,-4.16863784e-02,1.00750685e-01,1.10588662e-01,-1.26069672e-02,1.10141672e-02,-2.55207270e-01,-5.11670224e-02,-1.19997606e-01,1.73511021e-02,1.14361048e-01,-6.23676628e-02,8.54004547e-02,-2.96852738e-02,-2.49909819e-03,3.16684023e-02,4.49160039e-02,-1.28213074e-02,4.92989644e…	-6.78985298e-01,-4.66965258e-01,-5.38921177e-01,-1.55201828e+00,-6.93802774e-01,-2.23980904e-01,-5.96722543e-01,3.62479508e-01,2.12959200e-01,-9.02482033e-01,-9.48053718e-01,-7.01310635e-01,-3.75976145e-01,-9.05090094e-01,-1.05498075e+00,-6.19452596e-01,-8.31626058e-01,-1.82791114e-01,-4.46147442e-01,-5.12812376e-01,-1.55743432e+00,-6.99635208e-01,-1.33600724e+00,3.75487804e-02,-1.04241180e+00,-1…	A	[0, 0, 1, 1, 0, 0, 1, 0]	math
zy1006311nncsjbp	-2.31368467e-02,-2.67042071e-01,5.05809374e-02,2.69180723e-03,1.20425351e-01,-2.81587206e-02,-4.92502227e-02,2.08782032e-02,-3.32682133e-02,1.02388866e-01,1.13266684e-01,-1.42564438e-02,1.26176523e-02,-2.65198290e-01,-4.53821607e-02,-1.10036142e-01,2.41220482e-02,1.12327732e-01,-5.85110784e-02,8.60419869e-02,-2.94276867e-02,-4.75065038e-03,3.11766285e-02,4.41732779e-02,-1.46069694e-02,4.80377376e…	-6.78985298e-01,-4.66965258e-01,-5.38921177e-01,-1.55201828e+00,-6.93802774e-01,-2.23980904e-01,-5.96722543e-01,3.62479508e-01,2.12959200e-01,-9.02482033e-01,-9.48053718e-01,-7.01310635e-01,-3.75976145e-01,-9.05090094e-01,-1.05498075e+00,-6.19452596e-01,-8.31626058e-01,-1.82791114e-01,-4.46147442e-01,-5.12812376e-01,-1.55743432e+00,-6.99635208e-01,-1.33600724e+00,3.75487804e-02,-1.04241180e+00,-1…	A	[0, 0, 1, 1, 0, 0, 1, 0]	math
zy104330vm9xf3c2	-1.61959380e-02,-2.86870062e-01,4.81995791e-02,1.35736857e-02,9.90734398e-02,-3.46570089e-02,-3.94989327e-02,2.84944531e-02,-4.96016368e-02,9.26676691e-02,1.00079224e-01,-1.48207918e-02,-3.85476882e-03,-2.36181155e-01,-4.18074727e-02,-1.25022024e-01,2.33937167e-02,1.06971785e-01,-6.14029989e-02,7.41879717e-02,-3.71886082e-02,6.12003845e-04,3.08891591e-02,4.94822338e-02,-9.99189354e-03,5.44840209e…	-6.75912619e-01,-5.04050851e-01,-4.94541138e-01,-1.50733113e+00,-6.55638099e-01,-1.47457123e-01,-5.06868839e-01,4.56294626e-01,2.37266302e-01,-7.56744385e-01,-1.03869057e+00,-8.61035228e-01,-4.05693948e-01,-1.02601671e+00,-1.13875604e+00,-6.94996893e-01,-8.42869937e-01,-2.90890992e-01,-4.77084994e-01,-5.81258774e-01,-1.55295444e+00,-7.70212471e-01,-1.37426567e+00,-8.35776329e-04,-1.03369009e+00,-…	A	[0, 0, 1, 1, 0, 0, 1, 0]	math
zy110648qhm01djr	-5.91608405e-04,-3.01959395e-01,5.27655780e-02,-1.59952138e-02,1.19397745e-01,-2.33598165e-02,-5.13268709e-02,2.74751075e-02,3.73963965e-03,9.54886675e-02,1.19056560e-01,-3.30419056e-02,1.95007473e-02,-2.97421515e-01,-2.00356785e-02,-1.39099821e-01,1.09440107e-02,1.39062256e-01,-5.90189323e-02,6.96922913e-02,-1.94354244e-02,-2.72029471e-02,5.74657433e-02,3.81701924e-02,6.00550417e-03,3.86578068e-…	-6.97081506e-01,-5.34327984e-01,-6.03997052e-01,-1.59925783e+00,-8.03999186e-01,-3.31738710e-01,-5.91513634e-01,4.39782768e-01,2.92578042e-01,-8.53365958e-01,-1.00902522e+00,-8.72068226e-01,-2.70324647e-01,-8.60058844e-01,-1.02180302e+00,-6.46720707e-01,-8.48336160e-01,-2.35328719e-01,-5.47673166e-01,-6.08590782e-01,-1.51999485e+00,-7.38022983e-01,-1.50668716e+00,7.11766854e-02,-9.96731997e-01,-1…	A	[0, 0, 1, 1, 0, 0, 1, 0]	math
zy110659ynku1m26	1.14959362e-03,-3.21184307e-01,5.35540357e-02,-1.68956313e-02,1.21525615e-01,-2.38566101e-02,-5.83479814e-02,3.46358865e-02,1.39744319e-02,8.43458846e-02,1.11059725e-01,-4.47945781e-02,3.11532374e-02,-2.66243935e-01,-3.57661359e-02,-1.46022707e-01,5.92842512e-03,1.45965129e-01,-5.53561673e-02,6.61798045e-02,-2.11028941e-02,-2.20605657e-02,5.60581125e-02,3.70054618e-02,1.62286162e-02,1.77209526e-0…	-0.71527076,-0.5973322,-0.6483193,-1.6817932,-0.8940635,-0.35538077,-0.7016321,0.37327775,0.21684133,-0.91748923,-1.1664777,-0.9751509,-0.4531262,-1.0522274,-1.2062035,-0.8221572,-0.880297,-0.33825615,-0.59249026,-0.69095963,-1.5549173,-0.84260064,-1.519642,0.00655546,-1.0847628,-1.199082,-0.92279243,-1.2045683,-0.7910674,-0.5592327,-0.9688119,-0.8846852,-0.63008934,-0.7324147,-0.5811973,-0.54423…	A	[1, 0, 1, 0, 1, 0, 1, 0]	math
zy11071487v54fu9	-8.80043581e-03,-3.91192406e-01,5.53929359e-02,-1.21045886e-02,1.12445824e-01,-3.45699750e-02,-5.51425964e-02,2.56678350e-02,1.27719464e-02,8.77469704e-02,1.25568852e-01,-5.61892502e-02,2.46351771e-02,-2.58796453e-01,-3.77405547e-02,-1.26447558e-01,2.01569628e-02,1.37195244e-01,-3.90913635e-02,6.74585104e-02,-3.36651094e-02,-6.85423380e-03,5.29147014e-02,4.86712940e-02,-2.84800306e-03,2.00921688e…	-6.97549403e-01,-4.99933958e-01,-5.84120631e-01,-1.62240803e+00,-7.01043189e-01,-3.86049718e-01,-5.90990484e-01,4.43561643e-01,2.67753065e-01,-8.23446274e-01,-1.15396464e+00,-1.00399268e+00,-4.44723904e-01,-9.66759384e-01,-1.19912422e+00,-5.97818494e-01,-7.47285306e-01,-2.89099395e-01,-5.63498855e-01,-6.30418718e-01,-1.47974133e+00,-6.55655503e-01,-1.35895801e+00,1.30330622e-01,-9.51332688e-01,-1…	A	[1, 0, 1, 0, 0, 0, 1, 0]	math
zy110729nxn631p2	-2.05756538e-02,-3.25699925e-01,4.50255722e-02,-1.63429733e-02,1.33929104e-01,-2.49007717e-02,-5.00949770e-02,2.38914192e-02,-1.84624270e-02,1.00221500e-01,1.19165890e-01,-3.72540951e-02,2.81822756e-02,-2.51027942e-01,-2.86768638e-02,-1.41923904e-01,1.37190958e-02,1.44278735e-01,-2.99167633e-02,5.98245487e-02,-9.09914263e-03,-2.62231939e-02,4.98919189e-02,2.45250836e-02,9.60579421e-03,3.31378318e…	-6.97549403e-01,-4.99933958e-01,-5.84120631e-01,-1.62240803e+00,-7.01043189e-01,-3.86049718e-01,-5.90990484e-01,4.43561643e-01,2.67753065e-01,-8.23446274e-01,-1.15396464e+00,-1.00399268e+00,-4.44723904e-01,-9.66759384e-01,-1.19912422e+00,-5.97818494e-01,-7.47285306e-01,-2.89099395e-01,-5.63498855e-01,-6.30418718e-01,-1.47974133e+00,-6.55655503e-01,-1.35895801e+00,1.30330622e-01,-9.51332688e-01,-1…	A	[0, 0, 1, 1, 0, 0, 1, 0]	math
zy11074494gwp1ff	7.91325606e-03,-3.15890372e-01,3.86596732e-02,3.65120778e-03,1.02565214e-01,-2.01653577e-02,-5.34273945e-02,2.90733259e-02,-6.22360036e-03,8.64752978e-02,1.05844073e-01,-5.30341677e-02,3.28775570e-02,-2.54190564e-01,-1.89042930e-02,-1.44187927e-01,1.74034573e-02,1.54477835e-01,-4.00194861e-02,6.79416135e-02,-1.59032028e-02,-3.22033018e-02,4.34299037e-02,2.74535734e-02,1.10021401e-02,2.79243924e-0…	-6.97549403e-01,-4.99933958e-01,-5.84120631e-01,-1.62240803e+00,-7.01043189e-01,-3.86049718e-01,-5.90990484e-01,4.43561643e-01,2.67753065e-01,-8.23446274e-01,-1.15396464e+00,-1.00399268e+00,-4.44723904e-01,-9.66759384e-01,-1.19912422e+00,-5.97818494e-01,-7.47285306e-01,-2.89099395e-01,-5.63498855e-01,-6.30418718e-01,-1.47974133e+00,-6.55655503e-01,-1.35895801e+00,1.30330622e-01,-9.51332688e-01,-1…	A	[1, 1, 1, 0, 1, 0, 1, 0]	math
zy1107596p312f96	7.85077224e-04,-3.30434501e-01,5.17846271e-02,-1.76735409e-02,1.32055581e-01,-1.58633720e-02,-5.27863577e-02,2.51430180e-02,1.91067047e-02,1.02808654e-01,1.16020933e-01,-4.08917814e-02,3.18251103e-02,-2.68439740e-01,-2.77958401e-02,-1.32638305e-01,1.17512094e-02,1.45903528e-01,-6.15997799e-02,6.77177310e-02,-2.40145512e-02,-2.81432606e-02,5.81951216e-02,3.34507152e-02,1.03526376e-02,3.00252959e-0…	-6.60788119e-01,-5.95079124e-01,-5.24416029e-01,-1.47350645e+00,-6.60692096e-01,-2.22352251e-01,-5.27368367e-01,4.02894139e-01,1.61307707e-01,-8.39176595e-01,-9.86925125e-01,-9.25852120e-01,-3.56231213e-01,-9.21438456e-01,-1.11412132e+00,-6.99933946e-01,-9.29871798e-01,-4.72800732e-01,-6.53273523e-01,-5.38464189e-01,-1.40648329e+00,-7.23802090e-01,-1.40533721e+00,4.89981174e-02,-9.60734785e-01,-1…	A	[0, 0, 1, 0, 0, 0, 1, 0]	math
zy144902ug4ut40w	6.20073453e-03,-2.70955890e-01,5.11906892e-02,9.41424165e-03,1.13509998e-01,-2.50483379e-02,-3.61250825e-02,2.73179747e-02,-3.73604242e-04,9.71818864e-02,1.10794477e-01,-2.00018026e-02,1.92248486e-02,-2.69514650e-01,-1.62369870e-02,-1.38257876e-01,1.93022043e-02,1.42646223e-01,-5.56650385e-02,7.43760467e-02,-2.23159492e-02,-2.22352687e-02,6.15085028e-02,3.16756815e-02,-1.22263632e-03,3.92579250e-…	-8.06367815e-01,-5.62152684e-01,-6.44534409e-01,-1.67847502e+00,-8.34770799e-01,-3.32104027e-01,-6.54045761e-01,4.65548038e-01,3.53482455e-01,-8.42283309e-01,-1.03014922e+00,-8.98132086e-01,-2.52614498e-01,-8.80165696e-01,-1.03899872e+00,-6.38726294e-01,-7.80499041e-01,-3.05818051e-01,-5.29674351e-01,-5.66338062e-01,-1.55964291e+00,-7.50271261e-01,-1.49473643e+00,8.68485868e-02,-1.01815963e+00,-1…	A	[0, 0, 1, 1, 0, 0, 1, 0]	math
zy1513237j4yvp76	4.22104727e-03,-2.98061937e-01,5.08817360e-02,3.21647804e-03,1.08443126e-01,-2.94874683e-02,-4.86179851e-02,2.28890590e-02,-6.79740775e-03,1.00130752e-01,1.17284559e-01,-2.60364860e-02,2.28202995e-02,-2.78795362e-01,-1.03822164e-02,-1.34924948e-01,1.74326524e-02,1.51556894e-01,-6.70196414e-02,7.21149892e-02,-2.25682445e-02,-1.89456828e-02,5.38701639e-02,3.37737612e-02,1.03089707e-02,3.50081325e-0…	-6.97932184e-01,-5.08623540e-01,-6.63284957e-01,-1.59305382e+00,-7.72199094e-01,-2.83353239e-01,-6.66810215e-01,4.68682885e-01,2.78352648e-01,-7.45855391e-01,-9.17746246e-01,-7.70897865e-01,-2.64179260e-01,-8.90535831e-01,-1.03111088e+00,-6.27456367e-01,-7.93280423e-01,-2.94655949e-01,-5.23570597e-01,-5.24262130e-01,-1.44401419e+00,-7.54292190e-01,-1.49253786e+00,5.34482002e-02,-9.91560996e-01,-1…	A	[1, 0, 1, 0, 0, 0, 1, 0]	math
zy153439w1bf9jhh	-4.93593933e-03,-3.12033176e-01,5.31809777e-02,2.86813034e-03,1.06789887e-01,-2.80109812e-02,-6.93320483e-02,1.46816829e-02,-5.80148064e-02,1.00008860e-01,1.03826135e-01,-3.23724672e-02,2.20074989e-02,-2.50939608e-01,-1.71214342e-02,-1.43957764e-01,2.41710767e-02,1.50516748e-01,-3.32511365e-02,6.66709319e-02,-1.31756030e-02,-1.39674237e-02,5.45261130e-02,3.67283784e-02,-9.59001575e-03,5.00510931e…	-7.35561073e-01,-5.35370290e-01,-7.13050127e-01,-1.70095360e+00,-8.55263531e-01,-4.21734899e-01,-6.75490081e-01,4.04016882e-01,2.04830527e-01,-9.26291645e-01,-1.05218136e+00,-8.86337578e-01,-3.44504923e-01,-1.02657962e+00,-1.13969576e+00,-6.94584191e-01,-7.86517203e-01,-3.59249353e-01,-6.31376803e-01,-5.79164803e-01,-1.59157419e+00,-7.46962607e-01,-1.45214236e+00,1.07314467e-01,-1.01630116e+00,-1…	A	[1, 0, 1, 0, 0, 0, 1, 0]	math
zy153629nd348fyg	-3.15853395e-03,-3.18960786e-01,5.39385676e-02,1.60606708e-02,9.81364250e-02,-2.92952452e-02,-3.39355879e-02,4.62555625e-02,2.36869529e-02,8.22902024e-02,1.12139031e-01,-1.04641896e-02,1.72526482e-03,-2.50511825e-01,-4.19770181e-02,-1.29313439e-01,2.58382354e-02,1.15826152e-01,-8.01838934e-02,9.02192146e-02,-4.40322645e-02,-6.84155710e-03,4.06255499e-02,4.43366170e-02,-7.17194658e-03,4.45480570e-…	-7.56680191e-01,-4.77893442e-01,-6.12535536e-01,-1.57573187e+00,-7.48297513e-01,-2.31827304e-01,-5.95021248e-01,4.38066721e-01,3.68276894e-01,-8.95761132e-01,-1.01986313e+00,-9.97694135e-01,-3.48753452e-01,-9.26865995e-01,-1.13516986e+00,-6.59621239e-01,-8.14026117e-01,-2.21694618e-01,-6.33298337e-01,-6.48286879e-01,-1.60110331e+00,-8.56129646e-01,-1.46518373e+00,1.78117320e-01,-9.43978190e-01,-1…	A	[0, 0, 1, 1, 0, 0, 1, 0]	math
zy1906187kgxqvw2	-1.24208489e-02,-2.83199608e-01,5.05740866e-02,6.62440713e-03,1.11472733e-01,-3.20943221e-02,-2.29335707e-02,4.94126230e-02,8.26147571e-03,8.62162262e-02,9.68279168e-02,3.78306024e-02,-6.55071577e-03,-2.44884789e-01,-4.84131612e-02,-1.39880806e-01,2.09393986e-02,1.00618772e-01,-2.45644711e-02,6.88686743e-02,-2.15987395e-02,-9.61193163e-03,4.26233709e-02,2.67477352e-02,3.95174790e-03,4.14317921e-0…	-5.34377635e-01,-4.14928705e-01,-5.32961607e-01,-1.38964868e+00,-5.84904194e-01,-1.02407813e-01,-4.36730623e-01,5.04886270e-01,3.08881640e-01,-8.24051082e-01,-9.74186838e-01,-8.76949966e-01,-2.03595832e-01,-8.97581816e-01,-1.03023958e+00,-5.97387791e-01,-8.24563622e-01,-2.33145475e-01,-4.88074243e-01,-5.34575939e-01,-1.58044052e+00,-7.81301618e-01,-1.46638691e+00,2.04962134e-01,-9.68959987e-01,-1…	A	[0, 0, 1, 1, 0, 0, 1, 0]	math
zy1928416xavgkee	-1.78446732e-02,-2.71737844e-01,5.07760718e-02,1.13834646e-02,1.13502614e-01,-3.12280264e-02,-3.97125855e-02,1.88554116e-02,-3.97609919e-02,9.44883525e-02,1.09925710e-01,-1.37250517e-02,9.81238671e-03,-2.67441720e-01,-4.73574959e-02,-1.06639683e-01,2.61273533e-02,1.11227222e-01,-5.39766476e-02,8.43218118e-02,-3.08048856e-02,2.54106999e-04,2.94716209e-02,5.44940233e-02,-1.59926210e-02,5.29447868e-…	-7.19976425e-01,-4.86173391e-01,-5.38374305e-01,-1.47456396e+00,-6.27353609e-01,-1.70733765e-01,-5.01945794e-01,4.02070522e-01,3.24925154e-01,-7.12734282e-01,-9.84424651e-01,-7.95647919e-01,-2.67135054e-01,-8.65545988e-01,-1.02334106e+00,-5.43617964e-01,-7.87768126e-01,-1.75678059e-01,-4.13180500e-01,-5.18214226e-01,-1.46649492e+00,-7.21077740e-01,-1.36873734e+00,1.80884898e-01,-8.56005669e-01,-1…	A	[0, 0, 1, 1, 0, 0, 1, 0]	math
zy2032377qm3xqa4	-1.43946214e-02,-3.39425027e-01,4.53934483e-02,2.95626633e-02,9.49477404e-02,-3.41557115e-02,-4.56049442e-02,1.68477744e-02,-2.40325909e-02,9.62912068e-02,1.10214233e-01,-2.39854809e-02,-1.72777101e-02,-2.45903075e-01,-4.00773659e-02,-1.28252253e-01,1.96297057e-02,9.38248336e-02,-4.78575006e-02,6.91147745e-02,-4.45944779e-02,1.57453902e-02,3.10740024e-02,5.13668172e-02,-2.80683264e-02,6.82012737e…	-7.67090976e-01,-5.20085633e-01,-6.01960123e-01,-1.57701683e+00,-7.02439845e-01,-1.86054513e-01,-6.05759442e-01,4.14816380e-01,2.65695870e-01,-8.59047234e-01,-1.02139342e+00,-8.62850606e-01,-3.88630062e-01,-9.43422496e-01,-1.16108894e+00,-6.39107049e-01,-7.18169868e-01,-2.49602601e-01,-4.55600023e-01,-5.67786515e-01,-1.59384549e+00,-7.19866276e-01,-1.43597353e+00,1.79435492e-01,-1.01458991e+00,-1…	A	[0, 0, 1, 1, 0, 0, 1, 0]	math
zy130846p99kmh7x	-3.69754657e-02,-2.88152188e-01,4.96116281e-02,1.72513612e-02,9.78488624e-02,-4.19027731e-02,-6.30880296e-02,3.98153141e-02,-5.82836717e-02,9.12296772e-02,8.37202296e-02,7.24988198e-03,3.04907374e-02,-2.28993267e-01,-4.42635491e-02,-1.05977729e-01,2.57435779e-04,1.24709874e-01,-1.02853784e-02,7.01134056e-02,-7.06740888e-03,-2.56851986e-02,3.53878029e-02,2.30808761e-02,-2.15355158e-02,3.10212579e-…	-6.82766795e-01,-5.71499646e-01,-5.71362495e-01,-1.44757152e+00,-6.51290298e-01,-1.49497598e-01,-4.43367809e-01,3.41062486e-01,1.84356064e-01,-7.97164559e-01,-9.93118882e-01,-8.51948440e-01,-4.34809834e-01,-9.22571838e-01,-1.00741410e+00,-6.30030513e-01,-7.82486260e-01,-1.61168918e-01,-4.08413112e-01,-4.73257691e-01,-1.47113228e+00,-6.44092441e-01,-1.30077279e+00,4.07057032e-02,-9.40299630e-01,-1…	A	[0, 0, 1, 0, 0, 0, 1, 0]	math
zy2016532t6rabd6	7.19159842e-03,-3.47538352e-01,6.56039491e-02,-2.17690282e-02,1.15576230e-01,-2.67693996e-02,-5.21475226e-02,1.45111941e-02,2.18630861e-02,1.09214395e-01,1.12099141e-01,-4.56545912e-02,1.53047247e-02,-2.65689790e-01,-3.44456583e-02,-1.35620147e-01,1.82313100e-02,1.31875247e-01,-8.72492343e-02,7.65573084e-02,-2.74334569e-02,-2.38951426e-02,6.65353313e-02,3.66537385e-02,-4.19465080e-03,3.83510217e-…	-6.09581649e-01,-4.84441459e-01,-6.19138539e-01,-1.61553001e+00,-7.64169097e-01,-2.58364558e-01,-6.68468177e-01,3.95904630e-01,2.41792247e-01,-7.94132829e-01,-9.98451710e-01,-8.56244087e-01,-3.04743320e-01,-9.16120231e-01,-1.15748823e+00,-5.80625594e-01,-8.56754899e-01,-3.73836488e-01,-5.58833718e-01,-6.18509173e-01,-1.63773084e+00,-7.33873844e-01,-1.43453336e+00,7.61535987e-02,-1.02924609e+00,-1…	A	[0, 0, 1, 1, 0, 0, 1, 0]	math
zy103358sh3tmcve	-2.03155093e-02,-3.24480355e-01,3.95671949e-02,-1.00171228e-03,1.02649681e-01,-3.79649624e-02,-5.06883636e-02,3.24272960e-02,-5.03907129e-02,9.69100296e-02,1.16382852e-01,-1.80247752e-03,6.35192357e-03,-3.06013435e-01,-1.02568222e-02,-1.29691780e-01,7.89893698e-03,1.37304887e-01,-7.94937927e-03,7.38359019e-02,-1.90822110e-02,-9.34225880e-03,4.75708954e-02,4.65932488e-02,-8.31453688e-03,7.22140223…	-6.68998182e-01,-5.21482885e-01,-6.12475038e-01,-1.51820517e+00,-7.07531154e-01,-2.75393963e-01,-5.60037374e-01,3.80622953e-01,1.83184847e-01,-6.88909352e-01,-9.41088140e-01,-8.28328729e-01,-3.99316102e-01,-8.17933023e-01,-1.03178453e+00,-5.83858669e-01,-8.41523945e-01,-2.15770379e-01,-4.26236361e-01,-4.79878455e-01,-1.47801101e+00,-6.90122962e-01,-1.33021188e+00,1.80137053e-01,-8.86464894e-01,-1…	A	[0, 0, 1, 1, 0, 0, 1, 0]	math
zy190637h0pvnfvb	-3.10258605e-02,-3.40848327e-01,3.26586738e-02,-1.93934850e-02,9.89586115e-02,-4.06502374e-02,-7.38428310e-02,4.93402779e-02,-4.89296503e-02,7.16011226e-02,1.03252038e-01,4.10858206e-02,-1.38982991e-03,-2.79968500e-01,-3.66108865e-02,-1.26777098e-01,2.09480040e-02,1.06127352e-01,-1.66829247e-02,5.47348000e-02,-6.58303080e-03,6.11056946e-03,2.65694708e-02,3.98357809e-02,-1.96675975e-02,7.18283653e…	-0.70155305,-0.68346953,-0.52433884,-1.4077948,-0.5929975,-0.21073507,-0.4964269,0.41759652,0.26690504,-0.8314367,-0.950133,-0.8977886,-0.3153067,-0.864498,-0.93478745,-0.53554595,-0.84989136,-0.12256455,-0.37142473,-0.4464729,-1.396292,-0.6565162,-1.3138809,0.0841138,-0.82294583,-1.1572423,-0.9212698,-1.2528441,-0.84001005,-0.5090441,-0.85408264,-0.8565558,-0.5545616,-0.60250825,-0.41225237,-0.5…	A	[0, 0, 1, 0, 0, 0, 1, 1]	math
zy190655k2dss8sf	-4.41406891e-02,-3.49709839e-01,2.19819918e-02,-7.42173661e-03,8.91918689e-02,-3.48523967e-02,-6.44033477e-02,6.54848367e-02,-4.43389341e-02,6.93939924e-02,1.04033127e-01,6.84243888e-02,-1.98466261e-03,-2.84634829e-01,-3.07563804e-02,-1.23078555e-01,1.23693272e-02,1.03224464e-01,-1.26784677e-02,4.52376269e-02,-8.45255516e-03,7.47883925e-03,2.14816984e-02,4.82685491e-02,7.31515884e-03,8.08941126e-…	-7.81413198e-01,-6.15721107e-01,-6.02905393e-01,-1.43011534e+00,-6.41790330e-01,-1.87485382e-01,-4.86854523e-01,3.20630819e-01,1.81842417e-01,-8.06613266e-01,-9.15500760e-01,-8.20174396e-01,-2.93185920e-01,-8.07854772e-01,-9.44740057e-01,-5.38242757e-01,-7.82999277e-01,-2.58241773e-01,-3.79955351e-01,-4.96185720e-01,-1.50902617e+00,-6.72657430e-01,-1.39470303e+00,1.71585664e-01,-9.61883843e-01,-1…	A	[0, 0, 1, 0, 0, 0, 1, 1]	math
zy190710wcndqdfg	-2.80398652e-02,-2.86975801e-01,3.59374359e-02,-3.54898348e-03,1.03389055e-01,-4.24240604e-02,-6.49397001e-02,5.86337969e-02,-6.72180858e-03,7.04996511e-02,9.36173424e-02,6.50257897e-03,-5.42648090e-03,-2.76723206e-01,-3.09109837e-02,-1.56452671e-01,1.69727448e-02,1.14671528e-01,-3.32937241e-02,6.84945881e-02,-2.50859056e-02,-3.90992174e-03,3.55954170e-02,4.40200046e-02,-2.30189692e-03,6.81939945…	-6.96013629e-01,-5.23368180e-01,-6.20592058e-01,-1.46753025e+00,-6.43529117e-01,-1.79889724e-01,-5.29835701e-01,4.44346189e-01,3.30844194e-01,-7.84002960e-01,-9.87126589e-01,-8.67392540e-01,-2.75984794e-01,-8.41710389e-01,-1.03831398e+00,-6.15821004e-01,-7.62267053e-01,-2.74592549e-01,-3.80484432e-01,-5.22288084e-01,-1.49310696e+00,-7.13177681e-01,-1.43999636e+00,2.07003877e-01,-9.54081535e-01,-1…	A	[0, 0, 1, 0, 0, 0, 1, 1]	math
zy111443ckpeymx5	-1.86842238e-03,-3.16026151e-01,4.65736724e-02,-1.66220311e-02,1.03523396e-01,-3.16416696e-02,-6.31325692e-02,5.40279746e-02,6.33025169e-03,9.40688252e-02,9.43143815e-02,1.86561421e-02,8.19747616e-03,-2.98877776e-01,-2.64339484e-02,-1.41522259e-01,1.90217867e-02,1.25862330e-01,-3.89588103e-02,8.04147720e-02,-2.56671589e-02,-1.06501160e-02,5.58965355e-02,4.38834019e-02,3.72288451e-02,4.79942486e-0…	-6.70176506e-01,-4.83015269e-01,-5.94235957e-01,-1.49877882e+00,-6.29894555e-01,-2.17464209e-01,-5.46964586e-01,3.88993591e-01,1.81544229e-01,-7.79519916e-01,-9.46509242e-01,-8.09243679e-01,-3.33013594e-01,-8.68290663e-01,-1.14345109e+00,-5.47511101e-01,-7.52952278e-01,-2.99616188e-01,-4.29503083e-01,-5.54012418e-01,-1.52319908e+00,-5.97272992e-01,-1.29071939e+00,1.51927650e-01,-8.44090819e-01,-1…	A	[0, 0, 1, 0, 1, 0, 0, 0]	math
zy11150090v7db8f	-3.46874557e-02,-2.58809000e-01,3.48047614e-02,-1.80282462e-02,9.62556005e-02,-2.66478229e-02,-4.44176085e-02,6.05975464e-02,-8.52240697e-02,7.81059936e-02,9.34456289e-02,5.07357270e-02,2.39100237e-03,-3.03213060e-01,-3.63115966e-02,-1.09821886e-01,2.06892863e-02,1.08521268e-01,1.70199331e-02,5.99023886e-02,-8.73458199e-03,-1.25938188e-02,3.08076218e-02,3.84401865e-02,3.03277234e-03,6.01481013e-0…	-7.07182586e-01,-5.39542019e-01,-5.56943715e-01,-1.42754936e+00,-6.30440772e-01,-1.20967433e-01,-5.58777094e-01,3.47366095e-01,1.69584692e-01,-7.80318558e-01,-9.35662627e-01,-8.16304028e-01,-3.85811925e-01,-8.74733746e-01,-1.06885314e+00,-6.10346437e-01,-7.94468462e-01,-2.01047331e-01,-4.72623199e-01,-5.38912535e-01,-1.53176415e+00,-7.69162953e-01,-1.36927652e+00,8.57375264e-02,-1.00721097e+00,-1…	A	[0, 0, 1, 0, 1, 0, 0, 0]	math
zy111524rrctp0nn	-2.63833813e-02,-3.32697004e-01,4.81806844e-02,-1.24702333e-02,1.12425260e-01,-5.11515588e-02,-4.94258702e-02,3.55569869e-02,1.78846717e-02,8.46061856e-02,9.13781971e-02,-4.50447714e-03,6.09990582e-03,-2.22963512e-01,-7.16753155e-02,-1.36741579e-01,5.71637833e-03,1.13646939e-01,-3.13276090e-02,7.64002353e-02,-2.33745221e-02,-1.21507756e-02,6.16610125e-02,1.42574040e-02,-2.95058787e-02,3.12937722e…	-6.74475431e-01,-6.91538870e-01,-3.72661084e-01,-1.34417975e+00,-6.43973291e-01,-1.14028089e-01,-4.14260238e-01,2.54645824e-01,1.54258013e-01,-8.03867340e-01,-1.03910410e+00,-8.32237422e-01,-2.39532113e-01,-8.09610784e-01,-9.93804753e-01,-7.24023342e-01,-7.60397851e-01,-2.28390023e-01,-4.50063795e-01,-4.43368822e-01,-1.48084676e+00,-7.71693707e-01,-1.45752871e+00,1.37491301e-01,-9.35892284e-01,-1…	A	[0, 0, 1, 0, 1, 0, 0, 0]	math
zy1115449jn18254	-2.67056413e-02,-3.46948206e-01,5.16516566e-02,-2.97740218e-03,1.01253137e-01,-3.70279066e-02,-6.02025054e-02,5.08917533e-02,-1.76409632e-02,7.73503184e-02,9.62133110e-02,1.36347990e-02,5.71111124e-03,-2.78892517e-01,-6.47663251e-02,-1.34740591e-01,6.98936637e-03,1.14988022e-01,-4.39458042e-02,7.03138858e-02,-1.35445865e-02,-1.94447730e-02,5.17222062e-02,3.23465206e-02,-7.65413465e-03,5.31412289e…	-6.70390129e-01,-4.11958635e-01,-5.26757419e-01,-1.53886688e+00,-6.23918653e-01,-1.91348180e-01,-5.06046534e-01,4.16163981e-01,3.03879708e-01,-7.47537017e-01,-1.05631900e+00,-7.58441269e-01,-3.08170140e-01,-8.50435674e-01,-1.07927680e+00,-5.14519036e-01,-6.38693810e-01,-2.25560293e-01,-4.09330875e-01,-4.47039008e-01,-1.45796454e+00,-5.85689723e-01,-1.32803535e+00,1.43700868e-01,-8.82210195e-01,-1…	A	[0, 0, 1, 0, 1, 0, 0, 0]	math
zy111607uehfbhcv	-1.25473617e-02,-2.50463635e-01,5.73317185e-02,-3.35039163e-04,9.94973779e-02,-2.83547752e-02,-5.50120994e-02,4.95215245e-02,-2.33724769e-02,7.36615211e-02,8.70852917e-02,1.08371228e-02,1.02927648e-02,-2.83616483e-01,-3.00024543e-02,-1.24273606e-01,1.55680096e-02,1.17958739e-01,-2.50588581e-02,8.24454129e-02,-2.09013671e-02,-2.04444714e-02,5.15166968e-02,3.36542018e-02,-1.50731066e-04,5.22721782e…	-0.6736038,-0.41940644,-0.6372395,-1.5684524,-0.7384052,-0.26572093,-0.5108248,0.44039798,0.26004827,-0.82536083,-1.0323008,-0.839653,-0.31010044,-0.96177006,-1.1376277,-0.6302601,-0.82713926,-0.35808513,-0.44968346,-0.60090363,-1.5494093,-0.70682883,-1.3841169,0.16870753,-0.8825093,-1.0984279,-0.8566667,-1.152257,-0.8705416,-0.4762081,-0.8935544,-0.81173944,-0.49448088,-0.6470208,-0.4704337,-0.4…	A	[0, 0, 1, 0, 1, 0, 0, 0]	math
zy1334234ppcrcv3	-3.43496799e-02,-3.22745860e-01,4.65306491e-02,4.75069508e-03,1.14812262e-01,-2.42910348e-02,-4.30026054e-02,4.71897274e-02,-2.00815946e-02,8.39129984e-02,9.35338438e-02,1.75165327e-03,7.26514554e-04,-2.68750995e-01,-5.93689978e-02,-1.23146549e-01,-1.30999100e-03,1.18062474e-01,-6.90737069e-02,8.00485685e-02,-1.45633938e-02,-1.12986052e-02,5.35491891e-02,3.18174735e-02,9.43793915e-04,6.76696002e-…	-8.11517596e-01,-4.88785893e-01,-5.21947980e-01,-1.53711390e+00,-6.74191713e-01,-2.16816306e-01,-4.67486620e-01,5.03333330e-01,3.16196561e-01,-8.13086390e-01,-9.77982283e-01,-7.17898309e-01,-1.76824763e-01,-8.72704268e-01,-9.85703111e-01,-5.95913708e-01,-6.36295319e-01,-1.78656667e-01,-4.47961062e-01,-4.90472823e-01,-1.45964479e+00,-5.85475564e-01,-1.33618891e+00,2.49909461e-01,-9.23358977e-01,-1…	A	[1, 1, 0, 0, 0, 0, 0, 0]	math
zy133434m2kq0f0v	-3.55516113e-02,-2.58913666e-01,3.42582539e-02,-1.81136914e-02,9.60608497e-02,-2.65284814e-02,-4.41026054e-02,6.16575629e-02,-8.48346651e-02,7.82007873e-02,9.35809165e-02,5.20236641e-02,2.24087527e-03,-3.04597825e-01,-3.53857502e-02,-1.09623879e-01,2.08240338e-02,1.08304426e-01,1.91039536e-02,5.99645227e-02,-9.04163532e-03,-1.23779150e-02,3.03671174e-02,3.80942449e-02,4.18703351e-03,5.96777946e-0…	-6.95618868e-01,-5.33041596e-01,-5.72330475e-01,-1.45650244e+00,-6.38278544e-01,-1.26889110e-01,-5.63709259e-01,3.66158903e-01,1.84262678e-01,-7.87248373e-01,-9.31337059e-01,-8.17157626e-01,-3.85993063e-01,-8.75315309e-01,-1.07260799e+00,-6.05780900e-01,-7.93045938e-01,-2.14016959e-01,-4.62830544e-01,-5.18893421e-01,-1.52848387e+00,-7.96896338e-01,-1.37883723e+00,7.98423961e-02,-9.92562473e-01,-1…	A	[0, 0, 1, 0, 1, 0, 0, 0]	math
zy133446t9p44dam	-2.43053809e-02,-3.11781466e-01,5.51056452e-02,5.73351700e-03,1.16273955e-01,-2.65588425e-02,-3.55945975e-02,2.92869471e-02,-3.38389128e-02,7.95447975e-02,7.83295408e-02,-4.25897399e-03,1.84474848e-02,-2.59639561e-01,-5.01129515e-02,-1.35963917e-01,4.01475374e-03,1.11660033e-01,-8.90992880e-02,7.77388960e-02,-8.96426756e-03,-2.90645659e-02,5.64538501e-02,1.47351809e-02,1.01534817e-02,4.56721932e-…	-7.48258591e-01,-6.03438377e-01,-5.96345723e-01,-1.57797492e+00,-7.45138407e-01,-2.65780061e-01,-6.40847445e-01,4.38067704e-01,3.20464253e-01,-8.05675268e-01,-1.02467942e+00,-8.13453734e-01,-3.31704050e-01,-9.64336395e-01,-1.15907085e+00,-7.06957638e-01,-7.76405990e-01,-2.34502628e-01,-5.26932776e-01,-5.48381805e-01,-1.53044188e+00,-7.65508473e-01,-1.42467439e+00,1.02451585e-01,-9.69813764e-01,-1…	A	[0, 1, 1, 0, 0, 0, 1, 0]	math
zy133459mf20key3	-2.52029281e-02,-2.91911006e-01,5.92422746e-02,9.44005698e-03,1.12052783e-01,-1.96058489e-02,-1.85180120e-02,4.68310490e-02,2.27300879e-02,7.53206387e-02,9.77945104e-02,1.50279352e-03,1.24003831e-03,-2.67354786e-01,-3.86890359e-02,-1.17510334e-01,2.60461383e-02,1.10395454e-01,-2.87494473e-02,6.74312711e-02,-2.34861542e-02,-1.76986754e-02,4.98438068e-02,3.89582813e-02,-8.47270153e-03,4.78328243e-0…	-6.39231682e-01,-4.63298678e-01,-6.01670682e-01,-1.45209205e+00,-6.80436254e-01,-1.49623811e-01,-5.21025896e-01,4.18399423e-01,1.89343572e-01,-9.07272816e-01,-1.24566293e+00,-9.69983578e-01,-4.76267219e-01,-1.07412708e+00,-1.23515725e+00,-7.85059750e-01,-7.98756063e-01,-3.93984884e-01,-6.32668972e-01,-6.31982625e-01,-1.80040216e+00,-7.66104460e-01,-1.62303591e+00,-6.12870753e-02,-1.02794731e+00,-…	A	[1, 1, 1, 0, 0, 0, 1, 0]	math
zy133513bs9tmeny	-2.60842219e-02,-3.48152757e-01,5.00184298e-02,-1.68184086e-03,1.02771178e-01,-3.86634469e-02,-5.96782602e-02,5.16463891e-02,-1.76030174e-02,7.60099813e-02,9.67052430e-02,1.39221735e-02,5.66189038e-03,-2.80246556e-01,-6.33184463e-02,-1.32964417e-01,7.37358490e-03,1.15592472e-01,-4.21742797e-02,6.93891719e-02,-1.28243025e-02,-1.79582052e-02,5.10099009e-02,3.12942341e-02,-5.74417412e-03,5.24592176e…	-6.70708060e-01,-4.12339061e-01,-5.27824521e-01,-1.53979886e+00,-6.23054385e-01,-1.90151691e-01,-5.05924404e-01,4.14346486e-01,3.01851809e-01,-7.49208033e-01,-1.05767465e+00,-7.58478701e-01,-3.09278846e-01,-8.51812243e-01,-1.07911110e+00,-5.15278876e-01,-6.38382018e-01,-2.27571473e-01,-4.11114514e-01,-4.49079573e-01,-1.45853317e+00,-5.86525261e-01,-1.32829309e+00,1.42147213e-01,-8.83027434e-01,-1…	A	[0, 0, 1, 0, 1, 0, 0, 0]	math
zy133524qs9gmq3p	-1.36442333e-02,-2.50524104e-01,5.63130192e-02,-6.07381691e-04,9.88400877e-02,-2.85072550e-02,-5.44755906e-02,5.09010330e-02,-2.26294119e-02,7.39998221e-02,8.74939337e-02,1.33968564e-02,1.03513356e-02,-2.85831988e-01,-2.82626525e-02,-1.24802470e-01,1.60845593e-02,1.17882654e-01,-2.16992758e-02,8.26077014e-02,-2.12752391e-02,-2.02312544e-02,5.05879298e-02,3.29904258e-02,2.02202285e-03,5.14518991e-…	-6.66243851e-01,-4.25748646e-01,-6.37363076e-01,-1.56150806e+00,-7.37379730e-01,-2.63572425e-01,-5.12477219e-01,4.35445577e-01,2.54909068e-01,-8.20089817e-01,-1.02558815e+00,-8.33252788e-01,-3.24046731e-01,-9.53510940e-01,-1.12239957e+00,-6.30973756e-01,-8.23403299e-01,-3.33095759e-01,-4.39046532e-01,-5.88018954e-01,-1.55169547e+00,-6.95881844e-01,-1.39525437e+00,1.58812568e-01,-8.87007236e-01,-1…	A	[0, 0, 1, 0, 1, 0, 0, 0]	math
zy142029hswdw45b	-2.04782560e-02,-3.26443434e-01,7.76230404e-03,2.22428050e-02,8.29634890e-02,-7.01865703e-02,1.25887189e-02,5.97519688e-02,-4.42626439e-02,7.39254653e-02,7.11654201e-02,8.94748047e-03,-2.13470310e-02,-2.46760488e-01,-2.60446258e-02,-1.12688124e-01,3.94493416e-02,1.17838383e-01,3.15665081e-02,6.21343553e-02,-4.09922563e-03,3.11979949e-02,4.49614823e-02,6.61647171e-02,-1.12378020e-02,9.88866687e-02…	-6.49891734e-01,-4.77660328e-01,-5.44036150e-01,-1.50130999e+00,-6.50745928e-01,-1.89401075e-01,-5.61275780e-01,4.86707985e-01,2.83801824e-01,-8.13876688e-01,-1.02377927e+00,-8.24527860e-01,-3.34348708e-01,-9.24894154e-01,-1.10432410e+00,-6.46433353e-01,-7.78203785e-01,-2.31180742e-01,-4.91706342e-01,-5.44234335e-01,-1.57660568e+00,-6.94586933e-01,-1.34784222e+00,1.14081807e-01,-9.92077470e-01,-1…	A	[0, 0, 0, 0, 0, 0, 0, 0]	math
zy142043bbavh5wp	-3.32778133e-02,-4.20008838e-01,1.85255744e-02,2.12111883e-02,9.81591940e-02,-1.68713592e-02,1.26598775e-02,3.79708372e-02,6.88973591e-02,8.59736353e-02,8.12393501e-02,8.63379217e-04,-4.75419685e-02,-2.34750241e-01,-4.38722000e-02,-6.99474514e-02,4.74961810e-02,1.01961412e-01,3.37871723e-02,4.93777283e-02,-2.58137137e-02,2.84670759e-02,5.11404350e-02,6.80121034e-02,-1.30043533e-02,9.90150198e-02,…	-7.00081944e-01,-6.02461815e-01,-5.04678011e-01,-1.43540263e+00,-6.81930840e-01,-2.24116266e-01,-4.22038734e-01,3.45614135e-01,1.69753894e-01,-8.73537898e-01,-9.72658575e-01,-8.41533124e-01,-4.27060574e-01,-9.19340730e-01,-1.08994937e+00,-5.33854544e-01,-8.06638837e-01,-2.64398575e-01,-4.44681466e-01,-4.63138938e-01,-1.49338078e+00,-8.77733350e-01,-1.42602277e+00,3.98754478e-02,-9.53023493e-01,-1…	A	[0, 0, 0, 0, 0, 0, 0, 0]	math
zy14205681fqgjwu	-2.86369137e-02,-3.47655654e-01,2.40131915e-02,2.75398251e-02,9.07380804e-02,-2.84593534e-02,-2.48013660e-02,4.27615643e-02,-1.43314321e-02,7.20794797e-02,8.56535286e-02,-8.85672309e-03,-3.40240486e-02,-2.33938605e-01,-3.08232270e-02,-9.87405479e-02,3.20733003e-02,9.98174697e-02,7.12696239e-02,5.12960479e-02,-2.72406917e-02,1.95772350e-02,3.70789468e-02,5.59733436e-02,-1.77122653e-02,9.86320525e-…	-7.05216646e-01,-5.25444269e-01,-5.75217843e-01,-1.48142052e+00,-6.00465000e-01,-1.82373121e-01,-4.59755123e-01,4.32200879e-01,2.41504982e-01,-7.96114802e-01,-1.04092324e+00,-8.40322852e-01,-2.97016829e-01,-9.39413249e-01,-1.02569830e+00,-7.13391781e-01,-8.67118835e-01,-3.01848292e-01,-4.65814650e-01,-6.58085704e-01,-1.64564705e+00,-7.09756732e-01,-1.30352819e+00,1.36682838e-01,-8.93807769e-01,-1…	A	[0, 0, 0, 0, 0, 0, 0, 0]	math
zy142117u7wg1700	-2.14040764e-02,-3.27986389e-01,2.62775887e-02,-3.73310596e-03,8.91045481e-02,-3.21655497e-02,-3.81092951e-02,5.11243939e-02,-4.31339331e-02,6.18782938e-02,7.40778968e-02,4.45090346e-02,-8.52497015e-03,-3.12624097e-01,-3.18562649e-02,-1.06609762e-01,1.86625421e-02,1.02920182e-01,-1.85538959e-02,6.53492883e-02,-1.08737277e-03,9.69129242e-03,3.73816043e-02,3.77672464e-02,4.37125796e-03,7.03324527e-…	-6.61485374e-01,-4.32852089e-01,-5.73210061e-01,-1.41255343e+00,-6.14392102e-01,-2.43310228e-01,-4.70571220e-01,3.31567556e-01,1.62833437e-01,-8.36061656e-01,-9.51000214e-01,-8.03367794e-01,-3.39382231e-01,-8.51294041e-01,-1.04810369e+00,-5.49796939e-01,-7.48024106e-01,-2.07830146e-01,-4.28533792e-01,-5.39515972e-01,-1.54531097e+00,-6.35998547e-01,-1.35156202e+00,1.45199344e-01,-9.30025816e-01,-1…	A	[0, 0, 0, 0, 0, 0, 0, 0]	math
zy142136efnnwy9h	-4.02521044e-02,-3.20091784e-01,3.72460708e-02,-1.36902258e-02,1.03559554e-01,-4.19049114e-02,-6.92594126e-02,4.64668199e-02,-9.43049937e-02,5.76980822e-02,8.14437866e-02,6.66997731e-02,7.24324770e-03,-2.61843055e-01,-3.62684764e-02,-1.10114202e-01,1.15416218e-02,1.11772045e-01,-4.17238623e-02,4.58904877e-02,-8.34093336e-03,-1.46076153e-03,2.22239234e-02,5.09352200e-02,7.22606014e-03,4.09051403e-…	-7.45665908e-01,-5.40826559e-01,-5.78529119e-01,-1.40400243e+00,-6.06391013e-01,-1.88681334e-01,-4.56990987e-01,3.93697619e-01,1.74971163e-01,-8.10120404e-01,-1.00561452e+00,-8.40683758e-01,-3.42949837e-01,-8.71919036e-01,-1.03501892e+00,-6.48621500e-01,-7.91459858e-01,-2.22881809e-01,-4.18135673e-01,-4.90310103e-01,-1.56268597e+00,-6.50649130e-01,-1.37865722e+00,1.33128837e-01,-9.56310213e-01,-1…	A	[0, 0, 0, 0, 0, 0, 0, 0]	math
zy142241sd7ay1da	-3.33799273e-02,-2.84416914e-01,3.39921936e-02,2.95060128e-02,8.08556527e-02,-5.45509867e-02,3.22170579e-03,5.97179122e-02,-2.40741000e-02,8.61558020e-02,7.17572719e-02,3.58245373e-02,-3.37425247e-02,-2.36487731e-01,-5.34296706e-02,-1.09258026e-01,5.58375148e-03,1.19018093e-01,1.27805471e-02,8.58721435e-02,-2.89069917e-02,1.68884918e-02,5.12250587e-02,5.58945090e-02,-3.27466354e-02,1.09856904e-01…	-6.43496394e-01,-4.27985311e-01,-5.85226893e-01,-1.48728085e+00,-6.49999380e-01,-2.15674311e-01,-4.93497074e-01,3.95497501e-01,2.16270670e-01,-8.56284916e-01,-1.00674617e+00,-8.31444860e-01,-3.52215886e-01,-9.19592202e-01,-1.06565952e+00,-5.75165391e-01,-7.73930132e-01,-2.92376429e-01,-4.76614714e-01,-5.79239607e-01,-1.54505765e+00,-6.30098164e-01,-1.31909609e+00,1.51635453e-01,-8.80646586e-01,-1…	A	[0, 0, 0, 0, 0, 0, 0, 0]	math
zy111631pg2besxk	-1.88972577e-02,-4.19040829e-01,5.51410429e-02,7.22299796e-03,1.00297615e-01,-2.92687453e-02,-4.87642884e-02,3.06864381e-02,-2.61809751e-02,7.62384385e-02,1.16843536e-01,-7.10737519e-03,-1.01934113e-02,-2.39217892e-01,-4.09740210e-02,-1.40857801e-01,1.58323161e-02,1.18522055e-01,-2.19737962e-02,5.58568910e-02,-2.78612822e-02,-5.37521392e-03,4.10190299e-02,3.21072042e-02,-3.31084616e-02,7.48582110…	-0.68649036,-0.61187094,-0.617185,-1.4108204,-0.53137547,-0.06301212,-0.39773297,0.43017164,0.26220742,-0.69967765,-0.9272719,-0.7803643,-0.33893636,-0.92735285,-1.0121293,-0.6130697,-0.89944834,-0.29483974,-0.45405117,-0.5208885,-1.5622047,-0.59447384,-1.226005,0.27133647,-0.92479557,-1.1974635,-0.93928415,-1.3114734,-1.0147591,-0.435014,-0.81837004,-0.8476169,-0.46826577,-0.48890564,-0.33198085…	A	[1, 0, 1, 1, 0, 0, 1, 0]	math
zy111649v4gu7je9	-2.87594944e-02,-3.36710870e-01,4.70348150e-02,2.00074483e-02,1.06972277e-01,-3.45651247e-02,-4.41724509e-02,5.44060580e-02,1.27169844e-02,7.50351995e-02,9.06079113e-02,1.31423436e-02,-2.15396285e-05,-2.45905891e-01,-4.06148359e-02,-1.28169060e-01,-5.31261973e-03,1.33308858e-01,-1.58320945e-02,6.65295422e-02,-1.61548443e-02,-1.50447534e-02,5.28093353e-02,1.45743368e-02,-1.41227513e-03,5.14699705e…	-7.43652701e-01,-5.31719446e-01,-5.31528056e-01,-1.44558215e+00,-5.65768003e-01,-2.12264448e-01,-5.15362084e-01,3.92843097e-01,2.82445133e-01,-7.91777134e-01,-9.93397713e-01,-8.37883174e-01,-3.21660429e-01,-8.54167938e-01,-1.14155221e+00,-6.88546777e-01,-7.83433139e-01,-3.00688237e-01,-4.96833712e-01,-5.67135155e-01,-1.47349286e+00,-7.03645408e-01,-1.36651134e+00,9.55785438e-02,-9.06259894e-01,-1…	A	[0, 0, 0, 0, 0, 0, 1, 0]	math
zy111703q268m25m	-2.13674596e-03,-3.63572419e-01,5.83046302e-02,1.11573264e-02,9.77767855e-02,-3.14589366e-02,-4.54604998e-02,3.87719125e-02,3.07946019e-02,7.28948489e-02,9.83982980e-02,-6.15416467e-03,2.27767252e-03,-2.71719813e-01,-4.78165634e-02,-1.26122713e-01,1.12012401e-02,1.25646114e-01,-3.11112255e-02,8.00074264e-02,-4.03272063e-02,4.21300763e-03,5.15159220e-02,4.23436351e-02,1.48568023e-02,3.66814509e-02…	-6.13187015e-01,-4.84421700e-01,-5.75587511e-01,-1.54673672e+00,-6.29202962e-01,-2.13985547e-01,-5.48306167e-01,5.83702564e-01,3.26668173e-01,-9.75437582e-01,-1.01255214e+00,-9.64778900e-01,-3.33252460e-01,-9.59586084e-01,-1.20725191e+00,-6.18770659e-01,-8.55923653e-01,-3.89173359e-01,-5.72178304e-01,-6.21032476e-01,-1.66615200e+00,-6.60154164e-01,-1.45294034e+00,1.16105795e-01,-8.81239831e-01,-1…	A	[0, 0, 0, 0, 0, 0, 1, 0]	math
zy111716mh11um4s	-9.32275224e-03,-2.92077363e-01,4.90264446e-02,1.43004712e-02,1.10458046e-01,-2.43774801e-02,-3.07467468e-02,1.88820548e-02,2.13598087e-02,7.52122402e-02,8.71419609e-02,-2.79571395e-02,4.00878070e-03,-2.65650630e-01,-2.92261187e-02,-1.31365404e-01,4.48917747e-02,1.00544557e-01,-3.13980281e-02,7.20265210e-02,-2.09414177e-02,2.14633206e-03,4.55191657e-02,3.78094912e-02,-4.86647524e-02,6.97032362e-0…	-7.20838606e-01,-6.85706973e-01,-5.41313767e-01,-1.44495881e+00,-6.42388761e-01,-1.76235169e-01,-5.79064190e-01,2.88589686e-01,1.57859117e-01,-7.46695876e-01,-9.83466446e-01,-8.40024829e-01,-4.06441480e-01,-8.59804153e-01,-1.01641285e+00,-6.74587607e-01,-9.30010378e-01,-2.03563362e-01,-4.42369521e-01,-5.53724170e-01,-1.46436083e+00,-6.85868621e-01,-1.32477963e+00,1.93594784e-01,-8.63753915e-01,-1…	A	[1, 1, 1, 1, 0, 0, 1, 0]	math
zy1117277yh64euy	-3.26139219e-02,-3.37885022e-01,4.86396477e-02,1.30765298e-02,9.67138708e-02,-2.70748064e-02,-5.47836199e-02,5.54314032e-02,6.14275336e-02,6.96563646e-02,6.13408498e-02,-3.40987160e-03,-4.16661194e-03,-1.93120003e-01,-5.45387343e-02,-1.25918984e-01,1.22982068e-02,1.37216836e-01,-3.94680500e-02,7.92310834e-02,-3.40847038e-02,7.22091505e-03,4.21539396e-02,4.90457714e-02,-1.51620377e-02,4.55555543e-…	-7.29044080e-01,-4.88426894e-01,-5.64565599e-01,-1.38877797e+00,-6.34777904e-01,-2.39268631e-01,-5.34464717e-01,4.78895813e-01,3.26325655e-01,-8.32573593e-01,-9.60827231e-01,-8.08187425e-01,-3.02010983e-01,-9.00949538e-01,-1.07773638e+00,-6.11574531e-01,-7.71309316e-01,-2.94651270e-01,-5.07751346e-01,-5.53144932e-01,-1.47503436e+00,-6.62721753e-01,-1.29152727e+00,1.64032534e-01,-8.34143341e-01,-1…	A	[0, 0, 1, 1, 0, 0, 1, 0]	math
zy152256aw8hskdc	-3.82130668e-02,-3.43336701e-01,4.28010151e-02,1.41004585e-02,1.10438578e-01,-5.73787689e-02,-1.49229765e-02,5.59003949e-02,4.28795405e-02,6.11449517e-02,9.60490704e-02,-2.74149794e-02,-3.99779575e-03,-2.31786281e-01,-7.12063760e-02,-1.50410295e-01,1.08907362e-02,1.29150391e-01,-4.78564501e-02,6.86640218e-02,-1.33924214e-02,4.25504427e-03,4.73734327e-02,5.08039221e-02,-2.52345130e-02,5.60299084e-…	-6.50281906e-01,-4.97692496e-01,-5.75964451e-01,-1.51541817e+00,-7.10687160e-01,-1.64219588e-01,-4.77914482e-01,4.79023427e-01,2.97070205e-01,-8.34475338e-01,-9.85885918e-01,-7.82281220e-01,-3.04384321e-01,-9.60152388e-01,-1.03530145e+00,-6.08292997e-01,-7.92818546e-01,-2.95975089e-01,-6.26625240e-01,-5.95105886e-01,-1.59262598e+00,-7.24295914e-01,-1.39196014e+00,9.87093449e-02,-9.86897171e-01,-1…	A	[0, 0, 0, 0, 1, 1, 0, 0]	math
zy152406jsw9dx33	-8.69031996e-03,-3.94506574e-01,5.73426634e-02,1.17183551e-02,6.96451217e-02,-4.24380712e-02,-5.27743921e-02,5.65849692e-02,-2.75295172e-02,5.30630052e-02,9.17896405e-02,1.43533312e-02,-2.17760168e-02,-2.75948495e-01,-5.99231422e-02,-1.13901049e-01,4.05224115e-02,9.46059227e-02,-7.56124631e-02,6.51849955e-02,-1.96260642e-02,-2.00794078e-03,4.89950255e-02,4.70023081e-02,-2.44371481e-02,7.63930827e…	-8.14762592e-01,-5.37610233e-01,-6.34921074e-01,-1.50316417e+00,-6.32490993e-01,-2.05789939e-01,-5.11858702e-01,4.62087840e-01,2.02690482e-01,-7.36655593e-01,-9.57629681e-01,-8.11012924e-01,-3.25602472e-01,-9.17816401e-01,-9.95814323e-01,-6.29050255e-01,-8.90816152e-01,-2.50638425e-01,-4.09331173e-01,-5.71681440e-01,-1.49449730e+00,-7.12506175e-01,-1.28122854e+00,1.37111038e-01,-8.92118752e-01,-1…	A	[0, 0, 0, 0, 0, 0, 1, 0]	math
zy152415d2updbpu	-3.76517698e-02,-2.90617943e-01,2.19186451e-02,2.16310583e-02,8.19693059e-02,-4.28732000e-02,-2.14101076e-02,5.79390340e-02,-4.98700738e-02,6.34311587e-02,9.64099020e-02,2.33293157e-02,-7.82357529e-03,-2.72178173e-01,-3.44604515e-02,-1.20161034e-01,1.33353248e-02,1.08004898e-01,1.51709598e-02,5.82242943e-02,-1.03218164e-02,5.97142032e-04,3.16710472e-02,4.11992148e-02,2.20815593e-04,7.93522298e-02…	-7.03516603e-01,-4.80907530e-01,-4.86373097e-01,-1.45848393e+00,-6.55748785e-01,-1.67955071e-01,-4.61641461e-01,5.32238841e-01,2.64545739e-01,-8.93661320e-01,-1.08373940e+00,-9.02340770e-01,-3.50591838e-01,-9.44122791e-01,-1.07190454e+00,-6.44862652e-01,-8.27513218e-01,-3.02785486e-01,-5.13893664e-01,-6.13930941e-01,-1.61207175e+00,-7.03487039e-01,-1.40451849e+00,8.07963014e-02,-1.05222702e+00,-1…	A	[0, 0, 0, 0, 0, 0, 1, 0]	math
zy152437car926bv	-3.09539959e-02,-3.18124652e-01,3.55081186e-02,2.46578222e-03,9.56349820e-02,-4.31414545e-02,-3.86934318e-02,5.80275729e-02,-3.69417444e-02,6.88378364e-02,8.86568651e-02,4.37554345e-02,-1.70121025e-02,-2.80613691e-01,-5.32677695e-02,-1.38086081e-01,2.29799096e-02,1.13030255e-01,-3.23553011e-02,6.73330054e-02,-1.48456665e-02,8.86421837e-03,3.90688404e-02,4.06203754e-02,-2.05415264e-02,8.65184814e-…	-7.58766651e-01,-4.83644605e-01,-5.63903093e-01,-1.39550734e+00,-6.39792383e-01,-1.00608826e-01,-4.39626157e-01,4.63885725e-01,2.83914536e-01,-7.07079470e-01,-1.04127645e+00,-8.85946870e-01,-3.58866692e-01,-9.18981135e-01,-1.01358998e+00,-6.55655503e-01,-7.78815269e-01,-2.24730790e-01,-4.46248740e-01,-5.65607071e-01,-1.50772083e+00,-6.45434558e-01,-1.33485007e+00,2.15872064e-01,-9.25728559e-01,-1…	A	[0, 0, 0, 0, 0, 0, 1, 0]	math
zy152447h8f736jb	-3.64554524e-02,-3.42863441e-01,2.66204327e-02,5.33106830e-03,8.66078138e-02,-4.62982655e-02,-3.31827477e-02,5.89094833e-02,-2.38104332e-02,6.22785762e-02,9.36283469e-02,7.35716224e-02,-2.50315890e-02,-3.13103199e-01,-4.48551625e-02,-1.07194707e-01,1.95191354e-02,1.06057994e-01,-1.72690991e-02,5.93218654e-02,-1.30761489e-02,1.89458020e-02,3.03386170e-02,5.77193536e-02,6.40641619e-03,8.70552808e-0…	-7.10571826e-01,-5.84448934e-01,-5.76333284e-01,-1.47956693e+00,-6.33935392e-01,-2.15762809e-01,-4.87030655e-01,4.39520717e-01,2.39610940e-01,-7.55616128e-01,-1.05482292e+00,-8.70523930e-01,-4.00769055e-01,-1.00856829e+00,-1.05806112e+00,-6.97976589e-01,-9.04595137e-01,-2.22534344e-01,-4.82084543e-01,-5.81923306e-01,-1.51827228e+00,-6.86619878e-01,-1.30618131e+00,9.94624719e-02,-8.82025898e-01,-1…	A	[0, 0, 1, 0, 0, 0, 1, 0]	math
zy2129092apnqu9t	-2.53430698e-02,-2.98802048e-01,4.33971360e-02,1.01050828e-02,1.06708750e-01,-4.16566581e-02,-6.30724505e-02,5.26123047e-02,-6.94984496e-02,7.99056441e-02,9.22522098e-02,1.88736804e-03,4.49369568e-03,-2.65217900e-01,-4.00957316e-02,-1.37341455e-01,1.50587540e-02,1.13961965e-01,-1.63854212e-02,6.66222200e-02,-1.76589713e-02,-2.53035910e-02,4.48663905e-02,3.81179415e-02,-1.10576851e-02,5.66558391e-…	-0.62691987,-0.48837644,-0.6388296,-1.5418578,-0.70041347,-0.23859818,-0.5865217,0.44277954,0.2503773,-0.8087176,-1.0157685,-0.81975204,-0.35377452,-0.9373458,-1.037127,-0.626438,-0.7642054,-0.20213428,-0.47523546,-0.5392995,-1.569201,-0.7427041,-1.4255556,0.10945596,-0.9332193,-1.1937497,-0.8963639,-1.1245914,-0.935632,-0.46853563,-0.8513744,-0.7007682,-0.4488657,-0.5637869,-0.44526517,-0.520989…	A	[0, 0, 1, 0, 1, 0, 0, 0]	math
zy2129324jfwcwfm	-1.12593547e-02,-3.05374265e-01,4.70477343e-02,-7.51277013e-03,1.07986405e-01,-2.91994400e-02,-6.45986944e-02,4.01481241e-02,-6.52149394e-02,9.07134116e-02,1.15717672e-01,2.95109954e-03,1.72734652e-02,-2.95806378e-01,-1.97960958e-02,-1.32687002e-01,1.46933794e-02,1.29429787e-01,-3.78956348e-02,7.40361959e-02,-2.26133950e-02,-2.28801053e-02,4.45321314e-02,4.00738344e-02,1.09067410e-02,4.76062596e-…	-0.63620716,-0.47235146,-0.61609125,-1.4370142,-0.68141615,-0.19277497,-0.51163703,0.41242018,0.21958777,-0.8031565,-0.9553111,-0.83404285,-0.36324924,-0.9328866,-1.0424602,-0.51632434,-0.752959,-0.2595467,-0.40683824,-0.52979404,-1.5318171,-0.72857726,-1.3783431,0.1085799,-0.9128376,-1.238642,-0.889438,-1.2074592,-1.0539048,-0.42053762,-0.94217217,-0.819316,-0.5121004,-0.5811944,-0.417763,-0.518…	A	[0, 0, 1, 0, 1, 0, 0, 0]	math
zy2129460vg4uy40	-1.26957837e-02,-3.29211384e-01,5.77733405e-02,-3.46463826e-03,1.21934086e-01,-3.75622846e-02,-7.56059214e-02,3.38476039e-02,-3.27161998e-02,9.02673900e-02,1.10063314e-01,-3.76312360e-02,2.35960968e-02,-2.71752656e-01,-3.70153934e-02,-1.55047640e-01,1.01074856e-02,1.38375193e-01,-6.31628409e-02,6.84804097e-02,-2.44867317e-02,-2.13274881e-02,5.75857162e-02,3.01257130e-02,3.91284330e-03,3.69162634e…	-8.12283218e-01,-4.99152720e-01,-6.72793448e-01,-1.59012747e+00,-7.69819498e-01,-3.07652801e-01,-5.29173970e-01,3.04983377e-01,7.25570694e-02,-1.00135195e+00,-1.04618895e+00,-9.42878366e-01,-3.61762315e-01,-1.07337058e+00,-1.19695270e+00,-7.22357213e-01,-8.64606082e-01,-3.95548552e-01,-5.84805191e-01,-6.01678669e-01,-1.62033725e+00,-8.98379445e-01,-1.55194044e+00,-9.61994231e-02,-1.11477458e+00,-…	A	[0, 0, 1, 0, 1, 0, 0, 0]	math
zy213003jkvxynh2	-8.12299550e-03,-3.40489805e-01,5.59246764e-02,9.53775272e-03,1.09577730e-01,-3.88469920e-02,-7.88798109e-02,3.43517028e-02,-1.49184046e-02,8.46058503e-02,1.04646489e-01,-4.47618365e-02,1.59661770e-02,-2.78828561e-01,-4.40789163e-02,-1.51239783e-01,1.68051440e-02,1.36070430e-01,-4.81483750e-02,7.20036924e-02,-2.30077282e-02,-2.19626427e-02,5.08567207e-02,3.43670882e-02,-3.35923536e-03,4.30352800e…	-6.33941174e-01,-4.30763096e-01,-6.46360278e-01,-1.53878939e+00,-6.77913666e-01,-1.75660104e-01,-5.44168651e-01,3.94893825e-01,2.22294211e-01,-7.49976993e-01,-1.02703321e+00,-8.50012183e-01,-3.79057139e-01,-9.07505989e-01,-1.11333120e+00,-6.41231656e-01,-7.06922054e-01,-1.96029469e-01,-4.42796886e-01,-5.60673237e-01,-1.55921257e+00,-6.37877226e-01,-1.34672797e+00,1.76699981e-01,-8.20892215e-01,-1…	A	[0, 0, 1, 0, 1, 0, 0, 0]	math
zy2130132vt29ac5	-1.81108285e-02,-3.24586272e-01,4.76696864e-02,4.69243992e-03,1.13862544e-01,-4.22409438e-02,-6.17272481e-02,3.53397988e-02,-3.14816274e-02,9.35458839e-02,1.17035776e-01,-3.02563719e-02,1.46102980e-02,-3.01186979e-01,-3.57469991e-02,-1.48245379e-01,1.58337429e-02,1.37279227e-01,-2.21316144e-02,7.58809000e-02,-2.29337104e-02,-1.76485516e-02,5.44496179e-02,3.83817405e-02,4.00688220e-03,5.24042845e-…	-7.23177791e-01,-5.88073969e-01,-4.94350553e-01,-1.38022566e+00,-6.27848685e-01,-2.01452702e-01,-4.63791370e-01,4.06429797e-01,2.46673167e-01,-7.13659525e-01,-1.06311500e+00,-8.48447680e-01,-2.64345735e-01,-8.34049165e-01,-1.09201574e+00,-6.80028677e-01,-8.01844895e-01,-2.59018302e-01,-5.12110710e-01,-5.47475696e-01,-1.59046566e+00,-7.04205632e-01,-1.40466452e+00,1.88089773e-01,-9.41380739e-01,-1…	A	[0, 0, 1, 0, 1, 0, 0, 0]	math
zy213023e084andt	-2.01309863e-02,-2.99482107e-01,3.87236848e-02,3.33479652e-03,1.06633775e-01,-3.61381248e-02,-6.54783994e-02,3.61861363e-02,-7.83818066e-02,9.16583985e-02,1.17869154e-01,3.92879453e-03,1.48905413e-02,-3.13249469e-01,-2.29494609e-02,-1.27359226e-01,1.31803099e-02,1.34509623e-01,1.89310114e-03,7.09460527e-02,-1.54808657e-02,-9.20215994e-03,3.90328988e-02,5.03158942e-02,1.25588346e-02,6.88760281e-02…	-6.58574343e-01,-5.36919475e-01,-6.06198370e-01,-1.42652786e+00,-7.02059746e-01,-1.25784770e-01,-4.92941946e-01,5.01901150e-01,2.98675656e-01,-8.51544619e-01,-9.88630474e-01,-8.75356853e-01,-3.86690646e-01,-9.11902368e-01,-1.07684338e+00,-6.63840294e-01,-8.34726512e-01,-2.14655891e-01,-3.85045409e-01,-5.43403387e-01,-1.48326910e+00,-6.61508322e-01,-1.37714267e+00,1.34738863e-01,-9.36456621e-01,-1…	A	[0, 0, 1, 0, 1, 0, 0, 0]	math
zy1751543fu5xwpm	-1.44343097e-02,-3.35682452e-01,5.13909310e-02,1.52727980e-02,1.11011080e-01,-2.91335080e-02,-2.16839500e-02,2.51268726e-02,-1.11979572e-02,7.59278387e-02,9.59066004e-02,-1.46185616e-02,1.20596439e-02,-2.68733799e-01,-2.47003250e-02,-1.21456310e-01,4.75346632e-02,1.02678835e-01,-9.76685900e-03,6.40638024e-02,-2.04526298e-02,-5.17548178e-04,3.93312089e-02,4.76257205e-02,-2.62843892e-02,6.56619594e…	-5.70167899e-01,-4.31699067e-01,-5.82013130e-01,-1.44380522e+00,-5.64237833e-01,-1.38920277e-01,-4.97825325e-01,5.25246859e-01,2.41930902e-01,-8.97227287e-01,-9.29028869e-01,-9.73091245e-01,-2.92428017e-01,-9.43762064e-01,-1.14108670e+00,-5.15087306e-01,-7.67805457e-01,-3.35617363e-01,-5.44530630e-01,-5.22797167e-01,-1.60847592e+00,-6.60508156e-01,-1.36193466e+00,2.00753748e-01,-8.92943859e-01,-1…	A	[1, 1, 1, 1, 0, 0, 1, 0]	math
zy175220xphu39uy	-9.32275224e-03,-2.92077363e-01,4.90264446e-02,1.43004712e-02,1.10458046e-01,-2.43774801e-02,-3.07467468e-02,1.88820548e-02,2.13598087e-02,7.52122402e-02,8.71419609e-02,-2.79571395e-02,4.00878070e-03,-2.65650630e-01,-2.92261187e-02,-1.31365404e-01,4.48917747e-02,1.00544557e-01,-3.13980281e-02,7.20265210e-02,-2.09414177e-02,2.14633206e-03,4.55191657e-02,3.78094912e-02,-4.86647524e-02,6.97032362e-0…	-8.10944378e-01,-7.23036289e-01,-6.71429098e-01,-1.52781141e+00,-6.73381329e-01,-1.89010084e-01,-5.57758987e-01,3.26037258e-01,1.50670826e-01,-6.33765161e-01,-1.05488157e+00,-9.95054245e-01,-3.53186935e-01,-8.99916828e-01,-9.73612785e-01,-6.58630669e-01,-1.01645708e+00,-2.20054507e-01,-5.03045678e-01,-5.96706092e-01,-1.61397457e+00,-7.93067515e-01,-1.44599569e+00,2.34971330e-01,-8.74818385e-01,-1…	A	[1, 1, 1, 1, 0, 0, 1, 0]	math
zy154344c3m87f2c	-2.79866178e-02,-2.61987597e-01,2.49709859e-02,-1.29452767e-02,1.30721286e-01,-7.09694177e-02,3.12067941e-02,5.35430945e-02,1.07090436e-01,1.17911905e-01,1.19164787e-01,-4.54658084e-03,-3.94418314e-02,-1.81797341e-01,-6.03695512e-02,-1.27770528e-01,2.41956133e-02,1.74247295e-01,3.92885543e-02,4.62237932e-02,6.64831838e-03,4.02579643e-02,9.54906791e-02,3.88230048e-02,-3.09691913e-02,8.91867802e-02…	-6.54138267e-01,-4.66168016e-01,-5.02326429e-01,-1.48177052e+00,-6.44773901e-01,-2.39883497e-01,-4.87101555e-01,4.66144323e-01,2.95102984e-01,-8.11388791e-01,-8.99492025e-01,-7.31951654e-01,-3.12188864e-01,-8.82148266e-01,-1.05119765e+00,-5.57686508e-01,-7.93631613e-01,-2.18046889e-01,-4.15988654e-01,-5.63062370e-01,-1.55568016e+00,-7.93344200e-01,-1.42986393e+00,4.11445312e-02,-9.65437233e-01,-1…	B	[0, 0, 0, 0, 0, 0, 0, 0]	math
zy215231d4xk74st	-1.80207901e-02,-3.14033508e-01,5.24251424e-02,-1.51569946e-02,1.00957274e-01,-2.50062831e-02,-2.82122493e-02,3.78649831e-02,-4.04537916e-02,9.12909657e-02,9.76389498e-02,2.30761245e-02,1.19314175e-02,-2.49960840e-01,-4.87107076e-02,-1.13588244e-01,1.43146245e-02,1.12854123e-01,1.32825933e-02,6.61181733e-02,-7.58394180e-03,-1.12709189e-02,4.62183468e-02,2.87492909e-02,-2.44754534e-02,4.72905785e-…	-6.26011193e-01,-4.93017137e-01,-7.08086073e-01,-1.67725933e+00,-7.52505064e-01,-2.06778258e-01,-5.49063206e-01,6.07867897e-01,3.94720644e-01,-8.98020804e-01,-1.10166335e+00,-9.03185129e-01,-3.60002339e-01,-1.02067435e+00,-1.13597500e+00,-6.48492754e-01,-7.57696271e-01,-3.27872455e-01,-6.28797948e-01,-6.86734200e-01,-1.65578759e+00,-7.53584862e-01,-1.46245909e+00,1.80315852e-01,-9.62773561e-01,-1…	B	[1, 1, 1, 0, 1, 0, 1, 0]	math
zy153217q8n7q9j6	-1.38934525e-02,-3.18844855e-01,4.69929725e-02,-1.33383367e-02,1.19395591e-01,-3.93928960e-02,-4.28068526e-02,2.04012208e-02,3.50433867e-04,1.00349523e-01,1.13880396e-01,-6.02240302e-02,3.33415419e-02,-2.65750706e-01,-3.68404239e-02,-1.35930866e-01,9.92858596e-03,1.51471421e-01,-5.63930906e-02,6.17762581e-02,-1.99455693e-02,-2.30960231e-02,6.44663870e-02,3.81383151e-02,-7.26077054e-03,2.98543572e…	-6.54028594e-01,-5.45269430e-01,-6.45839036e-01,-1.54623687e+00,-7.34445632e-01,-2.98476011e-01,-6.42340600e-01,4.02770042e-01,3.01998854e-01,-9.12170708e-01,-1.05147612e+00,-9.01226759e-01,-4.65954214e-01,-9.66113091e-01,-1.15156186e+00,-8.09619904e-01,-8.55857134e-01,-2.98238158e-01,-6.05108261e-01,-5.82459271e-01,-1.50151360e+00,-8.28553855e-01,-1.53310347e+00,1.20919151e-02,-1.11733389e+00,-1…	B	[0, 0, 1, 0, 1, 0, 1, 0]	math
zy153244dreqh1he	-8.67231004e-03,-3.54138911e-01,4.56415862e-02,-1.23852827e-02,1.27746552e-01,-4.19751257e-02,-2.46211197e-02,2.86179539e-02,2.24233381e-02,9.26786065e-02,1.31988034e-01,-6.05976619e-02,1.78775024e-02,-2.87500441e-01,-4.73342687e-02,-1.33055001e-01,1.00181932e-02,1.32896289e-01,-4.16022912e-02,5.92190102e-02,-2.22551394e-02,-8.81907903e-03,6.12934008e-02,4.27543782e-02,3.14982235e-03,3.85180935e-…	-5.55622160e-01,-4.89956856e-01,-6.44389987e-01,-1.56544733e+00,-7.24806011e-01,-2.64296651e-01,-5.61218023e-01,4.32582885e-01,2.93000519e-01,-8.56336057e-01,-9.71926272e-01,-8.39146614e-01,-3.52524489e-01,-8.39815617e-01,-9.94240761e-01,-6.58502758e-01,-7.12511241e-01,-1.86877176e-01,-5.47543228e-01,-5.54719090e-01,-1.43816054e+00,-7.40878105e-01,-1.44172227e+00,6.30856380e-02,-1.04904878e+00,-1…	B	[0, 0, 1, 0, 1, 0, 0, 0]	math
zy111105kbfcd6ph	-2.70998664e-03,-3.70759189e-01,5.08545041e-02,-3.11834998e-02,1.02483891e-01,-4.22524214e-02,-2.12415159e-02,5.68221509e-02,4.07445729e-02,7.76185095e-02,1.21747449e-01,-1.11242039e-02,-2.00167671e-03,-2.17590004e-01,-4.22874242e-02,-1.20679289e-01,3.97295021e-02,1.44026816e-01,-4.12592590e-02,5.80874234e-02,-4.80678305e-02,-9.57750715e-03,6.14993200e-02,3.65330651e-02,1.57238748e-02,-4.11836989…	-6.02324367e-01,-4.83961254e-01,-5.15782833e-01,-1.40289307e+00,-5.70349395e-01,-6.02103695e-02,-4.32266146e-01,4.43171322e-01,3.51962626e-01,-7.60497689e-01,-9.55960155e-01,-9.03211296e-01,-3.64936024e-01,-8.21378887e-01,-1.18873787e+00,-5.38990140e-01,-7.95931160e-01,-3.32848847e-01,-4.81666625e-01,-5.58733344e-01,-1.44809055e+00,-6.54783428e-01,-1.40230620e+00,1.76386431e-01,-9.55781937e-01,-1…	B	[0, 0, 1, 1, 0, 0, 1, 0]	math
zy1405099ax6yd4k	-2.62932926e-02,-3.17890108e-01,5.82418442e-02,-1.83400186e-03,1.24194369e-01,-2.99379490e-02,-2.04008631e-02,2.61711106e-02,1.17590080e-03,8.96754265e-02,1.15614891e-01,-1.55206677e-02,1.34334210e-02,-2.73382843e-01,-4.31452543e-02,-1.32067144e-01,1.98830049e-02,1.11237988e-01,-8.04794654e-02,6.46430030e-02,-2.42540427e-02,-1.20968120e-02,5.18706068e-02,3.52639705e-02,2.19902606e-03,3.99260335e-…	-6.70591176e-01,-4.22898889e-01,-5.22124231e-01,-1.47051728e+00,-6.68417633e-01,-2.18950793e-01,-5.81617415e-01,4.36015159e-01,2.58217424e-01,-8.57693374e-01,-1.01553679e+00,-9.41192150e-01,-3.20328772e-01,-9.59165752e-01,-1.24039352e+00,-6.23470843e-01,-8.72278690e-01,-4.69450325e-01,-6.49893105e-01,-6.65346563e-01,-1.66526616e+00,-8.28973949e-01,-1.50153315e+00,3.78044508e-02,-9.75203335e-01,-1…	B	[0, 0, 1, 0, 0, 0, 1, 0]	math
zy1411089ua8am0j	-3.39083280e-03,-3.23807716e-01,2.84940861e-02,2.55295411e-02,9.06691700e-02,-2.93989815e-02,-1.67897008e-02,4.10063080e-02,4.98777404e-02,1.01741657e-01,1.09864116e-01,8.57310137e-04,-3.20702568e-02,-2.23777518e-01,-3.39675806e-02,-1.35130674e-01,3.42638530e-02,9.91033539e-02,-1.55019453e-02,7.77591318e-02,-2.12716255e-02,3.55525338e-03,4.31988277e-02,2.22355127e-02,-9.51976236e-03,9.12317634e-0…	-6.41812801e-01,-5.00848949e-01,-6.62890673e-01,-1.50930691e+00,-8.12438250e-01,-2.12396294e-01,-5.51800013e-01,4.71144825e-01,2.35035658e-01,-7.97587395e-01,-9.25880969e-01,-7.92040169e-01,-3.30250114e-01,-9.43514585e-01,-1.08495891e+00,-7.02280462e-01,-8.54558706e-01,-3.37498665e-01,-5.55909395e-01,-5.78284681e-01,-1.57100725e+00,-6.36158228e-01,-1.30731833e+00,1.50619090e-01,-9.56617236e-01,-1…	B	[1, 0, 1, 0, 0, 0, 1, 1]	math
zy160315gu3sbsdw	-1.95439570e-02,-3.83722901e-01,4.35502455e-02,3.94681618e-02,1.06654674e-01,-6.24720119e-02,-4.62689949e-03,4.06251624e-02,7.24187642e-02,9.27924812e-02,9.85284895e-02,-3.01737841e-02,-1.52725335e-02,-2.21215487e-01,-4.86875735e-02,-1.45721316e-01,1.60732064e-02,1.22102641e-01,-5.74910678e-02,8.02106112e-02,-3.68411578e-02,3.81635223e-03,4.97257859e-02,4.41437513e-02,-1.77202839e-02,5.66110350e-…	-0.77419484,-0.4302747,-0.43031836,-1.4279757,-0.69267684,-0.13222246,-0.44096452,0.45173046,0.28805625,-0.91279244,-0.9336178,-0.8213627,-0.25223094,-0.8303314,-1.1636246,-0.618741,-0.80678546,-0.16474631,-0.5458988,-0.50255275,-1.6000942,-0.7362503,-1.5417898,0.00825061,-1.0253354,-1.2095038,-0.87584794,-1.1996195,-0.9410267,-0.4101331,-0.9192501,-0.83663005,-0.49199945,-0.5736032,-0.47071242,-…	B	[0, 0, 1, 1, 0, 0, 1, 0]	math
zy160433t3tdu6cv	-3.41199487e-02,-3.42039108e-01,4.84289303e-02,5.03646350e-03,1.34023905e-01,-3.51062641e-02,-1.22598130e-02,2.34825835e-02,-1.51911061e-02,1.01057634e-01,1.15279600e-01,-8.57454166e-03,8.73214006e-03,-2.23160982e-01,-5.18956557e-02,-1.27960041e-01,-2.49078171e-03,1.18265875e-01,-6.24893568e-02,6.66999593e-02,-2.08463166e-02,-2.46227495e-02,5.10077327e-02,2.89233401e-02,7.97075033e-03,4.75858971e…	-0.5390567,-0.45446402,-0.6029255,-1.5526574,-0.820409,-0.09090114,-0.51216626,0.36280233,0.2908216,-0.81304127,-1.1413425,-1.0032233,-0.5005376,-1.0392861,-1.2088138,-0.60189843,-0.93905604,-0.33365124,-0.55228144,-0.745971,-1.5054109,-0.8192028,-1.4157524,0.04146596,-0.97373,-1.2776926,-0.8507346,-1.1596586,-0.9403289,-0.40676576,-0.8763283,-0.94982827,-0.57775295,-0.53947556,-0.39453784,-0.412…	B	[1, 1, 1, 1, 0, 0, 1, 1]	math
zy1640316sk7krx0	-3.57899517e-02,-2.32092470e-01,4.66986410e-02,-7.50829140e-03,1.42903954e-01,-3.38005945e-02,-1.41293872e-02,3.33900377e-02,2.76061296e-02,6.21968508e-02,8.22035223e-02,-3.49524096e-02,2.84839086e-02,-2.14177221e-01,-3.99572626e-02,-1.36319742e-01,-3.78088735e-04,1.31091714e-01,-8.72635841e-02,6.25518262e-02,-1.92712359e-02,-7.61393318e-03,4.30481061e-02,2.80471705e-02,-8.03293288e-03,9.65108443…	-6.81911528e-01,-5.08936107e-01,-5.85357130e-01,-1.57764065e+00,-7.19507158e-01,-1.73477873e-01,-5.75404704e-01,3.81229639e-01,2.10674942e-01,-8.59401762e-01,-1.05687916e+00,-8.90089154e-01,-3.67835224e-01,-9.94995832e-01,-1.13449323e+00,-6.66422784e-01,-7.07687676e-01,-2.43238091e-01,-4.66093242e-01,-5.73291779e-01,-1.60427427e+00,-6.12270653e-01,-1.31844854e+00,1.68704212e-01,-9.40430522e-01,-1…	B	[1, 0, 1, 0, 1, 0, 1, 0]	math
zy164052bvkcqnwx	-3.41199487e-02,-3.42039108e-01,4.84289303e-02,5.03646350e-03,1.34023905e-01,-3.51062641e-02,-1.22598130e-02,2.34825835e-02,-1.51911061e-02,1.01057634e-01,1.15279600e-01,-8.57454166e-03,8.73214006e-03,-2.23160982e-01,-5.18956557e-02,-1.27960041e-01,-2.49078171e-03,1.18265875e-01,-6.24893568e-02,6.66999593e-02,-2.08463166e-02,-2.46227495e-02,5.10077327e-02,2.89233401e-02,7.97075033e-03,4.75858971e…	-0.5390567,-0.45446402,-0.6029255,-1.5526574,-0.820409,-0.09090114,-0.51216626,0.36280233,0.2908216,-0.81304127,-1.1413425,-1.0032233,-0.5005376,-1.0392861,-1.2088138,-0.60189843,-0.93905604,-0.33365124,-0.55228144,-0.745971,-1.5054109,-0.8192028,-1.4157524,0.04146596,-0.97373,-1.2776926,-0.8507346,-1.1596586,-0.9403289,-0.40676576,-0.8763283,-0.94982827,-0.57775295,-0.53947556,-0.39453784,-0.412…	B	[1, 1, 1, 1, 0, 0, 1, 1]	math
zy2020583afv4cw8	-9.41718556e-03,-2.81403661e-01,4.10995781e-02,-6.93631545e-03,1.21460974e-01,-3.10132727e-02,-5.57807647e-02,2.84069479e-02,-4.08371091e-02,8.89085233e-02,9.43257809e-02,-4.41330150e-02,3.00415419e-02,-2.49140173e-01,-2.41693091e-02,-1.49584278e-01,1.94917861e-02,1.48159891e-01,-3.45727988e-02,6.29125535e-02,-1.64316818e-02,-1.71506144e-02,6.42099902e-02,3.52668241e-02,-1.88560784e-02,5.02328984…	-8.04965496e-01,-5.60097337e-01,-6.42572582e-01,-1.67766631e+00,-8.31934452e-01,-3.31466347e-01,-6.54313803e-01,4.67795730e-01,3.56234193e-01,-8.42210114e-01,-1.03153431e+00,-8.99297476e-01,-2.51600564e-01,-8.81156802e-01,-1.03955317e+00,-6.40949309e-01,-7.78343260e-01,-3.05114061e-01,-5.30808091e-01,-5.67983449e-01,-1.56072783e+00,-7.49421299e-01,-1.49620795e+00,8.73149931e-02,-1.01965690e+00,-1…	B	[0, 0, 1, 0, 1, 0, 0, 0]	math
zy09500429pm9rgm	1.65383182e-02,-3.36626261e-01,5.01776524e-02,-1.97643507e-02,1.07556239e-01,-2.95230150e-02,-5.62473610e-02,4.02449146e-02,8.65708943e-03,8.44773725e-02,1.30531847e-01,-4.34888043e-02,2.69334633e-02,-2.45891139e-01,-3.44561748e-02,-1.44834831e-01,1.03272172e-02,1.49028614e-01,-4.93796170e-02,5.07158712e-02,-2.42270324e-02,-2.20871996e-02,5.44024855e-02,4.27235775e-02,9.72652435e-03,2.72047073e-0…	-5.59518218e-01,-4.71729189e-01,-6.07765734e-01,-1.50584006e+00,-7.66644537e-01,-2.83118844e-01,-5.83602309e-01,5.68934262e-01,2.98871696e-01,-8.84146094e-01,-9.80701447e-01,-8.20863605e-01,-3.04831535e-01,-8.74539137e-01,-1.15791774e+00,-6.60505772e-01,-7.07566023e-01,-3.47539902e-01,-4.67034370e-01,-5.67293882e-01,-1.46903551e+00,-7.34837055e-01,-1.46614838e+00,1.26312822e-01,-1.03399718e+00,-1…	B	[0, 0, 1, 0, 1, 0, 0, 0]	math
zy152332qm4r75ep	-3.30969766e-02,-3.40404183e-01,3.98361683e-02,1.55056296e-02,9.17064846e-02,-4.22268808e-02,-3.95785347e-02,5.15152849e-02,1.45330355e-02,9.40677151e-02,8.41424242e-02,3.53805278e-03,-2.82880738e-02,-2.59976327e-01,-4.32060920e-02,-1.23058088e-01,3.55185755e-02,1.04053974e-01,6.25393353e-03,7.57461637e-02,-2.80994028e-02,1.00871101e-02,5.18968888e-02,4.81545404e-02,-6.79006614e-03,9.84310508e-02…	-0.7143056,-0.41817558,-0.71284354,-1.6246626,-0.79585403,-0.18332739,-0.5899181,0.43279183,0.31276155,-0.84186965,-1.2429016,-0.9905286,-0.37170148,-1.0861708,-1.2098129,-0.7991888,-0.7798079,-0.3757186,-0.5876076,-0.66188884,-1.6679416,-0.78729695,-1.4564581,0.13557816,-1.1111513,-1.2256023,-0.8800694,-1.1358819,-0.8383813,-0.37698013,-0.90539557,-0.79898554,-0.48720512,-0.66719896,-0.562366,-0…	B	[0, 0, 1, 1, 0, 0, 1, 0]	math
zy002142pn05n63r	-2.21766140e-02,-3.35541278e-01,5.19602746e-02,-1.42836170e-02,1.16931282e-01,-3.86078283e-02,-7.66458511e-02,3.89261581e-02,7.29385577e-03,8.67617279e-02,7.74478242e-02,-2.10663676e-02,-2.14999216e-03,-2.88997471e-01,-2.74324100e-02,-1.29162610e-01,-4.49665706e-04,1.20988220e-01,-2.41600275e-02,6.69877082e-02,-2.99386345e-02,-4.50447993e-03,4.65123206e-02,3.21161374e-02,1.10173039e-02,4.68725041…	-7.34743536e-01,-6.64506316e-01,-5.98358095e-01,-1.69795823e+00,-8.51739049e-01,-2.57765025e-01,-6.19214892e-01,4.52158481e-01,2.76203454e-01,-8.36655676e-01,-1.05737567e+00,-7.94285476e-01,-4.40034032e-01,-9.66111183e-01,-1.29533243e+00,-7.26097822e-01,-8.70975554e-01,-4.41055268e-01,-5.96735477e-01,-6.39386356e-01,-1.63433754e+00,-8.01468253e-01,-1.47271013e+00,1.76258963e-02,-9.74405408e-01,-1…	B	[0, 0, 1, 0, 1, 0, 0, 0]	math
zy002258cde459b1	-3.44941579e-02,-3.58568311e-01,5.04512936e-02,2.75261290e-02,9.66176242e-02,-3.88715714e-02,-4.34631109e-02,4.11255360e-02,1.85653660e-02,8.94190595e-02,1.16750002e-01,-6.54126192e-03,-1.97934862e-02,-3.18176746e-01,-4.45663966e-02,-1.19462803e-01,1.08700544e-02,8.93730521e-02,-2.08783150e-03,7.49609694e-02,-1.55064315e-02,-6.38583256e-03,4.85296473e-02,2.89757587e-02,-3.39365262e-03,8.25167969e…	-0.62195104,-0.5027701,-0.520098,-1.3873273,-0.56184316,-0.12060465,-0.3934263,0.4675364,0.35705504,-1.0968542,-0.9214717,-0.9148544,-0.2798173,-0.8966322,-1.0673213,-0.59573025,-0.8377521,-0.18479711,-0.53729165,-0.60371405,-1.5731986,-0.7730804,-1.4666831,-0.00965738,-0.85192156,-1.0769446,-0.89155525,-1.1503525,-0.7612144,-0.41005492,-0.81769437,-0.744278,-0.42128906,-0.55529475,-0.41267225,-0…	B	[0, 0, 1, 0, 1, 0, 0, 0]	math
zy00403520xyj9fq	3.63234500e-03,-3.77768040e-01,5.32278493e-02,1.21396063e-02,1.11997992e-01,-4.33990583e-02,-7.16051385e-02,2.59959865e-02,-4.11176160e-02,9.22656208e-02,1.15280464e-01,-2.17580646e-02,2.51395106e-02,-2.66851783e-01,-3.36479470e-02,-1.34016007e-01,1.57772340e-02,1.47406787e-01,-9.49329697e-03,6.73270673e-02,-6.69586752e-03,-2.29468290e-02,6.42437339e-02,3.63446213e-02,2.69904034e-03,4.11822498e-0…	-7.69844055e-01,-5.39492726e-01,-6.83154821e-01,-1.68670177e+00,-8.49713266e-01,-2.97042847e-01,-6.34607792e-01,5.22806942e-01,3.86327267e-01,-8.07890475e-01,-1.00945365e+00,-8.83757353e-01,-2.07486331e-01,-8.83864999e-01,-1.00810301e+00,-5.80858886e-01,-7.69983232e-01,-2.98523605e-01,-5.33895195e-01,-5.76238513e-01,-1.55615604e+00,-7.19944417e-01,-1.46867967e+00,1.47210121e-01,-9.82579112e-01,-1…	B	[0, 0, 1, 0, 1, 0, 0, 0]	math
zy192742g51kj6y4	-3.54067162e-02,-3.01891446e-01,4.95208427e-02,2.65373755e-02,9.10421461e-02,-4.74018976e-02,-3.91337797e-02,4.81645539e-02,1.06626321e-02,7.92313144e-02,8.69836956e-02,1.30252643e-02,-8.00643174e-04,-2.30207592e-01,-5.90623245e-02,-1.26369864e-01,2.17565801e-02,1.12435833e-01,-6.59346953e-02,7.02728853e-02,-3.62329334e-02,-1.05466526e-02,5.42331412e-02,2.56313346e-02,1.18509708e-02,4.47316803e-0…	-6.20344698e-01,-4.23142999e-01,-5.98048031e-01,-1.46872604e+00,-6.04857504e-01,-1.37672901e-01,-5.05331755e-01,3.86612743e-01,1.76601812e-01,-6.82693779e-01,-1.01165390e+00,-8.22238266e-01,-3.34009409e-01,-9.16123152e-01,-1.05180335e+00,-7.40319729e-01,-8.99031103e-01,-2.53494263e-01,-4.89003211e-01,-5.97509801e-01,-1.56994677e+00,-6.90027416e-01,-1.34264052e+00,1.00646101e-01,-9.57602262e-01,-1…	B	[0, 0, 1, 0, 0, 0, 1, 0]	math
zy192759j3qfkxbe	-3.50330397e-02,-3.37089509e-01,6.68892115e-02,2.26314459e-03,1.11283012e-01,-3.43659669e-02,-2.92718168e-02,4.58059907e-02,1.79961529e-02,8.27860236e-02,1.00809142e-01,3.17225382e-02,-1.31375622e-02,-2.51893997e-01,-6.43100590e-02,-1.20162137e-01,1.49266524e-02,1.00688063e-01,-3.09347846e-02,6.36022985e-02,-2.90579889e-02,-3.08800465e-03,4.66852784e-02,2.86825374e-02,-5.47294784e-03,4.95081246e-…	-7.46061265e-01,-4.38338667e-01,-5.71402550e-01,-1.54223943e+00,-7.00526655e-01,-1.51265338e-01,-5.55658877e-01,4.56447929e-01,3.12536478e-01,-8.40963840e-01,-8.96937311e-01,-8.36594522e-01,-2.02833056e-01,-8.35121930e-01,-1.07547057e+00,-5.71424782e-01,-6.36494815e-01,-2.98847407e-01,-4.85815734e-01,-4.19946253e-01,-1.48151183e+00,-7.15860844e-01,-1.38935196e+00,6.20342754e-02,-9.12847638e-01,-1…	B	[0, 0, 1, 1, 0, 0, 1, 0]	math
zy214717t04hbq59	-1.23095196e-02,-2.70855486e-01,4.35251780e-02,-8.01954698e-03,1.26165047e-01,-3.66210826e-02,-3.79255079e-02,3.74708101e-02,3.75764072e-02,9.30682495e-02,1.06604427e-01,-4.50342707e-02,1.19892387e-02,-2.62476444e-01,-4.38281037e-02,-1.69836551e-01,1.97576620e-02,1.24534018e-01,-2.97073089e-02,6.88501298e-02,-2.73565166e-02,-1.11632366e-02,6.27065748e-02,2.97651365e-02,-1.96575522e-02,4.41572703e…	-6.83301568e-01,-4.34319377e-01,-5.96620560e-01,-1.55369103e+00,-7.15479732e-01,-2.60885239e-01,-5.95286191e-01,4.62939441e-01,2.79955208e-01,-7.37863779e-01,-1.07942498e+00,-9.29000795e-01,-3.44881117e-01,-9.63280320e-01,-1.14303589e+00,-7.18028009e-01,-7.85722792e-01,-3.83981079e-01,-5.60398877e-01,-6.38510406e-01,-1.58941412e+00,-7.58813798e-01,-1.33106124e+00,1.50255859e-01,-9.44051921e-01,-1…	B	[0, 0, 1, 0, 1, 0, 1, 0]	math
zy223515h3py2mkj	-1.78412255e-02,-3.52947414e-01,3.49480286e-02,2.34855115e-02,1.12296812e-01,-3.83265615e-02,-2.41800658e-02,4.74694893e-02,7.52001186e-04,7.22917616e-02,5.97576052e-02,3.03288102e-02,-9.69872437e-03,-2.06594765e-01,-5.40343747e-02,-1.25796556e-01,1.59205683e-02,1.18695542e-01,4.67086285e-02,6.73295110e-02,-2.28997618e-02,4.02749429e-04,4.44443375e-02,3.25160027e-02,-1.65803954e-02,4.66009751e-02…	-6.50647283e-01,-3.73190284e-01,-6.80420637e-01,-1.57395339e+00,-6.74859881e-01,-2.34712303e-01,-5.46690702e-01,4.72925484e-01,4.33487743e-01,-8.92430723e-01,-1.11326623e+00,-8.69814813e-01,-2.69199848e-01,-1.01705515e+00,-1.15866423e+00,-6.05476439e-01,-8.28533411e-01,-2.74012029e-01,-5.72406411e-01,-5.52206576e-01,-1.59506571e+00,-7.26269305e-01,-1.35425854e+00,1.81366593e-01,-9.23771143e-01,-1…	B	[0, 0, 0, 0, 0, 0, 0, 0]	math
zy150015wd4yxbrk	-3.13030146e-02,-3.34904134e-01,3.21303084e-02,2.20705010e-02,9.77645814e-02,-4.64467071e-02,-2.83262096e-02,4.69981804e-02,2.43251882e-02,8.27328861e-02,7.32624456e-02,1.61495805e-02,-2.00988259e-02,-2.29838580e-01,-5.52041084e-02,-1.07516766e-01,3.34900469e-02,1.13729119e-01,2.75247768e-02,6.97462559e-02,-1.42170396e-02,-2.75018252e-03,6.12972975e-02,3.14014889e-02,-1.02445297e-02,4.86515388e-0…	-7.36156464e-01,-5.40520608e-01,-4.88210231e-01,-1.51023674e+00,-7.22036362e-01,-2.35259235e-01,-4.95476097e-01,4.98336166e-01,2.71706432e-01,-9.20352936e-01,-1.03915083e+00,-7.84500778e-01,-2.96665072e-01,-9.63237345e-01,-1.05753028e+00,-6.61146700e-01,-7.72588491e-01,-2.41139174e-01,-5.07679641e-01,-5.20041525e-01,-1.58350337e+00,-7.69299328e-01,-1.39500761e+00,1.18962131e-01,-9.90212262e-01,-1…	B	[0, 0, 1, 1, 0, 0, 1, 0]	math
zy002954v0xaqjpd	-3.62506299e-03,-2.78048515e-01,4.79681529e-02,-1.89825669e-02,1.24612570e-01,-3.80493030e-02,-4.80881631e-02,3.40936780e-02,2.24777907e-02,7.81089962e-02,1.10501349e-01,-4.22005989e-02,3.74715626e-02,-2.58236080e-01,-4.20015603e-02,-1.49352938e-01,1.36606591e-02,1.46506608e-01,-4.32313681e-02,5.62706068e-02,-1.90699082e-02,-1.50533058e-02,6.23746514e-02,3.88274901e-02,9.12660826e-03,2.29180008e-…	-0.76797473,-0.5439325,-0.5557964,-1.3897817,-0.6231395,-0.11807588,-0.47620896,0.40342167,0.2879969,-0.7766771,-1.0157461,-0.874708,-0.34341905,-0.9436863,-1.1149865,-0.6225949,-0.81407166,-0.37960014,-0.48228022,-0.61732155,-1.5137565,-0.71744066,-1.3738786,0.04537515,-0.96737957,-1.205396,-0.87587637,-1.1562972,-0.90484905,-0.39283386,-0.8874125,-0.89848775,-0.53242457,-0.5845754,-0.4026422,-0…	B	[0, 0, 1, 0, 1, 0, 0, 0]	math
zy101859chmdks59	-4.95273899e-03,-3.86166930e-01,3.50929648e-02,3.06443609e-02,9.85962898e-02,-3.14761996e-02,-5.19533902e-02,2.60692239e-02,-3.30871604e-02,8.25617611e-02,8.32134485e-02,-2.53894944e-02,2.13264264e-02,-1.91568419e-01,-4.63758148e-02,-1.00441441e-01,2.35823244e-02,1.37156382e-01,4.62512746e-02,7.32428282e-02,-1.51195107e-02,-6.14327006e-03,4.95012254e-02,6.00760020e-02,-1.17141511e-02,3.03233527e-…	-6.65575504e-01,-4.18749332e-01,-6.12524629e-01,-1.48761213e+00,-6.70043468e-01,-2.34637409e-01,-5.61336756e-01,4.20386076e-01,2.25792736e-01,-8.16394627e-01,-9.77707565e-01,-8.14239621e-01,-2.97441304e-01,-8.55782211e-01,-1.07912993e+00,-5.92218578e-01,-7.62596011e-01,-3.39518845e-01,-4.57963467e-01,-5.17633617e-01,-1.57247376e+00,-7.48910069e-01,-1.43054152e+00,6.45390004e-02,-1.00556612e+00,-1…	B	[0, 0, 1, 0, 1, 0, 0, 0]	math
zy171044p5u3bqt3	-2.47487165e-02,-3.24869514e-01,5.50648272e-02,1.36230337e-02,1.16367273e-01,-3.32516283e-02,-4.58289161e-02,4.33908403e-02,-5.16334511e-02,7.50474483e-02,8.06573704e-02,-5.66081004e-03,2.00274214e-03,-1.84123293e-01,-5.70407808e-02,-1.36426106e-01,1.62862465e-02,1.15912765e-01,-3.20672728e-02,7.48181790e-02,-2.46098395e-02,-8.00016429e-03,6.34703860e-02,2.40577683e-02,-1.71577348e-03,3.34480666e…	-7.02591896e-01,-4.50392306e-01,-7.04768479e-01,-1.65765333e+00,-7.04283237e-01,-1.75220922e-01,-6.60177171e-01,3.35705817e-01,2.55818099e-01,-7.78406799e-01,-1.00698555e+00,-7.79330373e-01,-3.43715310e-01,-9.62305903e-01,-1.00261354e+00,-6.32277131e-01,-6.69080853e-01,-2.02343896e-01,-4.23858315e-01,-6.67968690e-01,-1.63163519e+00,-8.25740337e-01,-1.39253652e+00,1.66943431e-01,-1.00266385e+00,-1…	C	[0, 0, 1, 1, 0, 0, 1, 0]	math
zy20103770uewr5u	-2.88173743e-03,-3.30562115e-01,4.75808680e-02,-1.25706140e-02,1.17916711e-01,-4.15705368e-02,-3.14466730e-02,3.82619947e-02,3.11296768e-02,8.02661926e-02,1.17442936e-01,-3.99521291e-02,2.14241277e-02,-2.44088769e-01,-4.83618602e-02,-1.49303466e-01,-1.54955691e-04,1.48049518e-01,-5.93962967e-02,6.22819252e-02,-2.86538564e-02,-1.06870420e-02,6.08113334e-02,4.07038145e-02,1.47801125e-02,2.46884376e…	-6.95598423e-01,-5.27652681e-01,-6.44294083e-01,-1.60395050e+00,-8.57516348e-01,-3.54793936e-01,-6.72044575e-01,4.43390220e-01,3.11819464e-01,-8.32040250e-01,-9.80250061e-01,-8.67353678e-01,-2.94563442e-01,-8.57720137e-01,-1.10521579e+00,-5.77251971e-01,-7.69916058e-01,-3.40129614e-01,-5.64826310e-01,-5.89461207e-01,-1.57529438e+00,-7.79338181e-01,-1.45071948e+00,9.90881994e-02,-9.66180980e-01,-1…	B	[0, 0, 1, 0, 1, 0, 1, 0]	math
offlineStudent002055s408c06h	-1.15285662e-03,-3.10556680e-01,5.07963188e-02,-5.06490795e-03,9.54016298e-02,-2.98318118e-02,-7.62967691e-02,4.47383299e-02,-2.13232869e-03,8.61838907e-02,1.07883684e-01,-1.66497268e-02,1.68385319e-02,-2.61256993e-01,-2.66870819e-02,-1.34810656e-01,1.43472608e-02,1.32681087e-01,-1.89223606e-02,6.51233345e-02,-1.65550075e-02,-2.60346457e-02,4.34001759e-02,4.14273031e-02,2.01171637e-02,4.77079526e…	-8.55443001e-01,-6.84898973e-01,-7.14558959e-01,-1.58758926e+00,-7.41541982e-01,-2.32621238e-01,-6.33926749e-01,4.72472042e-01,2.36390904e-01,-8.42947125e-01,-1.05173314e+00,-9.16186929e-01,-4.14185345e-01,-9.27108407e-01,-1.06952488e+00,-7.17875779e-01,-8.29639137e-01,-2.59740412e-01,-4.86643374e-01,-6.06781363e-01,-1.60392725e+00,-8.71548295e-01,-1.51593471e+00,4.67033163e-02,-1.06583571e+00,-1…	B	[0, 0, 1, 0, 1, 0, 0, 0]	math
zy113011tbmf55q3	-3.04429438e-02,-2.63170511e-01,9.88835283e-03,2.88600381e-02,1.05910115e-01,-6.42616898e-02,7.07477406e-02,4.34325673e-02,1.22810766e-01,1.01738825e-01,1.32210493e-01,-1.61396191e-02,-5.44408299e-02,-7.30659738e-02,-6.30874261e-02,-1.50367662e-01,1.16831064e-02,1.35564968e-01,1.47433981e-01,5.24643213e-02,1.14975506e-02,3.08697447e-02,7.29752854e-02,5.18611185e-02,-2.26160660e-02,8.29975978e-02,…	-7.37868726e-01,-7.25717247e-01,-5.46208441e-01,-1.39474678e+00,-6.24592125e-01,-2.31321335e-01,-5.24022818e-01,3.01924497e-01,1.55759320e-01,-7.03837216e-01,-8.96002829e-01,-7.98808396e-01,-3.70052099e-01,-7.36141741e-01,-8.99498522e-01,-6.34535730e-01,-7.72104561e-01,-1.35192871e-02,-3.08284849e-01,-2.80793875e-01,-1.38220596e+00,-6.94261074e-01,-1.42874205e+00,1.20346852e-01,-8.57989848e-01,-1…	C	[0, 0, 0, 0, 0, 0, 0, 0]	math
zy2337417rj24mcp	-4.56412360e-02,-2.74196029e-01,4.35499921e-02,5.23034483e-03,1.03287727e-01,-5.12177721e-02,-4.10862006e-02,6.50287494e-02,-5.67755848e-02,4.89794947e-02,2.56211907e-02,4.04185504e-02,-5.11945551e-03,-1.99251145e-01,-4.96910363e-02,-7.29049742e-02,2.24591102e-02,9.74826068e-02,1.46865463e-02,7.68487230e-02,1.46993026e-02,6.79344218e-03,6.19737580e-02,1.22526754e-02,2.46678181e-02,4.30783369e-02,…	-7.18416750e-01,-4.11327571e-01,-5.92578828e-01,-1.52950501e+00,-6.67774618e-01,-1.91369906e-01,-4.56091166e-01,3.54693443e-01,1.64467141e-01,-8.63666832e-01,-1.09801662e+00,-8.65095496e-01,-4.09225076e-01,-9.54642594e-01,-1.08793509e+00,-6.39205754e-01,-7.58911252e-01,-2.70559549e-01,-4.54790354e-01,-5.85835576e-01,-1.62267590e+00,-7.66324937e-01,-1.38870728e+00,9.80924889e-02,-1.01392889e+00,-1…	C	[0, 0, 0, 0, 0, 0, 0, 0]	math
zy230934	-1.27162626e-02,-2.22243905e-01,5.29437959e-02,-1.39593575e-02,1.20672733e-01,-2.99170390e-02,-7.96801895e-02,4.38222140e-02,-1.14720449e-01,9.66821462e-02,9.47363228e-02,1.70240216e-02,2.58842185e-02,-2.80370712e-01,-2.53773164e-02,-1.17858112e-01,6.69367425e-03,1.33108944e-01,-1.36248674e-02,7.26655871e-02,-1.21981390e-02,-2.08931901e-02,5.26600182e-02,4.85577360e-02,6.59545837e-03,5.66796735e-…	-6.92236423e-01,-4.99855071e-01,-5.76720297e-01,-1.46941280e+00,-6.43266201e-01,-1.57490954e-01,-5.63100636e-01,3.50146234e-01,1.55610159e-01,-8.15092206e-01,-1.01198649e+00,-8.12951207e-01,-3.22359622e-01,-9.05426264e-01,-1.03997326e+00,-6.70160115e-01,-7.65242219e-01,-2.46612623e-01,-4.85610127e-01,-5.02535939e-01,-1.54005480e+00,-6.75935388e-01,-1.41310012e+00,8.40049982e-02,-1.00732303e+00,-1…	C	[0, 0, 1, 0, 1, 0, 0, 0]	math
zy000247	-2.63330732e-02,-3.10998708e-01,4.31782678e-02,-8.52366968e-04,1.05202511e-01,-3.90697457e-02,-5.52786067e-02,5.36253005e-02,-5.10284044e-02,7.49586374e-02,1.04598716e-01,2.43602917e-02,3.66617320e-03,-2.87620246e-01,-3.81034911e-02,-1.25195041e-01,9.22554079e-03,1.27781451e-01,-1.82304904e-02,6.61744922e-02,-1.71656124e-02,-7.47326901e-03,4.88641709e-02,5.61221093e-02,-3.66276898e-03,6.20076954e…	-6.72691703e-01,-5.75688124e-01,-4.65035975e-01,-1.45985544e+00,-6.72777414e-01,-1.67913929e-01,-5.90124905e-01,4.73705351e-01,3.56679589e-01,-7.94549406e-01,-1.04868221e+00,-8.07516634e-01,-3.25655639e-01,-9.15962398e-01,-1.22533238e+00,-6.80690706e-01,-8.09184432e-01,-3.30555707e-01,-4.55092400e-01,-5.98738670e-01,-1.66263020e+00,-7.70604908e-01,-1.39281058e+00,8.57143253e-02,-9.44029748e-01,-1…	C	[0, 0, 1, 0, 1, 0, 0, 0]	math
zy003827	-3.26523334e-02,-3.49401891e-01,2.54703872e-02,2.23000571e-02,1.08689629e-01,-3.80534381e-02,9.35301185e-04,3.22484486e-02,4.27123830e-02,8.74982923e-02,9.03642029e-02,-1.28881810e-02,-3.07752844e-02,-2.14531392e-01,-5.15047610e-02,-1.30358487e-01,3.04238163e-02,1.19683072e-01,2.73364764e-02,6.93594441e-02,-1.70165543e-02,9.32018273e-03,5.11630625e-02,5.64044081e-02,-4.01153136e-03,6.31064624e-02…	-6.92648828e-01,-5.22202075e-01,-5.17302632e-01,-1.37787163e+00,-6.54008389e-01,-2.31330872e-01,-4.61381048e-01,3.24729562e-01,1.29132912e-01,-8.38272810e-01,-9.78790283e-01,-8.91808510e-01,-4.33820248e-01,-9.57171857e-01,-1.10625470e+00,-5.56260169e-01,-9.57008541e-01,-2.93783039e-01,-5.13607562e-01,-5.32974720e-01,-1.40549767e+00,-6.31867647e-01,-1.25627220e+00,5.68162017e-02,-8.38182688e-01,-1…	C	[0, 0, 1, 0, 1, 0, 1, 0]	math
zy105759uqs3nqms	-1.44290719e-02,-2.84173131e-01,5.39481863e-02,-1.15270913e-03,1.08475782e-01,-3.68043184e-02,-5.12181371e-02,4.22761701e-02,1.16242338e-02,8.37648958e-02,1.03055879e-01,-1.86938662e-02,1.77550986e-02,-2.53787905e-01,-4.33006436e-02,-1.30672574e-01,1.46308392e-02,1.36276424e-01,-3.69392522e-02,7.16933608e-02,-2.94230990e-02,-1.87478587e-02,6.15058765e-02,3.99127603e-02,-5.61404135e-03,3.04842778e…	-0.6928295,-0.5555996,-0.47618136,-1.4893386,-0.6909033,-0.20563343,-0.5353435,0.39993024,0.315925,-0.88571036,-0.9734434,-0.75911653,-0.3895288,-0.9148152,-1.1685225,-0.62103605,-0.73087966,-0.2179842,-0.4118901,-0.5993559,-1.5316131,-0.7607564,-1.4392385,0.16801697,-0.89757466,-1.1323328,-0.9088978,-1.2465311,-0.8850427,-0.45054126,-0.793897,-0.80678296,-0.5439874,-0.603978,-0.47283703,-0.55632…	C	[0, 0, 1, 0, 1, 0, 0, 0]	math
zy214221a5sht6ck	-1.36429388e-02,-3.67677152e-01,5.56896850e-02,-1.33638456e-03,1.14060178e-01,-3.44822854e-02,-1.21050384e-02,2.59539373e-02,1.38816535e-02,7.46317804e-02,1.06697112e-01,1.94793940e-02,1.43086687e-02,-2.64408916e-01,-4.60799411e-02,-1.37371063e-01,1.18319336e-02,1.26861423e-01,-6.78434363e-03,6.64397776e-02,-2.29040012e-02,-1.12234205e-02,5.85737452e-02,2.43067853e-02,-6.98161311e-03,2.96513066e-…	-6.35398090e-01,-5.19293785e-01,-4.43401128e-01,-1.40199137e+00,-6.27842784e-01,-2.16103137e-01,-5.13545871e-01,4.65530932e-01,2.87922055e-01,-7.55941212e-01,-1.02389801e+00,-8.08979452e-01,-2.90387154e-01,-8.94536495e-01,-1.07146251e+00,-5.85883796e-01,-7.46155024e-01,-2.55211979e-01,-4.77628052e-01,-5.29485226e-01,-1.54090834e+00,-7.09956527e-01,-1.32347751e+00,1.10580981e-01,-9.56627309e-01,-1…	C	[0, 0, 1, 0, 1, 0, 0, 0]	math
zy130202wgnn5h4k	-2.02873107e-02,-3.34682286e-01,5.37977293e-02,-3.62313888e-03,1.25162527e-01,-3.79753634e-02,-4.09692302e-02,3.84431407e-02,1.86998788e-02,1.04326993e-01,8.30165893e-02,-3.17545012e-02,-2.11710576e-03,-2.83212841e-01,-5.55849671e-02,-1.45197213e-01,9.80725698e-03,1.11865848e-01,-8.90884362e-03,8.17863047e-02,-3.40734385e-02,-3.35383625e-03,6.40602633e-02,2.91787907e-02,-9.17807629e-04,6.03010878…	-7.03076065e-01,-4.17444378e-01,-4.83851850e-01,-1.45885694e+00,-5.77045739e-01,-1.69405699e-01,-4.78741109e-01,5.07778764e-01,3.33708048e-01,-8.12623441e-01,-1.08908415e+00,-8.46885264e-01,-3.58612895e-01,-9.48391199e-01,-1.11783302e+00,-6.55988336e-01,-7.74335563e-01,-2.78530061e-01,-5.05806029e-01,-5.81173956e-01,-1.47773778e+00,-6.09715164e-01,-1.33975244e+00,1.42668515e-01,-8.93318057e-01,-1…	A	[0, 0, 1, 0, 0, 0, 1, 0]	math
zy112821vq9yuhvg	-9.95965023e-03,-3.55218261e-01,5.57081401e-02,5.74349239e-03,9.80915725e-02,-2.92694308e-02,-4.31830063e-02,4.49618623e-02,-1.14442781e-02,9.29806605e-02,9.35669839e-02,2.31390866e-03,-9.53621790e-03,-3.04275453e-01,-6.86009228e-02,-1.11057512e-01,1.85112655e-02,1.00178748e-01,-2.07371823e-02,7.43549615e-02,-2.58762725e-02,-2.84347287e-03,5.97349629e-02,3.82449031e-02,-1.17738051e-02,5.68066239e…	-0.6269995,-0.51065004,-0.4977018,-1.3626676,-0.6101968,-0.09530144,-0.4643341,0.43588844,0.27332902,-0.7549273,-0.9514262,-0.8054203,-0.30261055,-0.8208145,-1.0651481,-0.5872475,-0.8078533,-0.2421199,-0.43402994,-0.48490953,-1.4314535,-0.6504485,-1.299544,0.16238312,-0.8148355,-1.0853238,-0.7974124,-1.1715876,-0.7884964,-0.35762918,-0.8720621,-0.7808819,-0.44808435,-0.50211835,-0.32900682,-0.479…	C	[1, 1, 1, 1, 0, 0, 1, 1]	math
zy141515xw5s75p4	-2.13322341e-02,-2.67391860e-01,4.04003486e-02,9.66881402e-03,9.82093662e-02,-3.33302617e-02,-2.10109130e-02,6.32321835e-02,4.64402400e-02,8.07454363e-02,6.92457259e-02,-1.98160810e-03,-5.35504147e-03,-2.13473320e-01,-6.22774661e-02,-1.37700796e-01,8.72769020e-03,1.29878134e-01,-2.60794014e-02,6.69444129e-02,-1.51107525e-02,-7.72340503e-03,4.71644551e-02,3.35607715e-02,-2.48384592e-03,4.20683771e…	-6.83668256e-01,-4.52626526e-01,-5.06280005e-01,-1.38636196e+00,-5.55032372e-01,-1.39990196e-01,-4.68303323e-01,4.23728853e-01,3.04378420e-01,-8.09099793e-01,-9.85627651e-01,-8.23276281e-01,-3.27635974e-01,-8.17184210e-01,-1.07551694e+00,-5.62479973e-01,-8.08075845e-01,-2.90249139e-01,-4.33974475e-01,-4.73335713e-01,-1.47013712e+00,-6.67484820e-01,-1.33941901e+00,1.53104365e-01,-8.95536304e-01,-1…	C	[0, 0, 1, 1, 1, 0, 1, 0]	math
zy123548hvcgs7f5	-1.18300803e-02,-3.86621833e-01,5.15480265e-02,7.45764235e-03,1.02534212e-01,-4.01783884e-02,-3.93352360e-02,4.40288223e-02,5.64867295e-02,8.22078437e-02,9.28472281e-02,-1.88083835e-02,-1.60078779e-02,-2.77833343e-01,-5.19607440e-02,-1.08063802e-01,2.21870840e-02,9.35551226e-02,-5.42335995e-02,6.90662786e-02,-3.84757593e-02,-3.06763407e-03,6.51987493e-02,2.18629055e-02,-2.15246454e-02,5.94877340e…	-6.92827940e-01,-5.18450320e-01,-5.45251369e-01,-1.49790239e+00,-6.65827096e-01,-2.41159484e-01,-5.71312368e-01,4.31345671e-01,2.32320383e-01,-8.59557807e-01,-1.03543770e+00,-8.72687817e-01,-3.92050624e-01,-9.35035527e-01,-1.15837002e+00,-5.91473758e-01,-8.82652223e-01,-3.82454962e-01,-5.26200235e-01,-6.07066333e-01,-1.58631003e+00,-7.64768183e-01,-1.37981033e+00,1.50731727e-01,-8.98650706e-01,-1…	A	[0, 0, 1, 1, 0, 0, 1, 1]	math
zy123605jdnddc9u	-1.77933630e-02,-3.67337972e-01,5.65311573e-02,-4.76242322e-03,1.23776667e-01,-3.22563238e-02,-4.12574485e-02,3.78111973e-02,4.26777415e-02,8.02757740e-02,1.05494976e-01,-8.31016339e-03,-1.45480260e-02,-2.88342029e-01,-8.14946741e-02,-1.31956682e-01,2.45768321e-03,9.00776759e-02,-1.53987184e-02,6.80059120e-02,-3.34620252e-02,9.28161573e-03,7.34442323e-02,3.39066908e-02,2.88896589e-03,3.46719548e-…	-7.01697528e-01,-5.37762582e-01,-4.84208107e-01,-1.48066652e+00,-6.24508440e-01,-1.49318486e-01,-4.32356924e-01,3.93982202e-01,2.79770076e-01,-7.34052539e-01,-9.94605064e-01,-7.90576816e-01,-3.41071665e-01,-8.66956830e-01,-1.09251678e+00,-6.49517953e-01,-7.10585773e-01,-2.62054861e-01,-4.96750355e-01,-5.19373119e-01,-1.55699790e+00,-6.16785347e-01,-1.29164863e+00,1.57934457e-01,-9.42693233e-01,-1…	A	[0, 0, 1, 1, 0, 0, 1, 1]	math
zy123718a6a8hg9k	-8.74526985e-03,-4.41390276e-01,4.32567820e-02,6.45843288e-03,1.21111795e-01,-5.20227551e-02,-6.50420263e-02,1.54033117e-02,7.90319145e-02,8.21751207e-02,7.42839277e-02,-2.67653763e-02,-7.21213035e-03,-2.50093192e-01,-4.53519560e-02,-1.32627100e-01,2.08869521e-02,1.14569932e-01,-7.27831051e-02,6.49707988e-02,-3.24669108e-02,2.11589895e-02,4.59627025e-02,2.33569592e-02,-1.91226937e-02,4.72431928e-…	-6.71917796e-01,-4.62093711e-01,-5.24488270e-01,-1.49270487e+00,-6.20804429e-01,-2.47283787e-01,-5.03584862e-01,3.63236845e-01,2.31640071e-01,-8.88857126e-01,-1.02696192e+00,-8.91364813e-01,-3.04472595e-01,-8.68631661e-01,-1.21463299e+00,-5.72829604e-01,-7.27784157e-01,-3.78818274e-01,-5.23137689e-01,-5.82286716e-01,-1.61610150e+00,-6.71471238e-01,-1.40127659e+00,1.82744935e-01,-9.32599545e-01,-1…	A	[0, 0, 1, 1, 0, 0, 1, 1]	math
zy1237296prr8gw7	-7.35757779e-03,-4.05348957e-01,3.92268375e-02,2.06575319e-02,1.12596735e-01,-5.32271490e-02,-1.98150184e-02,3.79147157e-02,2.47041006e-02,5.84111810e-02,7.75587410e-02,-1.33459885e-02,-2.18612310e-02,-2.31613487e-01,-5.10304719e-02,-1.35023341e-01,3.26769538e-02,8.52729678e-02,1.55045604e-02,6.53012991e-02,-2.34149247e-02,9.94573720e-03,6.36493564e-02,3.40226293e-02,-3.79264094e-02,7.58946985e-0…	-7.59391189e-01,-3.90080899e-01,-5.67536294e-01,-1.48305404e+00,-6.65384829e-01,-2.00765133e-01,-4.90831196e-01,4.74805325e-01,3.29583913e-01,-7.36887038e-01,-9.14120913e-01,-7.69241393e-01,-3.28962088e-01,-8.64674389e-01,-9.69326079e-01,-5.91178179e-01,-6.63027227e-01,-1.58298120e-01,-3.67936790e-01,-4.93823916e-01,-1.41566277e+00,-6.63530171e-01,-1.30012190e+00,1.79546610e-01,-8.60645831e-01,-1…	A	[0, 0, 1, 1, 0, 0, 1, 1]	math
zy123813tvk9gp3u	-4.16686162e-02,-3.43464702e-01,4.08824794e-02,4.16925102e-02,9.57438946e-02,-4.81851846e-02,-3.40213738e-02,4.29884233e-02,-3.80630530e-02,8.26608390e-02,7.18955696e-02,1.93887670e-02,-1.92227662e-02,-1.54057786e-01,-6.50440305e-02,-1.03743613e-01,2.38072872e-02,1.10850513e-01,1.43942637e-02,9.34328884e-02,-1.66525878e-02,-2.81649944e-03,5.45736104e-02,5.26376739e-02,-2.21009441e-02,5.80668375e-…	-7.43919611e-01,-4.40868795e-01,-6.27264142e-01,-1.48227262e+00,-6.64003491e-01,-2.04104155e-01,-5.40951908e-01,3.92822176e-01,2.03782350e-01,-9.65680420e-01,-1.08387232e+00,-9.63035882e-01,-4.70088065e-01,-1.11225188e+00,-1.32260537e+00,-7.37698972e-01,-8.57001841e-01,-4.10112619e-01,-7.65576065e-01,-7.42896616e-01,-1.69915867e+00,-7.98464656e-01,-1.66954660e+00,6.30461723e-02,-1.05122912e+00,-1…	A	[0, 0, 1, 1, 0, 0, 1, 1]	math
zy09470579c387xa	-2.84441486e-02,-3.76551479e-01,5.19221686e-02,3.02403700e-02,1.01656020e-01,-3.64170596e-02,-1.37044862e-02,2.57539488e-02,-4.46093529e-02,7.55420774e-02,9.12270248e-02,-3.37099433e-02,-8.68875347e-03,-2.15073898e-01,-6.09800592e-02,-1.47717535e-01,8.12278688e-03,1.20973915e-01,-5.37081435e-02,7.68036693e-02,-1.63532775e-02,-2.39991266e-02,5.74784353e-02,3.69487107e-02,-8.14713724e-03,7.21098855…	-7.43295968e-01,-5.28977454e-01,-6.22395754e-01,-1.46989024e+00,-6.21629000e-01,-2.08989739e-01,-4.83820170e-01,4.08418894e-01,2.00837076e-01,-8.16041529e-01,-1.00582528e+00,-8.40353012e-01,-3.43355298e-01,-8.89222682e-01,-1.02240217e+00,-6.23483837e-01,-8.13252091e-01,-2.74785757e-01,-4.37309712e-01,-5.12098193e-01,-1.46874738e+00,-6.80762529e-01,-1.35466707e+00,1.59684390e-01,-8.59341264e-01,-1…	C	[1, 1, 0, 1, 1, 0, 1, 1]	math
zy2024019pyu0cwx	-2.38071997e-02,-3.13475192e-01,3.07032317e-02,1.25375967e-02,9.19028819e-02,-3.51944193e-02,-2.83537321e-02,3.55273709e-02,9.01148096e-03,7.71447942e-02,7.10449293e-02,-1.96060352e-02,-2.57999077e-02,-2.24655956e-01,-6.23568520e-02,-1.48608997e-01,3.80884036e-02,1.10860303e-01,8.08621198e-03,6.60462156e-02,-2.64401473e-02,2.43317597e-02,5.80017753e-02,4.99862507e-02,-6.74166810e-03,9.38775986e-0…	-0.65894884,-0.4854466,-0.55260897,-1.5744013,-0.680051,-0.19543608,-0.51980954,0.39537874,0.25393558,-0.79698825,-0.99427986,-0.8059616,-0.31448844,-0.9360401,-1.1335905,-0.6088691,-0.86530924,-0.26542914,-0.54158854,-0.5210169,-1.6211938,-0.7686954,-1.4914799,0.03100187,-0.99496,-1.1189549,-0.8247385,-1.1681455,-0.88527936,-0.37763333,-0.8848632,-0.7580859,-0.43833295,-0.47316954,-0.39966843,-0…	C	[0, 0, 1, 0, 0, 0, 1, 1]	math
zy202550n2nm765j	-3.19804251e-02,-4.44696248e-01,6.04735166e-02,1.22615490e-02,1.03696972e-01,-2.79408433e-02,-2.95436978e-02,2.59757489e-02,-8.18957109e-03,8.88776779e-02,1.00973710e-01,-3.46517339e-02,-1.86788999e-02,-2.43407190e-01,-6.05975017e-02,-1.09855011e-01,2.13001631e-02,9.18420330e-02,-1.75063759e-02,8.59038681e-02,-3.22841257e-02,-1.02392826e-02,5.39330915e-02,3.32715809e-02,-2.37091854e-02,6.99286759…	-0.6836915,-0.4687593,-0.60137486,-1.577174,-0.7249148,-0.23331809,-0.5217363,0.48168227,0.2298842,-0.8334801,-1.0735184,-0.8581002,-0.39269572,-1.0525672,-1.2774851,-0.69256604,-0.7880311,-0.3473147,-0.6141836,-0.5460842,-1.6677395,-0.6967146,-1.4103632,0.0983142,-1.0181736,-1.2342427,-0.9296142,-1.1567376,-0.9527181,-0.42952,-0.96418345,-0.8265823,-0.5546154,-0.5860449,-0.45802522,-0.56391865,0…	C	[0, 0, 1, 0, 1, 0, 1, 0]	math
zy203354wcxm3t3n	-2.45908499e-02,-3.26794595e-01,6.72126114e-02,-1.48383919e-02,1.16674945e-01,-2.47053765e-02,-3.45673896e-02,2.99207754e-02,9.34164971e-03,8.19476247e-02,1.00735888e-01,-3.72314965e-03,2.71120039e-03,-2.50925958e-01,-6.63050190e-02,-1.43361509e-01,9.63743310e-03,1.10603437e-01,-8.62447768e-02,7.60020390e-02,-9.42741521e-03,-2.02550311e-02,6.25452548e-02,1.12951985e-02,4.16430179e-04,4.30382974e-…	-0.76538014,-0.462216,-0.5248745,-1.5818205,-0.6518577,-0.3103487,-0.6528655,0.4482305,0.18876655,-0.8000875,-1.0788397,-0.82505506,-0.310432,-0.948477,-1.0579349,-0.7068429,-0.7119153,-0.17691271,-0.37500146,-0.47012344,-1.5776888,-0.77829176,-1.4000517,0.17268379,-0.9827893,-1.127252,-0.83150816,-1.1129327,-0.8203669,-0.3862941,-0.8730755,-0.7792134,-0.5214517,-0.6491807,-0.482636,-0.6285852,0.…	C	[0, 0, 1, 0, 1, 0, 1, 1]	math
zy203528mjvnjyqp	-4.07816023e-02,-2.71799982e-01,3.29976603e-02,1.35138966e-02,1.19386367e-01,-2.83116382e-02,-1.40714347e-02,3.49647515e-02,4.32477472e-03,9.13057998e-02,8.22279751e-02,-1.45545304e-02,2.15483643e-02,-2.30107829e-01,-5.53258173e-02,-1.39696985e-01,-1.77594721e-02,1.30287260e-01,-8.97811055e-02,7.56870434e-02,-1.43106431e-02,-2.04163156e-02,5.10395356e-02,2.94409283e-02,-1.77430012e-03,5.03884703e…	-6.11223757e-01,-3.95909399e-01,-5.88864326e-01,-1.50029838e+00,-6.12911284e-01,-1.72628447e-01,-5.07633030e-01,4.86084342e-01,2.71962285e-01,-9.87347305e-01,-1.09282041e+00,-8.55401814e-01,-3.47982049e-01,-1.02465999e+00,-1.11330473e+00,-7.12868154e-01,-7.24369466e-01,-2.76159465e-01,-6.20878994e-01,-5.89869022e-01,-1.62071359e+00,-6.87979698e-01,-1.45931005e+00,1.44758284e-01,-1.06652904e+00,-1…	C	[0, 0, 1, 0, 0, 0, 1, 0]	math
zy203621m6gdvqn2	-2.32479200e-02,-3.62525940e-01,4.41600233e-02,2.43424401e-02,8.56529847e-02,-2.55405046e-02,-1.73151288e-02,3.43109816e-02,-1.34649547e-03,8.76791775e-02,1.05265468e-01,-6.45265775e-03,-1.94071420e-02,-2.71963835e-01,-5.29613607e-02,-1.15858927e-01,2.66577229e-02,9.32636708e-02,-6.07911423e-02,7.54634440e-02,-1.84026361e-02,-1.51276831e-02,5.19851744e-02,2.70538740e-02,-1.04927216e-02,6.44384325…	-6.58119440e-01,-6.01958752e-01,-4.48239893e-01,-1.53902924e+00,-5.28213263e-01,-1.30733281e-01,-4.92136836e-01,5.08815646e-01,2.83048987e-01,-9.09884572e-01,-9.38505054e-01,-7.77493358e-01,-3.43062043e-01,-8.96250606e-01,-1.01987600e+00,-7.36721039e-01,-8.67552459e-01,-2.94576496e-01,-5.18215954e-01,-5.80539107e-01,-1.71393025e+00,-7.49822199e-01,-1.56396842e+00,6.51203394e-02,-1.09243274e+00,-1…	C	[1, 1, 1, 0, 0, 0, 1, 1]	math
zy2037253s49jjg0	-4.80658785e-02,-3.36971402e-01,4.15667519e-02,3.46673727e-02,1.15475625e-01,-3.50642055e-02,-2.89563532e-03,4.41567935e-02,5.03721833e-03,7.77297989e-02,8.70079249e-02,8.00973643e-03,7.53483409e-03,-2.42391363e-01,-4.58813384e-02,-1.34695560e-01,-7.82968383e-03,1.32094264e-01,-7.07520843e-02,7.36433640e-02,-1.65225044e-02,-1.01465583e-02,4.06941697e-02,2.86932811e-02,-1.36195160e-02,5.36432564e-…	-7.15505302e-01,-4.01890039e-01,-5.38075030e-01,-1.52721798e+00,-6.16913736e-01,-1.00408293e-01,-4.32117730e-01,3.94519061e-01,2.45637134e-01,-8.39067757e-01,-9.22157705e-01,-8.83764207e-01,-3.00389320e-01,-8.60664666e-01,-1.02176607e+00,-5.14562190e-01,-7.42014587e-01,-2.04123929e-01,-4.14806336e-01,-4.94882733e-01,-1.44657516e+00,-7.30783284e-01,-1.43678987e+00,6.02338500e-02,-9.49524701e-01,-1…	C	[1, 1, 1, 0, 0, 0, 0, 0]	math
zy203750yxkhhpxw	-4.63518463e-02,-2.75580108e-01,2.76841149e-02,6.40079975e-02,8.67827386e-02,-6.07632026e-02,2.13339366e-02,7.38556758e-02,1.00943133e-01,5.16527146e-02,3.46137099e-02,2.00954154e-02,-2.77748741e-02,-1.77486613e-01,-7.82544315e-02,-1.03717163e-01,2.59245448e-02,1.01082548e-01,-2.05767564e-02,6.82757497e-02,-4.55005467e-02,3.41924578e-02,5.07674441e-02,6.15762174e-02,-4.13433537e-02,5.12151867e-02…	-6.18679047e-01,-4.08652693e-01,-5.95948696e-01,-1.53064346e+00,-6.90174162e-01,-1.86890244e-01,-5.54388225e-01,4.09036875e-01,3.12626988e-01,-9.37032938e-01,-1.17192984e+00,-1.02144122e+00,-4.99982774e-01,-1.12962639e+00,-1.30060983e+00,-7.71524429e-01,-9.39047694e-01,-3.91446769e-01,-7.41925120e-01,-7.43479073e-01,-1.75584459e+00,-8.11260700e-01,-1.49699998e+00,1.81932598e-02,-1.06597674e+00,-1…	B	[1, 0, 1, 0, 0, 0, 1, 0]	math
zy122841h5xwnvq7	-1.11479592e-02,-3.07991475e-01,5.47820143e-02,-1.48016158e-02,1.19591579e-01,-2.82860007e-02,-1.64294895e-02,3.78245413e-02,-1.60313696e-02,8.28009397e-02,1.06398180e-01,2.65787914e-02,1.82194225e-02,-2.11568207e-01,-4.20155227e-02,-1.29749194e-01,-1.75224897e-03,1.21827886e-01,-3.93078551e-02,5.23285642e-02,-2.10783817e-02,-1.22342976e-02,4.10265736e-02,2.04510503e-02,2.02459916e-02,3.27130556e…	-6.39168501e-01,-5.42633772e-01,-5.14113426e-01,-1.37640083e+00,-5.68983853e-01,-2.01001719e-01,-4.83223796e-01,3.84691000e-01,2.69686222e-01,-7.44998932e-01,-1.04234326e+00,-8.30289900e-01,-2.79972613e-01,-8.41218650e-01,-1.00804102e+00,-7.01021791e-01,-7.73595095e-01,-2.35070571e-01,-4.70382541e-01,-5.36415935e-01,-1.43248773e+00,-6.76076472e-01,-1.39104986e+00,2.23249733e-01,-8.21220100e-01,-1…	C	[1, 1, 1, 1, 1, 0, 1, 1]	math
zy10580046xweu45	-2.75077987e-02,-3.76937300e-01,4.07484695e-02,1.63690187e-02,1.06900714e-01,-3.88519764e-02,-1.49363829e-02,4.69040647e-02,2.66422741e-02,7.50174969e-02,1.10838950e-01,1.89795159e-03,2.75549293e-03,-2.26638988e-01,-4.67061028e-02,-1.40606403e-01,4.88783605e-03,1.24736190e-01,-4.70888652e-02,5.89212701e-02,-1.77862961e-02,5.97553374e-03,5.13695255e-02,3.25271487e-02,8.36560503e-03,5.58875017e-02,…	-7.00058877e-01,-5.23758411e-01,-5.19413292e-01,-1.44888949e+00,-6.26150072e-01,-2.03570247e-01,-5.18870890e-01,3.71678561e-01,2.11857408e-01,-7.86804855e-01,-1.02862537e+00,-8.56566012e-01,-3.45985889e-01,-8.82833183e-01,-1.08993804e+00,-6.85017467e-01,-8.10174406e-01,-2.50429809e-01,-4.46651459e-01,-5.48015714e-01,-1.55081654e+00,-7.88509250e-01,-1.31895447e+00,1.70083210e-01,-9.71881330e-01,-1…	A	[0, 0, 0, 0, 0, 0, 1, 0]	math
zy140823b41s9sdx	-3.35472263e-03,-3.75255615e-01,5.80116734e-02,-7.56442593e-03,1.15814656e-01,-3.93813327e-02,-2.55273636e-02,3.78364697e-02,5.95954433e-02,7.33187348e-02,1.07752517e-01,-5.08027785e-02,1.61917433e-02,-2.99957186e-01,-5.91475517e-02,-1.27106726e-01,2.02574115e-02,1.28254727e-01,-6.42297566e-02,7.17117935e-02,-4.42943200e-02,-3.11068795e-03,7.03553632e-02,4.92741168e-02,1.18047483e-02,3.24346088e-…	-7.01500535e-01,-6.33496404e-01,-4.60306644e-01,-1.35503209e+00,-6.16545677e-01,-1.65712357e-01,-4.97759253e-01,4.42943633e-01,2.90668070e-01,-6.68847978e-01,-8.36105883e-01,-7.79295385e-01,-2.61293322e-01,-8.53407860e-01,-1.16966712e+00,-5.98626077e-01,-7.29049623e-01,-2.93778390e-01,-4.52434450e-01,-4.05482560e-01,-1.38581002e+00,-6.39620304e-01,-1.31380057e+00,1.50432751e-01,-8.72107506e-01,-1…	C	[0, 0, 1, 1, 0, 0, 0, 0]	math
zy14083971kveksy	-2.97583640e-02,-3.07970643e-01,4.81473729e-02,4.21394315e-03,1.25432521e-01,-3.43684927e-02,-2.79138666e-02,4.22383919e-02,-4.55486402e-02,7.14979693e-02,8.31456035e-02,-2.32097190e-02,1.47569515e-02,-2.83229530e-01,-4.50930521e-02,-1.03358030e-01,3.18460120e-03,1.03216082e-01,5.64207276e-03,6.27015606e-02,-1.25106517e-02,1.66083016e-02,6.82178214e-02,4.32295203e-02,8.36483203e-03,6.22902773e-02…	-0.71116036,-0.5121,-0.63845044,-1.5591536,-0.70962054,-0.25269946,-0.53396034,0.43973088,0.2838373,-0.81482553,-0.96284914,-0.8338709,-0.296775,-0.9300905,-1.0950285,-0.6391046,-0.82798284,-0.3486428,-0.54126996,-0.6038516,-1.4979576,-0.69880265,-1.3578128,0.1537876,-0.89420587,-1.1737903,-0.9087896,-1.2212708,-0.8871018,-0.47773752,-0.8536451,-0.8117539,-0.48423588,-0.56417155,-0.42021537,-0.46…	C	[0, 0, 1, 1, 0, 0, 0, 0]	math
zy141001nvmee552	-3.38707166e-03,-2.57305026e-01,5.80933429e-02,-6.88331318e-04,1.03291780e-01,-3.21400724e-02,-5.00983447e-02,4.33538742e-02,-1.71267744e-02,9.12182331e-02,9.05804858e-02,-2.70327833e-03,1.38568319e-02,-2.45224014e-01,-5.46836406e-02,-1.34830356e-01,1.36039704e-02,1.15340598e-01,-1.93036180e-02,7.57523179e-02,-1.95871163e-02,-1.63634736e-02,5.62206469e-02,2.78625730e-02,1.03611790e-03,3.87423486e…	-6.56923473e-01,-4.06758696e-01,-4.90459681e-01,-1.43406630e+00,-6.16234183e-01,-1.06034815e-01,-4.69883084e-01,4.35350657e-01,2.55668402e-01,-8.47281039e-01,-9.89560246e-01,-7.69180536e-01,-3.50697011e-01,-8.67290974e-01,-1.08683300e+00,-6.78344369e-01,-8.33125949e-01,-2.77820379e-01,-4.98015076e-01,-5.33486068e-01,-1.46940506e+00,-7.96275735e-01,-1.41324949e+00,7.90999532e-02,-9.20579910e-01,-1…	C	[0, 0, 1, 1, 0, 0, 0, 0]	math
zy141020n9eyydmu	-2.98694288e-03,-3.33447754e-01,5.58233336e-02,-1.98224038e-02,1.14943154e-01,-2.62932256e-02,-4.43073288e-02,3.33670862e-02,7.65587436e-04,7.62019381e-02,1.17786273e-01,-2.69643441e-02,2.47391686e-02,-2.92924225e-01,-5.00196479e-02,-1.24870785e-01,6.14120066e-03,1.25741869e-01,-6.06646724e-02,7.35136792e-02,-3.47563103e-02,-8.52757134e-03,7.21018910e-02,4.02532406e-02,1.53245730e-02,3.00928243e-…	-6.7958713e-01,-6.1663526e-01,-6.7706984e-01,-1.6370487e+00,-7.7361661e-01,-2.4800570e-01,-6.5677685e-01,4.0786994e-01,2.5308326e-01,-8.0097198e-01,-1.0290699e+00,-7.8985691e-01,-3.6811039e-01,-1.0136226e+00,-1.1261519e+00,-6.9143063e-01,-8.4044176e-01,-3.4092864e-01,-4.7710410e-01,-5.1864594e-01,-1.6636375e+00,-7.9582787e-01,-1.4507183e+00,1.3363297e-01,-1.0091568e+00,-1.1973504e+00,-9.5958847e-…	C	[0, 0, 1, 1, 0, 0, 0, 0]	math
zy141042dg77sm45	-1.02821989e-02,-3.17630380e-01,5.55084795e-02,2.57496163e-03,1.15144812e-01,-2.65390351e-02,-4.92346883e-02,2.48465408e-02,-1.91678293e-02,9.75805968e-02,1.17068782e-01,-2.92015467e-02,1.55918803e-02,-2.85041630e-01,-3.44839804e-02,-1.39176279e-01,2.69738934e-03,1.34144098e-01,-1.66756306e-02,7.39629269e-02,-3.75921614e-02,-1.35858823e-02,6.15542382e-02,3.51157114e-02,2.15488253e-04,4.07993346e-…	-6.79643631e-01,-3.65286559e-01,-5.20548403e-01,-1.48921645e+00,-7.13442862e-01,-1.66680843e-01,-5.45562923e-01,4.31680381e-01,1.92986831e-01,-7.26131320e-01,-9.29771721e-01,-7.75143802e-01,-3.26516837e-01,-8.57819080e-01,-1.14184010e+00,-4.76733208e-01,-7.98311591e-01,-3.96193475e-01,-4.69742715e-01,-5.03274620e-01,-1.51678884e+00,-7.70803571e-01,-1.36614323e+00,3.13877203e-02,-8.05095255e-01,-1…	C	[0, 0, 1, 1, 0, 0, 0, 0]	math
zy141057egty2gax	-2.31318921e-02,-3.44940066e-01,6.25062510e-02,-3.75603023e-03,1.26602501e-01,-3.51782590e-02,-2.30356902e-02,5.68923391e-02,3.54869999e-02,7.81866014e-02,9.76526514e-02,-4.88154627e-02,1.33832707e-03,-2.73806036e-01,-6.44182935e-02,-1.24702394e-01,1.07678473e-02,1.12916380e-01,-3.09062712e-02,7.57258087e-02,-4.77514192e-02,-4.38989978e-03,7.94758350e-02,4.15696353e-02,-4.38706111e-03,2.04645097e…	-6.96746409e-01,-4.78504509e-01,-5.33403456e-01,-1.49139309e+00,-6.49656057e-01,-1.47708133e-01,-4.60754126e-01,4.45516735e-01,2.79179424e-01,-8.55724514e-01,-1.07358778e+00,-8.65901649e-01,-3.71158153e-01,-9.65598643e-01,-1.12217462e+00,-6.58071935e-01,-8.68533432e-01,-2.66829014e-01,-5.05818665e-01,-6.31863773e-01,-1.51549232e+00,-7.17649996e-01,-1.34414959e+00,1.69129923e-01,-9.22347963e-01,-1…	C	[0, 0, 1, 0, 0, 0, 0, 0]	math
offlineStudent151755exbh2t3c	-2.18034200e-02,-3.23654234e-01,5.09489067e-02,-7.97735713e-03,1.04135104e-01,-2.13048086e-02,2.93281227e-02,8.69786553e-03,2.21327126e-01,7.54651427e-02,7.71935880e-02,-6.22949600e-02,1.87054574e-02,-3.57912838e-01,-3.86949144e-02,-1.42593309e-01,4.35428657e-02,1.12271957e-01,-6.77824467e-02,9.90873277e-02,-5.58908135e-02,-8.50655837e-04,6.54987097e-02,1.21629220e-02,1.19849024e-02,6.09664572e-0…	-7.43886054e-01,-5.04991889e-01,-6.43920660e-01,-1.54009807e+00,-6.97569489e-01,-2.14553431e-01,-5.51974773e-01,4.92559344e-01,3.91590565e-01,-7.01945364e-01,-9.95799780e-01,-8.60442758e-01,-3.65928233e-01,-8.26696515e-01,-1.12618887e+00,-6.26162231e-01,-8.71588886e-01,-2.05695629e-01,-4.59801704e-01,-5.79700232e-01,-1.51236188e+00,-7.59070098e-01,-1.34729767e+00,1.80905983e-01,-9.80725467e-01,-1…	C	[0, 0, 0, 0, 0, 0, 0, 0]	math
zy21014955kwub38	-2.87783854e-02,-2.74964452e-01,5.91424033e-02,-1.71555355e-02,1.24724992e-01,-2.50253268e-02,-5.86405247e-02,1.69383306e-02,-5.04686348e-02,8.85177925e-02,1.03058897e-01,-3.17085236e-02,3.05142067e-02,-2.54284680e-01,-5.44855855e-02,-1.43082216e-01,1.28390659e-02,1.22730851e-01,-7.11367875e-02,6.20941147e-02,-1.19101889e-02,-1.24207353e-02,5.27054667e-02,2.16980614e-02,9.97355487e-03,4.65133898e…	-6.56793058e-01,-5.21681905e-01,-5.73854685e-01,-1.52386642e+00,-7.69821167e-01,-2.30700582e-01,-5.40047467e-01,4.10974860e-01,2.28373438e-01,-8.42891455e-01,-9.54002500e-01,-7.55485773e-01,-3.47278208e-01,-8.38539600e-01,-1.12098455e+00,-6.91444516e-01,-7.61875927e-01,-2.53039539e-01,-4.82564121e-01,-4.95367080e-01,-1.54421687e+00,-6.99774504e-01,-1.37397826e+00,1.05016738e-01,-9.18271005e-01,-1…	A	[1, 1, 1, 1, 0, 0, 1, 0]	math
zy21040375a00khh	-2.47131363e-02,-3.13513219e-01,4.52822633e-02,7.31945969e-03,1.23941362e-01,-4.80138436e-02,-1.09651778e-02,3.07060592e-02,-1.85908296e-03,9.47074741e-02,8.61329362e-02,-5.30102663e-03,-1.50073403e-02,-2.84265280e-01,-6.66693375e-02,-1.27289832e-01,2.38202512e-02,9.66335833e-02,-9.74665582e-03,7.03366697e-02,-9.47921909e-03,-8.06237385e-03,5.31661808e-02,3.02707385e-02,-1.29657313e-02,5.21298237…	-7.18890071e-01,-6.24221325e-01,-5.20269811e-01,-1.42842972e+00,-6.28033519e-01,-2.19164416e-01,-4.98016417e-01,3.10360372e-01,7.75944963e-02,-8.20055664e-01,-9.43656147e-01,-8.69383693e-01,-3.47831339e-01,-8.47539246e-01,-9.82043564e-01,-6.33088887e-01,-8.44576061e-01,-2.02577904e-01,-4.22342241e-01,-3.99216324e-01,-1.41478026e+00,-7.16284871e-01,-1.28844714e+00,7.30684549e-02,-9.24560547e-01,-1…	A	[1, 0, 1, 0, 0, 0, 1, 0]	math
zy210909f1ejdn67	-3.49177197e-02,-3.47117931e-01,3.55281681e-02,-1.84288726e-03,1.19391114e-01,-2.94356029e-02,-5.44418395e-03,4.77411598e-02,-1.49783702e-03,6.02806211e-02,9.09831896e-02,1.09435208e-02,1.03479270e-02,-2.46232584e-01,-6.55999333e-02,-1.55119762e-01,2.87387557e-02,1.23275697e-01,-2.10976060e-02,6.02783971e-02,-1.50732724e-02,1.32524045e-02,4.26647067e-02,3.63573581e-02,-3.93228419e-02,6.03468120e-…	-6.64574325e-01,-5.12950182e-01,-6.11239254e-01,-1.63786435e+00,-6.90376222e-01,-2.47536644e-01,-6.21126235e-01,5.62491238e-01,3.29299510e-01,-7.09754705e-01,-1.10202229e+00,-8.31672370e-01,-4.24364656e-01,-1.07801175e+00,-1.20740008e+00,-7.99030364e-01,-9.08967555e-01,-3.15818965e-01,-6.64553940e-01,-5.99550545e-01,-1.63549149e+00,-7.66722560e-01,-1.50883067e+00,1.23882070e-01,-1.04159975e+00,-1…	A	[1, 0, 1, 0, 0, 0, 1, 0]	math
zy145058u1tte6k0	-1.57564711e-02,-2.81012475e-01,5.60716093e-02,1.75880804e-03,1.14947200e-01,-2.00448930e-02,-6.51701018e-02,2.91499607e-02,-1.06702968e-02,8.53513181e-02,1.10510141e-01,-1.74753424e-02,2.24204250e-02,-2.79202938e-01,-1.85188074e-02,-1.38936579e-01,1.10834334e-02,1.52434558e-01,-8.61412138e-02,7.47857988e-02,-1.44607350e-02,-2.80633327e-02,5.23813665e-02,3.06389369e-02,-3.14090960e-03,4.35636379e…	-7.58943379e-01,-5.05750239e-01,-6.08837187e-01,-1.56688452e+00,-6.97032213e-01,-3.09817463e-01,-5.83449721e-01,4.43255901e-01,2.72304982e-01,-7.86636829e-01,-1.08458900e+00,-9.33845520e-01,-3.26678604e-01,-9.36437786e-01,-1.07397258e+00,-6.88011646e-01,-8.79169285e-01,-2.64935344e-01,-5.36968887e-01,-6.07850492e-01,-1.51851594e+00,-8.00692260e-01,-1.50749433e+00,9.25960913e-02,-1.05220497e+00,-1…	C	[1, 1, 0, 0, 1, 0, 0, 0]	math
zy145418met5qj8f	-2.80250106e-02,-3.17603528e-01,4.94340509e-02,1.10790413e-02,1.12199821e-01,-2.43013054e-02,-5.32329530e-02,2.28599142e-02,-1.63605176e-02,9.21568424e-02,1.19038008e-01,-6.11028820e-03,-4.46722005e-03,-2.18291193e-01,-4.19330746e-02,-1.53136641e-01,-1.63962634e-03,1.11005828e-01,-1.93919465e-02,5.91801666e-02,-2.89251171e-02,-9.52688977e-04,4.90589328e-02,3.36894877e-02,-2.49886923e-02,5.8519586…	-0.805518,-0.548099,-0.7536795,-1.696504,-0.8013142,-0.32753205,-0.70395726,0.42553353,0.2899205,-0.76510483,-0.9974713,-0.87670803,-0.33955404,-0.8646753,-1.0960374,-0.6275121,-0.7773264,-0.21571171,-0.41830826,-0.527746,-1.5580969,-0.71784395,-1.4006681,0.14346196,-0.98294276,-1.2621189,-0.9802782,-1.278241,-0.96010333,-0.54461384,-0.93718,-0.8144061,-0.5721603,-0.58718544,-0.44879878,-0.608417…	C	[0, 0, 0, 0, 1, 0, 1, 0]	math
zy151422c9h88n0e	-2.18089521e-02,-3.46110642e-01,5.25657795e-02,1.30059868e-02,9.19968113e-02,-2.75311098e-02,-3.03154681e-02,1.39478259e-02,-3.10478322e-02,8.95025879e-02,1.23329058e-01,-2.88127307e-02,-7.83815794e-03,-2.42512122e-01,-4.04378399e-02,-1.33738071e-01,2.35268958e-02,1.19244084e-01,-5.57872728e-02,5.98327443e-02,-3.37794647e-02,5.36144152e-03,4.03769575e-02,5.59954755e-02,6.38356712e-03,6.29728734e-…	-7.12330759e-01,-6.03936434e-01,-5.66244304e-01,-1.46284389e+00,-7.71409988e-01,-2.61514157e-01,-5.92904627e-01,4.24741030e-01,2.68747479e-01,-7.00005293e-01,-9.93937492e-01,-8.81705582e-01,-4.26434189e-01,-9.91571426e-01,-1.15349877e+00,-6.05421364e-01,-8.11693430e-01,-2.75783062e-01,-4.51269627e-01,-6.25742078e-01,-1.49590445e+00,-6.31858826e-01,-1.31854463e+00,1.59238741e-01,-9.18207645e-01,-1…	C	[0, 0, 0, 0, 1, 0, 1, 0]	math
zy180008yhung30t	-1.31895011e-02,5.10423444e-03,1.54587161e-02,7.33035132e-02,8.61829594e-02,-6.20401092e-02,2.56307479e-02,8.45477805e-02,1.67791411e-01,6.97167516e-02,1.29094273e-01,1.75874531e-02,-5.10253571e-02,-2.21826527e-02,-5.10983579e-02,-1.87854931e-01,-5.62275015e-03,1.46261007e-01,1.63822293e-01,5.13620749e-02,-1.85356718e-02,1.36901299e-02,7.66921788e-02,6.16852157e-02,-3.77408117e-02,4.55064811e-02,…	-5.98729670e-01,-4.35500741e-01,-4.19381678e-01,-1.34824908e+00,-5.78746974e-01,-1.00315794e-01,-4.12021250e-01,4.05195802e-01,2.15527698e-01,-8.54844511e-01,-9.59491074e-01,-8.64547193e-01,-3.20834607e-01,-8.84171486e-01,-1.11418366e+00,-5.33168077e-01,-7.09626198e-01,-2.69023508e-01,-4.73006010e-01,-5.44125021e-01,-1.39891136e+00,-5.98191381e-01,-1.23669255e+00,1.39606506e-01,-7.85072207e-01,-1…	A	[0, 0, 0, 0, 0, 0, 0, 0]	math
zy180118myycgpbp	-1.31895011e-02,5.10423444e-03,1.54587161e-02,7.33035132e-02,8.61829594e-02,-6.20401092e-02,2.56307479e-02,8.45477805e-02,1.67791411e-01,6.97167516e-02,1.29094273e-01,1.75874531e-02,-5.10253571e-02,-2.21826527e-02,-5.10983579e-02,-1.87854931e-01,-5.62275015e-03,1.46261007e-01,1.63822293e-01,5.13620749e-02,-1.85356718e-02,1.36901299e-02,7.66921788e-02,6.16852157e-02,-3.77408117e-02,4.55064811e-02,…	-7.03835845e-01,-5.35998166e-01,-6.08649611e-01,-1.52267909e+00,-6.72001362e-01,-1.51714265e-01,-4.79610085e-01,3.35626185e-01,2.08365589e-01,-8.30100179e-01,-9.29058135e-01,-8.71247649e-01,-3.94677579e-01,-9.30323124e-01,-1.07248712e+00,-5.23811877e-01,-8.43437552e-01,-2.64035374e-01,-4.49273080e-01,-5.84111452e-01,-1.43415928e+00,-6.55536592e-01,-1.29847944e+00,1.48325741e-01,-8.38965476e-01,-9…	A	[0, 0, 0, 0, 0, 0, 0, 0]	math
zy200814geg7mb04	-1.25657273e-02,-3.48948389e-01,4.77827266e-02,-4.66540037e-03,1.23394132e-01,-3.31773385e-02,7.38973205e-04,1.75531432e-02,-1.13650365e-02,1.09647237e-01,1.12523615e-01,-2.72307675e-02,6.34220254e-04,-2.86475450e-01,-3.09820827e-02,-7.82418326e-02,2.68377494e-02,1.33832753e-01,-4.24655974e-02,8.91424492e-02,-5.58169279e-03,6.44077174e-03,4.15363163e-02,6.12072274e-02,-2.83068996e-02,6.85654283e-…	-5.38095891e-01,-7.69623816e-01,-4.27462965e-01,-1.27730811e+00,-6.04258776e-01,-1.77079439e-02,-3.42142522e-01,3.52924109e-01,2.83514053e-01,-8.55993390e-01,-9.61912930e-01,-7.59812295e-01,-3.28140199e-01,-7.14206755e-01,-8.25672746e-01,-6.81486368e-01,-8.91322017e-01,-1.11279368e-01,-3.70451778e-01,-3.17921966e-01,-1.27822995e+00,-6.05614603e-01,-1.21079087e+00,8.47011134e-02,-7.20068514e-01,-1…	C	[0, 1, 1, 0, 0, 0, 1, 0]	math
zy2008294jta9evm	-3.45861353e-02,-3.84671807e-01,4.32912335e-02,-1.24370428e-02,1.50423393e-01,-2.68367529e-02,3.07441736e-03,1.04524437e-02,1.54498033e-02,1.12111367e-01,1.08940683e-01,-5.21029755e-02,5.45774261e-03,-3.05118501e-01,-3.19200158e-02,-1.15550973e-01,2.53104838e-03,1.29681036e-01,-4.42682616e-02,8.55162963e-02,-1.49490740e-02,4.53644712e-03,4.22351956e-02,4.30406295e-02,-1.56914815e-02,5.19485697e-0…	-7.3469186e-01,-6.2882268e-01,-5.7138562e-01,-1.4608619e+00,-6.9101715e-01,-3.0557969e-01,-5.7190812e-01,3.7107217e-01,1.8338254e-01,-7.5655574e-01,-1.1435215e+00,-9.4569159e-01,-5.3180099e-01,-1.0941108e+00,-1.0914299e+00,-8.2235420e-01,-9.7853959e-01,-2.3491831e-01,-6.1571163e-01,-6.0239792e-01,-1.5656035e+00,-7.0599115e-01,-1.4304729e+00,9.5307365e-02,-8.9248681e-01,-1.1376004e+00,-8.9665627e-…	C	[0, 1, 1, 0, 0, 0, 1, 0]	math
zy2008406xcw1xxm	-1.10663092e-02,-3.62345070e-01,5.15143201e-02,-1.36570828e-02,1.56957194e-01,-3.05312164e-02,7.81781506e-03,3.82264680e-03,3.85273546e-02,9.08689350e-02,1.07560083e-01,-5.48926406e-02,3.25252600e-02,-3.15436453e-01,-2.88961045e-02,-8.26649442e-02,1.31253637e-02,1.32904798e-01,-8.53238553e-02,7.89764449e-02,-1.77957080e-02,-6.21454278e-03,3.99010144e-02,2.48341430e-02,-2.02227235e-02,1.95029918e-…	-6.71418071e-01,-5.26439726e-01,-5.90070188e-01,-1.52363586e+00,-7.26561487e-01,-2.99062729e-01,-6.23755753e-01,3.94795388e-01,2.47647718e-01,-8.44536245e-01,-1.03177762e+00,-8.43941212e-01,-4.07256603e-01,-9.38572764e-01,-1.12201965e+00,-6.95816517e-01,-8.04664731e-01,-3.15289378e-01,-5.46381712e-01,-6.03156447e-01,-1.63076937e+00,-7.66106606e-01,-1.45829642e+00,6.48022443e-02,-9.97496009e-01,-1…	C	[0, 1, 1, 0, 0, 0, 1, 0]	math
zy200850unx880c6	-9.87300277e-03,-3.84110361e-01,3.76602747e-02,6.46672538e-03,1.52307749e-01,-2.42117606e-02,5.84657229e-02,-4.61568777e-03,6.16070768e-03,1.03605770e-01,1.27068818e-01,-6.45993054e-02,1.71881658e-03,-2.95853287e-01,-2.11183038e-02,-9.40491930e-02,1.55046619e-02,1.28909767e-01,-3.12487576e-02,7.96482861e-02,-9.77175776e-03,6.35477435e-03,4.46359143e-02,5.67360073e-02,-8.84092040e-03,6.55722842e-0…	-6.35973930e-01,-4.41804409e-01,-6.84130669e-01,-1.59953928e+00,-7.12396145e-01,-2.69059181e-01,-5.96074343e-01,3.79117221e-01,1.57277271e-01,-8.79194558e-01,-1.11919904e+00,-9.82463181e-01,-4.82641190e-01,-1.12756538e+00,-1.18159783e+00,-7.29377985e-01,-9.38576281e-01,-4.08889651e-01,-6.70963943e-01,-7.32769191e-01,-1.67471945e+00,-8.86890829e-01,-1.45634639e+00,3.42771709e-02,-1.04386294e+00,-1…	C	[0, 1, 1, 0, 0, 0, 1, 0]	math
zy20090257unhyq9	-1.57236084e-02,-4.06720966e-01,4.54899520e-02,2.20321162e-04,1.39124274e-01,-4.15270329e-02,3.42400372e-02,-3.15841101e-03,-1.86253730e-02,1.08545199e-01,1.12511396e-01,-4.64277864e-02,1.05321137e-02,-2.38801926e-01,-3.47726792e-02,-9.81880352e-02,1.05332192e-02,1.31204620e-01,-3.47640589e-02,7.96195641e-02,-8.73989798e-03,-2.61975196e-03,4.67863306e-02,4.46950197e-02,-1.68657601e-02,7.07150102e…	-5.76118469e-01,-6.57230854e-01,-5.62161148e-01,-1.50329530e+00,-6.37173414e-01,-1.61010057e-01,-5.76260388e-01,2.98511207e-01,1.40357137e-01,-7.41897702e-01,-9.85496700e-01,-8.09720635e-01,-4.46631223e-01,-8.74594092e-01,-1.03982162e+00,-7.12614298e-01,-9.28598881e-01,-1.10827625e-01,-4.85235274e-01,-4.48040843e-01,-1.45833659e+00,-7.56070316e-01,-1.41854703e+00,4.77878749e-02,-9.88475084e-01,-1…	C	[0, 1, 1, 0, 0, 0, 1, 0]	math
zy194610d02pfrkx	-2.72486592e-04,-2.69663632e-01,5.49033098e-02,1.35914963e-02,9.47932452e-02,-3.24247852e-02,-4.67306972e-02,3.84488851e-02,-5.91552779e-02,6.83377013e-02,1.20709598e-01,1.75732858e-02,-1.60136223e-02,-2.44974881e-01,-4.22974378e-02,-1.26247332e-01,1.86704770e-02,1.10342905e-01,3.57639696e-03,7.50800669e-02,-1.58903245e-02,7.22332485e-03,3.91643271e-02,3.22094187e-02,-1.47913992e-02,7.44061023e-0…	-6.25549555e-01,-4.48105842e-01,-5.62816679e-01,-1.51033056e+00,-6.66606188e-01,-2.55656838e-01,-5.52782774e-01,4.03748780e-01,2.16360271e-01,-8.24742436e-01,-1.03387821e+00,-8.55681181e-01,-3.19095314e-01,-9.19615030e-01,-1.13063049e+00,-6.27211750e-01,-7.81787097e-01,-3.30435872e-01,-5.18017352e-01,-5.61075985e-01,-1.53189695e+00,-7.83985138e-01,-1.39009297e+00,1.31648794e-01,-9.58992243e-01,-1…	A	[1, 1, 1, 1, 0, 0, 1, 0]	math
zy194841g00n9r5u	-1.20839067e-02,-3.36967617e-01,6.16269857e-02,-1.99822541e-02,1.25375658e-01,-2.93401815e-02,-5.42042851e-02,2.84312572e-02,-1.85597781e-02,9.94037390e-02,1.17241628e-01,-2.40215100e-02,1.50307249e-02,-2.78290927e-01,-5.36790192e-02,-1.24708362e-01,1.85480695e-02,1.44861639e-01,-4.18989137e-02,6.75165355e-02,-3.61069515e-02,-9.18702316e-03,4.27777804e-02,4.03908826e-02,-1.06172194e-03,3.25995460…	-6.59283698e-01,-4.69993621e-01,-5.60325563e-01,-1.55999219e+00,-6.48185611e-01,-1.20177716e-01,-5.63076019e-01,4.16531861e-01,2.16979295e-01,-8.59329581e-01,-1.05159771e+00,-9.49566424e-01,-3.92667651e-01,-1.07582295e+00,-1.16778755e+00,-6.50672853e-01,-7.77246475e-01,-3.64579618e-01,-6.24768376e-01,-7.67307878e-01,-1.62801898e+00,-7.66260862e-01,-1.40963233e+00,1.60410523e-01,-9.35226440e-01,-1…	A	[1, 1, 1, 1, 0, 0, 1, 0]	math
zy163753b2fsg0bm	-2.14354433e-02,-3.75510186e-01,1.74449440e-02,1.29371155e-02,1.09360963e-01,-5.45753129e-02,4.80167344e-02,3.76703180e-02,-3.99903134e-02,1.05758578e-01,1.16899662e-01,-3.10154948e-02,-2.52692159e-02,-2.45649695e-01,-3.03497687e-02,-5.97305745e-02,2.59047076e-02,1.23358034e-01,-3.57729569e-03,7.16219917e-02,-2.09194385e-02,1.72519591e-02,4.55201119e-02,6.21666834e-02,-3.00150122e-02,7.18381181e-…	-6.88751101e-01,-2.43504301e-01,-4.40725654e-01,-1.48873389e+00,-6.54148161e-01,-1.61077365e-01,-5.16635060e-01,4.36241418e-01,2.35839754e-01,-9.56998527e-01,-1.02291656e+00,-8.22472870e-01,-2.72481441e-01,-9.50735331e-01,-1.13040328e+00,-6.55836105e-01,-7.73334384e-01,-2.49469817e-01,-6.49762452e-01,-6.01749301e-01,-1.56432521e+00,-7.88807750e-01,-1.48556983e+00,-6.79933429e-02,-1.00365663e+00,-…	C	[0, 1, 1, 0, 0, 0, 1, 0]	math
zy1638107wsmetbq	-8.30633845e-03,-3.22823048e-01,4.18937616e-02,1.11500733e-02,1.10602684e-01,-3.77153605e-02,-1.22577325e-02,4.98312563e-02,-5.06675728e-02,8.15458819e-02,1.01167977e-01,-2.25589927e-02,-5.27766673e-03,-2.35470563e-01,-4.80595380e-02,-1.17528811e-01,2.39305552e-02,1.20110549e-01,-2.16712654e-02,7.75598139e-02,-2.14441307e-02,-2.03524530e-02,4.81985770e-02,4.36974093e-02,-1.90954208e-02,5.78402914…	-0.61329716,-0.45286655,-0.6157842,-1.459195,-0.62714046,-0.17636926,-0.51889807,0.36221117,0.16815189,-0.77190405,-0.9635082,-0.88878924,-0.34520754,-0.9241112,-1.0761703,-0.56793267,-0.79664916,-0.22734675,-0.4609045,-0.4426659,-1.4363339,-0.7373689,-1.4059384,0.04624915,-0.92665946,-1.1758746,-0.8879121,-1.2630739,-0.895631,-0.41831234,-0.871107,-0.8297539,-0.49899483,-0.5452668,-0.33633655,-0…	C	[0, 1, 1, 0, 0, 0, 1, 0]	math
zy163840xthk7q5b	-1.54707171e-02,-3.41714680e-01,3.75209786e-02,1.56372157e-03,1.17520712e-01,-4.01667729e-02,7.60913920e-03,3.94453667e-02,-1.62893794e-02,1.00431189e-01,1.28246218e-01,-4.33695167e-02,-2.61928737e-02,-2.85637438e-01,-4.00044248e-02,-1.11844949e-01,1.95916798e-02,1.14371479e-01,-1.09096570e-02,7.39561245e-02,-7.89189246e-03,2.96529895e-03,3.95164937e-02,4.10861820e-02,-1.48291197e-02,7.44001418e-…	-6.97525978e-01,-5.08577406e-01,-4.73088205e-01,-1.43470562e+00,-6.40411973e-01,-1.42594337e-01,-5.62284529e-01,4.30783540e-01,2.23591119e-01,-8.47145915e-01,-1.03449428e+00,-8.38484883e-01,-3.69009763e-01,-9.11495268e-01,-1.10091269e+00,-7.02700675e-01,-7.73668885e-01,-2.85687029e-01,-5.50715625e-01,-5.16721368e-01,-1.55311310e+00,-7.14677811e-01,-1.40665841e+00,1.19701609e-01,-9.64461327e-01,-1…	C	[0, 1, 1, 0, 0, 0, 1, 0]	math
zy154759wx62uxtu	7.82435527e-04,-3.57227653e-01,5.35007715e-02,-6.41003903e-03,1.27941892e-01,-3.07242293e-02,-2.11180747e-02,2.25816984e-02,-3.93984988e-02,8.73989686e-02,1.34010226e-01,-1.74151734e-02,1.73192956e-02,-2.92402744e-01,-2.89215092e-02,-1.23519450e-01,1.22937309e-02,1.25047460e-01,-2.25515440e-02,6.09551445e-02,-1.34643055e-02,-3.69953690e-04,3.70470621e-02,4.19233665e-02,6.90891640e-03,4.11399156e-…	-5.23986042e-01,-4.69402522e-01,-5.33261061e-01,-1.46758115e+00,-5.53551912e-01,-1.46352187e-01,-4.57878441e-01,3.54721308e-01,2.29696587e-01,-7.78313935e-01,-9.80156720e-01,-7.64929533e-01,-3.43447447e-01,-8.94455910e-01,-1.02454567e+00,-5.97195029e-01,-6.78040028e-01,-2.14916393e-01,-4.61039543e-01,-5.11289120e-01,-1.53561175e+00,-7.30204523e-01,-1.39358854e+00,9.89516750e-02,-9.21137750e-01,-1…	A	[1, 1, 1, 0, 0, 0, 1, 0]	math
zy154826sjyhve8f	-1.67638669e-03,-3.56507123e-01,5.36205545e-02,-3.42419115e-03,1.21647231e-01,-3.75748053e-02,-1.98978726e-02,1.72259659e-02,-2.46602632e-02,8.51172283e-02,1.21928304e-01,-2.23512407e-02,1.06825074e-02,-2.83115268e-01,-5.11026010e-02,-1.22420751e-01,1.10287508e-02,1.27074629e-01,-6.56559244e-02,7.31138363e-02,-1.12776849e-02,6.22822554e-05,4.35197502e-02,3.21197100e-02,-8.62615276e-03,4.89101745e…	-6.28143251e-01,-4.62220699e-01,-5.94252944e-01,-1.47620130e+00,-6.53506994e-01,-2.05978543e-01,-5.15341043e-01,3.21656674e-01,1.70370966e-01,-8.26010406e-01,-1.01835489e+00,-7.83808947e-01,-2.80186206e-01,-9.34434295e-01,-1.05169201e+00,-6.62145495e-01,-8.17203879e-01,-3.20665061e-01,-4.59191263e-01,-5.75628042e-01,-1.53992772e+00,-7.42053986e-01,-1.40771878e+00,1.09875001e-01,-9.18529570e-01,-1…	A	[1, 1, 1, 0, 0, 0, 1, 0]	math
zy15483989u52et1	-1.54858478e-03,-3.51515561e-01,6.37641773e-02,3.19302175e-03,1.08067811e-01,-3.25240716e-02,-5.46866432e-02,3.10725849e-02,-8.10778886e-02,9.12347585e-02,1.20510891e-01,-1.77962482e-02,2.86746956e-03,-2.65821040e-01,-2.57318243e-02,-1.14629388e-01,2.35824510e-02,1.19484425e-01,-4.53757569e-02,6.57814518e-02,-2.78402530e-02,-2.71583209e-03,3.64668332e-02,3.95536311e-02,6.51132036e-03,4.48989496e-…	-6.64415956e-01,-5.04857183e-01,-5.67673922e-01,-1.52631128e+00,-8.06023419e-01,-2.17793107e-01,-4.86330748e-01,4.23609495e-01,2.83348680e-01,-8.53288352e-01,-1.10821009e+00,-8.71880531e-01,-4.11675453e-01,-1.04818952e+00,-1.05996323e+00,-7.28164375e-01,-8.43171120e-01,-2.60636181e-01,-4.96091813e-01,-6.66500747e-01,-1.64618015e+00,-8.19390059e-01,-1.42198789e+00,7.10187331e-02,-9.40224707e-01,-1…	A	[0, 1, 1, 0, 0, 0, 1, 0]	math
zy1548569dcf13cu	-8.56639072e-03,-3.09529066e-01,5.95531911e-02,6.86784158e-04,1.15342900e-01,-2.73488127e-02,-4.30794470e-02,2.55481862e-02,-7.66222179e-02,9.18436646e-02,1.06458038e-01,-1.82671137e-02,8.89830105e-03,-2.49784648e-01,-2.26603225e-02,-1.16815418e-01,2.55834404e-02,1.30345568e-01,-4.57502753e-02,6.76350445e-02,-1.99938212e-02,-7.96195772e-03,4.00711820e-02,3.58024761e-02,1.77813601e-03,5.06123900e-…	-7.41721213e-01,-5.61465442e-01,-6.08358562e-01,-1.44150603e+00,-6.42024577e-01,-1.65524051e-01,-4.58768636e-01,3.54890734e-01,2.16645032e-01,-8.48354042e-01,-1.03030145e+00,-9.21894431e-01,-3.65329027e-01,-9.49222624e-01,-1.09089696e+00,-5.81232369e-01,-7.72564590e-01,-3.00288677e-01,-4.96871680e-01,-5.77397883e-01,-1.58310962e+00,-6.57302380e-01,-1.43532240e+00,1.42690033e-01,-9.41817820e-01,-1…	A	[0, 1, 1, 0, 0, 0, 1, 0]	math
zy220114yjdv5tuy	-2.06911694e-02,-3.49960566e-01,5.37751690e-02,8.96941591e-03,1.25256464e-01,-1.58836283e-02,-4.60974500e-02,3.28884125e-02,2.97457948e-02,8.75847340e-02,1.05888471e-01,-1.45004634e-02,-2.72615021e-03,-2.64280617e-01,-4.78234962e-02,-1.27569392e-01,2.86957212e-02,1.05368763e-01,-5.44041321e-02,7.96792731e-02,-3.81874144e-02,-1.82002131e-03,4.87510189e-02,4.57386710e-02,-2.15938296e-02,6.40590563e…	-0.6868685,-0.455403,-0.6137963,-1.6305772,-0.775507,-0.29453763,-0.6339807,0.39429772,0.12379874,-0.9761131,-1.1629115,-0.926758,-0.44119644,-1.1554798,-1.1809657,-0.8862948,-0.99635226,-0.44760847,-0.70146996,-0.71959573,-1.8276252,-0.8015077,-1.5297914,-0.01316548,-1.1405964,-1.2557706,-0.9922589,-1.3604441,-0.9761452,-0.5612655,-0.9313656,-0.87470615,-0.610088,-0.51973534,-0.32720453,-0.64188…	B	[0, 1, 1, 0, 0, 0, 0, 1]	math
zy2216545a8p05cs	-2.86689419e-02,-3.50998819e-01,5.59468530e-02,-2.48690229e-03,1.19415194e-01,-2.32555643e-02,-4.16357145e-02,3.56959328e-02,-1.99494641e-02,7.51308501e-02,1.03827491e-01,5.77650964e-03,1.84435062e-02,-2.51673400e-01,-3.91113907e-02,-1.26725823e-01,3.92919220e-03,1.19565375e-01,-5.25339320e-02,6.53716475e-02,-2.11324431e-02,-2.56586559e-02,4.41438928e-02,2.96859164e-02,8.90954956e-03,2.90408805e-…	-6.41945064e-01,-3.81097376e-01,-5.74883878e-01,-1.63380373e+00,-6.49395108e-01,-1.48320556e-01,-5.46680748e-01,3.87368411e-01,2.56545663e-01,-8.28773260e-01,-1.17260563e+00,-9.75118816e-01,-4.36759114e-01,-1.06570232e+00,-1.23825479e+00,-6.92990005e-01,-9.46751237e-01,-4.61818486e-01,-6.45858705e-01,-7.73329079e-01,-1.85300756e+00,-7.53129900e-01,-1.46019995e+00,1.59855619e-01,-1.03923523e+00,-1…	B	[0, 0, 1, 0, 1, 0, 0, 0]	math
zy221707jk7mh26a	-2.57840455e-02,-3.38930488e-01,6.76643029e-02,-1.03141638e-02,1.23985223e-01,-3.66134197e-02,-3.10563575e-02,3.54313739e-02,-2.27622725e-02,6.80064559e-02,9.96144265e-02,2.50910111e-02,2.03103051e-02,-2.56908715e-01,-6.35295138e-02,-1.22743607e-01,-1.17120119e-02,1.09946087e-01,-6.00100011e-02,6.03353158e-02,-9.43068322e-03,-1.84126608e-02,4.43127565e-02,1.69521980e-02,8.52289423e-03,3.53550911e…	-6.38116360e-01,-4.53437120e-01,-5.76945662e-01,-1.64143682e+00,-7.14827955e-01,-2.72890568e-01,-5.93994498e-01,4.22846884e-01,2.62148261e-01,-8.16595376e-01,-1.09928834e+00,-9.14805591e-01,-4.08843637e-01,-1.01259279e+00,-1.21365929e+00,-6.52242124e-01,-9.30033922e-01,-3.37480128e-01,-5.88405013e-01,-6.21713042e-01,-1.69990766e+00,-8.54519963e-01,-1.57035446e+00,-1.82788987e-02,-1.04325020e+00,-…	B	[0, 0, 1, 0, 1, 0, 0, 0]	math
zy221724xuspc9k8	-4.17216271e-02,-3.55430692e-01,4.58476692e-02,1.29548423e-02,1.06953099e-01,-2.50873454e-02,-2.13394146e-02,3.84789854e-02,-3.91379632e-02,7.56091774e-02,9.47680473e-02,1.46766305e-02,1.43703558e-02,-2.11994469e-01,-5.28186373e-02,-1.29461557e-01,1.98182208e-03,1.27214894e-01,-2.31497176e-02,6.89383298e-02,-7.64960563e-03,-2.96989121e-02,4.36750948e-02,1.46796275e-02,1.55456364e-02,4.19252478e-0…	-0.57593125,-0.45569837,-0.4799284,-1.4884601,-0.7740327,-0.3242171,-0.69620067,0.43214926,0.24195713,-0.9396958,-1.0725635,-0.84737253,-0.3421427,-1.0103103,-1.082882,-0.8783459,-0.94562525,-0.272286,-0.61699545,-0.668044,-1.7329019,-0.7966931,-1.520947,0.09828427,-1.0581695,-1.2597636,-0.96534044,-1.2508,-0.9603924,-0.42158493,-0.9729964,-0.74483466,-0.52311045,-0.48480704,-0.45224297,-0.480766…	B	[0, 0, 1, 0, 1, 0, 0, 0]	math
zy22251075d73b8a	-3.24527137e-02,-3.93495888e-01,4.24880311e-02,-1.70063991e-02,1.38809651e-01,-4.83250245e-02,-2.37085880e-03,5.05168103e-02,1.65260453e-02,7.71881044e-02,1.00936979e-01,-2.69728824e-02,7.45432917e-03,-2.90077776e-01,-7.33638480e-02,-1.35684431e-01,1.38851386e-02,1.11533895e-01,-1.40921157e-02,6.42687082e-02,-1.58060621e-02,-1.93762756e-03,5.74190170e-02,3.63890938e-02,8.45651375e-04,4.83185872e-…	-7.30521679e-01,-3.58300477e-01,-5.51514030e-01,-1.56092942e+00,-7.67685354e-01,-2.19238117e-01,-6.12286031e-01,4.47513729e-01,2.31812283e-01,-8.96061659e-01,-1.03017807e+00,-7.99148738e-01,-3.40555191e-01,-1.04430664e+00,-1.18397343e+00,-7.02238798e-01,-8.30346286e-01,-3.44710320e-01,-5.46103597e-01,-6.62352979e-01,-1.65191793e+00,-7.73599446e-01,-1.49919641e+00,8.49900246e-02,-1.02120292e+00,-1…	A	[0, 1, 1, 0, 0, 0, 1, 0]	math
zy222610cs1st5dh	-1.05040064e-02,-2.92322874e-01,4.97616902e-02,-6.81605842e-03,1.23625964e-01,-3.06366794e-02,-3.08265034e-02,3.20659243e-02,-2.69495472e-02,9.82361734e-02,1.11035287e-01,-3.83581072e-02,1.32809374e-02,-2.73191392e-01,-2.52434872e-02,-1.34428024e-01,9.10372194e-03,1.27875030e-01,-3.39459591e-02,7.41996393e-02,-2.09105983e-02,-1.14696641e-02,4.69082594e-02,4.13339287e-02,-6.26875367e-03,5.41901402…	-6.79417729e-01,-4.86723483e-01,-5.00569761e-01,-1.41591084e+00,-6.10186219e-01,-1.11097276e-01,-4.91694927e-01,3.92299235e-01,2.91247457e-01,-7.94796944e-01,-1.03248942e+00,-8.49702239e-01,-3.86846006e-01,-9.06361938e-01,-1.20385015e+00,-5.98441541e-01,-7.10392594e-01,-4.12072510e-01,-5.05338550e-01,-6.70608580e-01,-1.60288811e+00,-6.93599641e-01,-1.38241553e+00,1.31029442e-01,-9.02422369e-01,-1…	A	[0, 1, 1, 0, 0, 0, 1, 0]	math
zy2226237jmh6bam	-2.74386611e-02,-3.22534263e-01,5.48201427e-02,1.08040934e-02,1.15474872e-01,-3.93339694e-02,-3.69336922e-03,4.33872007e-02,-5.01132235e-02,5.90047240e-02,8.25139657e-02,5.97887952e-03,1.12183113e-02,-2.40104198e-01,-6.19844794e-02,-1.31583422e-01,1.38870189e-02,1.44271821e-01,-2.74942201e-02,7.47230202e-02,-2.40804255e-02,-9.03350674e-03,3.95650901e-02,1.85753386e-02,-3.07110790e-03,5.42239547e-…	-6.34462595e-01,-4.41251159e-01,-7.10405946e-01,-1.59004784e+00,-7.61271358e-01,-2.98667431e-01,-6.30891919e-01,5.12076259e-01,3.12387049e-01,-9.38840508e-01,-1.03740072e+00,-8.59611511e-01,-3.52521360e-01,-9.60169077e-01,-1.10028398e+00,-6.45469427e-01,-7.98987269e-01,-2.72136360e-01,-6.01864576e-01,-5.94744802e-01,-1.56765294e+00,-7.76379347e-01,-1.41433179e+00,8.84336531e-02,-1.07387805e+00,-1…	A	[0, 1, 1, 0, 0, 0, 1, 0]	math
zy194609eqxxnb9m	-3.28779705e-02,-3.09306145e-01,5.84053546e-02,1.24065680e-02,1.12400055e-01,-2.21796911e-02,-4.14733142e-02,2.95540951e-02,-6.69473261e-02,7.68544972e-02,1.15000367e-01,-2.20464543e-02,1.06469207e-02,-2.09683403e-01,-3.91950682e-02,-1.42054290e-01,2.08217800e-02,1.21220320e-01,-4.93252017e-02,6.32462502e-02,-1.10107269e-02,-2.57085729e-02,4.81658466e-02,3.89680639e-02,-2.18709279e-02,6.03060648e…	-6.99795544e-01,-5.15244842e-01,-6.62714720e-01,-1.53241718e+00,-6.18659437e-01,-1.22268409e-01,-5.11653244e-01,4.50053632e-01,2.98122257e-01,-8.18947792e-01,-1.09503484e+00,-9.36827183e-01,-3.81169111e-01,-1.07569945e+00,-1.13138175e+00,-7.83145428e-01,-9.06488657e-01,-2.72755712e-01,-5.27384460e-01,-6.49420381e-01,-1.62342298e+00,-8.35720897e-01,-1.51285076e+00,1.08512431e-01,-1.05778134e+00,-1…	B	[1, 1, 1, 1, 0, 0, 1, 1]	math
zy19462502bc348r	-3.14196199e-02,-2.80155659e-01,5.85487336e-02,1.99964829e-03,1.24113671e-01,-1.30015686e-02,-1.23894224e-02,2.43082345e-02,-5.35273664e-02,1.02146275e-01,8.60154331e-02,-8.89659300e-03,8.78518913e-03,-2.33244300e-01,-4.18536365e-02,-1.33202940e-01,1.49329957e-02,1.25744924e-01,-3.27131599e-02,7.61703849e-02,-2.39464920e-02,-3.07742953e-02,5.60983047e-02,2.31532492e-02,-1.38492743e-02,4.56791818e…	-6.60252869e-01,-5.30314684e-01,-5.69697142e-01,-1.50150597e+00,-7.22858012e-01,-1.16907239e-01,-4.64555025e-01,4.58053857e-01,2.53503829e-01,-8.35443974e-01,-9.66540217e-01,-7.75033236e-01,-3.45492512e-01,-9.62935746e-01,-1.22426057e+00,-6.17646515e-01,-7.59662986e-01,-2.78180689e-01,-7.04719663e-01,-5.60286343e-01,-1.53447795e+00,-7.42393136e-01,-1.44661140e+00,5.11449575e-02,-1.00883853e+00,-1…	B	[1, 1, 1, 1, 0, 0, 1, 1]	math
zy19470030scbprw	-3.17100212e-02,-3.09905589e-01,4.84941751e-02,1.76925701e-03,1.09357461e-01,-1.17606781e-02,-3.59241106e-02,3.07652578e-02,-4.56954613e-02,8.67450088e-02,1.00897215e-01,9.91850719e-03,1.79485008e-02,-2.59474367e-01,-5.60282692e-02,-1.19537622e-01,1.58327185e-02,1.28500134e-01,-5.45240268e-02,8.27243403e-02,-8.18945840e-03,-1.42299999e-02,4.54677641e-02,2.98308115e-02,1.21678188e-02,4.78129610e-0…	-8.75383735e-01,-6.13928735e-01,-6.35129511e-01,-1.67814147e+00,-9.44744229e-01,-3.10011446e-01,-6.06955409e-01,4.41906184e-01,2.24157721e-01,-7.40096271e-01,-1.13633215e+00,-9.15581048e-01,-3.36572707e-01,-9.84860659e-01,-1.13609064e+00,-7.18742549e-01,-8.16328049e-01,-2.84783095e-01,-5.93566716e-01,-5.55020273e-01,-1.59323835e+00,-7.36929953e-01,-1.42975056e+00,1.18733883e-01,-9.88646269e-01,-1…	B	[1, 1, 1, 1, 0, 0, 1, 1]	math
zy194730w06cbkn8	-2.01344192e-02,-2.84557521e-01,5.71964979e-02,-3.42242187e-04,1.15681268e-01,-1.75911505e-02,-1.05709750e-02,2.41114926e-02,-1.47611173e-02,8.55479464e-02,1.07607573e-01,-1.83028989e-02,2.28746571e-02,-2.60117501e-01,-3.07084974e-02,-1.20562799e-01,3.33985612e-02,1.26599967e-01,-5.04030138e-02,7.03255385e-02,-2.19615772e-02,-2.19060145e-02,4.39179465e-02,4.11627218e-02,-1.12897549e-02,4.13601398…	-6.45403922e-01,-6.93189919e-01,-4.82271850e-01,-1.46251869e+00,-6.88806415e-01,-1.75963223e-01,-6.28376245e-01,2.41693497e-01,9.38189924e-02,-7.50286818e-01,-9.14883614e-01,-8.95146012e-01,-4.06042516e-01,-9.07051206e-01,-1.13745046e+00,-5.88133574e-01,-1.01984310e+00,-3.23370934e-01,-5.31525195e-01,-5.99543333e-01,-1.56956029e+00,-7.53585279e-01,-1.35048318e+00,1.59010530e-01,-8.17752898e-01,-1…	B	[1, 1, 1, 1, 0, 0, 1, 1]	math
zy194745u2rp4bfe	-2.91657187e-02,-3.21181953e-01,5.13811670e-02,3.55833583e-03,1.31755248e-01,-1.99388936e-02,-1.43230110e-02,1.92003679e-02,-1.75406504e-02,9.82961953e-02,1.04834646e-01,-8.17010365e-03,2.01254780e-03,-2.60784566e-01,-4.67392355e-02,-1.19823329e-01,1.38861896e-03,1.04555294e-01,-5.47931567e-02,6.78090006e-02,-1.69578046e-02,-1.64367594e-02,4.31856140e-02,4.78658564e-02,-2.00952608e-02,5.71442880e…	-7.16821671e-01,-4.28573370e-01,-6.10604346e-01,-1.52604902e+00,-6.87242866e-01,-7.39425421e-02,-4.79122877e-01,4.97172892e-01,3.73946130e-01,-7.41464853e-01,-1.01922441e+00,-8.84095430e-01,-3.37252438e-01,-9.50583160e-01,-1.13116968e+00,-7.04943061e-01,-7.80146182e-01,-2.35035837e-01,-5.28267264e-01,-6.12116694e-01,-1.53284109e+00,-7.16124177e-01,-1.30759811e+00,1.51596159e-01,-9.50022221e-01,-1…	B	[1, 1, 1, 1, 0, 0, 1, 1]	math
zy1951193guam2k2	-1.91496387e-02,-2.72823423e-01,6.21217974e-02,7.94692431e-03,1.33187115e-01,-1.91581361e-02,-4.16552462e-02,3.19597833e-02,-2.76570544e-02,9.54850242e-02,7.08416551e-02,-1.73419365e-04,1.47916414e-02,-2.58201778e-01,-5.89644536e-02,-1.20098889e-01,3.91335459e-03,1.24965221e-01,-3.65760475e-02,8.22672248e-02,-1.48820542e-02,-3.15093398e-02,5.49980104e-02,1.46272862e-02,-1.03155524e-02,3.36410590e…	-0.6379357,-0.6662052,-0.495052,-1.586887,-0.7171827,-0.22992693,-0.60088205,0.4342596,0.17126466,-0.8584605,-1.0794185,-0.90180445,-0.42844823,-0.99102944,-1.1653955,-0.7915045,-0.9827209,-0.33680698,-0.53073627,-0.6103834,-1.6458746,-0.88768727,-1.4933443,0.08285172,-0.99821454,-1.3451347,-1.0126123,-1.347433,-1.0340649,-0.6077004,-0.99122906,-0.9341619,-0.62673926,-0.5738361,-0.4853268,-0.6343…	B	[0, 0, 1, 0, 1, 0, 0, 0]	math
zy195459sy2f7jw2	-1.01612350e-02,-3.57501209e-01,6.72547966e-02,2.77011626e-04,1.14088669e-01,-7.43207335e-03,-5.10214344e-02,2.62015499e-02,-4.70011011e-02,8.56110603e-02,9.41608176e-02,-1.28887119e-02,1.17178040e-03,-2.91769296e-01,-4.91648614e-02,-1.06911674e-01,9.25266743e-03,9.44030732e-02,-4.04432639e-02,7.43524581e-02,-2.43477244e-02,-2.94537097e-02,4.75881845e-02,3.13187167e-02,-2.76729614e-02,4.41163220e…	-6.73441887e-01,-4.92761999e-01,-5.85523903e-01,-1.63542664e+00,-7.43959129e-01,-9.23474133e-02,-5.38517356e-01,5.10984242e-01,2.73102522e-01,-8.24781775e-01,-1.08541453e+00,-9.59692180e-01,-4.15200889e-01,-9.70695853e-01,-1.10747755e+00,-5.85530937e-01,-8.52006674e-01,-2.32567072e-01,-6.44388437e-01,-6.91730976e-01,-1.74041641e+00,-5.89907646e-01,-1.43426049e+00,1.20807379e-01,-1.01169753e+00,-1…	B	[0, 0, 1, 0, 1, 0, 1, 0]	math
zy230037tut4nskj	-6.39553647e-03,-2.68676102e-01,5.67619875e-02,-1.22631136e-02,1.06927559e-01,-1.19529059e-02,-5.41231632e-02,2.43518185e-02,1.56703219e-03,1.00245386e-01,7.95441270e-02,-9.32651293e-03,9.70187783e-03,-3.26987624e-01,-3.71227637e-02,-1.21581092e-01,9.98029299e-03,8.94059837e-02,3.08018755e-02,7.13630244e-02,-1.92113575e-02,1.28802937e-02,4.86466885e-02,1.29029863e-02,2.07491890e-02,6.57714382e-02…	-7.13072777e-01,-5.80805421e-01,-5.68774343e-01,-1.55388260e+00,-6.47050977e-01,-1.32284209e-01,-5.72581291e-01,4.29267406e-01,2.52813160e-01,-9.17112827e-01,-9.98158157e-01,-8.23879421e-01,-3.03776592e-01,-9.76994634e-01,-1.11579263e+00,-6.69846416e-01,-8.09422672e-01,-3.23048204e-01,-5.71748316e-01,-5.27723193e-01,-1.53371966e+00,-7.23416924e-01,-1.47278094e+00,-4.28759642e-02,-1.03416550e+00,-…	B	[0, 0, 0, 0, 0, 0, 0, 0]	math
zy214251qym0ya1f	-2.51540653e-02,-4.53878164e-01,5.12290224e-02,3.23298760e-02,1.64189041e-01,-3.75200734e-02,-5.23873903e-02,4.40182872e-02,-9.77153853e-02,1.13357022e-01,1.25885233e-01,-8.16385895e-02,-2.56403331e-02,-1.86525285e-01,-1.26828696e-03,-5.16504198e-02,3.53796557e-02,1.01143166e-01,3.33579034e-02,5.68310246e-02,6.67530484e-03,3.94170219e-03,5.74057885e-02,5.22624850e-02,-8.65098611e-02,8.82684961e-0…	-6.09878898e-01,-5.75752497e-01,-5.92884421e-01,-1.53722584e+00,-7.08572626e-01,-1.82205856e-01,-5.55827141e-01,4.47886676e-01,3.20572615e-01,-7.82573342e-01,-9.89690542e-01,-8.58020782e-01,-3.07308793e-01,-8.49833906e-01,-1.01534474e+00,-5.93260884e-01,-7.45437145e-01,-3.00729930e-01,-5.13389230e-01,-4.59078968e-01,-1.44799960e+00,-7.78916061e-01,-1.48179102e+00,1.12796158e-01,-9.76037085e-01,-1…	C	[0, 1, 1, 0, 0, 0, 1, 0]	math
zy21430997nubew5	-2.55630463e-02,-4.70530987e-01,5.88499270e-02,5.58590097e-03,1.46462232e-01,-3.29882354e-02,-6.23370372e-02,3.48266959e-02,-6.32503331e-02,1.10733062e-01,1.05051205e-01,-4.74301167e-02,-1.27910767e-02,-2.29686454e-01,-2.05940455e-02,-9.61036831e-02,2.57295109e-02,1.22476608e-01,-1.74872596e-02,6.50986880e-02,-4.92324634e-03,2.22044508e-03,4.04446125e-02,3.60793397e-02,-4.00639474e-02,6.44884333e…	-5.79119861e-01,-6.72582686e-01,-5.91994286e-01,-1.44912302e+00,-6.67430878e-01,-1.57091156e-01,-5.53709924e-01,3.42885464e-01,1.90749168e-01,-7.00789630e-01,-9.84017551e-01,-8.53049040e-01,-5.08724511e-01,-9.76386487e-01,-1.03507984e+00,-6.79778755e-01,-9.63235438e-01,-3.01955312e-01,-5.10551751e-01,-6.56424820e-01,-1.66964495e+00,-8.61131191e-01,-1.42311859e+00,1.88120842e-01,-9.76391613e-01,-1…	C	[0, 1, 1, 0, 0, 0, 1, 0]	math
zy214335jg7c4h4t	-1.02872048e-02,-4.39502716e-01,5.93434609e-02,1.95567459e-02,1.58468023e-01,-1.89964566e-02,-5.94743304e-02,2.99865324e-02,-7.63398260e-02,1.13778971e-01,1.08489506e-01,-7.96215907e-02,-1.75681598e-02,-2.37218648e-01,-2.03379542e-02,-8.05004239e-02,2.61394549e-02,1.12416334e-01,-1.47363571e-02,6.96305037e-02,-1.15302224e-02,-8.06237198e-03,5.50091192e-02,3.98981050e-02,-6.02407940e-02,6.21542744…	-6.44646764e-01,-6.58427596e-01,-5.95686257e-01,-1.54810560e+00,-7.42301643e-01,-2.38901779e-01,-5.78755736e-01,3.12741935e-01,1.77304313e-01,-7.57393837e-01,-1.01997161e+00,-8.83642197e-01,-5.15398681e-01,-9.15592313e-01,-1.18313301e+00,-7.17438340e-01,-9.66682434e-01,-2.51487553e-01,-5.76624572e-01,-5.47038078e-01,-1.60345423e+00,-7.04188645e-01,-1.33227694e+00,1.53561220e-01,-7.91818440e-01,-1…	C	[0, 1, 1, 0, 0, 0, 1, 0]	math
zy214358wpqpyxf1	-1.47586009e-02,-4.55260843e-01,5.84161282e-02,2.11722590e-02,1.55127749e-01,-2.71108169e-02,-6.08722195e-02,3.43152359e-02,-8.03065896e-02,1.13326393e-01,1.06453612e-01,-7.65197948e-02,-2.13979483e-02,-2.18013182e-01,-1.43896127e-02,-8.40189978e-02,2.76514459e-02,1.07907109e-01,-5.43222856e-03,7.13581815e-02,-1.05951410e-02,-4.45648649e-04,5.12023009e-02,3.86869945e-02,-6.03204109e-02,6.83688670…	-6.52581394e-01,-4.91425425e-01,-5.92358828e-01,-1.52531064e+00,-7.40864098e-01,-2.66247153e-01,-6.50902867e-01,4.79020119e-01,3.36355805e-01,-7.55675495e-01,-1.02141011e+00,-8.83212388e-01,-3.71348888e-01,-1.01043165e+00,-1.09822524e+00,-7.30421782e-01,-8.33286822e-01,-2.74609238e-01,-4.99312490e-01,-5.96885264e-01,-1.58415639e+00,-7.60180950e-01,-1.34008300e+00,1.23507380e-01,-9.48895037e-01,-1…	C	[0, 1, 1, 0, 0, 0, 1, 0]	math
zy214429wjvqtx86	-1.19606415e-02,-4.25705284e-01,5.58014773e-02,2.89335400e-02,1.45573691e-01,-2.72648875e-02,-4.93145883e-02,3.58239822e-02,-6.46786913e-02,1.11094981e-01,1.22941166e-01,-5.88045083e-02,-2.68675052e-02,-2.19357580e-01,-1.90534052e-02,-1.02215521e-01,2.16859728e-02,1.16351917e-01,-2.18810923e-02,7.32884482e-02,-2.09314320e-02,-4.51262249e-03,4.72782739e-02,4.70583774e-02,-6.16036132e-02,7.52500221…	-6.48089290e-01,-6.81335449e-01,-5.27282715e-01,-1.38345897e+00,-5.40228665e-01,-2.82585293e-01,-5.54378450e-01,3.72694731e-01,1.62599429e-01,-7.76407897e-01,-1.06416738e+00,-8.42498720e-01,-3.67890924e-01,-8.22310448e-01,-9.43825901e-01,-6.80282056e-01,-7.94382155e-01,-1.62570879e-01,-4.67551112e-01,-4.50998455e-01,-1.44917345e+00,-6.97128117e-01,-1.27391970e+00,1.69671193e-01,-8.77153456e-01,-1…	C	[0, 1, 1, 0, 0, 0, 1, 0]	math
zy153045g3svsr6n	-2.43517524e-03,-3.54587376e-01,4.98655587e-02,-2.87585296e-02,1.18746534e-01,-4.02761251e-02,-4.57719900e-02,2.99717523e-02,4.11738828e-03,8.76770318e-02,1.18206836e-01,-5.64150810e-02,2.65549384e-02,-2.76100874e-01,-5.15215546e-02,-1.40782297e-01,1.31745944e-02,1.42734081e-01,-4.33031656e-02,5.86542673e-02,-1.99118983e-02,-1.52186602e-02,6.33925870e-02,3.81350815e-02,-1.30328182e-02,3.20640802e…	-0.7272789,-0.6146498,-0.6241799,-1.6258231,-0.8005197,-0.21110201,-0.5844953,0.4117355,0.23818453,-0.8203575,-1.0157542,-0.90912324,-0.32243785,-0.96511644,-1.0327989,-0.63472486,-0.73707366,-0.28899124,-0.5434299,-0.5385483,-1.5339025,-0.7370057,-1.4712925,0.08546371,-0.9817547,-1.1867045,-0.91555786,-1.3252052,-0.90139025,-0.54967934,-0.8004859,-0.8500118,-0.4675947,-0.56927544,-0.44130814,-0.…	B	[0, 0, 1, 0, 1, 0, 0, 0]	math
zy153109xn51htxc	-3.37397377e-03,-3.31427008e-01,5.35333008e-02,-3.04604433e-02,1.18078411e-01,-3.63855064e-02,-3.98580134e-02,2.97547001e-02,2.51840353e-02,8.51929784e-02,1.12720236e-01,-5.47206290e-02,3.55122685e-02,-2.85336941e-01,-3.74892727e-02,-1.34413779e-01,9.49710235e-03,1.58038840e-01,-7.08341599e-02,6.01920448e-02,-2.03784481e-02,-1.30583812e-02,6.63887858e-02,3.86109538e-02,-1.14843110e-03,2.49048844e…	-6.57842636e-01,-6.04937136e-01,-5.44929028e-01,-1.48149025e+00,-5.76730013e-01,-2.24829674e-01,-5.08161008e-01,4.34963495e-01,3.13678116e-01,-7.79151022e-01,-9.93717313e-01,-7.51258433e-01,-3.27035069e-01,-9.16909754e-01,-9.99786675e-01,-6.90694690e-01,-7.74075210e-01,-2.10294962e-01,-4.83410627e-01,-5.83339453e-01,-1.54338324e+00,-6.88038349e-01,-1.27140486e+00,1.64512783e-01,-8.84571493e-01,-1…	B	[0, 0, 1, 0, 1, 0, 0, 0]	math
zy153232gjyp2w4t	-2.41109799e-03,-3.35296273e-01,4.55442518e-02,-5.47166402e-03,1.09408081e-01,-3.68926674e-02,-2.91467160e-02,2.29640231e-02,-6.45772927e-03,8.25880915e-02,1.20977849e-01,-5.19252792e-02,1.97292157e-02,-2.77760416e-01,-4.32156995e-02,-1.40581727e-01,1.75304711e-02,1.35912269e-01,-3.55167538e-02,5.84547780e-02,-2.19074581e-02,-1.18697062e-02,6.09744713e-02,4.17585969e-02,2.78957421e-03,4.43782322e…	-8.04965496e-01,-5.60097337e-01,-6.42572582e-01,-1.67766631e+00,-8.31934452e-01,-3.31466347e-01,-6.54313803e-01,4.67795730e-01,3.56234193e-01,-8.42210114e-01,-1.03153431e+00,-8.99297476e-01,-2.51600564e-01,-8.81156802e-01,-1.03955317e+00,-6.40949309e-01,-7.78343260e-01,-3.05114061e-01,-5.30808091e-01,-5.67983449e-01,-1.56072783e+00,-7.49421299e-01,-1.49620795e+00,8.73149931e-02,-1.01965690e+00,-1…	B	[0, 0, 1, 0, 1, 0, 0, 0]	math
zy1533020fds2um4	-7.78655149e-03,-3.17072898e-01,4.31706309e-02,-3.70592065e-03,1.21360414e-01,-4.31870446e-02,-4.54742946e-02,1.92397349e-02,-5.72910067e-03,8.90267342e-02,1.05845183e-01,-7.24510476e-02,2.77612656e-02,-2.42949292e-01,-3.57694998e-02,-1.55512318e-01,9.50803142e-03,1.54460981e-01,-5.07443063e-02,6.08593449e-02,-1.58265419e-02,-1.73635222e-02,7.02688172e-02,4.51010764e-02,-1.10091195e-02,4.73024100…	-8.04965496e-01,-5.60097337e-01,-6.42572582e-01,-1.67766631e+00,-8.31934452e-01,-3.31466347e-01,-6.54313803e-01,4.67795730e-01,3.56234193e-01,-8.42210114e-01,-1.03153431e+00,-8.99297476e-01,-2.51600564e-01,-8.81156802e-01,-1.03955317e+00,-6.40949309e-01,-7.78343260e-01,-3.05114061e-01,-5.30808091e-01,-5.67983449e-01,-1.56072783e+00,-7.49421299e-01,-1.49620795e+00,8.73149931e-02,-1.01965690e+00,-1…	B	[0, 0, 1, 0, 1, 0, 0, 0]	math
zy1036067sdmdp8j	-1.35310646e-02,-3.14159483e-01,4.75996025e-02,-8.55739228e-03,1.22962072e-01,-3.81975546e-02,-3.71165797e-02,2.40165517e-02,2.45617460e-02,9.44146365e-02,1.28043115e-01,-4.74180877e-02,1.40352994e-02,-2.98509300e-01,-4.75647599e-02,-1.40740678e-01,5.91782480e-03,1.29178807e-01,-4.64485139e-02,5.56564592e-02,-2.01985482e-02,-9.26750340e-03,5.76396324e-02,3.87080610e-02,-2.13216385e-03,4.74947691e…	-6.70610964e-01,-4.41049874e-01,-6.06866360e-01,-1.55373108e+00,-7.24975705e-01,-3.45952839e-01,-6.96231127e-01,4.90688413e-01,3.10872585e-01,-8.37095976e-01,-1.00108457e+00,-8.22918713e-01,-2.82577485e-01,-9.31524456e-01,-1.19941962e+00,-5.92037618e-01,-7.30365634e-01,-4.06529397e-01,-5.94433665e-01,-6.84745193e-01,-1.58852613e+00,-7.35440254e-01,-1.49296713e+00,6.43745512e-02,-1.02552080e+00,-1…	B	[0, 0, 1, 0, 1, 0, 0, 0]	math
zy103613wdk6ftj5	-7.41987862e-03,-3.09122205e-01,4.11399826e-02,-6.09907031e-04,1.24863729e-01,-3.07599679e-02,-4.65520695e-02,2.55297478e-02,5.48880082e-03,1.01865351e-01,1.16481081e-01,-5.01084253e-02,1.65668670e-02,-2.73286104e-01,-3.44642401e-02,-1.42072037e-01,1.37244575e-02,1.30175143e-01,-2.23335177e-02,5.52128367e-02,-2.78837029e-02,-5.35889063e-03,5.76352216e-02,3.90401818e-02,-1.86917861e-03,4.57204878e…	-7.9090321e-01,-5.5793518e-01,-6.5311825e-01,-1.6940206e+00,-8.5070086e-01,-3.5813618e-01,-6.8124884e-01,4.8701236e-01,3.5228905e-01,-8.2487267e-01,-1.0057691e+00,-8.8784027e-01,-2.4130094e-01,-9.0540940e-01,-1.0349439e+00,-6.1692667e-01,-7.7877045e-01,-3.1089032e-01,-5.2516651e-01,-5.5989850e-01,-1.5571243e+00,-7.4383968e-01,-1.5016884e+00,7.8924656e-02,-1.0284685e+00,-1.2423499e+00,-9.2923969e-…	B	[0, 0, 1, 0, 1, 0, 0, 0]	math
zy1036244aq5esdn	8.28245189e-03,-3.77632618e-01,4.78757918e-02,-6.83544111e-03,1.26535624e-01,-3.17562595e-02,-3.70007493e-02,2.09362134e-02,1.38071226e-02,9.31302831e-02,1.07950240e-01,-5.70778772e-02,1.78301968e-02,-2.71945238e-01,-3.57293785e-02,-1.24879077e-01,2.43698023e-02,1.42982900e-01,-4.86994162e-02,6.28582537e-02,-3.06633040e-02,-1.33170746e-02,5.58577776e-02,4.37368639e-02,-1.02569405e-02,3.54785025e-…	-6.33407831e-01,-5.99456906e-01,-5.12782633e-01,-1.44338107e+00,-5.78264832e-01,-2.86395401e-01,-5.25355041e-01,4.15240556e-01,2.48605147e-01,-8.23752642e-01,-9.91488755e-01,-8.05697739e-01,-3.65182042e-01,-8.68630409e-01,-1.05300164e+00,-7.31165051e-01,-8.28623950e-01,-1.93530083e-01,-5.48091292e-01,-5.64804316e-01,-1.50607359e+00,-6.84314072e-01,-1.36194944e+00,8.00034553e-02,-8.66786122e-01,-1…	B	[0, 0, 1, 0, 1, 0, 0, 0]	math
zy103633khp5wc03	-4.42530075e-03,-3.34085554e-01,4.66867052e-02,-1.08859583e-03,1.18543908e-01,-3.22810858e-02,-5.28663620e-02,2.76808776e-02,1.94256436e-02,8.58210176e-02,1.20312080e-01,-3.35327797e-02,2.13368908e-02,-2.72067577e-01,-3.80474105e-02,-1.40302047e-01,1.26452940e-02,1.30288929e-01,-2.53658835e-02,5.87811954e-02,-1.37581341e-02,-1.45245325e-02,6.23195246e-02,4.24996726e-02,-5.79113490e-04,3.97707224e…	-7.9090321e-01,-5.5793518e-01,-6.5311825e-01,-1.6940206e+00,-8.5070086e-01,-3.5813618e-01,-6.8124884e-01,4.8701236e-01,3.5228905e-01,-8.2487267e-01,-1.0057691e+00,-8.8784027e-01,-2.4130094e-01,-9.0540940e-01,-1.0349439e+00,-6.1692667e-01,-7.7877045e-01,-3.1089032e-01,-5.2516651e-01,-5.5989850e-01,-1.5571243e+00,-7.4383968e-01,-1.5016884e+00,7.8924656e-02,-1.0284685e+00,-1.2423499e+00,-9.2923969e-…	B	[0, 0, 1, 0, 1, 0, 0, 0]	math
zy103642323cvb3p	-4.91995830e-03,-2.88201272e-01,4.04230207e-02,-6.55823480e-03,1.18840635e-01,-4.53000925e-02,-2.62908079e-02,2.48020366e-02,3.27482596e-02,7.86745846e-02,1.15626246e-01,-4.58731726e-02,1.99814830e-02,-2.54084557e-01,-3.73954624e-02,-1.52189761e-01,2.01497227e-02,1.42236829e-01,-4.41947058e-02,5.51807061e-02,-1.85091291e-02,-2.83830566e-03,5.83381057e-02,3.99093926e-02,-1.94749348e-02,4.21924219e…	-6.43942714e-01,-5.17119884e-01,-5.36075413e-01,-1.58455789e+00,-6.60179675e-01,-3.26005191e-01,-7.04579234e-01,4.49694723e-01,2.96746790e-01,-8.43901455e-01,-1.02706003e+00,-8.67533326e-01,-3.31255257e-01,-9.88102496e-01,-1.20414245e+00,-6.16488516e-01,-7.71971226e-01,-3.46253365e-01,-5.65394759e-01,-6.67355955e-01,-1.56043458e+00,-7.30133057e-01,-1.32498980e+00,8.71472284e-02,-9.67193127e-01,-1…	B	[0, 0, 1, 0, 1, 0, 1, 0]	math
zy103650ca0ma28f	-2.81736497e-02,-3.36661756e-01,3.22577879e-02,1.44983791e-02,1.17696345e-01,-3.84969264e-02,-9.99834575e-03,2.55000256e-02,2.32539736e-02,8.76470953e-02,1.05058953e-01,-4.16596159e-02,4.38265922e-03,-2.58555114e-01,-3.89920920e-02,-1.38455868e-01,1.17089339e-02,1.17682293e-01,-1.43523002e-02,6.32318854e-02,-1.85607448e-02,-1.50477723e-03,5.88052832e-02,5.27533814e-02,-1.34160304e-02,5.85720055e-…	-7.33486950e-01,-5.12774885e-01,-6.19273603e-01,-1.67809725e+00,-7.41889894e-01,-2.64281511e-01,-5.45979917e-01,5.06723166e-01,3.28042179e-01,-8.54174912e-01,-1.11689818e+00,-9.06908572e-01,-3.48782927e-01,-9.61546183e-01,-1.13173997e+00,-7.05099583e-01,-7.16550529e-01,-2.54120797e-01,-5.49323022e-01,-5.42649567e-01,-1.52990580e+00,-7.69877493e-01,-1.46196616e+00,4.03539240e-02,-1.02305079e+00,-1…	B	[0, 0, 1, 0, 1, 0, 0, 0]	math
zy102721mpfy04dm	-5.42184431e-03,-3.26255411e-01,4.38990481e-02,-7.07003428e-03,1.04359344e-01,-3.95963602e-02,-5.22405095e-02,2.79417224e-02,-2.00111680e-02,8.71672034e-02,1.18505165e-01,-3.73515114e-02,2.65682116e-02,-2.40054622e-01,-3.16082016e-02,-1.41781434e-01,1.68759115e-02,1.51486516e-01,-2.05629077e-02,5.32792322e-02,-1.45181026e-02,-1.84221920e-02,5.58519587e-02,3.73101570e-02,-2.41133064e-04,3.04797217…	-6.35088503e-01,-3.81954968e-01,-6.13075852e-01,-1.45891368e+00,-6.45618737e-01,-1.55820534e-01,-4.84167457e-01,4.69469339e-01,3.49033356e-01,-7.55095482e-01,-9.77707624e-01,-7.42084920e-01,-2.07273766e-01,-8.41223478e-01,-1.04100657e+00,-5.56918204e-01,-7.61937141e-01,-3.05844337e-01,-4.51724142e-01,-5.77184319e-01,-1.53126287e+00,-5.83043814e-01,-1.30620801e+00,2.50699729e-01,-8.70618999e-01,-1…	B	[0, 0, 1, 0, 1, 0, 0, 0]	math
zy102729xss2cg1u	-1.12310760e-02,-3.52284819e-01,5.21097258e-02,5.13193104e-03,1.07351236e-01,-3.96344289e-02,-7.21613616e-02,2.53217351e-02,-2.88427211e-02,9.91186202e-02,1.11108229e-01,-3.70943844e-02,1.70044154e-02,-2.52661467e-01,-3.54490429e-02,-1.38436317e-01,1.28808729e-02,1.43762678e-01,-6.98571652e-02,6.79726154e-02,-1.88437998e-02,-1.58900693e-02,5.19745089e-02,3.87944356e-02,-1.36283506e-02,3.59638929e…	-8.04965496e-01,-5.60097337e-01,-6.42572582e-01,-1.67766631e+00,-8.31934452e-01,-3.31466347e-01,-6.54313803e-01,4.67795730e-01,3.56234193e-01,-8.42210114e-01,-1.03153431e+00,-8.99297476e-01,-2.51600564e-01,-8.81156802e-01,-1.03955317e+00,-6.40949309e-01,-7.78343260e-01,-3.05114061e-01,-5.30808091e-01,-5.67983449e-01,-1.56072783e+00,-7.49421299e-01,-1.49620795e+00,8.73149931e-02,-1.01965690e+00,-1…	B	[0, 0, 1, 0, 1, 0, 0, 0]	math
zy1842322yks9gsy	-2.45660637e-02,-3.53951871e-01,3.45157310e-02,4.64251265e-02,7.59465247e-02,-5.51300347e-02,-3.23413685e-03,4.27682996e-02,2.67514959e-02,8.39844495e-02,7.31935427e-02,1.35537330e-02,-2.38314644e-02,-2.15161502e-01,-4.73352447e-02,-1.29525483e-01,1.48355868e-02,1.26586169e-01,-9.60851274e-03,7.09160417e-02,-3.70507166e-02,8.19770619e-03,5.29588722e-02,5.19974157e-02,2.00764835e-02,5.93300126e-02…	-7.77565181e-01,-5.43319464e-01,-6.13268971e-01,-1.53626192e+00,-7.17709601e-01,-2.06430122e-01,-5.46394885e-01,4.25909251e-01,2.92135686e-01,-7.87498236e-01,-9.67135727e-01,-8.02256286e-01,-3.68329555e-01,-9.27525282e-01,-1.05904984e+00,-6.77261174e-01,-8.41696441e-01,-2.64027953e-01,-4.65536982e-01,-5.55813730e-01,-1.64411640e+00,-6.27828598e-01,-1.33293927e+00,2.02540562e-01,-8.90004694e-01,-1…	C	[0, 0, 1, 0, 1, 0, 0, 0]	math
zy134346cx7y82e5	-2.54984815e-02,-5.26479781e-01,2.02946067e-02,1.16799911e-03,1.10487133e-01,-4.11701426e-02,-8.32261145e-02,2.09187549e-02,8.42734873e-02,9.96842235e-02,6.60814121e-02,2.66389530e-02,-2.33109146e-02,-1.79030925e-01,-5.71957380e-02,-8.93843621e-02,3.76290344e-02,1.36629999e-01,-2.39791870e-02,7.82839730e-02,-2.02420652e-02,9.84308776e-04,4.97797877e-02,4.24425229e-02,2.08508559e-02,3.36157084e-02…	-7.08488166e-01,-4.26990777e-01,-6.61679924e-01,-1.52481222e+00,-6.84505224e-01,-2.26261258e-01,-5.29997110e-01,4.30039018e-01,1.86295941e-01,-8.35471094e-01,-1.00048077e+00,-8.35630894e-01,-3.50046545e-01,-9.17044580e-01,-1.16951740e+00,-6.38808072e-01,-7.77825832e-01,-3.67578745e-01,-4.95027632e-01,-5.43507755e-01,-1.60013068e+00,-6.78182125e-01,-1.36750841e+00,1.54315531e-01,-9.43603814e-01,-1…	A	[0, 0, 1, 0, 1, 0, 0, 0]	math
zy134416ppbk8gfn	-1.19859129e-02,-3.12211722e-01,4.71581370e-02,1.70617532e-02,1.31485403e-01,-4.70613390e-02,-1.00031216e-02,4.83927466e-02,4.80206832e-02,6.86753839e-02,9.75506827e-02,-1.03044901e-02,3.91355297e-03,-2.42359698e-01,-6.47111982e-02,-1.42510995e-01,5.63162379e-03,1.21450916e-01,-5.52860871e-02,6.26181662e-02,-3.86789292e-02,-8.77645239e-03,5.21614105e-02,4.10865732e-02,1.98194161e-02,3.48379724e-0…	-6.33641481e-01,-4.83814657e-01,-6.39256239e-01,-1.57468784e+00,-6.85287774e-01,-2.89973348e-01,-5.43355465e-01,5.23920000e-01,2.46021971e-01,-8.01248610e-01,-1.12317932e+00,-8.96933973e-01,-3.86483133e-01,-9.85695481e-01,-1.16413629e+00,-7.14535475e-01,-8.68099689e-01,-3.87261659e-01,-5.46624780e-01,-5.76336205e-01,-1.63219643e+00,-7.79260695e-01,-1.37348473e+00,1.75903782e-01,-1.03170252e+00,-1…	A	[0, 0, 1, 1, 1, 0, 0, 0]	math
zy1514244ma2f5j9	-2.94703823e-02,-3.65794808e-01,3.89585570e-02,3.20874900e-02,9.53332335e-02,-4.35858555e-02,-1.01025822e-02,4.04336378e-02,1.97693780e-02,9.33664292e-02,8.54072869e-02,-1.72935165e-02,-3.54836248e-02,-2.84218937e-01,-5.57965264e-02,-1.29839927e-01,1.02131278e-04,1.06321305e-01,4.08599377e-02,7.69903511e-02,-2.58387551e-02,6.10996876e-03,5.67984655e-02,4.81406786e-02,-1.42585859e-02,8.53080451e-0…	-8.22156131e-01,-5.50998926e-01,-6.08276784e-01,-1.55784333e+00,-6.25031829e-01,-3.36607456e-01,-4.59380269e-01,3.94735962e-01,1.93812996e-01,-8.90081704e-01,-1.18083942e+00,-7.84653306e-01,-3.32182765e-01,-1.06674886e+00,-1.11800897e+00,-8.55883181e-01,-8.24975610e-01,-2.30684876e-01,-5.61896265e-01,-5.85562944e-01,-1.82763159e+00,-7.48907804e-01,-1.57577991e+00,8.43365192e-02,-9.60705221e-01,-1…	A	[0, 0, 1, 0, 1, 0, 0, 0]	math
zy151433xgtpmmvx	-1.04656881e-02,-3.04913759e-01,4.21696305e-02,3.36283483e-02,9.11351293e-02,-4.08250131e-02,-6.20459281e-02,2.24623121e-02,-1.65227093e-02,9.25736874e-02,8.27192292e-02,-1.21912034e-03,-8.47383030e-03,-2.23588362e-01,-2.23120600e-02,-1.15305185e-01,1.50696645e-02,1.38530269e-01,-2.03956813e-02,6.55576885e-02,-2.11113710e-02,2.14969506e-03,4.28997427e-02,2.90309004e-02,-4.73842993e-02,5.59145585e…	-7.41108954e-01,-3.95176768e-01,-5.54612756e-01,-1.57312858e+00,-6.94832444e-01,-2.16623217e-01,-5.34659088e-01,5.18558562e-01,3.00445646e-01,-8.12452674e-01,-1.05087125e+00,-7.87382126e-01,-3.06607813e-01,-9.67112839e-01,-1.13349402e+00,-5.54949224e-01,-7.22984910e-01,-2.65834659e-01,-4.67509508e-01,-6.56999767e-01,-1.51307690e+00,-6.04947448e-01,-1.37276328e+00,2.17376798e-01,-9.51215386e-01,-1…	B	[0, 0, 1, 0, 1, 0, 0, 0]	math
zy152442ptwaa8cq	-1.94415322e-03,-2.68517077e-01,3.62348035e-02,2.08649486e-02,9.83376876e-02,-4.36379574e-02,-2.69575287e-02,4.57201451e-02,2.75344867e-03,6.93204254e-02,8.43349844e-02,6.17852621e-03,-8.24360922e-03,-1.63970053e-01,-4.40801643e-02,-1.13586009e-01,4.57027480e-02,1.00031644e-01,6.39999472e-03,6.25267327e-02,-6.90021738e-03,8.05300102e-03,6.37588799e-02,4.09123041e-02,2.12415420e-02,6.85611963e-02,…	-0.71499556,-0.4130912,-0.58531666,-1.5687613,-0.7129439,-0.30320114,-0.6466963,0.547418,0.3533387,-0.86750734,-1.0527025,-0.79032934,-0.26819652,-0.9903928,-1.1505147,-0.61410177,-0.79545075,-0.3076325,-0.5132995,-0.6046493,-1.6592878,-0.8145011,-1.4425418,0.18984091,-0.99062884,-1.1764344,-0.8866465,-1.2110505,-0.94710374,-0.4736169,-0.96747243,-0.8169379,-0.50922644,-0.630672,-0.4001758,-0.556…	A	[0, 0, 1, 0, 1, 0, 0, 0]	math
zy210706j2nustxj	-1.36751533e-02,-2.86061704e-01,6.46380335e-02,2.24368880e-03,1.23452619e-01,-2.39753909e-02,-3.50274891e-02,3.41844633e-02,-5.88136259e-04,8.33314359e-02,1.00733452e-01,-1.66483391e-02,2.74552256e-02,-2.71362156e-01,-4.92655858e-02,-1.17929623e-01,9.55341384e-03,1.16464153e-01,-9.75641459e-02,8.36702064e-02,-2.46625245e-02,-1.30392592e-02,5.62892966e-02,3.03738583e-02,-3.43578262e-03,3.43034416e…	-0.70350355,-0.5096011,-0.52090216,-1.4856459,-0.6130561,-0.18656744,-0.46178302,0.4790257,0.26111576,-0.8609022,-1.0485648,-0.8677635,-0.3585939,-0.95987844,-1.0979235,-0.69665647,-0.8302186,-0.22006468,-0.5556006,-0.5782048,-1.6083741,-0.76208067,-1.4274256,0.14349404,-0.94960916,-1.2708089,-0.942073,-1.358688,-0.92770207,-0.46403298,-0.883453,-0.88479495,-0.5392426,-0.5440892,-0.3252283,-0.536…	A	[0, 1, 1, 1, 0, 0, 1, 0]	math
zy164427frk7gcds	-1.68433227e-02,-3.01654369e-01,5.82370982e-02,6.50164764e-03,1.22960836e-01,-3.02099083e-02,-2.22306326e-02,4.28089127e-02,8.84576328e-03,8.05684179e-02,9.28943828e-02,1.05752912e-03,2.11488223e-05,-2.80545801e-01,-5.80927134e-02,-1.21715218e-01,1.55014861e-02,1.04589924e-01,-7.20817149e-02,7.81156719e-02,-1.49575472e-02,-8.33526067e-03,5.86957857e-02,2.67392695e-02,-4.47950931e-03,5.74984327e-0…	-5.87718904e-01,-4.86712873e-01,-6.22125566e-01,-1.65518212e+00,-7.08595276e-01,-1.81631759e-01,-5.52474856e-01,3.48581403e-01,2.59501517e-01,-7.91908801e-01,-1.07060289e+00,-8.96908581e-01,-4.04408574e-01,-1.00604761e+00,-1.19528711e+00,-8.04270923e-01,-8.70191813e-01,-2.73588121e-01,-6.16932929e-01,-6.04281664e-01,-1.69185627e+00,-7.75376081e-01,-1.52017713e+00,3.74917537e-02,-9.40184951e-01,-1…	A	[0, 1, 1, 1, 0, 0, 1, 0]	math
zy0957234dmnhxbr	-1.61568522e-02,-3.31026226e-01,4.98760939e-02,-4.84464981e-04,1.21519685e-01,-1.92994215e-02,-2.28351410e-02,4.56508026e-02,3.83447371e-02,9.03169662e-02,9.81032550e-02,-1.62615124e-02,3.13239102e-03,-2.66587824e-01,-6.11003488e-02,-1.22678488e-01,1.14754576e-03,1.20463483e-01,-9.74182338e-02,6.98577762e-02,-3.54556516e-02,-8.52744654e-03,6.12635054e-02,4.39635366e-02,3.73391295e-03,2.90531106e-…	-6.07128739e-01,-5.46767950e-01,-5.14898956e-01,-1.36153710e+00,-6.31718457e-01,-1.50314614e-01,-4.43701088e-01,3.54260355e-01,1.57553956e-01,-9.00279880e-01,-1.01863337e+00,-8.83417487e-01,-3.81857127e-01,-9.96815383e-01,-1.14874911e+00,-6.65343881e-01,-8.84539425e-01,-4.03007925e-01,-5.90458691e-01,-5.83023071e-01,-1.47119308e+00,-7.52673507e-01,-1.33329368e+00,6.17483370e-02,-1.00637841e+00,-1…	A	[0, 0, 1, 0, 0, 0, 0, 0]	math
zy0959311mb38vpt	-5.16422838e-02,-3.38970035e-01,4.45244424e-02,2.07484164e-03,9.88293141e-02,-2.24139746e-02,-6.09820187e-02,5.47077283e-02,-2.13501435e-02,8.11206400e-02,6.94125593e-02,4.73032370e-02,-5.64651284e-03,-2.87963837e-01,-5.43019734e-02,-7.90548623e-02,1.49600506e-02,1.15133323e-01,-3.79034504e-02,8.93230289e-02,3.33358301e-03,-1.65165663e-02,2.84470916e-02,3.50356847e-02,-5.49168745e-03,6.48599565e-…	-6.93978071e-01,-4.52243239e-01,-5.07295966e-01,-1.52597058e+00,-6.01342261e-01,-2.35661715e-01,-6.22964978e-01,3.31639618e-01,8.32961202e-02,-8.86495650e-01,-1.06119192e+00,-8.64087999e-01,-3.43591958e-01,-1.02709150e+00,-1.07748854e+00,-6.84768021e-01,-7.78525233e-01,-3.39259148e-01,-5.67822039e-01,-6.65929198e-01,-1.52892423e+00,-7.92487383e-01,-1.45586872e+00,1.02317028e-01,-1.00009620e+00,-1…	A	[1, 0, 0, 0, 0, 0, 1, 0]	math
zy103033598bsnxk	-3.58289443e-02,-3.74077439e-01,3.53179649e-02,2.83290334e-02,8.49560052e-02,-4.72411774e-02,-7.65040889e-03,4.20049764e-02,9.07949954e-02,8.16353038e-02,9.25489515e-02,1.33886393e-02,-5.75980805e-02,-3.14803094e-01,-7.79515728e-02,-1.14262767e-01,1.24766231e-02,8.42507929e-02,-4.87786308e-02,8.71514976e-02,-4.53420430e-02,5.66260964e-02,4.52785455e-02,5.15348762e-02,-2.58641429e-02,1.09166563e-0…	-6.22389317e-01,-4.57442343e-01,-6.21137440e-01,-1.49725759e+00,-6.67366505e-01,-1.68031186e-01,-5.10529041e-01,4.25552994e-01,2.35964745e-01,-8.36103737e-01,-9.48868334e-01,-7.90538251e-01,-2.55574852e-01,-8.60618234e-01,-1.02860951e+00,-6.51576996e-01,-8.18384469e-01,-3.18387240e-01,-5.10696948e-01,-5.63475907e-01,-1.47372246e+00,-7.19777644e-01,-1.45122790e+00,7.10184798e-02,-9.86003578e-01,-1…	B	[0, 0, 0, 0, 0, 0, 0, 0]	math
zy103048d3b646w1	-4.43331078e-02,-4.40959930e-01,2.01795194e-02,3.84603292e-02,8.24771971e-02,-5.73288873e-02,-6.94122724e-03,7.02302009e-02,7.59882629e-02,1.16194457e-01,5.68227768e-02,5.00506908e-02,-7.08204880e-02,-2.17396960e-01,-6.57219216e-02,-9.57242548e-02,3.60252485e-02,9.45864990e-02,-1.46252224e-02,9.14411247e-02,-7.22477287e-02,5.88698611e-02,4.65427116e-02,6.40127510e-02,-2.09620111e-02,9.49819684e-0…	-0.6516416,-0.35706624,-0.57223785,-1.4589214,-0.57958835,-0.15623493,-0.45884642,0.40823984,0.23808122,-0.8589843,-0.9955312,-0.8565324,-0.27338058,-0.8491572,-1.0830798,-0.6185419,-0.79231954,-0.326096,-0.48647368,-0.6112591,-1.533022,-0.6758582,-1.3413298,0.19152933,-0.9235667,-1.1356841,-0.8089501,-1.0855196,-0.9088083,-0.39559913,-0.9394578,-0.7960357,-0.517418,-0.52131414,-0.42431653,-0.561…	A	[0, 0, 0, 0, 0, 0, 0, 0]	math
zy103107sfssgcf2	-2.61202827e-02,-3.57540131e-01,2.06297431e-02,6.37715906e-02,8.58120769e-02,-7.69571215e-02,2.26627570e-02,5.04236743e-02,1.14220127e-01,7.02066049e-02,7.71569163e-02,-1.03703560e-02,-5.68403751e-02,-2.38238230e-01,-8.14184099e-02,-1.00784317e-01,4.66884002e-02,7.25944638e-02,-1.24803223e-02,6.41698390e-02,-3.99066471e-02,7.19500333e-02,5.59045598e-02,6.48066849e-02,-2.60421112e-02,8.41823369e-0…	-7.10456133e-01,-4.63838816e-01,-5.38685322e-01,-1.58998168e+00,-6.83998168e-01,-1.96429715e-01,-4.60494548e-01,4.19471174e-01,2.72799224e-01,-8.13779593e-01,-1.03589499e+00,-9.30116594e-01,-4.03683335e-01,-9.66735065e-01,-1.11985481e+00,-5.70434153e-01,-8.52662563e-01,-3.12056571e-01,-6.05002105e-01,-6.24955356e-01,-1.54128516e+00,-7.98195124e-01,-1.47815418e+00,6.94676638e-02,-1.02050424e+00,-1…	C	[0, 0, 0, 0, 0, 0, 0, 0]	math
zy103123xjtbnum3	-3.43176648e-02,-3.66264701e-01,3.21048722e-02,4.28030677e-02,8.48696530e-02,-5.07389009e-02,-1.43021299e-03,5.41507453e-02,1.05371617e-01,7.64975622e-02,7.96817243e-02,2.11558416e-02,-5.74467480e-02,-2.53025442e-01,-8.44306946e-02,-8.66472945e-02,3.84472199e-02,7.83352330e-02,-4.09571193e-02,7.44149834e-02,-4.14179973e-02,3.99174653e-02,5.68352975e-02,6.96120039e-02,-1.00802360e-02,9.15340036e-0…	-6.60038233e-01,-4.85975862e-01,-5.64252257e-01,-1.55816770e+00,-7.64614284e-01,-2.45020181e-01,-5.01498759e-01,4.53849792e-01,2.68803954e-01,-7.96647370e-01,-9.96610880e-01,-8.19176257e-01,-3.19843799e-01,-8.74109983e-01,-1.01034379e+00,-6.24783754e-01,-8.52021813e-01,-2.40748510e-01,-4.99637336e-01,-5.56600273e-01,-1.55668223e+00,-7.28402793e-01,-1.42830074e+00,1.33224607e-01,-9.66047943e-01,-1…	B	[0, 0, 0, 0, 0, 0, 0, 0]	math
zy0921286qpxcje9	-2.40181722e-02,-3.58854711e-01,5.96568659e-02,-4.65427805e-03,1.07313588e-01,-2.28479207e-02,-3.82187590e-02,3.13846357e-02,7.57210236e-03,8.06001499e-02,1.01891682e-01,-4.97055054e-03,1.00631844e-02,-2.46470809e-01,-4.68541160e-02,-1.41231507e-01,6.58833142e-03,1.15238965e-01,-8.56843442e-02,6.63476288e-02,-2.68245675e-02,-3.25984992e-02,5.67866974e-02,1.15394536e-02,-8.42741225e-03,3.22930068e…	-6.39266610e-01,-3.99693370e-01,-5.65686882e-01,-1.54312408e+00,-7.29611516e-01,-2.60082245e-01,-5.48149943e-01,4.11346316e-01,1.86774418e-01,-8.29556346e-01,-1.01323652e+00,-8.96985173e-01,-4.50883925e-01,-9.32378292e-01,-1.11441565e+00,-6.68970108e-01,-8.32456470e-01,-2.85384238e-01,-5.54901779e-01,-6.63173676e-01,-1.58891141e+00,-7.25299716e-01,-1.40786004e+00,1.67405367e-01,-9.84732985e-01,-1…	A	[1, 0, 1, 1, 0, 0, 1, 0]	math
zy0921494bqy4k6b	-2.47462988e-02,-3.28077734e-01,6.73785955e-02,-3.35154822e-03,1.21386424e-01,-2.41807345e-02,-4.10552248e-02,1.40757002e-02,-2.87408959e-02,1.09199353e-01,1.06704995e-01,-2.18493920e-02,3.67818028e-03,-2.73907959e-01,-5.22457771e-02,-1.15608461e-01,2.03893483e-02,1.13457590e-01,-4.53211889e-02,8.32589567e-02,-2.04387642e-02,-1.02303140e-02,5.79051040e-02,3.21469940e-02,-1.05517088e-02,5.85260242…	-7.96615899e-01,-4.76756811e-01,-6.66144073e-01,-1.56825006e+00,-6.79321289e-01,-2.51027673e-01,-5.80768287e-01,4.57705259e-01,2.33918354e-01,-7.88940847e-01,-9.80068684e-01,-8.27043056e-01,-2.98421144e-01,-9.16314304e-01,-1.11140895e+00,-6.26328528e-01,-7.47397363e-01,-3.16868186e-01,-4.08213347e-01,-5.38887680e-01,-1.57468116e+00,-6.99343503e-01,-1.42626607e+00,1.81097314e-01,-9.32740510e-01,-1…	A	[1, 0, 1, 1, 1, 0, 1, 0]	math
zy09220707s1tf41	-3.57952937e-02,-2.88515329e-01,1.96671616e-02,-6.93911337e-04,1.13145865e-01,-4.33571115e-02,-5.73337153e-02,6.70401305e-02,6.14924030e-03,9.43316370e-02,8.30454901e-02,9.66485962e-03,-1.90682011e-04,-2.81044334e-01,-1.10200029e-02,-1.38472170e-01,2.58479342e-02,1.00395963e-01,6.59458116e-02,6.85006827e-02,-2.86533888e-02,-1.30130518e-02,4.97663021e-02,3.37032974e-02,1.60996765e-02,4.79966812e-0…	-0.676277,-0.48621625,-0.5724295,-1.5165627,-0.63306695,-0.00677845,-0.31192085,0.40046847,0.26511025,-0.6852849,-1.0187916,-0.96508104,-0.32311583,-0.9139492,-1.2448667,-0.5518947,-0.86246103,-0.31389183,-0.6514277,-0.5631416,-1.5584203,-0.70560557,-1.4203101,0.0979028,-0.91932255,-1.2183944,-0.8564363,-1.2126464,-0.976463,-0.45403725,-0.87919855,-0.85122293,-0.560348,-0.4184312,-0.33923966,-0.4…	A	[0, 0, 0, 0, 0, 0, 0, 0]	math
zy092223uvbqrk3g	-3.93909365e-02,-2.78393984e-01,4.33379710e-02,-2.04548780e-02,1.20029390e-01,-4.00105193e-02,-3.83749679e-02,3.88876013e-02,-1.50151122e-02,9.69518274e-02,1.04958400e-01,3.87848471e-03,1.45316357e-02,-2.64060020e-01,-4.42845859e-02,-1.27706677e-01,4.85613942e-03,1.30150437e-01,-5.47119230e-02,6.73143491e-02,-1.00658815e-02,-8.37003719e-03,5.03643788e-02,3.42798494e-02,6.28035632e-04,4.43375446e-…	-0.5982577,-0.43980354,-0.4935931,-1.503032,-0.6820988,-0.23231775,-0.5263,0.6078205,0.48912483,-0.69141185,-1.0932486,-0.89157635,-0.3369694,-0.96040905,-1.1227329,-0.61340994,-0.85235506,-0.18467689,-0.54018265,-0.5691673,-1.5864087,-0.68015647,-1.4580145,0.18047448,-0.9255042,-1.0357133,-0.69969213,-1.1380934,-0.7490579,-0.26352826,-0.8094877,-0.7319659,-0.40810996,-0.5004587,-0.39342633,-0.35…	A	[0, 0, 1, 0, 0, 0, 1, 0]	math
zy092241d1yhgrad	-1.67458151e-02,-2.45715648e-01,5.53807840e-02,5.96745126e-03,1.31613642e-01,-3.06352042e-02,-3.09326742e-02,4.09564972e-02,1.97698846e-02,7.63946474e-02,8.42037871e-02,-1.95231736e-02,2.07879357e-02,-2.65113026e-01,-5.09528220e-02,-1.46072060e-01,-2.58060731e-03,1.42827034e-01,-4.94695082e-02,6.82372153e-02,-2.63002329e-02,-1.59975886e-02,5.64864501e-02,3.56791578e-02,-1.91239687e-03,3.88872176e…	-6.89635038e-01,-5.16044855e-01,-5.21601439e-01,-1.48870158e+00,-6.73907638e-01,-1.98973522e-01,-5.03798723e-01,5.04062295e-01,2.25220546e-01,-9.16350663e-01,-1.04618359e+00,-7.90986657e-01,-3.48184735e-01,-1.02447224e+00,-1.10421765e+00,-6.65813982e-01,-8.14919353e-01,-2.42039979e-01,-5.00195026e-01,-5.72834730e-01,-1.63003039e+00,-7.89827406e-01,-1.42023873e+00,5.54115772e-02,-9.90728736e-01,-1…	A	[0, 0, 1, 0, 0, 0, 1, 0]	math
zy092257jhj6g1ae	-2.69973073e-02,-2.74543345e-01,4.32184860e-02,-1.09569840e-02,1.20051734e-01,-3.44752073e-02,-6.23278655e-02,3.40774059e-02,-5.68487532e-02,9.99956280e-02,1.02149867e-01,4.30472288e-03,2.54501887e-02,-2.39032760e-01,-3.34552564e-02,-1.39277756e-01,-6.19409885e-03,1.42817348e-01,-4.50483523e-02,6.57419264e-02,-1.48665123e-02,-1.90091096e-02,6.06822893e-02,4.22038324e-02,3.27259768e-03,4.88553643e…	-7.59067833e-01,-4.86569792e-01,-5.60174465e-01,-1.52256954e+00,-7.81427562e-01,-1.96414277e-01,-5.45987606e-01,4.12918419e-01,1.89108074e-01,-8.15468311e-01,-9.92683947e-01,-8.18971217e-01,-2.44546771e-01,-9.75835323e-01,-1.02716792e+00,-5.81364930e-01,-8.55525494e-01,-3.00791949e-01,-4.83622581e-01,-5.88656723e-01,-1.51578319e+00,-7.27887809e-01,-1.33523083e+00,1.66896179e-01,-1.01295102e+00,-1…	A	[0, 1, 1, 0, 0, 0, 1, 0]	math
zy203318wgwrrfgq	6.39216695e-03,-3.46790314e-01,5.42273521e-02,6.61741570e-03,1.13502398e-01,-3.57500091e-02,-7.63859302e-02,1.68541502e-02,-1.74027048e-02,9.22045559e-02,1.05930597e-01,-5.24074063e-02,2.37798281e-02,-2.52177656e-01,-3.52786221e-02,-1.39221355e-01,2.40736175e-02,1.36498764e-01,-2.01548543e-02,6.77246079e-02,-1.26005271e-02,-1.53765893e-02,7.05586523e-02,5.11357374e-02,-1.86774284e-02,4.96278517e-…	-7.12907910e-01,-5.28146565e-01,-4.90518391e-01,-1.41830146e+00,-6.33600652e-01,-2.45877728e-01,-5.01504838e-01,3.75210434e-01,2.05195054e-01,-7.64640689e-01,-1.06946993e+00,-9.26680267e-01,-3.43473256e-01,-9.01650846e-01,-1.10051942e+00,-6.45446241e-01,-8.79050553e-01,-2.75635511e-01,-4.29319113e-01,-5.47371745e-01,-1.55657125e+00,-7.68347383e-01,-1.38699162e+00,6.44644052e-02,-9.44279730e-01,-1…	C	[0, 0, 1, 0, 1, 0, 0, 0]	math
zy21014574r9kdcg	1.14237284e-02,-3.30189407e-01,5.30292168e-02,-8.01518094e-03,1.17579110e-01,-3.18323821e-02,-3.57489698e-02,1.99877564e-02,5.35633452e-02,8.97574574e-02,1.21477753e-01,-5.88100888e-02,2.59024706e-02,-2.90833533e-01,-3.31197642e-02,-1.31981164e-01,1.64513197e-02,1.36167049e-01,-5.03604710e-02,6.58646077e-02,-2.25823615e-02,-1.52274808e-02,7.24737644e-02,4.77013662e-02,-1.83148533e-02,3.41806561e-…	-6.96086586e-01,-3.95087987e-01,-5.55213213e-01,-1.53385639e+00,-6.96032822e-01,-2.37470731e-01,-5.72258353e-01,4.24453229e-01,2.25932017e-01,-8.97289395e-01,-9.53675508e-01,-7.73323298e-01,-3.38316947e-01,-8.51468384e-01,-1.03387845e+00,-6.38730884e-01,-8.97087812e-01,-3.11299682e-01,-5.16958475e-01,-5.88983655e-01,-1.59892201e+00,-7.79169202e-01,-1.38859618e+00,8.18785802e-02,-9.79292572e-01,-1…	B	[0, 0, 1, 0, 1, 0, 0, 0]	math
zy190043wvjk1xgx	2.22928971e-02,-3.54125351e-01,4.98868302e-02,-4.31670947e-03,1.10820845e-01,-3.46463360e-02,-4.97612581e-02,2.78128330e-02,5.04415408e-02,7.83307105e-02,1.26158252e-01,-5.98082505e-02,2.05278024e-02,-2.73273319e-01,-4.49723974e-02,-1.42257929e-01,2.44206190e-02,1.36272281e-01,-3.57937962e-02,6.09173700e-02,-1.90732218e-02,-1.35605466e-02,6.23931214e-02,4.04325463e-02,-1.86916851e-02,3.96647528e-…	-7.36921489e-01,-4.52237010e-01,-5.79289556e-01,-1.52573061e+00,-7.51174092e-01,-2.03705803e-01,-5.25381744e-01,4.06415194e-01,2.18077540e-01,-8.60108078e-01,-9.83988822e-01,-8.41700494e-01,-3.59016627e-01,-9.00325119e-01,-1.10733676e+00,-6.27999783e-01,-7.81442702e-01,-3.06612879e-01,-4.52737570e-01,-5.18099725e-01,-1.55503833e+00,-7.87438750e-01,-1.42457116e+00,6.89308345e-02,-9.62109923e-01,-1…	C	[0, 0, 1, 0, 1, 0, 0, 0]	math
zy083615dc2151sd	1.53407063e-02,-3.49798501e-01,5.26146889e-02,4.23564203e-03,1.00565344e-01,-3.94086689e-02,-5.36292791e-02,2.39651166e-02,4.05619815e-02,7.61110559e-02,1.19670957e-01,-4.53707166e-02,2.18722932e-02,-2.70611882e-01,-4.13909629e-02,-1.30010009e-01,2.31721997e-02,1.38507456e-01,-4.56579626e-02,5.33298701e-02,-2.58575156e-02,-1.23249721e-02,6.53601140e-02,4.19524536e-02,-2.79310606e-02,3.36224511e-0…	-6.30569577e-01,-4.70392287e-01,-5.25491476e-01,-1.45521951e+00,-6.53009117e-01,-1.16537727e-01,-4.94191200e-01,2.90344685e-01,1.65559515e-01,-8.94565225e-01,-1.03279448e+00,-8.68566155e-01,-4.07732874e-01,-8.70418847e-01,-1.10026503e+00,-6.42445385e-01,-8.16109598e-01,-2.93399990e-01,-5.44510782e-01,-5.57164192e-01,-1.50194037e+00,-7.98083723e-01,-1.46692228e+00,-8.00825283e-02,-9.93233085e-01,-…	B	[0, 0, 1, 0, 1, 0, 1, 0]	math
zy091033y294xyb6	-1.05937459e-02,-2.99033940e-01,4.70733494e-02,-2.03658883e-02,1.28050625e-01,-3.63145769e-02,-4.66746241e-02,2.63240412e-02,5.19244093e-03,9.40483809e-02,1.15362868e-01,-3.99370119e-02,3.27993855e-02,-2.86257029e-01,-3.51174399e-02,-1.43784404e-01,-2.35086982e-03,1.37916625e-01,-4.02476043e-02,6.05632067e-02,-1.29343811e-02,-1.53455790e-02,5.69782071e-02,3.51510271e-02,1.47927292e-02,2.90648676e…	-0.6840188,-0.5806033,-0.6584619,-1.6807412,-0.83378965,-0.335891,-0.7210393,0.42273006,0.28695026,-0.85949636,-1.0799235,-0.82902104,-0.3376557,-0.9087868,-1.067699,-0.67791915,-0.7326321,-0.27847,-0.50106436,-0.5549664,-1.5415101,-0.79357785,-1.4899529,0.1019037,-1.0724996,-1.1505327,-0.87531596,-1.2008849,-0.813519,-0.47388315,-0.8973415,-0.81692725,-0.5336537,-0.7228129,-0.55765915,-0.5290477…	B	[0, 0, 1, 0, 1, 0, 0, 0]	math
zy0912482ws50gu5	1.11103908e-03,-3.41443658e-01,5.60235977e-02,-1.82004310e-02,1.22279063e-01,-3.96333821e-02,-5.02345413e-02,2.44632792e-02,8.84033833e-03,8.62096101e-02,1.15160152e-01,-5.91527373e-02,3.29459682e-02,-2.65782237e-01,-5.04367240e-02,-1.42300725e-01,1.70725845e-02,1.48583516e-01,-3.77629548e-02,6.82034194e-02,-1.83540024e-02,-1.91762149e-02,6.28654510e-02,3.99663225e-02,-1.39900614e-02,1.83804464e-…	-7.48992264e-01,-5.48743546e-01,-6.85285032e-01,-1.61436081e+00,-8.05277526e-01,-2.97767103e-01,-6.14256203e-01,4.79080349e-01,3.16254884e-01,-8.65078747e-01,-9.66142178e-01,-9.50538397e-01,-2.75774568e-01,-8.08370292e-01,-1.17012680e+00,-6.41959727e-01,-7.64266253e-01,-4.20731395e-01,-4.89565462e-01,-5.34938693e-01,-1.47980011e+00,-8.49192321e-01,-1.61630476e+00,1.49398521e-01,-1.02242482e+00,-1…	C	[0, 0, 1, 0, 1, 0, 0, 0]	math
zy091304wnxhrcw1	-1.56221527e-03,-3.27107608e-01,5.10806888e-02,6.78367633e-03,1.09665833e-01,-2.90011242e-02,-6.13319725e-02,2.28226092e-02,-2.38909945e-02,9.76371765e-02,1.10931173e-01,-3.76396254e-02,3.45371105e-02,-2.45516822e-01,-2.84995586e-02,-1.29992425e-01,6.37009554e-03,1.47383153e-01,-1.89543851e-02,7.39843324e-02,-1.38432011e-02,-1.89179182e-02,5.87718636e-02,3.88701186e-02,-1.26343872e-03,3.81359346e…	-7.15472758e-01,-5.56648731e-01,-6.71240032e-01,-1.66535842e+00,-7.84272373e-01,-4.07366991e-01,-6.62728369e-01,4.19837087e-01,2.89518446e-01,-8.51264656e-01,-9.68849003e-01,-8.39025676e-01,-2.49181584e-01,-8.57176781e-01,-1.10029697e+00,-5.66664517e-01,-7.28080451e-01,-2.64804274e-01,-4.64887708e-01,-5.18699288e-01,-1.49905527e+00,-8.04635704e-01,-1.58533227e+00,1.08920626e-01,-1.04444873e+00,-1…	C	[0, 0, 1, 0, 1, 0, 0, 0]	math
zy0913178s4a4dx4	-2.12765369e-03,-3.10148627e-01,3.98050621e-02,2.59590559e-02,9.42480564e-02,-4.07123715e-02,-1.57908723e-02,3.50588933e-02,2.85238959e-02,9.29040164e-02,1.07078791e-01,-1.87439583e-02,-6.15244964e-03,-2.47810751e-01,-4.36006337e-02,-1.47433490e-01,3.29136327e-02,1.43609494e-01,1.87191758e-02,6.53443560e-02,-3.61627303e-02,6.83521153e-04,5.24091087e-02,5.17784767e-02,-2.24751867e-02,5.89675903e-0…	-7.67816603e-01,-4.33139622e-01,-6.62439167e-01,-1.59326696e+00,-7.89197445e-01,-2.72392362e-01,-5.77200592e-01,5.30706286e-01,3.40904623e-01,-8.03585052e-01,-9.71443534e-01,-7.92200089e-01,-2.34375283e-01,-8.70588064e-01,-1.12079132e+00,-6.38360977e-01,-7.38479912e-01,-3.57543051e-01,-5.08297741e-01,-5.81019759e-01,-1.58160913e+00,-7.53526926e-01,-1.40385258e+00,1.27263442e-01,-9.93647218e-01,-1…	C	[0, 0, 1, 0, 1, 0, 0, 0]	math
zy091638hp6ubcqr	-1.10591785e-03,-3.38250399e-01,4.78191823e-02,-1.68521963e-02,1.17978066e-01,-3.69161926e-02,-4.47812639e-02,2.42265873e-02,1.20880539e-02,9.39719379e-02,1.23492591e-01,-5.35551049e-02,2.34855451e-02,-2.82077163e-01,-3.78798507e-02,-1.48428783e-01,1.84433553e-02,1.38305008e-01,-3.19052488e-02,6.04791455e-02,-2.00199671e-02,-1.39030209e-02,6.79495335e-02,3.88983078e-02,-7.64564192e-03,3.80081646e…	-6.33748710e-01,-5.70060074e-01,-5.67339599e-01,-1.59509289e+00,-7.41479456e-01,-1.67938471e-01,-5.16953886e-01,4.65581357e-01,3.59508276e-01,-6.84743762e-01,-1.07731974e+00,-9.03985441e-01,-4.29850727e-01,-9.92005646e-01,-1.20120192e+00,-6.14172339e-01,-8.77404928e-01,-3.62734735e-01,-5.79324007e-01,-6.74369633e-01,-1.54249430e+00,-7.38478124e-01,-1.35651100e+00,6.04193211e-02,-8.75779867e-01,-1…	B	[0, 0, 1, 0, 1, 0, 1, 0]	math
zy091932bbktvkf7	1.63820479e-02,-2.84371197e-01,4.23332900e-02,-1.26507282e-02,1.13697678e-01,-2.73650959e-02,-4.82024252e-02,2.67215464e-02,1.37387030e-03,7.99580812e-02,9.71733853e-02,-2.84146592e-02,3.77853066e-02,-2.38569364e-01,-1.90264750e-02,-1.36381269e-01,2.00570505e-02,1.56721264e-01,-3.87044214e-02,5.85015416e-02,-2.72117816e-02,-2.56708376e-02,6.20751642e-02,3.18203010e-02,4.79730079e-05,2.44691875e-0…	-7.02450275e-01,-5.58383942e-01,-5.94322205e-01,-1.53860044e+00,-7.31087446e-01,-2.30080307e-01,-5.69552422e-01,4.08727616e-01,2.05533624e-01,-8.23058903e-01,-1.03527260e+00,-9.19971228e-01,-3.63606155e-01,-1.02794909e+00,-1.17172015e+00,-6.85588777e-01,-8.52428794e-01,-3.96226346e-01,-5.62396646e-01,-6.51877284e-01,-1.68455946e+00,-7.16606855e-01,-1.49133039e+00,5.65298200e-02,-1.01830912e+00,-1…	C	[0, 0, 1, 0, 1, 0, 1, 0]	math
zy1027592kse7wyf	1.49468658e-02,-3.82519662e-01,4.61729839e-02,-1.00513897e-03,1.05465606e-01,-4.92214933e-02,-6.10443689e-02,2.63369977e-02,3.03726159e-02,7.93008506e-02,1.22705862e-01,-6.29736483e-02,1.76317878e-02,-2.57156372e-01,-4.00559530e-02,-1.37948826e-01,2.08531842e-02,1.49027914e-01,-3.25390100e-02,5.51462993e-02,-2.28898786e-02,-1.18397418e-02,6.33070171e-02,5.13077900e-02,-2.19321139e-02,3.70117947e-…	-6.37272954e-01,-4.13831711e-01,-5.28721631e-01,-1.45242786e+00,-5.88613093e-01,-1.93937063e-01,-4.94967848e-01,4.14273381e-01,2.47488514e-01,-7.98497736e-01,-1.03118992e+00,-8.42612445e-01,-3.80660564e-01,-9.00267065e-01,-1.18222010e+00,-6.24567747e-01,-7.79901922e-01,-3.30894023e-01,-5.23218095e-01,-5.80195606e-01,-1.51692450e+00,-6.78051531e-01,-1.25521529e+00,1.01818286e-01,-1.02278900e+00,-1…	B	[0, 0, 1, 0, 1, 0, 0, 0]	math
zy1636038y8f3xcb	1.19070057e-02,-3.37432802e-01,5.09773493e-02,2.44300198e-02,1.11731902e-01,-3.59382853e-02,-3.84151787e-02,1.58813596e-02,-1.63854798e-04,7.77358413e-02,1.17538534e-01,-4.00210097e-02,1.82653591e-02,-2.82672733e-01,-2.53023505e-02,-1.22242384e-01,2.79925689e-02,1.27192900e-01,-1.53930979e-02,5.81579171e-02,-4.08837106e-03,-9.41531640e-03,6.50419295e-02,4.90056090e-02,-3.18094939e-02,5.81049696e-…	-7.69844055e-01,-5.39492726e-01,-6.83154821e-01,-1.68670177e+00,-8.49713266e-01,-2.97042847e-01,-6.34607792e-01,5.22806942e-01,3.86327267e-01,-8.07890475e-01,-1.00945365e+00,-8.83757353e-01,-2.07486331e-01,-8.83864999e-01,-1.00810301e+00,-5.80858886e-01,-7.69983232e-01,-2.98523605e-01,-5.33895195e-01,-5.76238513e-01,-1.55615604e+00,-7.19944417e-01,-1.46867967e+00,1.47210121e-01,-9.82579112e-01,-1…	A	[0, 0, 1, 0, 1, 0, 0, 0]	math
zy215502dnc55sdk	-2.59244964e-02,-3.60850692e-01,4.47867364e-02,4.91325790e-03,9.61012542e-02,-3.62247601e-02,-4.36370187e-02,4.27255481e-02,-2.83323862e-02,7.80390054e-02,1.01817757e-01,-1.28079327e-02,-8.05510953e-03,-3.11727464e-01,-6.24503344e-02,-9.97725427e-02,4.38523665e-03,1.14601284e-01,5.37933707e-02,7.30940998e-02,-1.19512100e-02,1.17769968e-02,4.38024439e-02,4.49954011e-02,-1.06977057e-02,6.56929910e-…	-6.00269139e-01,-4.26651239e-01,-5.87231159e-01,-1.47169101e+00,-6.97511256e-01,-1.83017910e-01,-5.20063758e-01,3.90513062e-01,1.62022829e-01,-8.31116855e-01,-1.06850052e+00,-9.15551782e-01,-3.08690220e-01,-9.32063043e-01,-1.04497361e+00,-6.77535415e-01,-7.80946016e-01,-2.60404140e-01,-5.12021422e-01,-5.29229999e-01,-1.57366812e+00,-6.11236036e-01,-1.46824694e+00,1.46439612e-01,-1.06842422e+00,-1…	C	[0, 0, 1, 0, 1, 0, 0, 0]	math
zy2202278b5fp98h	-2.37423126e-02,-4.46706235e-01,3.63214314e-02,2.14227010e-02,1.08142368e-01,-3.73789780e-02,1.00436229e-02,3.85622159e-02,-1.73770394e-02,7.94668049e-02,9.43301171e-02,5.01183793e-03,-2.74705533e-02,-1.89251900e-01,-4.52171378e-02,-1.05498239e-01,5.11386283e-02,9.05605853e-02,5.31299338e-02,6.97580054e-02,-1.82545781e-02,2.45524403e-02,4.42184433e-02,4.53736559e-02,-1.16655999e-03,6.75588250e-02…	-7.10126221e-01,-4.85238314e-01,-5.12128413e-01,-1.33405304e+00,-5.05966842e-01,-1.35798141e-01,-4.38014597e-01,4.02758360e-01,1.15483902e-01,-8.48701656e-01,-1.20248067e+00,-1.00890183e+00,-4.13303047e-01,-1.00789583e+00,-1.03836095e+00,-7.98536777e-01,-8.35885704e-01,-3.42474014e-01,-5.60390055e-01,-7.43291378e-01,-1.55433500e+00,-7.99928427e-01,-1.46701860e+00,1.13104127e-01,-1.15198100e+00,-1…	C	[0, 0, 1, 0, 1, 0, 0, 0]	math
zy2217235f2m4n3c	-4.10858430e-02,-2.90704131e-01,4.48470153e-02,-3.22758825e-03,1.04510084e-01,-3.41856442e-02,-4.60263602e-02,5.02998121e-02,-2.38425303e-02,9.06236470e-02,1.00253515e-01,9.57709830e-03,1.98950879e-02,-2.28097141e-01,-4.90971059e-02,-1.20589629e-01,7.20163342e-03,1.38460368e-01,-5.26491143e-02,7.15568289e-02,-1.16508417e-02,-1.13891782e-02,5.69240786e-02,4.73674610e-02,7.50388904e-03,5.27076535e-…	-7.48166978e-01,-4.66459423e-01,-5.00174165e-01,-1.47974777e+00,-5.95767975e-01,-2.76153922e-01,-5.51644444e-01,5.20075917e-01,3.26182187e-01,-8.19486678e-01,-1.11837292e+00,-8.52996349e-01,-4.17195469e-01,-9.58273649e-01,-1.18316936e+00,-7.12988317e-01,-7.34952450e-01,-2.66776025e-01,-4.19005513e-01,-5.52831054e-01,-1.61984098e+00,-6.99574769e-01,-1.43750155e+00,3.34986448e-02,-9.39956486e-01,-1…	C	[0, 0, 1, 0, 1, 0, 0, 0]	math
zy2220326ey9t1n8	-2.33131070e-02,-2.81503826e-01,5.03864102e-02,-2.17571622e-03,1.19280756e-01,-4.43384685e-02,-4.09014001e-02,5.96426055e-02,-1.46841593e-02,7.69754797e-02,9.17391852e-02,-3.50396754e-03,5.86114964e-03,-2.74297804e-01,-5.65764681e-02,-1.39516711e-01,1.83906057e-03,1.25046954e-01,-3.40650082e-02,7.28895962e-02,-1.43149439e-02,-2.16420181e-02,6.34027272e-02,4.04629186e-02,1.70369353e-02,4.94850352e…	-7.82349050e-01,-6.36555672e-01,-5.08995593e-01,-1.52250516e+00,-6.81115329e-01,-2.12505296e-01,-4.19264108e-01,3.06751609e-01,1.16911970e-01,-9.75077152e-01,-1.09578359e+00,-8.86539936e-01,-3.49221379e-01,-9.40729201e-01,-1.11314011e+00,-8.14077199e-01,-8.94421756e-01,-3.17703962e-01,-7.06021309e-01,-6.12488687e-01,-1.72337341e+00,-8.40132236e-01,-1.52471542e+00,-5.79832010e-02,-1.09949219e+00,-…	C	[0, 0, 1, 0, 1, 0, 0, 0]	math
zy132518wy416vp6	-1.18180492e-03,-3.63295138e-01,3.69939804e-02,1.42709129e-02,1.13353878e-01,-3.64085846e-02,-1.48583315e-02,2.52409950e-02,5.05171716e-03,1.02749176e-01,1.12896860e-01,-6.45482615e-02,5.19806566e-03,-2.53566921e-01,-3.62185538e-02,-1.36485323e-01,2.14626323e-02,1.24825053e-01,2.43087094e-02,6.70192614e-02,-1.94892064e-02,-7.81202782e-03,6.51658922e-02,4.88515981e-02,-2.29519196e-02,7.09074587e-0…	-7.96260417e-01,-5.67533314e-01,-6.59961522e-01,-1.69014478e+00,-8.52949917e-01,-3.55875522e-01,-6.76442087e-01,4.73296106e-01,3.36869001e-01,-8.32565129e-01,-1.00397372e+00,-8.91044021e-01,-2.54534304e-01,-8.94088447e-01,-1.03844213e+00,-6.11599743e-01,-7.72517145e-01,-3.00081789e-01,-5.15849054e-01,-5.58978915e-01,-1.55459630e+00,-7.41180837e-01,-1.50207782e+00,8.17509294e-02,-1.03052449e+00,-1…	B	[0, 0, 1, 0, 1, 0, 0, 0]	math
zy132533qus8dex6	-4.99856891e-04,-3.19174349e-01,4.58504856e-02,8.81414395e-04,9.82373059e-02,-4.65674251e-02,-4.01949733e-02,4.07110378e-02,-2.27330998e-02,7.42982924e-02,1.05816990e-01,-2.66565196e-02,4.94456105e-03,-2.33134478e-01,-2.79277079e-02,-1.44677043e-01,1.70588642e-02,1.28972813e-01,-1.11948689e-02,6.06837422e-02,-2.04620790e-02,-2.16265637e-02,6.40088692e-02,3.36329788e-02,-2.16131564e-02,4.50648293e…	-0.70992345,-0.5153727,-0.52267593,-1.6046357,-0.74393845,-0.25570253,-0.5902812,0.43683648,0.21414322,-0.91878724,-1.0745093,-0.89092857,-0.39394322,-0.9586342,-1.0802373,-0.7009995,-0.80980945,-0.26919615,-0.67152596,-0.59378266,-1.599277,-0.76282835,-1.5838248,0.0428464,-1.0560455,-1.3285989,-1.0089015,-1.2230924,-0.95150256,-0.49006394,-0.98163843,-0.9297165,-0.61044925,-0.6167415,-0.55291855…	B	[0, 0, 1, 0, 1, 0, 0, 0]	math
zy220938ytb01ycg	-1.79539695e-02,-3.33224893e-01,5.06024994e-02,6.16055774e-03,1.14592999e-01,-3.11198905e-02,-3.12637654e-03,5.14638908e-02,4.22309749e-02,8.00257847e-02,1.01690866e-01,-7.73155596e-03,-6.65268395e-03,-3.08482409e-01,-5.12801744e-02,-1.16077565e-01,7.63200643e-03,1.05976790e-01,-5.62372357e-02,6.73767999e-02,-2.42202878e-02,-1.59026850e-02,5.89161962e-02,4.10864875e-02,-3.80016956e-03,5.13541996e…	-5.41595697e-01,-4.98842359e-01,-4.69232589e-01,-1.52801931e+00,-6.53846383e-01,-2.82131523e-01,-5.77093482e-01,3.06430370e-01,1.37235850e-01,-9.59558129e-01,-1.03620338e+00,-7.65784621e-01,-4.23830330e-01,-8.26754272e-01,-1.12022328e+00,-6.63464487e-01,-7.79989243e-01,-3.07438582e-01,-5.82998574e-01,-5.31031668e-01,-1.59619832e+00,-7.21361399e-01,-1.42875254e+00,2.54949462e-02,-1.04411590e+00,-1…	A	[0, 0, 1, 0, 1, 0, 0, 0]	math
zy2209483dnyrgxx	-2.84035783e-02,-3.22816014e-01,4.59544249e-02,1.24982279e-02,1.03064187e-01,-3.44548114e-02,-3.05447727e-02,4.05215472e-02,8.93329550e-03,7.28097633e-02,9.75177288e-02,-1.92859862e-02,-3.46588669e-03,-2.17892677e-01,-5.86177036e-02,-1.19230069e-01,2.95573324e-02,1.08585998e-01,-3.73801477e-02,6.88883066e-02,-2.42157951e-02,-1.66432150e-02,5.94093911e-02,3.53008062e-02,-4.28825095e-02,5.53056151e…	-7.58718610e-01,-4.57443297e-01,-5.53352416e-01,-1.49436545e+00,-7.16476083e-01,-2.29643255e-01,-5.75590789e-01,3.32451254e-01,1.88594535e-01,-8.66127968e-01,-1.06264019e+00,-7.94048905e-01,-2.05607384e-01,-8.50480080e-01,-1.11196852e+00,-6.61712170e-01,-8.16304803e-01,-3.05628449e-01,-5.58607399e-01,-5.71043968e-01,-1.62708223e+00,-8.33877265e-01,-1.50032663e+00,2.96815038e-02,-9.94466186e-01,-1…	A	[0, 0, 1, 0, 1, 0, 0, 0]	math
zy221002afxe6yna	-2.13271212e-02,-3.17119479e-01,4.02349159e-02,4.10947874e-02,7.83117041e-02,-3.28520387e-02,2.48362701e-02,3.62730063e-02,-4.85803112e-02,6.95895404e-02,9.02770907e-02,8.80697742e-03,-2.46956013e-02,-2.58399665e-01,-5.16097173e-02,-8.21191669e-02,5.30676767e-02,7.49173015e-02,3.52263823e-02,7.42496103e-02,-2.05971114e-02,3.95315699e-03,5.28714880e-02,3.64612266e-02,1.32051222e-02,1.01611406e-01,…	-8.56170118e-01,-5.35809994e-01,-6.10422969e-01,-1.61413717e+00,-7.58477688e-01,-1.72384396e-01,-5.51109433e-01,4.35794860e-01,2.21134335e-01,-1.01133430e+00,-9.75254536e-01,-8.73142183e-01,-3.82484913e-01,-9.21145737e-01,-1.07511032e+00,-6.92216814e-01,-8.08242917e-01,-2.25718319e-01,-5.94815314e-01,-4.86452788e-01,-1.71504247e+00,-6.43683195e-01,-1.54024792e+00,6.53418899e-02,-8.79958689e-01,-1…	B	[0, 0, 1, 0, 1, 0, 0, 0]	math
zy2210139nkj74yn	-1.23202093e-02,-2.62383997e-01,5.19509241e-02,-9.41383652e-03,1.06954023e-01,-2.70687528e-02,-3.67881767e-02,4.39724475e-02,-1.91147272e-02,9.27574039e-02,9.81605649e-02,6.57646544e-03,-9.91387526e-04,-3.05774301e-01,-4.06328961e-02,-1.40059710e-01,1.16712488e-02,1.22308940e-01,-1.87061056e-02,6.21203631e-02,-1.87210813e-02,-1.11359973e-02,6.25378713e-02,2.97379307e-02,4.95950179e-03,5.36759198e…	-7.54245043e-01,-5.42110562e-01,-4.79333431e-01,-1.48623812e+00,-6.70125365e-01,-1.33142233e-01,-4.73358005e-01,3.64233732e-01,1.42724752e-01,-8.06993604e-01,-1.17358100e+00,-9.73939300e-01,-4.02538359e-01,-1.04080200e+00,-1.25026083e+00,-7.20672667e-01,-9.40027654e-01,-4.84220207e-01,-6.44903541e-01,-7.32525349e-01,-1.61887097e+00,-6.97513461e-01,-1.39104831e+00,-6.02557063e-02,-1.06207585e+00,-…	C	[0, 0, 1, 0, 1, 0, 0, 0]	math
zy2210248569s7tk	-1.36822155e-02,-3.01014483e-01,5.67176044e-02,2.09111767e-03,9.35195610e-02,-3.55272815e-02,-5.06395847e-02,5.51906116e-02,-3.09950486e-03,8.29489306e-02,1.11372821e-01,9.72892437e-03,-8.26826226e-03,-3.18021297e-01,-4.61103506e-02,-1.06011435e-01,2.17407234e-02,9.51606482e-02,-3.56946588e-02,8.24046582e-02,-1.14944559e-02,-7.61576043e-03,6.08979762e-02,4.02631834e-02,4.72811889e-03,7.31500015e-…	-7.06426978e-01,-3.97862315e-01,-5.22875965e-01,-1.47477639e+00,-7.60592461e-01,-1.55830234e-01,-5.73930979e-01,3.51250917e-01,2.30534256e-01,-9.41139996e-01,-1.07149982e+00,-9.05591488e-01,-3.37171018e-01,-9.75255728e-01,-1.06700766e+00,-6.57158792e-01,-8.82290602e-01,-3.35034072e-01,-6.06075764e-01,-6.18334532e-01,-1.68814278e+00,-8.51653934e-01,-1.45827186e+00,5.38663268e-02,-1.04048252e+00,-1…	A	[0, 0, 1, 0, 1, 0, 0, 0]	math
zy221034qg08sq23	-1.23577770e-02,-3.23333204e-01,5.05384319e-02,1.54361054e-02,1.03517093e-01,-4.33987640e-02,-4.74924482e-02,4.83857580e-02,-2.90358327e-02,5.36549576e-02,8.99992958e-02,4.36186790e-03,-6.66586589e-03,-2.05386847e-01,-6.71343431e-02,-1.48786128e-01,3.46259736e-02,9.86367613e-02,-3.67371291e-02,6.11029565e-02,-1.33335385e-02,2.00429223e-02,4.64232378e-02,4.07803133e-02,-2.48648487e-02,6.28558174e-…	-5.89276493e-01,-3.77825588e-01,-4.81624246e-01,-1.44994438e+00,-6.35682046e-01,-1.60990432e-01,-5.00452876e-01,5.29654562e-01,3.35427761e-01,-7.28380144e-01,-9.44399536e-01,-7.12108433e-01,-2.66543746e-01,-8.70050192e-01,-1.00382388e+00,-6.49651408e-01,-6.97314978e-01,-2.29606941e-01,-5.74566483e-01,-5.32235682e-01,-1.54506099e+00,-7.51195371e-01,-1.46469390e+00,1.86303258e-01,-1.01425052e+00,-1…	C	[0, 0, 1, 0, 1, 0, 0, 0]	math
zy194614x04n2cxp	-6.64654945e-04,-3.73648882e-01,4.53619733e-02,1.04486216e-02,1.15470201e-01,-3.64968106e-02,-4.04210277e-02,2.72022821e-02,-6.29633060e-03,9.18542445e-02,1.17151812e-01,-4.86205593e-02,-7.22446479e-04,-2.77330518e-01,-3.35617959e-02,-1.25055492e-01,2.54618041e-02,1.23187497e-01,7.05566350e-03,6.63385764e-02,-2.18950808e-02,-7.76894344e-03,6.00082390e-02,4.20084409e-02,-1.86437815e-02,5.86073138e…	-7.69844055e-01,-5.39492726e-01,-6.83154821e-01,-1.68670177e+00,-8.49713266e-01,-2.97042847e-01,-6.34607792e-01,5.22806942e-01,3.86327267e-01,-8.07890475e-01,-1.00945365e+00,-8.83757353e-01,-2.07486331e-01,-8.83864999e-01,-1.00810301e+00,-5.80858886e-01,-7.69983232e-01,-2.98523605e-01,-5.33895195e-01,-5.76238513e-01,-1.55615604e+00,-7.19944417e-01,-1.46867967e+00,1.47210121e-01,-9.82579112e-01,-1…	A	[0, 0, 1, 0, 1, 0, 0, 0]	math
zy194626s4f5c4ba	-1.38445180e-02,-3.22113633e-01,4.29731831e-02,6.01006253e-03,1.08709052e-01,-2.64363755e-02,-5.24807833e-02,3.16934511e-02,-4.13150340e-02,7.68045411e-02,1.14545122e-01,-2.61487043e-03,2.42645107e-02,-2.73214102e-01,-3.01922336e-02,-1.08341619e-01,2.06737388e-02,1.46695703e-01,-4.59243841e-02,7.18725771e-02,-1.35950977e-02,-9.50659718e-03,4.62980792e-02,5.09878099e-02,1.46401525e-02,4.15165834e-…	-7.69844055e-01,-5.39492726e-01,-6.83154821e-01,-1.68670177e+00,-8.49713266e-01,-2.97042847e-01,-6.34607792e-01,5.22806942e-01,3.86327267e-01,-8.07890475e-01,-1.00945365e+00,-8.83757353e-01,-2.07486331e-01,-8.83864999e-01,-1.00810301e+00,-5.80858886e-01,-7.69983232e-01,-2.98523605e-01,-5.33895195e-01,-5.76238513e-01,-1.55615604e+00,-7.19944417e-01,-1.46867967e+00,1.47210121e-01,-9.82579112e-01,-1…	A	[0, 0, 1, 0, 1, 0, 0, 0]	math
zy194635u4svw155	-1.45897618e-03,-3.48680913e-01,5.18960766e-02,2.18630545e-02,1.10209554e-01,-3.67349312e-02,-2.93556619e-02,2.72889398e-02,6.25441223e-03,8.83685052e-02,1.12116009e-01,-4.02585268e-02,-6.73034461e-04,-2.90134877e-01,-4.25695702e-02,-1.33265197e-01,1.75939668e-02,1.24037750e-01,-6.99706702e-03,6.92018718e-02,-3.42682265e-02,-6.28457125e-03,6.36948198e-02,4.36716825e-02,-2.45033018e-02,5.70415296e…	-7.17818499e-01,-4.77924734e-01,-6.80355608e-01,-1.71675193e+00,-8.39662552e-01,-4.00168508e-01,-7.13920116e-01,3.86719614e-01,3.30841392e-01,-8.12545300e-01,-9.86268520e-01,-8.29762757e-01,-2.58375406e-01,-8.91121686e-01,-1.12528729e+00,-5.55533290e-01,-6.85856521e-01,-2.63544858e-01,-5.40165901e-01,-5.65753043e-01,-1.51596880e+00,-6.90012991e-01,-1.35932779e+00,1.33810043e-01,-9.19469655e-01,-1…	A	[0, 0, 1, 0, 1, 0, 0, 0]	math
zy1946435b2qpg3y	-5.74157760e-03,-3.37932736e-01,4.64924276e-02,8.21182225e-03,1.11368284e-01,-4.52310778e-02,-4.23099287e-02,2.86116730e-02,-4.98297364e-02,7.66207129e-02,1.16341881e-01,-2.75680274e-02,1.04683824e-02,-2.38767475e-01,-3.49200889e-02,-1.42300218e-01,2.28557698e-02,1.35813236e-01,-4.31192964e-02,6.80178404e-02,-1.61301456e-02,-1.08559970e-02,5.67940660e-02,4.18321118e-02,5.44969365e-03,5.52660003e-…	-6.89876676e-01,-5.03886521e-01,-5.32507420e-01,-1.46691251e+00,-6.73843801e-01,-2.99292862e-01,-6.39043808e-01,4.10272866e-01,1.88699841e-01,-7.92211890e-01,-1.13789833e+00,-8.62460017e-01,-4.96269017e-01,-9.89919662e-01,-1.13903415e+00,-7.22393155e-01,-9.31664586e-01,-3.70910287e-01,-4.93523806e-01,-6.07596278e-01,-1.67384112e+00,-6.02318525e-01,-1.32403421e+00,6.58875033e-02,-8.77383947e-01,-1…	A	[0, 0, 1, 0, 1, 0, 0, 0]	math
zy194651c1h8v2qb	-1.32535622e-02,-3.52139592e-01,5.77084273e-02,1.80358738e-02,1.00810632e-01,-2.45828927e-02,-6.16356805e-02,2.96832100e-02,-3.27969044e-02,9.11684930e-02,1.18613325e-01,-2.76342295e-02,2.27789171e-02,-2.27849707e-01,-2.63074748e-02,-1.13992862e-01,2.88904011e-02,1.32380754e-01,-1.67916585e-02,7.92403966e-02,-1.40819885e-02,-1.22524267e-02,5.81864640e-02,4.14504521e-02,-2.57456489e-02,4.74817827e…	-7.69844055e-01,-5.39492726e-01,-6.83154821e-01,-1.68670177e+00,-8.49713266e-01,-2.97042847e-01,-6.34607792e-01,5.22806942e-01,3.86327267e-01,-8.07890475e-01,-1.00945365e+00,-8.83757353e-01,-2.07486331e-01,-8.83864999e-01,-1.00810301e+00,-5.80858886e-01,-7.69983232e-01,-2.98523605e-01,-5.33895195e-01,-5.76238513e-01,-1.55615604e+00,-7.19944417e-01,-1.46867967e+00,1.47210121e-01,-9.82579112e-01,-1…	A	[0, 0, 1, 0, 1, 0, 0, 0]	math
zy113007ub3twkd4	-7.72123784e-03,-3.46011251e-01,5.46528548e-02,8.87117255e-03,1.07062966e-01,-3.49092223e-02,-4.09537107e-02,5.26324436e-02,4.15061563e-02,6.91630542e-02,1.07272670e-01,1.23383885e-03,5.80564281e-03,-2.58980274e-01,-4.94319871e-02,-1.40375853e-01,2.05149353e-02,1.30425781e-01,-4.84374166e-02,8.02736282e-02,-3.67048271e-02,-6.76557422e-03,5.36038727e-02,3.96729186e-02,1.16982982e-02,3.83725613e-02…	-8.05900872e-01,-5.97964227e-01,-5.53786457e-01,-1.49447525e+00,-7.76386619e-01,-1.76460817e-01,-5.67411423e-01,4.89632398e-01,2.85385072e-01,-8.99552047e-01,-1.14554596e+00,-1.02281260e+00,-5.04782021e-01,-1.03542590e+00,-1.31997037e+00,-7.56004035e-01,-9.14381504e-01,-4.24686402e-01,-6.74465656e-01,-6.58896506e-01,-1.76162541e+00,-8.57487559e-01,-1.59939373e+00,-2.33147163e-02,-1.09842217e+00,-…	B	[0, 0, 1, 0, 1, 0, 0, 0]	math
16028292	-2.89279521e-02,-3.23147714e-01,4.84687909e-02,-1.18373437e-02,1.32267296e-01,-1.39371008e-02,-2.35252045e-02,4.90130186e-02,3.20086069e-02,8.92052427e-02,1.04462773e-01,-1.86969228e-02,2.03540642e-02,-2.43899509e-01,-4.00253944e-02,-1.31158829e-01,-1.08394828e-02,1.23345733e-01,-7.29204565e-02,6.92785308e-02,-2.57309452e-02,-2.76192334e-02,5.81215024e-02,3.36492956e-02,7.11302832e-03,3.52706239e…	-6.40176117e-01,-4.68493432e-01,-5.47484279e-01,-1.56348062e+00,-6.66931331e-01,-2.68055201e-01,-6.30609870e-01,4.19350058e-01,2.99938291e-01,-8.88822258e-01,-1.08649588e+00,-8.84848237e-01,-3.42312872e-01,-1.05349624e+00,-1.19071102e+00,-7.08923697e-01,-8.68500054e-01,-3.65015984e-01,-5.85695922e-01,-7.23926783e-01,-1.64425755e+00,-8.21568608e-01,-1.50812602e+00,5.48883677e-02,-1.01596200e+00,-1…	C	[0, 0, 1, 1, 0, 0, 1, 0]	math
142937486	-2.95580458e-02,-3.16223174e-01,5.15320897e-02,-1.12694995e-02,1.40290707e-01,-1.61083117e-02,-1.70135815e-02,4.32384461e-02,3.40397190e-03,9.02772993e-02,9.44378152e-02,-2.39377227e-02,2.09455285e-02,-2.43419275e-01,-3.98159958e-02,-1.25115469e-01,-1.89045700e-03,1.07421055e-01,-3.33282724e-02,7.10592419e-02,-2.28304714e-02,-2.61470843e-02,5.71417063e-02,2.83009522e-02,-2.66254123e-04,4.16866690…	-0.68817544,-0.5679778,-0.5606799,-1.5529505,-0.6899327,-0.18078399,-0.53078246,0.47267425,0.25113386,-0.8075355,-1.2296656,-0.9719751,-0.49323142,-1.0476286,-1.2151997,-0.7495687,-0.91760933,-0.40800142,-0.62770486,-0.63847286,-1.72509,-0.80948913,-1.5203367,0.11993879,-1.0759648,-1.2524245,-0.86901635,-1.2414612,-0.9973955,-0.46337622,-0.9779387,-0.896587,-0.60839224,-0.6000523,-0.42875057,-0.5…	C	[0, 0, 1, 1, 0, 0, 1, 0]	math
204511891	-6.52519520e-03,-3.44174445e-01,4.71442379e-02,1.79878436e-03,1.10431001e-01,-3.94755788e-02,-4.68433425e-02,3.15892920e-02,2.55968943e-02,8.51766914e-02,1.02130100e-01,-4.69608083e-02,1.24183828e-02,-2.36094236e-01,-6.14282936e-02,-1.19160034e-01,1.40203256e-02,1.41108662e-01,-9.16737504e-03,7.19392523e-02,-1.31411189e-02,-1.60281397e-02,6.17621653e-02,4.29070443e-02,-2.75526382e-02,4.56907451e-…	-7.17548192e-01,-5.23991764e-01,-6.19541883e-01,-1.61911356e+00,-7.53287792e-01,-3.00450653e-01,-6.56395376e-01,4.09647822e-01,2.44455859e-01,-7.95518339e-01,-1.05991018e+00,-9.77640450e-01,-3.47692013e-01,-9.45822537e-01,-1.10738814e+00,-6.62959158e-01,-9.19593334e-01,-2.92186469e-01,-4.67367262e-01,-5.75276613e-01,-1.58812797e+00,-6.44339979e-01,-1.45314252e+00,2.18742371e-01,-9.26228821e-01,-1…	C	[0, 0, 1, 0, 1, 0, 0, 0]	math
14414843	-4.05946077e-04,-3.54411393e-01,5.15885651e-02,3.41119594e-04,1.21772029e-01,-3.95107903e-02,-3.80587764e-02,2.46026069e-02,5.41590340e-02,8.80155042e-02,1.30247369e-01,-6.49172217e-02,2.27382220e-02,-2.86959350e-01,-4.91912477e-02,-1.19084246e-01,1.52920997e-02,1.48174167e-01,-1.54319862e-02,6.43841773e-02,-1.10778278e-02,-9.89777502e-03,6.67240843e-02,4.55552265e-02,-1.77914873e-02,4.97487783e-…	-6.28060460e-01,-4.86588538e-01,-5.69668889e-01,-1.59325004e+00,-7.24388063e-01,-2.08759978e-01,-4.67831671e-01,4.85757411e-01,2.59757221e-01,-7.75290072e-01,-9.58863139e-01,-8.52202415e-01,-3.85731637e-01,-8.88798237e-01,-1.07091260e+00,-6.99855030e-01,-8.27191949e-01,-3.29137385e-01,-5.39643586e-01,-5.85046887e-01,-1.54636109e+00,-6.46497607e-01,-1.34986818e+00,1.41014546e-01,-1.08174539e+00,-1…	B	[0, 0, 1, 0, 1, 0, 0, 0]	math
102915389	-2.07721144e-02,-3.31809610e-01,5.71862459e-02,-1.67204323e-03,1.18504778e-01,-3.70915234e-02,-3.28659937e-02,3.67410481e-02,-1.78566612e-02,6.48339093e-02,9.57419798e-02,9.33764968e-04,1.79350972e-02,-2.25445971e-01,-6.48108944e-02,-1.34876966e-01,2.58591305e-03,1.17416874e-01,-9.29706395e-02,6.11632094e-02,-2.77263336e-02,-2.03888416e-02,6.26230761e-02,2.41333824e-02,1.45722297e-03,2.94646248e-…	-7.43612587e-01,-6.10065877e-01,-5.80692232e-01,-1.60290074e+00,-7.53166676e-01,-1.63141534e-01,-4.50560570e-01,3.58815700e-01,1.60558850e-01,-8.38884532e-01,-1.04701483e+00,-8.87223423e-01,-3.64322156e-01,-1.04613483e+00,-1.25681031e+00,-6.26535714e-01,-8.48287761e-01,-3.73779893e-01,-6.15616322e-01,-6.02105737e-01,-1.73908341e+00,-8.54057848e-01,-1.66317964e+00,-1.05838617e-03,-1.06231403e+00,-…	B	[0, 0, 1, 1, 0, 0, 1, 0]	math
175411586	-3.18916626e-02,-3.83303940e-01,5.49874231e-02,4.41611884e-03,1.03831582e-01,-3.43244597e-02,-4.60403562e-02,3.31322178e-02,-4.03048880e-02,8.96532014e-02,8.79667997e-02,2.44232069e-05,6.56835409e-03,-2.45755017e-01,-6.56171888e-02,-1.19945161e-01,1.39171276e-02,1.24095239e-01,-7.95760155e-02,6.93158656e-02,-1.49465911e-02,-2.86514834e-02,5.60672134e-02,2.65510082e-02,-3.48122828e-02,4.94825989e-…	-6.38593256e-01,-4.28200334e-01,-6.14783585e-01,-1.44320154e+00,-5.39676368e-01,-2.81222407e-02,-3.71692598e-01,5.53716660e-01,3.96228254e-01,-9.26347852e-01,-1.04333413e+00,-7.94520080e-01,-2.44988322e-01,-9.31792974e-01,-1.01939642e+00,-5.92003405e-01,-7.50038147e-01,-1.01610385e-01,-5.09032607e-01,-5.26481986e-01,-1.63744152e+00,-6.46076083e-01,-1.41732144e+00,1.09758608e-01,-9.00601208e-01,-1…	A	[0, 0, 1, 0, 0, 0, 1, 0]	math
105648268	-8.36741738e-03,-3.78291130e-01,5.57711646e-02,-6.82762871e-03,1.05700076e-01,-3.63322608e-02,-3.77435312e-02,4.65531200e-02,4.03672457e-02,7.22585097e-02,1.22252271e-01,-1.63224395e-02,-1.00089777e-02,-2.58567572e-01,-7.77255893e-02,-1.45478219e-01,1.35917235e-02,1.11817405e-01,-5.33906445e-02,6.22719117e-02,-4.04644608e-02,-7.31293927e-04,5.19613177e-02,4.59970273e-02,-1.09215491e-02,2.90923417…	-5.68265855e-01,-4.61019218e-01,-5.03505290e-01,-1.31357396e+00,-5.32777667e-01,-1.08150430e-01,-4.82466370e-01,3.55623752e-01,1.28421336e-01,-6.94393933e-01,-1.03609943e+00,-8.35814834e-01,-3.29177886e-01,-8.98312211e-01,-8.93539488e-01,-6.27668440e-01,-7.51666605e-01,-7.55003542e-02,-3.99943382e-01,-6.75099969e-01,-1.66220903e+00,-6.05406165e-01,-1.42734075e+00,1.98033050e-01,-1.08575833e+00,-1…	B	[0, 0, 1, 1, 0, 0, 1, 0]	math
114852403	-1.76352002e-02,-3.45852137e-01,4.85349447e-02,4.44800314e-03,1.20864786e-01,-3.03889923e-02,-3.38938050e-02,5.00212759e-02,2.81740632e-03,6.89576715e-02,9.81291234e-02,6.40155794e-03,-5.01882285e-03,-2.58258522e-01,-6.08170629e-02,-1.31214291e-01,1.62119232e-02,1.08765155e-01,-3.97597328e-02,6.89778775e-02,-2.11528763e-02,-8.26749485e-03,4.85325865e-02,3.52506042e-02,-1.82827227e-02,5.61663099e-…	-7.90860176e-01,-5.19363880e-01,-6.23530149e-01,-1.59706008e+00,-6.83297992e-01,-1.68630123e-01,-3.86577249e-01,5.35368621e-01,3.06661248e-01,-8.37219894e-01,-1.07550931e+00,-8.47779691e-01,-3.33970129e-01,-9.02575970e-01,-1.05078149e+00,-6.72459185e-01,-7.11915672e-01,-1.64892554e-01,-4.98247951e-01,-4.64826018e-01,-1.48765647e+00,-7.68159032e-01,-1.53090346e+00,2.16195077e-01,-1.10375953e+00,-1…	B	[0, 0, 1, 0, 0, 0, 1, 0]	math
20402675	-1.97861362e-02,-3.57896805e-01,4.76022027e-02,2.70729549e-02,1.09264918e-01,-3.78438085e-02,-5.89220133e-03,5.22687063e-02,3.92170250e-02,6.28175735e-02,9.16080773e-02,-1.10562826e-02,-4.63810656e-03,-2.40556523e-01,-7.85788745e-02,-1.29649550e-01,1.79305412e-02,1.25879392e-01,-4.01033908e-02,7.59755671e-02,-2.52892822e-02,-4.54987079e-04,5.66884577e-02,4.67823781e-02,-4.52201581e-04,5.36914058e…	-7.38412321e-01,-5.16044855e-01,-4.63403106e-01,-1.51640904e+00,-6.88660502e-01,-2.49977261e-01,-6.07033491e-01,4.26810443e-01,2.21163824e-01,-8.35093200e-01,-1.04134727e+00,-8.27669799e-01,-2.97873914e-01,-9.03683543e-01,-1.08037329e+00,-7.39424884e-01,-7.66886652e-01,-2.43246034e-01,-4.90364313e-01,-4.67078835e-01,-1.62961566e+00,-7.43497968e-01,-1.46473408e+00,8.92918780e-02,-9.24460173e-01,-1…	A	[0, 0, 1, 0, 1, 0, 0, 0]	math
124949193	-2.46553812e-02,-3.47546816e-01,4.86658551e-02,-1.75411231e-03,1.23190820e-01,-1.78827792e-02,-3.66778448e-02,4.56069037e-02,1.48406001e-02,7.28353336e-02,1.05758838e-01,-1.36755649e-02,1.53657813e-02,-2.55715042e-01,-4.64656577e-02,-1.33423999e-01,-6.14165002e-03,1.20550700e-01,-6.58418983e-02,6.27121776e-02,-2.95376517e-02,-1.76692121e-02,5.70092127e-02,3.36677358e-02,-2.26222631e-03,2.83447839…	-6.46063328e-01,-5.23535371e-01,-5.31264842e-01,-1.43734932e+00,-6.72883272e-01,-2.33486995e-01,-5.81190765e-01,3.50474119e-01,1.81152180e-01,-8.18681777e-01,-1.03020942e+00,-9.28716898e-01,-3.43879700e-01,-9.91455078e-01,-1.02734530e+00,-5.81450522e-01,-8.14463854e-01,-2.37304404e-01,-5.18299878e-01,-5.38531303e-01,-1.57963216e+00,-6.42833173e-01,-1.40157878e+00,1.40263274e-01,-8.22762430e-01,-1…	B	[1, 1, 1, 1, 0, 1, 1, 0]	math
183012393	-2.16737725e-02,-2.66985029e-01,3.86578441e-02,5.91848493e-02,8.36149380e-02,-3.50972340e-02,-3.22514363e-02,2.37527974e-02,-1.73651241e-03,1.00895837e-01,9.09134150e-02,-2.14884430e-02,-2.07985081e-02,-1.63710460e-01,-2.72900742e-02,-9.56276134e-02,1.84947290e-02,1.15156725e-01,2.85797231e-02,8.37174058e-02,-2.85944920e-02,-1.44599024e-02,4.25465666e-02,5.73326200e-02,-3.18479091e-02,7.74352923e…	-5.51010489e-01,-4.35620159e-01,-5.61920941e-01,-1.42220998e+00,-6.43628538e-01,-9.34473872e-02,-5.07997036e-01,3.88549179e-01,3.21152002e-01,-8.29560876e-01,-9.64502037e-01,-8.24392319e-01,-3.28371346e-01,-8.55946541e-01,-1.03658748e+00,-6.15246296e-01,-7.51161754e-01,-3.27372789e-01,-5.46898842e-01,-5.40053248e-01,-1.39421976e+00,-7.01976955e-01,-1.38974071e+00,2.38828704e-01,-9.74860609e-01,-1…	A	[0, 0, 1, 0, 0, 0, 1, 0]	math
111827759	-3.47455963e-02,-3.25388223e-01,3.58303152e-02,2.21708063e-02,1.05942555e-01,-6.63971752e-02,-2.02803276e-02,4.02054526e-02,5.41452393e-02,6.52205423e-02,7.08762184e-02,1.48426276e-02,-1.14612514e-02,-1.46056905e-01,-5.81292175e-02,-9.85206962e-02,3.05976756e-02,1.13441616e-01,-2.37181727e-02,7.36178830e-02,-1.33672412e-02,1.54605228e-02,4.87087443e-02,4.79987971e-02,-2.75466368e-02,2.58764289e-0…	-7.70020902e-01,-4.38069999e-01,-5.63071847e-01,-1.61407280e+00,-7.89124370e-01,-1.61197186e-01,-5.96747041e-01,4.92001146e-01,3.12151492e-01,-8.95466268e-01,-9.61224139e-01,-8.78804564e-01,-3.57425690e-01,-9.31035995e-01,-1.20531034e+00,-5.55869997e-01,-7.63897657e-01,-3.15306038e-01,-5.37421107e-01,-5.07206976e-01,-1.57141662e+00,-7.28761613e-01,-1.42558694e+00,1.36557072e-01,-9.67604756e-01,-1…	B	[0, 0, 0, 0, 0, 0, 0, 0]	math
145534609	-2.16507930e-02,-3.25635314e-01,5.17969988e-02,-1.37748197e-02,1.24926306e-01,-2.00589076e-02,-5.35825901e-02,3.72707769e-02,-2.81887501e-03,8.32779184e-02,9.89100188e-02,4.98459907e-04,2.21171305e-02,-2.72667319e-01,-5.17072752e-02,-1.25176221e-01,1.43027550e-03,1.19531080e-01,-5.96534386e-02,6.50256723e-02,-1.52901560e-02,-2.95207854e-02,5.19527942e-02,1.22820707e-02,-1.75799523e-02,3.16460356e…	-7.19267368e-01,-4.30977106e-01,-5.60629845e-01,-1.48223698e+00,-6.66386545e-01,-1.70468807e-01,-4.29063797e-01,3.87219697e-01,2.30681777e-01,-7.94740498e-01,-8.68524492e-01,-7.62656629e-01,-2.99050003e-01,-9.12637293e-01,-1.04114068e+00,-5.58390141e-01,-7.29390144e-01,-2.02813372e-01,-5.20953655e-01,-5.58848500e-01,-1.52377748e+00,-6.63814962e-01,-1.35575211e+00,9.19249058e-02,-9.61872041e-01,-1…	A	[1, 1, 1, 1, 0, 0, 1, 0]	math
174049791	1.84194848e-03,-3.80621731e-01,3.90802994e-02,9.96011123e-03,1.18249930e-01,-6.15107305e-02,-3.48396525e-02,2.79545188e-02,1.26788151e-02,8.30612183e-02,1.12544626e-01,-5.20807728e-02,1.61138817e-03,-2.32974216e-01,-3.52162160e-02,-1.21634178e-01,3.05290557e-02,1.33737445e-01,-2.70661432e-02,5.33727631e-02,-2.97689270e-02,-1.26392962e-02,6.62410557e-02,4.10488099e-02,-1.95226520e-02,4.60938513e-0…	-8.04965496e-01,-5.60097337e-01,-6.42572582e-01,-1.67766631e+00,-8.31934452e-01,-3.31466347e-01,-6.54313803e-01,4.67795730e-01,3.56234193e-01,-8.42210114e-01,-1.03153431e+00,-8.99297476e-01,-2.51600564e-01,-8.81156802e-01,-1.03955317e+00,-6.40949309e-01,-7.78343260e-01,-3.05114061e-01,-5.30808091e-01,-5.67983449e-01,-1.56072783e+00,-7.49421299e-01,-1.49620795e+00,8.73149931e-02,-1.01965690e+00,-1…	B	[0, 0, 1, 0, 1, 0, 0, 0]	math
17412186	-2.52184086e-03,-3.50199342e-01,3.65544371e-02,2.05239430e-02,1.09269522e-01,-3.91207375e-02,-1.68695475e-03,3.87314260e-02,5.53639196e-02,7.60801807e-02,1.00150287e-01,-3.82059105e-02,-3.94322164e-03,-2.58326292e-01,-4.63608094e-02,-1.26545087e-01,1.94360353e-02,1.15997367e-01,2.83275382e-03,4.98925298e-02,-2.68223807e-02,8.60580429e-03,6.04361705e-02,4.89134267e-02,-1.43258926e-02,6.03905618e-0…	-6.91499054e-01,-4.83415395e-01,-6.02522552e-01,-1.56733000e+00,-7.13851631e-01,-2.73012519e-01,-6.35884643e-01,4.43196535e-01,2.75240421e-01,-7.84899235e-01,-1.05343282e+00,-8.72004449e-01,-3.16893876e-01,-9.53007996e-01,-1.17408836e+00,-6.86042845e-01,-8.24065447e-01,-3.40626597e-01,-5.10513008e-01,-6.11271381e-01,-1.55668068e+00,-7.05563605e-01,-1.44230425e+00,1.27333254e-01,-9.89568293e-01,-1…	B	[0, 0, 1, 0, 1, 0, 0, 0]	math
19402343	-8.89355037e-03,-3.05438101e-01,4.44326252e-02,-6.17720559e-03,1.08576447e-01,-2.87420861e-02,-4.07741815e-02,3.24239582e-02,-1.78199410e-02,8.29316080e-02,1.20950475e-01,-2.62076966e-02,1.61966309e-02,-2.59681821e-01,-3.85668203e-02,-1.52323171e-01,1.66829005e-02,1.30887091e-01,-4.27923054e-02,6.48678467e-02,-1.68600213e-02,-1.34469271e-02,4.72839512e-02,3.78338359e-02,1.20050907e-02,3.97292152e…	-7.36944258e-01,-5.01493514e-01,-6.36734962e-01,-1.62280357e+00,-7.94110298e-01,-3.42250496e-01,-6.42568052e-01,4.39283758e-01,2.66214937e-01,-8.91205847e-01,-1.06168950e+00,-8.55777264e-01,-2.64645666e-01,-9.57963169e-01,-1.10718715e+00,-6.43090248e-01,-8.21885824e-01,-3.03225040e-01,-5.86145103e-01,-5.32891572e-01,-1.55290449e+00,-7.47554600e-01,-1.44546974e+00,6.66497573e-02,-9.98376191e-01,-1…	A	[0, 0, 1, 0, 1, 0, 0, 0]	math
194050310	-1.54380221e-02,-3.30215096e-01,4.15200479e-02,1.41764758e-03,1.17564678e-01,-4.24587019e-02,-4.72912714e-02,1.37866810e-02,-1.31000318e-02,9.49712247e-02,1.11558184e-01,-4.01224792e-02,2.21893750e-02,-2.38592818e-01,-3.69786099e-02,-1.48458540e-01,5.09558572e-03,1.49310842e-01,-4.29049656e-02,5.99857494e-02,-6.69895997e-03,-1.66338831e-02,6.08314276e-02,3.81052122e-02,-1.07280985e-02,3.71898338e…	-0.6164652,-0.5902999,-0.5797851,-1.5378244,-0.6053683,-0.21064907,-0.55234486,0.44406667,0.2828695,-0.8304802,-1.050671,-0.79473686,-0.38415498,-0.93920434,-1.0666438,-0.7169695,-0.8044324,-0.2679683,-0.4701842,-0.5703454,-1.4579425,-0.7168707,-1.4128127,0.14034286,-0.97059304,-1.17119,-0.91723186,-1.3120785,-0.879164,-0.51577663,-0.84258723,-0.839743,-0.4504764,-0.49918184,-0.38568875,-0.527803…	A	[0, 0, 1, 0, 1, 0, 0, 0]	math
223723660	5.88590000e-03,-3.21899295e-01,4.75082397e-02,-6.67672651e-03,1.04703128e-01,-4.82011028e-02,-1.72841493e-02,2.99553648e-02,4.64040600e-02,7.80850202e-02,1.36592492e-01,-5.79437166e-02,4.24695667e-03,-2.99145728e-01,-3.86057980e-02,-1.37499824e-01,2.59795021e-02,1.33038431e-01,-1.74677074e-02,5.22911176e-02,-3.89155969e-02,-3.80550232e-03,6.80239350e-02,5.04019037e-02,-1.01491511e-02,4.09173071e-…	-8.27602506e-01,-4.47619736e-01,-5.82859814e-01,-1.51196730e+00,-7.08037674e-01,-2.62071967e-01,-5.21876276e-01,4.74409580e-01,3.21758538e-01,-5.59807897e-01,-9.36413586e-01,-6.20413840e-01,-2.47611016e-01,-7.78691053e-01,-1.02976704e+00,-5.50562322e-01,-7.52434731e-01,-1.98130175e-01,-4.27197367e-01,-5.65884769e-01,-1.52259994e+00,-6.53770328e-01,-1.13885844e+00,2.10193232e-01,-8.83430779e-01,-1…	A	[0, 0, 1, 0, 1, 0, 1, 0]	math
223739544	1.19744660e-02,-3.52076650e-01,6.43077791e-02,-1.75230615e-02,1.07807793e-01,-3.82664017e-02,-5.80949895e-02,3.00726295e-02,5.84987588e-02,8.53675306e-02,1.27473891e-01,-6.88573793e-02,1.88581049e-02,-2.74417967e-01,-3.13970521e-02,-1.37961641e-01,1.78073142e-02,1.40528545e-01,-7.95303807e-02,6.61163479e-02,-4.24336307e-02,-1.64935682e-02,5.84791042e-02,3.99329066e-02,9.38193500e-03,1.02023408e-0…	-7.36157179e-01,-5.62356174e-01,-6.12556934e-01,-1.55548096e+00,-7.54621804e-01,-3.21763545e-01,-6.38952076e-01,3.19303274e-01,1.56036913e-01,-9.21941817e-01,-1.02629817e+00,-8.34939003e-01,-3.27392489e-01,-9.58139479e-01,-1.07522786e+00,-5.91078520e-01,-7.64290869e-01,-2.95426965e-01,-5.63721955e-01,-5.81669748e-01,-1.55645275e+00,-9.01566923e-01,-1.56755304e+00,3.93755436e-02,-1.04790008e+00,-1…	A	[0, 0, 1, 0, 1, 0, 0, 0]	math
02021115	-1.21121546e-02,-2.85939991e-01,4.25100364e-02,4.72917361e-03,1.10463589e-01,-3.54897194e-02,-4.15298231e-02,5.38844913e-02,-3.46183032e-02,5.45055047e-02,9.06788856e-02,2.52779424e-02,9.97069851e-03,-3.08339924e-01,-5.04066348e-02,-1.22449480e-01,1.50240641e-02,1.09056689e-01,-6.95412280e-03,6.05983026e-02,-1.30612850e-02,-4.02612146e-03,4.74768877e-02,3.93837318e-02,2.68358290e-02,4.31338139e-0…	-8.24629962e-01,-5.23845494e-01,-6.57314062e-01,-1.71439576e+00,-7.73055911e-01,-3.71316791e-01,-6.34140432e-01,3.86806160e-01,2.23284692e-01,-8.68380129e-01,-9.70287800e-01,-8.15122962e-01,-4.88410652e-01,-9.80447948e-01,-1.15633583e+00,-7.45250404e-01,-8.61600280e-01,-2.44593620e-01,-5.52606404e-01,-6.00921333e-01,-1.67203593e+00,-9.19862032e-01,-1.43548727e+00,2.20995825e-02,-1.06312323e+00,-1…	B	[0, 0, 1, 0, 1, 0, 0, 0]	math
02037253	-3.82714644e-02,-3.69557679e-01,4.16848157e-03,4.71533947e-02,7.71796927e-02,-4.63330597e-02,3.55907083e-02,6.35197088e-02,8.33660737e-02,7.66547471e-02,5.47518432e-02,2.74032746e-02,-5.30228503e-02,-2.04264790e-01,-6.27103597e-02,-1.09564357e-01,3.99554856e-02,1.13032229e-01,3.72311175e-02,5.41011915e-02,-2.71079130e-02,5.83398156e-02,5.23332655e-02,8.56628418e-02,1.98832285e-02,1.02820389e-01,-…	-6.88408315e-01,-3.78126651e-01,-5.62110960e-01,-1.41130817e+00,-6.72762513e-01,-1.75125837e-01,-5.37909091e-01,3.71977925e-01,2.06467092e-01,-9.75089192e-01,-1.00978088e+00,-8.79899979e-01,-3.84159386e-01,-8.74281824e-01,-1.13289487e+00,-5.57367384e-01,-7.68833399e-01,-3.30675274e-01,-4.74146545e-01,-5.80041766e-01,-1.48058808e+00,-7.50384688e-01,-1.43790305e+00,2.30787862e-02,-9.66121435e-01,-1…	B	[0, 0, 0, 0, 0, 0, 0, 0]	math
161125964	-2.07443628e-02,-3.28909576e-01,4.26894873e-02,1.35722454e-03,1.04307219e-01,-3.54164541e-02,-5.50717441e-03,4.65389118e-02,6.99532628e-02,7.30639398e-02,1.03828393e-01,-1.68064851e-02,-4.63360455e-03,-2.67126679e-01,-6.26297370e-02,-1.48285359e-01,1.01859355e-02,1.23075582e-01,-5.16501851e-02,6.32762760e-02,-4.51808795e-02,-5.11336839e-04,4.93358932e-02,4.71083596e-02,-7.39073567e-03,4.44483981e…	-6.80303574e-01,-5.18769920e-01,-5.32491028e-01,-1.39814079e+00,-5.53014755e-01,-1.43625557e-01,-4.65769857e-01,3.30961406e-01,1.35799155e-01,-8.75306427e-01,-1.03567505e+00,-8.93391192e-01,-3.30476224e-01,-8.76682401e-01,-1.04638124e+00,-6.44874632e-01,-8.13773394e-01,-2.72684008e-01,-4.51587915e-01,-5.77667475e-01,-1.50583708e+00,-7.27708697e-01,-1.34631705e+00,9.02664512e-02,-9.61684525e-01,-1…	B	[0, 0, 1, 0, 1, 0, 1, 0]	math
114727695	-3.31677310e-02,-3.64930928e-01,5.28067648e-02,2.29872689e-02,1.17714822e-01,-4.57038507e-02,-1.69412717e-02,3.47215757e-02,5.54506085e-04,8.72671306e-02,8.84611681e-02,5.69782220e-04,-1.24654043e-02,-2.33116448e-01,-7.21700341e-02,-1.25753388e-01,2.03802483e-03,1.09114461e-01,-6.17839433e-02,7.75120556e-02,-2.44511738e-02,4.30924294e-04,5.95413335e-02,3.85804661e-02,-2.56964341e-02,5.24954498e-0…	-4.83517617e-01,-4.38813657e-01,-5.89960873e-01,-1.57150221e+00,-7.03180909e-01,-1.35561898e-01,-4.79454368e-01,5.42456269e-01,4.85578209e-01,-7.46899426e-01,-9.06731188e-01,-7.21624553e-01,-2.83380538e-01,-8.37649822e-01,-1.06350827e+00,-5.81650972e-01,-7.18356609e-01,-2.02863768e-01,-5.12191474e-01,-4.87400323e-01,-1.45797670e+00,-5.62801600e-01,-1.31976581e+00,2.87758261e-01,-8.12654555e-01,-1…	B	[0, 0, 1, 0, 0, 0, 1, 0]	math
11492693	-2.68874764e-02,-2.80183136e-01,2.21326761e-02,3.50083597e-02,9.48592946e-02,-3.80377658e-02,-6.13188092e-03,3.35062407e-02,-6.15753010e-02,7.93779939e-02,8.51255357e-02,-4.32030950e-03,-1.75934639e-02,-2.04987839e-01,-3.64615321e-02,-1.24115229e-01,2.96761133e-02,1.08221412e-01,3.36001217e-02,7.29307458e-02,-1.26379859e-02,-1.24694435e-02,5.27083986e-02,3.58022004e-02,-2.36212984e-02,7.62396976e…	-8.00723970e-01,-4.48427916e-01,-4.80371565e-01,-1.55743885e+00,-6.97012722e-01,-1.42643437e-01,-5.70696950e-01,4.69076067e-01,2.77767897e-01,-8.16842139e-01,-9.29219067e-01,-7.81326771e-01,-3.12992841e-01,-9.30241823e-01,-1.15053284e+00,-5.82797050e-01,-8.13261867e-01,-2.79965103e-01,-5.27016163e-01,-5.75686395e-01,-1.66150391e+00,-7.78565407e-01,-1.45799935e+00,1.11121863e-01,-1.01817393e+00,-1…	B	[0, 0, 1, 0, 0, 0, 1, 1]	math
175025350	-3.25395428e-02,-3.06017041e-01,4.39018719e-02,2.03074282e-03,1.17273271e-01,-4.35453355e-02,-3.74969542e-02,5.23956493e-02,-1.38812941e-02,6.60229176e-02,7.84363598e-02,1.36683229e-02,-1.02396058e-02,-2.40870923e-01,-4.99882177e-02,-1.59553260e-01,3.14173698e-02,9.76172090e-02,-6.00742996e-02,8.11864138e-02,-2.38330793e-02,-3.22388276e-03,5.15628345e-02,3.45523432e-02,1.23341742e-03,7.21956715e-…	-6.79221332e-01,-3.82021010e-01,-4.93685395e-01,-1.42282593e+00,-6.08925521e-01,-2.04346687e-01,-4.69948918e-01,3.87112349e-01,1.61167726e-01,-7.77851224e-01,-1.02707922e+00,-8.93286586e-01,-2.88400114e-01,-8.73474002e-01,-1.09910476e+00,-5.78682899e-01,-8.12374115e-01,-3.11105996e-01,-4.86551553e-01,-6.25274956e-01,-1.56884801e+00,-6.86391473e-01,-1.37909234e+00,1.69471905e-01,-9.33960974e-01,-1…	A	[1, 1, 1, 0, 0, 0, 1, 0]	math
172733239	-1.77979078e-02,-3.16394836e-01,4.91477326e-02,-9.69319791e-03,1.14422239e-01,-3.22569609e-02,-5.62490225e-02,3.39504033e-02,-1.27683301e-03,9.07931700e-02,1.30566478e-01,-3.67102362e-02,1.85247809e-02,-2.61322498e-01,-2.44292859e-02,-1.28820419e-01,-5.86988684e-03,1.40538633e-01,-4.89384793e-02,5.70405349e-02,-2.12655701e-02,-6.96079712e-03,6.25152737e-02,5.56989387e-02,-6.65930519e-03,4.5571122…	-6.44689739e-01,-4.25188154e-01,-6.47209167e-01,-1.47301340e+00,-6.19360209e-01,-2.54132092e-01,-5.86561739e-01,1.82540938e-01,-6.58830022e-03,-9.06710446e-01,-1.06879890e+00,-8.70891571e-01,-3.93269181e-01,-8.89717519e-01,-1.17258418e+00,-6.10542536e-01,-9.13327038e-01,-4.45773810e-01,-6.03802502e-01,-5.49208879e-01,-1.65797138e+00,-1.01561689e+00,-1.67665243e+00,-5.65279536e-02,-1.16803801e+00,…	B	[0, 0, 1, 0, 1, 0, 0, 0]	math
17353292	-7.36735819e-04,-3.49579662e-01,4.51276377e-02,-6.29494293e-03,1.02326639e-01,-4.42005210e-02,-4.24848422e-02,3.22279930e-02,9.78285074e-03,7.94631317e-02,1.15056127e-01,-4.97702807e-02,3.91629664e-03,-2.45814636e-01,-4.33462523e-02,-1.43072367e-01,2.39897482e-02,1.37647927e-01,-4.33752909e-02,6.13363981e-02,-2.98049189e-02,-9.76819731e-03,5.91068603e-02,4.59427796e-02,-8.61556828e-03,4.56421785e…	-7.69173920e-01,-5.57188272e-01,-6.45734191e-01,-1.59010375e+00,-7.36480534e-01,-2.59980172e-01,-6.34519517e-01,4.10321921e-01,2.33692765e-01,-8.08855057e-01,-9.32107270e-01,-8.12335908e-01,-2.48069838e-01,-8.88818562e-01,-1.05900180e+00,-6.21373177e-01,-7.07419157e-01,-2.35506907e-01,-4.96831298e-01,-5.44520438e-01,-1.52759898e+00,-7.09650040e-01,-1.42486084e+00,1.13881074e-01,-9.68275368e-01,-1…	A	[0, 0, 1, 0, 1, 0, 0, 0]	math
194236597	-1.02970898e-02,-3.23452026e-01,4.74330485e-02,1.07656978e-02,9.56299603e-02,-3.66244800e-02,-3.84152532e-02,4.84147295e-02,1.81789976e-02,6.53673187e-02,8.16189349e-02,1.69527382e-02,-1.73775828e-03,-2.21844047e-01,-5.92833161e-02,-1.39630362e-01,1.09142074e-02,1.11654237e-01,-7.73636103e-02,6.87890202e-02,-3.54840457e-02,-1.84409134e-03,5.38317040e-02,2.78336592e-02,-2.32262770e-04,3.92822996e-…	-7.08624125e-01,-4.30185318e-01,-5.88987112e-01,-1.51046133e+00,-6.32521093e-01,-1.97392762e-01,-5.53769171e-01,4.65046853e-01,2.21004397e-01,-9.02771056e-01,-1.08770359e+00,-9.37088430e-01,-2.85432279e-01,-1.00350535e+00,-1.06412566e+00,-7.23429382e-01,-8.33488941e-01,-2.74033040e-01,-5.06733298e-01,-6.25429511e-01,-1.65923810e+00,-6.87337399e-01,-1.35640550e+00,2.59841979e-03,-9.78130400e-01,-1…	C	[0, 0, 1, 0, 0, 0, 1, 0]	math
194332563	-8.42132699e-03,-3.16654623e-01,5.77265918e-02,-7.45853968e-03,1.21839851e-01,-2.09997855e-02,-2.58570239e-02,2.38635447e-02,4.42556217e-02,9.44554210e-02,1.16952240e-01,-2.74319462e-02,1.79612711e-02,-2.79484570e-01,-3.64278108e-02,-1.28538698e-01,1.48136429e-02,1.25733197e-01,-8.99247676e-02,7.72163123e-02,-4.07732278e-02,-1.05022769e-02,5.31758070e-02,2.88269240e-02,-5.44031290e-03,2.74226032e…	-7.03746498e-01,-4.52537715e-01,-4.79544431e-01,-1.49389732e+00,-6.44265473e-01,-1.50826260e-01,-5.27542710e-01,3.70710611e-01,2.49802172e-01,-9.61597800e-01,-9.94622111e-01,-7.71989048e-01,-3.12740266e-01,-9.08200920e-01,-1.17037332e+00,-5.55658281e-01,-6.90937221e-01,-2.10529253e-01,-5.65923154e-01,-6.05681360e-01,-1.63399959e+00,-8.93993974e-01,-1.53433871e+00,-2.24909205e-02,-1.04222417e+00,-…	C	[0, 0, 1, 0, 0, 0, 1, 0]	math
21532951	-6.89309556e-03,-3.60902786e-01,4.40686010e-02,1.30792912e-02,1.09746158e-01,-2.40515675e-02,-4.37993146e-02,2.72775795e-02,3.53914574e-02,9.92725715e-02,1.20818816e-01,-5.50683253e-02,-4.04039957e-03,-2.81732619e-01,-3.55011858e-02,-1.34035170e-01,1.58656854e-02,1.23618245e-01,-2.27701534e-02,6.97720125e-02,-3.23448554e-02,-1.42936474e-02,5.09904958e-02,4.16078679e-02,3.68433190e-04,5.01546264e-…	-7.82398045e-01,-5.62141478e-01,-5.78970134e-01,-1.60032320e+00,-7.55882978e-01,-3.15152943e-01,-6.47210896e-01,3.16188872e-01,1.64034441e-01,-8.79288971e-01,-1.05893576e+00,-8.98002446e-01,-3.90827030e-01,-9.08120096e-01,-1.17034388e+00,-7.22353160e-01,-8.02000463e-01,-3.26226592e-01,-5.81210196e-01,-5.94208419e-01,-1.58490753e+00,-7.65782893e-01,-1.43463910e+00,6.40062168e-02,-1.01349568e+00,-1…	B	[0, 0, 1, 0, 1, 0, 0, 0]	math
22124188	-6.65532053e-03,-3.71481121e-01,4.71829064e-02,5.75201469e-04,1.30930245e-01,-3.51809487e-02,-2.42678784e-02,3.24530900e-02,4.83572744e-02,9.11383927e-02,1.29216790e-01,-5.76439649e-02,1.10300081e-02,-2.80381322e-01,-4.76039723e-02,-1.32563233e-01,7.54327979e-03,1.36207223e-01,-4.43332940e-02,6.92263469e-02,-3.17486823e-02,-7.68388575e-03,5.52987456e-02,3.73676307e-02,2.04616203e-03,3.67503352e-0…	-6.66355371e-01,-5.43602884e-01,-5.93298495e-01,-1.60109890e+00,-7.01948941e-01,-3.22866797e-01,-6.52715266e-01,4.04622227e-01,2.36822426e-01,-8.00466835e-01,-1.13272083e+00,-9.53221977e-01,-4.43498015e-01,-1.01706564e+00,-1.14997447e+00,-7.19291389e-01,-8.36532593e-01,-3.73977929e-01,-6.50943816e-01,-6.31213784e-01,-1.52469492e+00,-7.31604517e-01,-1.40114558e+00,1.28531337e-01,-8.91890347e-01,-1…	B	[0, 0, 1, 0, 1, 0, 0, 0]	math
12431900	-2.60751825e-02,-3.47314179e-01,5.50305024e-02,-1.50620937e-02,1.34631217e-01,-2.56853979e-02,-2.31204107e-02,2.63425615e-02,3.50999869e-02,9.89535302e-02,1.19079918e-01,-4.09437232e-02,1.90274324e-02,-2.79754013e-01,-4.31604758e-02,-1.23718917e-01,5.22129470e-03,1.33149877e-01,-7.80107826e-02,7.40640014e-02,-2.65636146e-02,-8.03247001e-03,5.17520644e-02,3.16876769e-02,-9.18784551e-03,3.40364054e…	-6.26192093e-01,-4.03090477e-01,-4.13845628e-01,-1.34652793e+00,-5.00624716e-01,-1.93322852e-01,-3.94270986e-01,2.29750678e-01,1.05869375e-01,-8.94412100e-01,-1.01014030e+00,-7.84934461e-01,-3.26948166e-01,-9.00840759e-01,-1.06366038e+00,-5.95447242e-01,-7.59951413e-01,-2.18835235e-01,-4.79639888e-01,-5.77756345e-01,-1.51636553e+00,-7.41950750e-01,-1.40070331e+00,4.32705879e-02,-8.84037793e-01,-1…	C	[0, 0, 1, 0, 0, 0, 1, 0]	math
132632323	8.84703454e-03,-3.15652847e-01,4.69469801e-02,1.99777428e-02,1.08203456e-01,-3.68505828e-02,-4.31155600e-02,3.84085774e-02,1.57756452e-02,6.94125891e-02,1.04267225e-01,-4.57282253e-02,3.36271618e-03,-2.28783548e-01,-3.90383936e-02,-1.21414267e-01,1.91740636e-02,1.35373577e-01,-3.97952050e-02,6.65376335e-02,-2.86650695e-02,8.76333623e-04,5.62924184e-02,4.84391712e-02,-7.98845105e-03,4.48204018e-02…	-7.69844055e-01,-5.39492726e-01,-6.83154821e-01,-1.68670177e+00,-8.49713266e-01,-2.97042847e-01,-6.34607792e-01,5.22806942e-01,3.86327267e-01,-8.07890475e-01,-1.00945365e+00,-8.83757353e-01,-2.07486331e-01,-8.83864999e-01,-1.00810301e+00,-5.80858886e-01,-7.69983232e-01,-2.98523605e-01,-5.33895195e-01,-5.76238513e-01,-1.55615604e+00,-7.19944417e-01,-1.46867967e+00,1.47210121e-01,-9.82579112e-01,-1…	A	[0, 0, 1, 0, 1, 0, 0, 0]	math
132648622	9.75439232e-03,-2.90202171e-01,4.44164686e-02,1.22999381e-02,9.93841290e-02,-3.72348391e-02,-3.77250314e-02,4.05273028e-02,1.37116220e-02,7.98737183e-02,1.31198928e-01,-1.23975128e-02,-1.17048959e-03,-2.59274185e-01,-3.21198851e-02,-1.50271297e-01,2.68932823e-02,1.25463650e-01,-2.95711830e-02,6.33946434e-02,-2.82021277e-02,6.12220727e-03,5.77406101e-02,5.43121323e-02,1.50391394e-02,5.35722747e-02…	-6.79567158e-01,-5.04650474e-01,-6.13342762e-01,-1.55929351e+00,-6.97490513e-01,-3.62413138e-01,-6.07236326e-01,4.54789549e-01,1.74401164e-01,-1.04057550e+00,-1.05390012e+00,-8.49843502e-01,-4.90172803e-01,-9.70200062e-01,-1.10164762e+00,-5.23671269e-01,-6.65796816e-01,-2.94523776e-01,-5.43062806e-01,-6.29295588e-01,-1.51954961e+00,-7.69696832e-01,-1.41333234e+00,5.62040098e-02,-1.03814864e+00,-1…	B	[0, 0, 1, 0, 1, 0, 0, 0]	math
143315106	-2.62104236e-02,-3.63656640e-01,4.40840498e-02,2.46634185e-02,1.19263373e-01,-2.83321813e-02,-1.34652928e-02,2.84852218e-02,3.94719169e-02,8.93111229e-02,1.10937737e-01,-4.36231215e-03,-8.62281770e-03,-2.68829286e-01,-5.62840737e-02,-1.11295246e-01,-1.75851979e-03,1.22501597e-01,-6.08759299e-02,7.75163025e-02,-2.68973671e-02,-9.07066464e-03,5.57484850e-02,2.80213244e-02,-1.89197585e-02,5.31884283…	-0.6718268,-0.55627084,-0.6002662,-1.4960617,-0.72361374,-0.1928667,-0.5470992,0.43312728,0.25080362,-0.88278264,-1.0418727,-0.77127665,-0.32943344,-0.9397368,-1.0157609,-0.59841555,-0.7675298,-0.2391421,-0.45191324,-0.48445448,-1.5874647,-0.7184114,-1.4339972,0.16767645,-0.9501099,-1.1770546,-0.9291772,-1.2539572,-0.88961333,-0.42396697,-0.8488865,-0.77949744,-0.54569817,-0.6391435,-0.5192259,-0…	C	[0, 0, 1, 0, 0, 0, 1, 0]	math
163044212	-2.28903480e-02,-3.14636707e-01,6.00072816e-02,-3.62672773e-03,1.30438238e-01,-3.28211673e-02,-3.40920612e-02,3.87721099e-02,3.74970622e-02,8.00191313e-02,1.07548967e-01,-2.58395821e-02,7.74972257e-04,-2.53131539e-01,-7.34086931e-02,-1.52497441e-01,-1.26837462e-03,1.04029879e-01,-4.05504815e-02,7.34479651e-02,-4.71410342e-02,-1.14226919e-02,5.64677157e-02,3.12473476e-02,-1.63841085e-03,2.36553252…	-6.55498505e-01,-4.42552865e-01,-5.44492066e-01,-1.56708801e+00,-6.95513785e-01,-2.03821421e-01,-4.92214799e-01,3.70654404e-01,1.91333652e-01,-8.09257865e-01,-1.03938067e+00,-8.79917324e-01,-2.94358730e-01,-9.75644469e-01,-1.18366551e+00,-6.78543270e-01,-8.71236503e-01,-3.92027199e-01,-5.95788419e-01,-6.27449453e-01,-1.63270164e+00,-7.29522169e-01,-1.38142633e+00,5.99615425e-02,-1.03136456e+00,-1…	C	[0, 0, 1, 0, 0, 0, 1, 0]	math
163225703	-1.44889411e-02,-3.68504345e-01,6.45744130e-02,3.31473118e-03,1.01589531e-01,-2.47600414e-02,-5.04897498e-02,2.88432688e-02,-2.23030429e-03,8.24104995e-02,9.55294743e-02,-9.88464057e-03,3.52137955e-03,-2.85778999e-01,-5.57939336e-02,-1.25746727e-01,5.26739843e-03,1.06094241e-01,-9.18937922e-02,6.77869469e-02,-3.25304344e-02,-1.32124135e-02,5.44952154e-02,1.61618143e-02,-8.96941405e-03,3.81935462e…	-7.96602786e-01,-5.94011009e-01,-6.19707108e-01,-1.59390163e+00,-7.26085424e-01,-2.41279006e-01,-6.16967976e-01,4.09463614e-01,3.14877540e-01,-7.63820231e-01,-1.07372081e+00,-8.63718808e-01,-3.95447850e-01,-9.86937523e-01,-1.11085844e+00,-5.48713148e-01,-8.38110149e-01,-3.05444062e-01,-4.57473040e-01,-6.27331972e-01,-1.58522928e+00,-7.52030551e-01,-1.38920498e+00,1.39357641e-01,-1.00471079e+00,-1…	C	[0, 0, 1, 0, 1, 0, 1, 0]	math
151021378	-2.28451416e-02,-2.78451443e-01,5.15881777e-02,-1.13528559e-03,1.26205444e-01,-3.18975225e-02,-2.53111217e-02,3.52362245e-02,7.01705925e-03,8.54772851e-02,1.06374785e-01,-1.83472149e-02,1.86915025e-02,-2.53119826e-01,-4.29582335e-02,-1.46620959e-01,1.50495190e-02,1.25371188e-01,-6.67467937e-02,6.99475110e-02,-2.89792717e-02,-1.76414810e-02,5.64995073e-02,2.77464241e-02,2.81704357e-03,3.49895805e-…	-6.86893046e-01,-6.22843802e-01,-5.67066967e-01,-1.49332821e+00,-6.56819701e-01,-1.96304500e-01,-4.85481948e-01,4.50851172e-01,2.59159982e-01,-8.20399821e-01,-1.00146043e+00,-8.75059605e-01,-4.32651907e-01,-7.98229039e-01,-1.13297212e+00,-6.93260789e-01,-8.92617106e-01,-2.84651369e-01,-5.14787793e-01,-5.40925860e-01,-1.46258891e+00,-7.13232934e-01,-1.38775778e+00,5.23635298e-02,-8.96522999e-01,-1…	B	[1, 1, 1, 0, 0, 0, 1, 0]	math
152454696	-2.13057958e-02,-2.73294330e-01,4.81895879e-02,1.28804259e-02,1.23309627e-01,-1.89911351e-02,-2.01141518e-02,2.93157734e-02,3.12397499e-02,7.18053132e-02,9.66896787e-02,3.04945349e-03,3.07400003e-02,-2.37371758e-01,-3.16055082e-02,-1.27550304e-01,1.10528450e-02,1.37101218e-01,-7.55335987e-02,7.20004216e-02,-1.43456627e-02,-2.68825628e-02,5.42314202e-02,2.53412258e-02,3.36649176e-03,1.66180078e-02…	-7.46190310e-01,-4.93629694e-01,-4.95114207e-01,-1.55330276e+00,-7.40715802e-01,-2.66188860e-01,-6.70319200e-01,2.91950285e-01,1.63203791e-01,-9.45670068e-01,-1.03166533e+00,-9.41537619e-01,-4.01950568e-01,-9.53121901e-01,-1.11229753e+00,-7.68820047e-01,-8.16352308e-01,-3.27764481e-01,-6.30664825e-01,-6.28198862e-01,-1.66182423e+00,-8.15891206e-01,-1.43407500e+00,5.60727715e-02,-1.09014177e+00,-1…	B	[1, 0, 1, 0, 0, 0, 1, 0]	math
175028983	-2.62056105e-02,-3.12864393e-01,5.67423999e-02,1.45694623e-02,1.01144910e-01,-2.88240053e-02,-5.73548153e-02,5.05521297e-02,5.42824343e-02,8.35204571e-02,9.32478905e-02,1.19932536e-02,3.22416518e-03,-2.18217656e-01,-5.10611385e-02,-1.31192014e-01,4.24593454e-03,1.39442742e-01,-6.57204315e-02,7.64028579e-02,-2.96371486e-02,-1.34298336e-02,5.36622480e-02,2.63652876e-02,4.75478591e-03,3.68695855e-02…	-7.29263484e-01,-5.55190980e-01,-5.72435975e-01,-1.46774256e+00,-5.67587018e-01,-2.26210594e-01,-6.46826625e-01,3.81641924e-01,1.80319220e-01,-8.42852771e-01,-1.05641556e+00,-9.55193877e-01,-4.30616230e-01,-9.98421848e-01,-1.14523625e+00,-7.69514918e-01,-9.07789052e-01,-3.76647413e-01,-5.09148419e-01,-6.77617550e-01,-1.60425913e+00,-7.88091481e-01,-1.35198081e+00,1.41613722e-01,-9.75300610e-01,-1…	A	[0, 0, 1, 0, 0, 0, 1, 0]	math
192032921	-2.60098800e-02,-2.90211678e-01,4.92558479e-02,-1.55213606e-02,1.22663856e-01,-4.09682542e-02,-6.74079806e-02,5.57956025e-02,2.26216242e-02,6.84502125e-02,9.51314420e-02,-1.59061775e-02,1.06828958e-02,-2.27998689e-01,-6.95311204e-02,-1.37729138e-01,2.96167731e-02,1.28019854e-01,-8.21008626e-03,6.00214489e-02,-2.82906927e-02,-1.00454560e-03,5.72999902e-02,4.12500687e-02,-9.57095250e-03,3.28111053e…	-6.35804355e-01,-5.67963421e-01,-5.55175543e-01,-1.47149146e+00,-6.23850882e-01,-1.82931289e-01,-5.29302359e-01,3.72251481e-01,2.14182407e-01,-8.63195300e-01,-1.05362582e+00,-8.29953969e-01,-3.50155205e-01,-9.37472343e-01,-1.07073569e+00,-6.92972004e-01,-8.10292721e-01,-2.80682445e-01,-5.25790274e-01,-5.57328284e-01,-1.55785263e+00,-7.10189342e-01,-1.40043664e+00,1.15227751e-01,-8.91036868e-01,-1…	A	[0, 0, 0, 0, 0, 0, 0, 0]	math
113655303	-3.21958959e-02,-3.01529527e-01,4.81033176e-02,1.18612708e-03,1.26203567e-01,-2.69824676e-02,-1.16984388e-02,3.32285613e-02,1.64809860e-02,7.09939823e-02,9.23981518e-02,-3.58758196e-02,2.42586620e-02,-2.15552345e-01,-4.18494381e-02,-1.26491353e-01,-2.01540743e-03,1.36212558e-01,-9.24465656e-02,6.79618418e-02,-2.78417915e-02,-1.16021596e-02,4.81012799e-02,3.41222510e-02,-4.87452559e-03,2.21864861e…	-6.81911528e-01,-5.08936107e-01,-5.85357130e-01,-1.57764065e+00,-7.19507158e-01,-1.73477873e-01,-5.75404704e-01,3.81229639e-01,2.10674942e-01,-8.59401762e-01,-1.05687916e+00,-8.90089154e-01,-3.67835224e-01,-9.94995832e-01,-1.13449323e+00,-6.66422784e-01,-7.07687676e-01,-2.43238091e-01,-4.66093242e-01,-5.73291779e-01,-1.60427427e+00,-6.12270653e-01,-1.31844854e+00,1.68704212e-01,-9.40430522e-01,-1…	C	[1, 0, 1, 0, 1, 0, 1, 0]	math
14243616	-2.22953558e-02,-3.36025238e-01,5.22598475e-02,1.46676146e-03,1.11908421e-01,-2.73794346e-02,-4.21104133e-02,4.85621020e-02,3.68346870e-02,7.59856775e-02,9.78960991e-02,4.08621272e-03,9.53807868e-03,-2.48958677e-01,-5.80938123e-02,-1.14744693e-01,4.38979268e-03,1.07179776e-01,-1.13372803e-01,6.52515590e-02,-2.96060946e-02,-1.78622529e-02,5.88322058e-02,3.00770067e-02,-4.96889697e-03,3.36959176e-0…	-7.39981592e-01,-4.32138294e-01,-5.36932170e-01,-1.63838267e+00,-5.97887218e-01,-2.10187003e-01,-5.46492994e-01,3.87967706e-01,2.73009419e-01,-7.80503511e-01,-1.00234342e+00,-8.33913982e-01,-2.65563637e-01,-8.11125338e-01,-1.07959938e+00,-6.40394986e-01,-7.26784110e-01,-1.86611667e-01,-4.66888458e-01,-5.70933163e-01,-1.63203669e+00,-6.75752521e-01,-1.52830267e+00,1.21431261e-01,-9.56342220e-01,-1…	A	[1, 0, 1, 0, 0, 0, 1, 0]	math
111453922	-1.88845564e-02,-3.39800686e-01,4.46932204e-02,6.83902390e-03,1.08401082e-01,-3.95986699e-02,-1.42702693e-02,5.35052568e-02,8.11221749e-02,7.61662126e-02,8.34288895e-02,-5.26402891e-03,-1.60710663e-02,-2.25354314e-01,-7.00623468e-02,-1.49424374e-01,1.19695151e-02,1.11530647e-01,-6.38643056e-02,7.06471875e-02,-4.50579077e-02,-9.92442667e-03,6.18609153e-02,3.50617096e-02,-1.35984365e-02,2.32208781e…	-7.28558660e-01,-5.10464489e-01,-6.24289632e-01,-1.61859012e+00,-7.91917324e-01,-2.65245557e-01,-6.53289258e-01,4.39864606e-01,2.27689236e-01,-7.77916551e-01,-1.08524120e+00,-9.06720340e-01,-3.84217411e-01,-1.03856540e+00,-1.19427574e+00,-6.70210302e-01,-8.56334329e-01,-3.56980473e-01,-5.06801426e-01,-5.37792444e-01,-1.61681437e+00,-6.92827880e-01,-1.48786497e+00,1.20666087e-01,-1.09724379e+00,-1…	B	[0, 0, 1, 0, 0, 0, 1, 0]	math
12502794	-3.19142975e-02,-2.83189982e-01,6.15918078e-02,-1.03608035e-02,1.35116071e-01,-2.75543854e-02,-2.51814313e-02,3.93423438e-02,1.65563971e-02,9.07468051e-02,9.10795182e-02,1.34900734e-02,1.35184359e-02,-2.44863361e-01,-4.98044752e-02,-1.23828508e-01,4.72036802e-04,1.23487957e-01,-7.95157701e-02,6.62645549e-02,-2.66154483e-02,-1.92442928e-02,5.94853945e-02,1.77904144e-02,-8.33694637e-03,2.05019433e-…	-7.64991641e-01,-4.95208979e-01,-5.71764767e-01,-1.56206489e+00,-8.01981628e-01,-7.57734925e-02,-5.51483035e-01,4.42379475e-01,2.39351869e-01,-8.33313882e-01,-9.82995987e-01,-8.36604297e-01,-3.55085611e-01,-8.88844907e-01,-1.11802936e+00,-6.56534910e-01,-7.67552137e-01,-3.01997781e-01,-5.29752612e-01,-5.53362250e-01,-1.57205009e+00,-7.77655244e-01,-1.49700451e+00,1.21535420e-01,-9.97930706e-01,-1…	B	[1, 0, 1, 0, 0, 0, 1, 0]	math
18834710	-1.99991949e-02,-3.46708298e-01,5.62372059e-02,1.13721797e-02,1.21734127e-01,-3.64567190e-02,-2.68436410e-02,2.69261133e-02,-1.18653774e-02,7.78541267e-02,1.03557169e-01,-2.71105617e-02,7.40819098e-03,-2.47762829e-01,-6.20760620e-02,-1.25328660e-01,1.29734855e-02,1.09258264e-01,-6.51875213e-02,6.40344173e-02,-3.19336019e-02,-3.17094103e-03,5.14440462e-02,4.51942161e-02,-2.29215790e-02,4.93852496e…	-6.69894755e-01,-4.95298773e-01,-5.45661867e-01,-1.47253311e+00,-6.94424093e-01,-1.33635759e-01,-3.88401985e-01,3.63516390e-01,2.22617626e-01,-8.12320828e-01,-1.10541344e+00,-8.88893723e-01,-4.04282361e-01,-1.07958496e+00,-1.15734959e+00,-7.23933101e-01,-8.91627133e-01,-3.01338553e-01,-5.66748142e-01,-6.33431971e-01,-1.75675130e+00,-7.66721189e-01,-1.36774135e+00,8.50959420e-02,-1.01479626e+00,-1…	B	[0, 0, 1, 0, 1, 0, 0, 0]	math
18852961	-3.38562354e-02,-3.59770060e-01,2.18204949e-02,3.79939824e-02,1.04037255e-01,-3.39220166e-02,-1.27026141e-02,3.53017710e-02,7.84005783e-03,6.68919384e-02,8.50098208e-02,-1.04470411e-03,-1.95014812e-02,-2.32977271e-01,-4.40435223e-02,-1.25344440e-01,3.19694504e-02,1.00757524e-01,2.16305675e-03,7.19991177e-02,-5.83292823e-03,1.48858679e-02,4.47966307e-02,5.84464669e-02,-2.92925220e-02,9.87049341e-0…	-6.81911528e-01,-5.08936107e-01,-5.85357130e-01,-1.57764065e+00,-7.19507158e-01,-1.73477873e-01,-5.75404704e-01,3.81229639e-01,2.10674942e-01,-8.59401762e-01,-1.05687916e+00,-8.90089154e-01,-3.67835224e-01,-9.94995832e-01,-1.13449323e+00,-6.66422784e-01,-7.07687676e-01,-2.43238091e-01,-4.66093242e-01,-5.73291779e-01,-1.60427427e+00,-6.12270653e-01,-1.31844854e+00,1.68704212e-01,-9.40430522e-01,-1…	B	[0, 0, 1, 0, 1, 0, 0, 0]	math
21149326	-2.18014158e-02,-2.08946094e-01,5.24387993e-02,5.65512106e-03,1.20948315e-01,-1.70717314e-02,-5.23578823e-02,3.05967256e-02,-1.86639801e-02,9.31059718e-02,9.32857320e-02,-1.00990636e-02,2.97869146e-02,-2.33959138e-01,-3.02917063e-02,-1.30515486e-01,-1.36607494e-02,1.38262913e-01,-7.02510774e-02,5.67584410e-02,-2.56309249e-02,-3.57692689e-02,5.22912666e-02,8.31048470e-03,3.14050801e-02,2.74411272e…	-6.87792003e-01,-5.37699223e-01,-4.74784404e-01,-1.50921154e+00,-6.70609951e-01,-2.34780654e-01,-4.77448851e-01,4.88928467e-01,2.97657728e-01,-7.63765693e-01,-1.05755949e+00,-9.26270545e-01,-2.73865640e-01,-9.56417799e-01,-1.16719961e+00,-6.23515427e-01,-7.81318426e-01,-1.73593298e-01,-5.03463447e-01,-5.26671529e-01,-1.59126902e+00,-6.17820382e-01,-1.45505035e+00,1.36875480e-01,-8.21352839e-01,-1…	B	[1, 1, 1, 0, 1, 0, 1, 0]	math
zy085153	-3.49873379e-02,-4.10394669e-01,4.80174199e-02,1.34204570e-02,1.18746877e-01,-3.33474837e-02,-2.83868928e-02,3.60171720e-02,8.23009759e-05,7.48616904e-02,1.07812598e-01,-7.77889928e-03,-4.21305187e-03,-2.75163352e-01,-4.21949700e-02,-1.52802080e-01,4.86701028e-03,1.24988727e-01,-2.17565764e-02,6.12368137e-02,-2.06214972e-02,-2.65567750e-03,4.26840596e-02,3.67482379e-02,-1.34728216e-02,5.52866831e…	-7.68450379e-01,-5.05995691e-01,-5.60060620e-01,-1.56996059e+00,-6.85782790e-01,-7.54596367e-02,-4.68116403e-01,4.24695313e-01,2.45846272e-01,-9.22948778e-01,-1.13010240e+00,-9.09431577e-01,-3.90340447e-01,-9.85871792e-01,-1.24009824e+00,-8.26957762e-01,-8.03639948e-01,-2.76028872e-01,-6.46141946e-01,-7.15081871e-01,-1.67360020e+00,-8.50868762e-01,-1.59659243e+00,-5.39514720e-02,-1.13324320e+00,-…	C	[0, 0, 0, 1, 0, 0, 0, 0]	math
zy224050	-1.74977910e-02,-3.75507176e-01,5.42263389e-02,-6.87771756e-03,1.05706103e-01,-1.74316000e-02,-3.65712121e-02,5.39917424e-02,3.37740518e-02,8.61184448e-02,1.11533165e-01,-1.41477529e-02,-3.31147667e-03,-2.51989424e-01,-6.54038787e-02,-1.06944010e-01,2.32118275e-03,1.26045957e-01,-7.91983008e-02,6.94191083e-02,-4.35641035e-02,-2.98810750e-02,5.81326783e-02,2.63868254e-02,-2.88094860e-03,3.56600061…	-7.57962525e-01,-5.27895689e-01,-5.34105122e-01,-1.53558636e+00,-7.64796078e-01,-3.37970108e-01,-6.95778668e-01,4.11031157e-01,2.40806267e-01,-7.77210057e-01,-1.03916764e+00,-7.98300445e-01,-3.52481157e-01,-9.59653676e-01,-1.11389017e+00,-5.41009903e-01,-7.56038368e-01,-3.15771520e-01,-4.14374739e-01,-5.40174067e-01,-1.61490500e+00,-8.06146801e-01,-1.44826162e+00,5.61068468e-02,-9.31139290e-01,-1…	B	[0, 0, 1, 1, 1, 0, 1, 0]	math
zy173240	-1.70931164e-02,-3.14536780e-01,5.41876778e-02,2.41991039e-03,1.09630451e-01,-2.60916576e-02,-4.36849520e-02,5.17499037e-02,2.11924687e-02,8.63146931e-02,8.27776939e-02,4.06524260e-03,4.91881743e-04,-2.39872634e-01,-5.48455641e-02,-1.44232288e-01,6.14630198e-03,1.24456756e-01,-6.74621165e-02,7.82438070e-02,-3.61849256e-02,-1.76606551e-02,5.51152825e-02,2.44205669e-02,5.78614767e-04,4.76130061e-02…	-6.32926881e-01,-5.14034271e-01,-5.75702250e-01,-1.56668067e+00,-6.94530010e-01,-2.05829859e-01,-5.93993247e-01,4.58895773e-01,3.09624314e-01,-8.09462368e-01,-1.05408835e+00,-8.35288227e-01,-3.90571535e-01,-9.78492558e-01,-1.14403844e+00,-6.82639420e-01,-7.29013205e-01,-2.71740943e-01,-4.98196930e-01,-6.14094138e-01,-1.54801488e+00,-7.32802629e-01,-1.38849962e+00,1.95077509e-01,-9.76013660e-01,-1…	A	[1, 1, 1, 1, 0, 1, 1, 0]	math
zy182933	-3.12176533e-02,-3.14786375e-01,4.42796126e-02,1.33221882e-04,1.10535629e-01,-2.89044231e-02,-3.15082893e-02,4.80433404e-02,-2.87258462e-03,7.53381103e-02,9.10540968e-02,-5.10746962e-04,7.60273961e-03,-2.51646757e-01,-4.98525426e-02,-1.43905163e-01,1.28339697e-02,1.16716906e-01,-2.17963271e-02,6.59790784e-02,-2.37771831e-02,-1.27697829e-02,4.62340042e-02,2.80061867e-02,1.93829543e-03,4.48703654e-…	-0.7207755,-0.4872718,-0.49318945,-1.4294386,-0.60520935,-0.12353933,-0.5448263,0.5463351,0.37351125,-0.7944356,-1.0856822,-0.87108254,-0.39578393,-0.9774912,-1.1614544,-0.7651235,-0.8410263,-0.3479438,-0.541536,-0.6418232,-1.6317655,-0.7657126,-1.4208038,0.1953183,-1.0954285,-1.1720011,-0.990349,-1.3550413,-0.9497678,-0.4989764,-0.9758865,-0.7817339,-0.49343967,-0.5048232,-0.38503116,-0.5647415,…	C	[0, 0, 1, 0, 0, 0, 1, 0]	math
zy133903	-2.68691573e-02,-3.16041648e-01,6.11489713e-02,1.37211587e-02,1.10584900e-01,-2.78833732e-02,-2.66252644e-02,4.63057421e-02,4.49058264e-02,8.34951848e-02,1.09394588e-01,-2.68582404e-02,1.63921854e-03,-2.35768348e-01,-5.80562688e-02,-1.12638876e-01,-7.58509443e-04,1.24105349e-01,-9.16829705e-02,7.41034448e-02,-3.88996750e-02,-1.55006759e-02,6.24027997e-02,4.74734902e-02,-5.21177310e-04,2.52253823e…	-0.6753732,-0.5447707,-0.6214988,-1.558965,-0.75527936,-0.26233566,-0.55351937,0.4976909,0.29746446,-0.8812423,-1.1260132,-0.9122653,-0.37980357,-0.9819888,-1.1666063,-0.6844386,-0.8597721,-0.32782224,-0.5614524,-0.65366656,-1.5942092,-0.75668025,-1.3328251,0.14656562,-0.9991152,-1.2919945,-0.9619937,-1.2069603,-1.0724534,-0.5382171,-0.86208594,-0.83945465,-0.574344,-0.6528114,-0.44746402,-0.5127…	C	[0, 0, 1, 0, 1, 0, 0, 0]	math
zy101159	-1.97169371e-02,-2.93077886e-01,5.18086404e-02,-7.31407711e-03,1.26784593e-01,-2.03095824e-02,-2.27901712e-02,3.22906785e-02,2.07894035e-02,8.03916454e-02,1.04543835e-01,-2.16786228e-02,1.13483435e-02,-2.58901268e-01,-5.10088056e-02,-1.20868795e-01,9.47786029e-03,1.19195342e-01,-7.89712295e-02,6.84747845e-02,-2.01275498e-02,-1.40559580e-02,4.66261543e-02,3.28333750e-02,-9.64373176e-04,3.83374318e…	-6.88438714e-01,-5.02576768e-01,-5.97611487e-01,-1.47714174e+00,-6.30308151e-01,-2.18341172e-01,-5.49404085e-01,3.87057424e-01,2.00056657e-01,-7.77094662e-01,-1.24999273e+00,-8.78403187e-01,-4.54900712e-01,-1.16934216e+00,-1.27999222e+00,-7.76001215e-01,-8.34914982e-01,-4.10862416e-01,-5.32521427e-01,-7.21838474e-01,-1.74391091e+00,-7.56955445e-01,-1.41256046e+00,-4.13703620e-02,-9.76842105e-01,-…	C	[1, 0, 1, 0, 0, 0, 1, 0]	math
zy201838cbptx6qw	-2.82128137e-02,-3.38929653e-01,5.39229661e-02,-7.22322380e-03,1.28326297e-01,-1.88174360e-02,-2.37449538e-02,4.45531309e-02,1.60195753e-02,8.75033736e-02,1.04144588e-01,-1.74172651e-02,1.07871229e-02,-2.43416131e-01,-4.88281250e-02,-1.25653893e-01,2.20042677e-03,1.20239623e-01,-7.82216713e-02,6.53790981e-02,-2.08684765e-02,-1.21343974e-02,5.39070144e-02,3.49277817e-02,1.23123005e-02,3.64384502e-…	-0.57452095,-0.565174,-0.47591248,-1.4819632,-0.77400625,-0.19414768,-0.6131846,0.4260037,0.21244302,-0.8305727,-1.0128515,-0.87073934,-0.36597404,-0.90807617,-1.0872039,-0.62095946,-0.8745468,-0.32724777,-0.5302053,-0.5929987,-1.5133321,-0.72545826,-1.4129802,0.12735453,-0.92554533,-1.139978,-0.86934435,-1.1650858,-0.8846054,-0.394072,-0.96110857,-0.8485052,-0.52318656,-0.52784586,-0.35841465,-0…	C	[0, 1, 1, 1, 0, 0, 1, 0]	math
zy234956mnbc60ks	-2.99332924e-02,-3.15994382e-01,4.35781814e-02,2.10550148e-03,1.09280348e-01,-2.90077217e-02,-2.90177055e-02,4.75388765e-02,-4.28460678e-03,7.49754757e-02,9.02264118e-02,-7.76171801e-04,8.07666127e-03,-2.52229124e-01,-4.90394719e-02,-1.43056124e-01,1.42705012e-02,1.17506981e-01,-2.16828473e-02,6.67667985e-02,-2.34966055e-02,-1.32220658e-02,4.73175645e-02,2.93078031e-02,2.80148326e-03,4.60033119e-…	-7.40744650e-01,-5.00828624e-01,-4.80622202e-01,-1.42325711e+00,-5.93605757e-01,-1.29045099e-01,-5.44064939e-01,5.30351341e-01,3.59617680e-01,-7.78231263e-01,-1.09550786e+00,-8.72703791e-01,-3.94053429e-01,-9.71096933e-01,-1.16307521e+00,-7.68421292e-01,-8.41756463e-01,-3.52679938e-01,-5.21232843e-01,-6.50295496e-01,-1.63247359e+00,-7.64251649e-01,-1.41919816e+00,2.09551558e-01,-1.06761038e+00,-1…	C	[0, 0, 1, 0, 0, 0, 1, 0]	math
zy1905245bxwj460	-2.18676515e-02,-4.01521027e-01,4.35898192e-02,2.43752766e-02,1.05965257e-01,-4.20872010e-02,-1.77472085e-02,4.47149947e-02,1.36563238e-02,7.39530846e-02,8.74912813e-02,-3.95319052e-03,-1.39728803e-02,-2.24425718e-01,-5.67768812e-02,-1.33460522e-01,7.05426745e-03,1.05684593e-01,-7.46212900e-04,7.32220337e-02,-3.19334343e-02,7.26320548e-04,5.49000874e-02,2.97915936e-02,-8.56592879e-03,3.93128246e-…	-0.7644946,-0.37937844,-0.6020669,-1.5758564,-0.74935055,-0.14912914,-0.4988962,0.40442517,0.26128727,-0.79227465,-1.0689312,-0.81300855,-0.3880812,-1.0339696,-1.2054002,-0.758828,-0.8158382,-0.38299283,-0.6880217,-0.700861,-1.6929902,-0.8242376,-1.4786854,0.10872277,-0.9883475,-1.1720184,-0.88768,-1.3214519,-0.8661581,-0.48586264,-0.94314533,-0.89889956,-0.49921763,-0.5404919,-0.32730055,-0.4723…	B	[0, 0, 0, 0, 0, 0, 1, 0]	math
zy144507dnvxwm1j	-2.72863433e-02,-3.97030830e-01,2.79138796e-02,1.79662406e-02,1.12503111e-01,-2.30909660e-02,-8.01119767e-03,4.83794250e-02,4.93148714e-02,1.00884780e-01,7.76848793e-02,-2.61024944e-02,2.87344330e-04,-3.05789590e-01,-6.31027818e-02,-1.14894524e-01,2.68072635e-02,7.95486793e-02,2.13948376e-02,7.86059201e-02,-3.11830100e-02,7.34257279e-04,4.42768708e-02,4.43098694e-02,-1.68079939e-02,7.38132745e-02…	-0.52587557,-0.5163559,-0.55794877,-1.4983953,-0.7436745,-0.18409136,-0.5388605,0.41417614,0.19991645,-0.86027503,-1.072787,-0.86348295,-0.4655512,-0.9494665,-1.1476749,-0.75470924,-0.83613515,-0.29434475,-0.5868863,-0.60924774,-1.6442696,-0.75579894,-1.431987,0.09278962,-1.012882,-1.2036382,-0.9679463,-1.2863854,-0.9772036,-0.51173466,-1.0021043,-0.82573855,-0.6405176,-0.5960047,-0.46800062,-0.6…	B	[0, 0, 1, 0, 0, 0, 0, 0]	math
zy122637cypuc1tq	-2.50179716e-03,-3.37447882e-01,4.47679982e-02,1.51218120e-02,9.97724608e-02,-2.44673304e-02,-5.51755428e-02,2.48645358e-02,-2.68151760e-02,9.26772878e-02,1.18365109e-01,-4.47571874e-02,1.99656598e-02,-2.33600393e-01,-2.73242239e-02,-1.35053053e-01,1.90946436e-03,1.44969851e-01,-3.67733799e-02,6.58447295e-02,-1.45570142e-02,-2.67471317e-02,4.76106331e-02,3.74227464e-02,-1.02852108e-02,4.31988947e…	-6.18979156e-01,-4.80954945e-01,-5.17515481e-01,-1.54297662e+00,-7.03594685e-01,-2.04405367e-01,-5.78856826e-01,3.99690807e-01,2.31679454e-01,-8.55752289e-01,-9.96096075e-01,-7.67272055e-01,-2.72026926e-01,-8.71711016e-01,-1.07365775e+00,-5.64310372e-01,-7.50538945e-01,-2.30253547e-01,-4.79011446e-01,-4.98368204e-01,-1.48648095e+00,-6.95100427e-01,-1.45601475e+00,5.13203517e-02,-9.65219855e-01,-1…	B	[0, 0, 1, 0, 1, 0, 0, 0]	math
zy122727grvwt1p4	-2.28121737e-03,-3.55084181e-01,4.53117266e-02,6.57972787e-03,1.00108057e-01,-2.23463438e-02,-4.92093079e-02,2.97640152e-02,-1.26996571e-02,8.62041563e-02,1.20721713e-01,-5.15416302e-02,2.09049955e-02,-2.53973305e-01,-2.91361008e-02,-1.46696523e-01,1.17758224e-02,1.41925111e-01,-4.08667438e-02,5.13436347e-02,-2.05096100e-02,-2.66245119e-02,4.23355810e-02,3.81608345e-02,6.68282341e-03,3.07141244e-…	-7.69844055e-01,-5.39492726e-01,-6.83154821e-01,-1.68670177e+00,-8.49713266e-01,-2.97042847e-01,-6.34607792e-01,5.22806942e-01,3.86327267e-01,-8.07890475e-01,-1.00945365e+00,-8.83757353e-01,-2.07486331e-01,-8.83864999e-01,-1.00810301e+00,-5.80858886e-01,-7.69983232e-01,-2.98523605e-01,-5.33895195e-01,-5.76238513e-01,-1.55615604e+00,-7.19944417e-01,-1.46867967e+00,1.47210121e-01,-9.82579112e-01,-1…	B	[0, 0, 1, 0, 1, 0, 0, 0]	math
zy1229359vfwm94s	5.86877996e-03,-2.54124045e-01,3.92201990e-02,1.72783025e-02,1.05105616e-01,-3.08554471e-02,-2.62274556e-02,1.99411493e-02,8.58277548e-03,8.32536370e-02,1.17826052e-01,-5.03601730e-02,1.10089350e-02,-2.39541918e-01,-2.27877051e-02,-1.44378394e-01,2.86982059e-02,1.40528426e-01,-5.17553017e-02,6.35697097e-02,-2.14708392e-02,-1.35623533e-02,5.87981269e-02,3.41080837e-02,-1.53006688e-02,6.01867959e-0…	-6.31740570e-01,-4.03632820e-01,-5.97148597e-01,-1.51095414e+00,-6.90157890e-01,-2.33709425e-01,-5.47135413e-01,4.83842313e-01,3.11265230e-01,-8.40644538e-01,-9.72834051e-01,-8.25356781e-01,-2.89105475e-01,-9.39382434e-01,-1.06160998e+00,-5.36400497e-01,-7.32391953e-01,-2.82565176e-01,-5.19051135e-01,-5.81111729e-01,-1.60696220e+00,-7.77640760e-01,-1.51438498e+00,4.53729443e-02,-9.98523772e-01,-1…	B	[0, 0, 1, 0, 1, 0, 0, 0]	math
zy12295198qaw29m	5.18440455e-03,-3.54159951e-01,4.21425551e-02,2.81717163e-03,1.19105019e-01,-3.89435366e-02,-5.83175719e-02,2.12211479e-02,2.10389215e-02,8.27326179e-02,1.06009699e-01,-4.65383083e-02,2.29797103e-02,-2.55334258e-01,-4.05510291e-02,-1.34238660e-01,2.35040393e-02,1.41298339e-01,-2.58129817e-02,6.13795891e-02,-1.50185190e-02,-1.29499249e-02,5.28157465e-02,3.61191072e-02,-1.19445976e-02,3.44279669e-0…	-6.31133854e-01,-4.45953697e-01,-5.43283522e-01,-1.45548618e+00,-6.21298850e-01,-2.08724767e-01,-5.08069217e-01,3.51828903e-01,1.83703005e-01,-8.19154978e-01,-1.12288988e+00,-9.00099635e-01,-4.45776403e-01,-1.00582349e+00,-1.10054791e+00,-7.53425956e-01,-8.49293351e-01,-3.34306419e-01,-5.27139008e-01,-6.70715690e-01,-1.54400301e+00,-7.62440383e-01,-1.38698661e+00,9.43979993e-02,-9.93693709e-01,-1…	B	[0, 0, 1, 0, 1, 0, 0, 0]	math
zy123000cfb8dxru	-8.73054564e-03,-3.39974284e-01,4.95743230e-02,1.33692818e-02,1.22539498e-01,-3.54214124e-02,-2.84496248e-02,1.91184245e-02,-1.21570276e-02,8.38198513e-02,1.20945714e-01,-4.49416190e-02,2.20991150e-02,-2.59493291e-01,-4.72143218e-02,-1.35629639e-01,1.90957207e-02,1.37925342e-01,-4.07831073e-02,6.03439957e-02,-1.98637694e-02,-1.04899341e-02,5.52514866e-02,4.55219448e-02,-7.91874994e-03,4.92217802e…	-6.20173037e-01,-5.27486265e-01,-6.41723335e-01,-1.68060148e+00,-8.76151085e-01,-4.71967310e-01,-7.40673304e-01,5.00562608e-01,3.37568998e-01,-7.27447748e-01,-9.52927768e-01,-7.83463061e-01,-3.19862038e-01,-9.18760836e-01,-1.08579540e+00,-5.66289842e-01,-7.04799175e-01,-2.28704274e-01,-3.87159199e-01,-5.29218018e-01,-1.56923199e+00,-7.68320024e-01,-1.44829321e+00,1.09393634e-01,-1.02400744e+00,-1…	B	[0, 0, 1, 0, 1, 0, 0, 0]	math
zy123008drxnt0w6	-1.18269725e-03,-3.24519843e-01,4.36092615e-02,-1.62207671e-02,1.14700466e-01,-4.09899056e-02,-4.21180278e-02,3.18206847e-02,2.34965850e-02,7.34405667e-02,1.24759704e-01,-4.46580946e-02,3.43419239e-02,-2.38865480e-01,-3.62362973e-02,-1.40823811e-01,1.46400873e-02,1.60409227e-01,-6.42078519e-02,5.95766120e-02,-2.49849744e-02,-9.88822617e-03,5.96822090e-02,4.73330356e-02,7.37337978e-04,3.05995811e-…	-6.95296824e-01,-5.48272371e-01,-5.46435237e-01,-1.52467346e+00,-6.28719985e-01,-2.45854497e-01,-5.37528396e-01,3.94903958e-01,1.98685825e-01,-9.14454341e-01,-1.12823606e+00,-9.38479185e-01,-4.27765667e-01,-9.98629510e-01,-1.10130644e+00,-6.12419009e-01,-7.75651336e-01,-2.68422127e-01,-4.93840873e-01,-5.23933887e-01,-1.54420519e+00,-7.61089325e-01,-1.50544739e+00,-2.41851509e-02,-9.38919604e-01,-…	B	[0, 0, 1, 0, 1, 0, 1, 0]	math
zy172940wb5ptjh2	-3.42160463e-03,-2.75784791e-01,4.30455506e-02,-1.28719183e-02,1.10261604e-01,-5.44544980e-02,-2.91109309e-02,3.72620001e-02,1.11320261e-02,6.34791031e-02,9.88282412e-02,-4.45438623e-02,2.30661239e-02,-2.26639390e-01,-5.41845784e-02,-1.56067193e-01,3.14651839e-02,1.36936173e-01,-3.08740996e-02,4.85243946e-02,-2.24542916e-02,-7.18203653e-03,6.72880262e-02,4.72333282e-02,-2.09752172e-02,4.06612232e…	-7.69844055e-01,-5.39492726e-01,-6.83154821e-01,-1.68670177e+00,-8.49713266e-01,-2.97042847e-01,-6.34607792e-01,5.22806942e-01,3.86327267e-01,-8.07890475e-01,-1.00945365e+00,-8.83757353e-01,-2.07486331e-01,-8.83864999e-01,-1.00810301e+00,-5.80858886e-01,-7.69983232e-01,-2.98523605e-01,-5.33895195e-01,-5.76238513e-01,-1.55615604e+00,-7.19944417e-01,-1.46867967e+00,1.47210121e-01,-9.82579112e-01,-1…	B	[0, 0, 1, 0, 1, 0, 0, 0]	math
zy172954kwg9xrjk	2.10299203e-03,-2.79845953e-01,3.85991782e-02,3.49729415e-03,1.15818262e-01,-3.70256938e-02,-2.93113329e-02,2.94839740e-02,4.69151661e-02,7.41556734e-02,1.11695185e-01,-4.77725118e-02,1.41157191e-02,-2.41171807e-01,-5.07013723e-02,-1.52162850e-01,2.48778984e-02,1.37103796e-01,-5.22657409e-02,5.96202835e-02,-2.96691693e-02,-5.17002493e-03,6.06653579e-02,3.99527326e-02,-1.36683546e-02,3.86723988e-0…	-7.69844055e-01,-5.39492726e-01,-6.83154821e-01,-1.68670177e+00,-8.49713266e-01,-2.97042847e-01,-6.34607792e-01,5.22806942e-01,3.86327267e-01,-8.07890475e-01,-1.00945365e+00,-8.83757353e-01,-2.07486331e-01,-8.83864999e-01,-1.00810301e+00,-5.80858886e-01,-7.69983232e-01,-2.98523605e-01,-5.33895195e-01,-5.76238513e-01,-1.55615604e+00,-7.19944417e-01,-1.46867967e+00,1.47210121e-01,-9.82579112e-01,-1…	B	[0, 0, 1, 0, 1, 0, 0, 0]	math
zy173008f4pydm75	-5.53002022e-03,-2.98013002e-01,4.55601811e-02,-1.44934738e-02,1.14002354e-01,-5.27427085e-02,3.20893805e-03,4.15507108e-02,7.01362193e-02,6.50406927e-02,1.21489152e-01,-4.51198183e-02,1.12591162e-02,-2.53073096e-01,-6.95093721e-02,-1.32006049e-01,3.12086437e-02,1.37115508e-01,-5.36231324e-02,4.63526770e-02,-2.88766194e-02,-6.86365785e-03,6.94285333e-02,3.64363380e-02,-2.00811569e-02,2.13481970e-…	-6.49303079e-01,-5.54486275e-01,-5.39248347e-01,-1.49720693e+00,-7.20934033e-01,-3.20211232e-01,-5.55066288e-01,4.52852458e-01,2.73045778e-01,-8.94374788e-01,-1.00190175e+00,-8.34787548e-01,-2.99816906e-01,-9.42767203e-01,-1.12894547e+00,-6.69710100e-01,-7.62274146e-01,-3.28676701e-01,-5.36996365e-01,-6.03495061e-01,-1.53444195e+00,-8.15461695e-01,-1.47885776e+00,1.28268093e-01,-1.07863092e+00,-1…	B	[0, 0, 1, 0, 1, 0, 1, 0]	math
zy173018r8uchy7v	2.84153828e-03,-3.05706024e-01,4.68410999e-02,2.89994758e-04,1.03003748e-01,-3.87620144e-02,-1.88816637e-02,2.59844754e-02,3.50258797e-02,7.93400779e-02,1.22355834e-01,-4.94169444e-02,1.50451465e-02,-2.43883565e-01,-4.92787771e-02,-1.29236057e-01,3.45976092e-02,1.42978519e-01,-3.86172161e-02,5.92986234e-02,-3.67136672e-02,-9.75118391e-03,6.55521750e-02,3.68378907e-02,-1.22152967e-02,3.19301598e-0…	-7.69844055e-01,-5.39492726e-01,-6.83154821e-01,-1.68670177e+00,-8.49713266e-01,-2.97042847e-01,-6.34607792e-01,5.22806942e-01,3.86327267e-01,-8.07890475e-01,-1.00945365e+00,-8.83757353e-01,-2.07486331e-01,-8.83864999e-01,-1.00810301e+00,-5.80858886e-01,-7.69983232e-01,-2.98523605e-01,-5.33895195e-01,-5.76238513e-01,-1.55615604e+00,-7.19944417e-01,-1.46867967e+00,1.47210121e-01,-9.82579112e-01,-1…	B	[0, 0, 1, 0, 1, 0, 0, 0]	math
zy173026yvh2k7uy	-3.70385824e-03,-3.40538442e-01,4.89767976e-02,-1.15236770e-02,1.23258300e-01,-5.36648259e-02,-1.42995920e-02,3.53554934e-02,6.50732070e-02,6.83385581e-02,1.19113222e-01,-4.74020392e-02,1.84436999e-02,-2.58572191e-01,-6.15035221e-02,-1.36907578e-01,2.84094010e-02,1.41122699e-01,-6.35623187e-02,5.57984337e-02,-2.76730768e-02,-1.39632951e-02,6.94825351e-02,3.59715037e-02,-1.48839774e-02,2.82771215e…	-6.15084052e-01,-5.39552391e-01,-5.74364126e-01,-1.49255431e+00,-7.50908077e-01,-3.53140503e-01,-6.38729036e-01,3.73094231e-01,1.80806801e-01,-9.49019134e-01,-1.03429377e+00,-8.34780693e-01,-4.09443378e-01,-9.43705022e-01,-1.11936617e+00,-7.41240084e-01,-8.29706609e-01,-3.21073592e-01,-5.57825148e-01,-5.90234101e-01,-1.65310705e+00,-6.75603926e-01,-1.33927965e+00,-6.07646490e-03,-9.91334260e-01,-…	B	[0, 0, 1, 0, 1, 0, 0, 0]	math
zy173033x6qa16mg	1.58098303e-02,-2.61966765e-01,4.48582992e-02,1.50453048e-02,9.00404453e-02,-3.54986861e-02,-7.13833421e-02,4.34277654e-02,1.46074956e-02,7.95133561e-02,1.06349275e-01,-1.85157433e-02,1.44936340e-02,-2.30484813e-01,-4.47922498e-02,-1.49767756e-01,1.16178766e-02,1.37140393e-01,-5.06504662e-02,6.59765303e-02,-2.44953781e-02,-1.97111852e-02,5.53509891e-02,3.26071680e-02,-6.38552476e-03,4.59088199e-0…	-7.34608293e-01,-5.75155854e-01,-5.66540539e-01,-1.53273654e+00,-6.21343017e-01,-1.76741853e-01,-4.99949008e-01,5.04720211e-01,3.54905009e-01,-7.54994154e-01,-1.02418220e+00,-8.49024832e-01,-3.10078740e-01,-7.98224688e-01,-9.21820283e-01,-5.56756914e-01,-7.18365192e-01,-5.88714965e-02,-3.82173419e-01,-4.49416935e-01,-1.38114345e+00,-5.93027830e-01,-1.18747115e+00,2.94937521e-01,-8.29287589e-01,-1…	B	[0, 0, 1, 0, 1, 0, 0, 0]	math
zy181754xx4rav17	-1.15235941e-03,-3.16650629e-01,4.95449975e-02,-1.70231983e-02,1.13940477e-01,-3.06067318e-02,-3.41314264e-02,2.88380943e-02,5.93373291e-02,8.35686326e-02,1.20356590e-01,-5.13845049e-02,2.87567563e-02,-2.75926650e-01,-5.10202721e-02,-1.25455081e-01,2.36747414e-02,1.48161575e-01,-8.09558928e-02,6.38355166e-02,-2.63173096e-02,-1.23525281e-02,5.72127439e-02,3.92914303e-02,5.78000024e-03,1.20610362e-…	-5.94686389e-01,-5.02805412e-01,-5.70455849e-01,-1.47072840e+00,-6.27287328e-01,-2.16060773e-01,-5.19232750e-01,3.98274899e-01,2.57701308e-01,-7.65821159e-01,-1.01721179e+00,-8.25187922e-01,-4.02335942e-01,-8.86190534e-01,-1.12533367e+00,-6.10353231e-01,-7.76491761e-01,-2.26907879e-01,-5.05524576e-01,-5.92735529e-01,-1.46727264e+00,-6.88349128e-01,-1.35446703e+00,1.21443257e-01,-9.22993898e-01,-1…	B	[0, 0, 1, 0, 1, 0, 1, 0]	math
zy182018yrnrb2vf	3.20870243e-03,-3.48244756e-01,5.06668612e-02,-7.38218054e-03,1.11113973e-01,-2.73765605e-02,-5.08701280e-02,3.04448847e-02,3.24023962e-02,8.34773779e-02,1.06983602e-01,-5.58005646e-02,2.73523666e-02,-2.49961853e-01,-3.46035883e-02,-1.35875106e-01,1.23643838e-02,1.47147804e-01,-6.71125054e-02,6.11504614e-02,-2.49343775e-02,-1.11411493e-02,6.42140508e-02,3.83196622e-02,-8.18420842e-04,3.08084749e-…	-7.15179026e-01,-4.71334457e-01,-5.37146270e-01,-1.46467292e+00,-6.57967389e-01,-1.47187412e-01,-5.29226005e-01,4.17415619e-01,3.29429477e-01,-7.07793295e-01,-9.07631934e-01,-8.29326868e-01,-3.37655962e-01,-7.86677659e-01,-1.17256212e+00,-5.89517713e-01,-7.37473726e-01,-2.23524287e-01,-4.13125426e-01,-4.92128193e-01,-1.49815083e+00,-6.11191750e-01,-1.40977478e+00,1.80859983e-01,-8.32741141e-01,-1…	B	[0, 0, 1, 0, 1, 0, 0, 0]	math
zy182059sp05xkfu	-7.92233180e-03,-3.09168071e-01,4.58222777e-02,7.61731109e-03,1.13726124e-01,-5.07032201e-02,-2.31247731e-02,3.29540297e-02,3.64383385e-02,9.16141719e-02,1.11701593e-01,-3.19074765e-02,9.42313112e-03,-2.70796865e-01,-5.15140630e-02,-1.24890342e-01,2.38557532e-02,1.24745965e-01,-3.36963609e-02,6.75067604e-02,-2.55223289e-02,-2.47928407e-03,6.83900863e-02,3.60707417e-02,-1.36163493e-03,4.81027588e-…	-6.60769045e-01,-5.64682543e-01,-5.80096602e-01,-1.54251325e+00,-7.15568364e-01,-2.53934443e-01,-5.98063231e-01,3.47477645e-01,2.00597510e-01,-8.32465231e-01,-9.91302252e-01,-8.26806247e-01,-4.20031220e-01,-9.17123020e-01,-1.14455342e+00,-6.94182098e-01,-7.81517148e-01,-2.85940945e-01,-5.12347996e-01,-5.84271491e-01,-1.50867057e+00,-7.87827134e-01,-1.46168590e+00,1.37097044e-02,-9.52541769e-01,-1…	B	[0, 0, 1, 0, 1, 0, 0, 0]	math
zy182131kbyn1phr	5.69008710e-03,-3.13678205e-01,4.47928086e-02,-4.33938205e-03,1.08844675e-01,-3.74681577e-02,-2.35386416e-02,3.31307463e-02,8.53182375e-03,8.69075656e-02,1.13220520e-01,-5.47429696e-02,2.56623663e-02,-2.55377114e-01,-4.80270572e-02,-1.22675464e-01,1.94739252e-02,1.42600089e-01,-6.31495565e-02,6.45132065e-02,-2.45439038e-02,-6.76999683e-04,6.78836629e-02,4.69970033e-02,-6.88343216e-03,3.84106860e-…	-6.45720720e-01,-4.08225834e-01,-5.69547951e-01,-1.45461416e+00,-6.16038203e-01,-1.75932020e-01,-5.03742218e-01,3.31400573e-01,2.36881360e-01,-8.04859519e-01,-8.90539885e-01,-7.50632226e-01,-3.17490280e-01,-8.75775397e-01,-1.01138318e+00,-5.78741968e-01,-8.03236961e-01,-2.11740404e-01,-4.48042214e-01,-5.59898078e-01,-1.51396739e+00,-7.04109013e-01,-1.43791938e+00,7.83253834e-03,-9.04203773e-01,-1…	B	[0, 0, 1, 0, 1, 0, 1, 0]	math
zy182212xf1khsp1	-5.97647065e-03,-3.01725149e-01,4.23745513e-02,1.59603450e-02,1.01393148e-01,-4.15362157e-02,-3.99083868e-02,2.01175250e-02,2.09456459e-02,9.69834030e-02,1.17920637e-01,-3.78939286e-02,1.14763631e-02,-2.68244237e-01,-3.41335982e-02,-1.38199374e-01,2.58336868e-02,1.34499371e-01,-3.84600237e-02,6.18596002e-02,-2.19647903e-02,-3.18916747e-04,5.89085296e-02,4.66062948e-02,1.44808856e-03,5.54793030e-0…	-0.7124403,-0.5322272,-0.67512083,-1.6600181,-0.8468382,-0.32733527,-0.6829293,0.44381937,0.2778951,-0.95843154,-1.1291014,-0.8836713,-0.37798035,-1.0135047,-1.2009501,-0.6976338,-0.7340398,-0.31473705,-0.59838337,-0.60067725,-1.620155,-0.78818154,-1.5430425,0.01851352,-1.0699759,-1.1686918,-0.88645816,-1.200204,-0.8802874,-0.54863465,-0.90689665,-0.84405756,-0.51355886,-0.70012933,-0.52227855,-0…	B	[0, 0, 1, 0, 1, 0, 1, 0]	math
zy182255fff0e2bv	-2.98820832e-03,-3.67063314e-01,5.26132472e-02,-5.04178694e-03,1.15791991e-01,-4.63899225e-02,-4.45499606e-02,2.68233046e-02,3.81044857e-02,8.78439471e-02,1.09431833e-01,-5.52195907e-02,2.11537462e-02,-2.51222879e-01,-4.98025082e-02,-1.31068230e-01,2.39302814e-02,1.46047011e-01,-5.00442907e-02,6.07202426e-02,-3.11309732e-02,-1.00572910e-02,5.92871234e-02,4.89053577e-02,-5.05937077e-03,3.29995677e…	-5.19268751e-01,-3.92137766e-01,-5.29094994e-01,-1.47572529e+00,-6.57679379e-01,-2.44619578e-01,-5.62764823e-01,4.07962322e-01,2.27274522e-01,-7.89238393e-01,-1.01278055e+00,-8.64197791e-01,-4.01944518e-01,-9.39194977e-01,-1.13102508e+00,-6.07341707e-01,-8.20436954e-01,-3.19226146e-01,-5.69583356e-01,-6.60653234e-01,-1.51791549e+00,-7.10441649e-01,-1.35084569e+00,-5.47607755e-03,-8.69904637e-01,-…	B	[0, 0, 1, 0, 1, 0, 1, 0]	math
zy124902hyk4fenf	4.94885491e-03,-3.13531458e-01,3.63137200e-02,1.85659323e-02,9.66829807e-02,-4.22294885e-02,-4.02628705e-02,3.77910882e-02,-1.80215277e-02,8.76935273e-02,1.10306874e-01,-3.52799594e-02,1.36110596e-02,-2.50281692e-01,-3.43475640e-02,-1.31066188e-01,1.28869014e-02,1.38394952e-01,-4.93230522e-02,6.68190718e-02,-2.12037563e-02,-2.06777342e-02,5.51990867e-02,3.70615274e-02,-4.43482492e-03,5.66703156e-…	-7.59692669e-01,-5.03537238e-01,-6.44457161e-01,-1.65665400e+00,-7.67132103e-01,-2.73173481e-01,-5.84158659e-01,4.67201084e-01,2.69389123e-01,-8.61984789e-01,-1.08701575e+00,-8.40827942e-01,-3.17770511e-01,-9.39412773e-01,-1.03855956e+00,-6.93725646e-01,-7.57178962e-01,-2.47918606e-01,-4.83845234e-01,-5.05682886e-01,-1.50674498e+00,-7.67625272e-01,-1.38951111e+00,1.28677443e-01,-1.05348241e+00,-1…	B	[0, 0, 1, 0, 1, 0, 0, 0]	math
zy124911cy3hd6gu	-6.59779238e-04,-3.46256375e-01,5.63718863e-02,-3.96657363e-03,1.23638496e-01,-3.53094600e-02,-6.22588545e-02,3.26203704e-02,-2.68606823e-02,8.33653659e-02,1.07333459e-01,-3.90738472e-02,3.45475897e-02,-2.59942353e-01,-5.35263233e-02,-1.29234448e-01,1.52828731e-02,1.34617656e-01,-6.88919798e-02,6.46621808e-02,-1.07747177e-02,-1.84944980e-02,6.16524369e-02,2.92182416e-02,2.25520087e-03,3.76770720e…	-7.69844055e-01,-5.39492726e-01,-6.83154821e-01,-1.68670177e+00,-8.49713266e-01,-2.97042847e-01,-6.34607792e-01,5.22806942e-01,3.86327267e-01,-8.07890475e-01,-1.00945365e+00,-8.83757353e-01,-2.07486331e-01,-8.83864999e-01,-1.00810301e+00,-5.80858886e-01,-7.69983232e-01,-2.98523605e-01,-5.33895195e-01,-5.76238513e-01,-1.55615604e+00,-7.19944417e-01,-1.46867967e+00,1.47210121e-01,-9.82579112e-01,-1…	B	[0, 0, 1, 0, 1, 0, 1, 0]	math
zy124936w0ftg2gr	6.72955997e-04,-3.84131789e-01,4.97526042e-02,-8.35908297e-03,1.16281286e-01,-2.94532217e-02,-4.77807000e-02,2.39386670e-02,-2.12722160e-02,9.51153785e-02,1.20526448e-01,-3.66368368e-02,2.15929188e-02,-2.90074885e-01,-2.67179944e-02,-1.35116145e-01,6.03951141e-03,1.30578190e-01,-6.05036654e-02,5.82467765e-02,-1.75572373e-02,-4.51321341e-03,6.94103613e-02,4.37382534e-02,1.70525797e-02,5.59426174e-…	-7.69844055e-01,-5.39492726e-01,-6.83154821e-01,-1.68670177e+00,-8.49713266e-01,-2.97042847e-01,-6.34607792e-01,5.22806942e-01,3.86327267e-01,-8.07890475e-01,-1.00945365e+00,-8.83757353e-01,-2.07486331e-01,-8.83864999e-01,-1.00810301e+00,-5.80858886e-01,-7.69983232e-01,-2.98523605e-01,-5.33895195e-01,-5.76238513e-01,-1.55615604e+00,-7.19944417e-01,-1.46867967e+00,1.47210121e-01,-9.82579112e-01,-1…	B	[0, 0, 1, 0, 1, 0, 0, 0]	math
zy124944a1k4grxq	-9.83669609e-03,-3.25626791e-01,4.68112379e-02,4.44791000e-03,1.08172871e-01,-3.32459882e-02,-6.42326102e-02,3.62024605e-02,-1.40332952e-02,8.23936462e-02,1.15213387e-01,-4.51137871e-02,1.65486895e-02,-2.82437503e-01,-2.64048614e-02,-1.33598581e-01,1.42981135e-03,1.36011526e-01,-5.76820895e-02,6.45044222e-02,-1.51188150e-02,-9.34201293e-03,5.69986552e-02,4.24458869e-02,-2.17919163e-02,5.84338643e…	-0.6821595,-0.45703933,-0.6102138,-1.6457397,-0.82842857,-0.30101454,-0.57632405,0.49474967,0.35865209,-0.97254086,-1.0635923,-0.85947365,-0.29478338,-0.99321866,-1.1287637,-0.60096085,-0.76260066,-0.35253945,-0.59392226,-0.65064263,-1.5550871,-0.7843898,-1.4207021,0.01883855,-1.0139433,-1.1091813,-0.87786204,-1.1626816,-0.7911949,-0.4989166,-0.8354121,-0.79659265,-0.46713313,-0.6131136,-0.497273…	B	[0, 0, 1, 0, 1, 0, 0, 0]	math
zy124953mq5sha95	-1.54558765e-02,-3.28999758e-01,5.03635257e-02,-1.33360561e-04,1.10230751e-01,-4.22568694e-02,-6.07489571e-02,2.47392058e-02,-2.81766132e-02,8.97059590e-02,1.20966628e-01,-4.80285808e-02,1.77877098e-02,-2.69732267e-01,-2.96248291e-02,-1.27609000e-01,1.54117718e-02,1.26044646e-01,-5.64154088e-02,5.80014475e-02,-1.41564235e-02,-8.07624031e-03,5.07853404e-02,4.64196689e-02,-6.36104355e-03,5.03323637…	-7.69844055e-01,-5.39492726e-01,-6.83154821e-01,-1.68670177e+00,-8.49713266e-01,-2.97042847e-01,-6.34607792e-01,5.22806942e-01,3.86327267e-01,-8.07890475e-01,-1.00945365e+00,-8.83757353e-01,-2.07486331e-01,-8.83864999e-01,-1.00810301e+00,-5.80858886e-01,-7.69983232e-01,-2.98523605e-01,-5.33895195e-01,-5.76238513e-01,-1.55615604e+00,-7.19944417e-01,-1.46867967e+00,1.47210121e-01,-9.82579112e-01,-1…	B	[0, 0, 1, 0, 1, 0, 0, 0]	math
zy125003k2mv31tf	-7.65887275e-03,-4.00039673e-01,4.32537571e-02,2.54860912e-02,9.46243554e-02,-4.73291203e-02,-5.12629971e-02,2.91806161e-02,-3.73555324e-03,7.91290253e-02,1.15458608e-01,-6.46521151e-02,8.92860908e-03,-2.26960391e-01,-2.49230526e-02,-1.18771836e-01,1.23114698e-02,1.44150227e-01,-2.15572640e-02,6.63790554e-02,-2.73793545e-02,2.44829757e-03,5.82909733e-02,4.83801737e-02,-3.63109820e-03,6.12488016e-…	-7.69844055e-01,-5.39492726e-01,-6.83154821e-01,-1.68670177e+00,-8.49713266e-01,-2.97042847e-01,-6.34607792e-01,5.22806942e-01,3.86327267e-01,-8.07890475e-01,-1.00945365e+00,-8.83757353e-01,-2.07486331e-01,-8.83864999e-01,-1.00810301e+00,-5.80858886e-01,-7.69983232e-01,-2.98523605e-01,-5.33895195e-01,-5.76238513e-01,-1.55615604e+00,-7.19944417e-01,-1.46867967e+00,1.47210121e-01,-9.82579112e-01,-1…	B	[0, 0, 1, 0, 1, 0, 0, 0]	math
zy130840k73wxvg9	8.96696816e-04,-2.82817632e-01,4.16374952e-02,-3.20340646e-03,1.13235980e-01,-3.52350175e-02,-1.08436551e-02,2.15524733e-02,-4.13994817e-03,7.85232186e-02,1.22543469e-01,-5.16149253e-02,1.81525722e-02,-2.36300468e-01,-5.12488075e-02,-1.42130762e-01,3.39995921e-02,1.36987150e-01,-2.25781146e-02,4.57578413e-02,-2.75325365e-02,-1.00669749e-02,5.03935069e-02,4.00904343e-02,-1.87827852e-02,3.93881872e…	-7.86138296e-01,-5.12305677e-01,-6.40696883e-01,-1.60805976e+00,-8.05810511e-01,-2.16930866e-01,-5.90668142e-01,4.16300118e-01,3.40250015e-01,-7.61023641e-01,-1.04713786e+00,-9.06289101e-01,-3.56968284e-01,-9.61487174e-01,-1.16765618e+00,-6.83442414e-01,-8.36740136e-01,-3.77808064e-01,-5.97544312e-01,-6.83322549e-01,-1.69189155e+00,-8.17089438e-01,-1.57666779e+00,8.88160467e-02,-1.03586900e+00,-1…	B	[0, 0, 1, 0, 1, 0, 0, 0]	math
zy130902379wxkvd	-8.25033290e-04,-2.97287822e-01,4.75674570e-02,-7.22192228e-03,1.22563466e-01,-4.48177867e-02,-1.96369868e-02,3.02189868e-02,8.39815885e-02,7.15153962e-02,1.13567539e-01,-6.42826483e-02,1.31828869e-02,-2.62821734e-01,-6.22120202e-02,-1.54709965e-01,2.85137966e-02,1.33306950e-01,-7.65700117e-02,5.96626177e-02,-3.17978114e-02,-3.88204516e-03,6.19452745e-02,3.99155840e-02,-2.37550605e-02,3.51053365e…	-7.86138296e-01,-5.12305677e-01,-6.40696883e-01,-1.60805976e+00,-8.05810511e-01,-2.16930866e-01,-5.90668142e-01,4.16300118e-01,3.40250015e-01,-7.61023641e-01,-1.04713786e+00,-9.06289101e-01,-3.56968284e-01,-9.61487174e-01,-1.16765618e+00,-6.83442414e-01,-8.36740136e-01,-3.77808064e-01,-5.97544312e-01,-6.83322549e-01,-1.69189155e+00,-8.17089438e-01,-1.57666779e+00,8.88160467e-02,-1.03586900e+00,-1…	B	[0, 0, 1, 0, 1, 0, 0, 0]	math
zy130919akpu05ve	-9.85171087e-03,-3.13531876e-01,3.21933106e-02,4.28834278e-03,1.23435035e-01,-4.98779640e-02,-1.46453278e-02,3.85622680e-02,6.45127520e-02,7.87103772e-02,1.16607457e-01,-5.67682534e-02,-9.06858966e-03,-2.52829045e-01,-5.61282150e-02,-1.52219698e-01,3.48024219e-02,1.14617459e-01,-3.48321795e-02,5.33309206e-02,-1.82900988e-02,7.11709447e-03,5.61890155e-02,4.19156179e-02,-2.52684914e-02,5.88105172e-…	-7.86138296e-01,-5.12305677e-01,-6.40696883e-01,-1.60805976e+00,-8.05810511e-01,-2.16930866e-01,-5.90668142e-01,4.16300118e-01,3.40250015e-01,-7.61023641e-01,-1.04713786e+00,-9.06289101e-01,-3.56968284e-01,-9.61487174e-01,-1.16765618e+00,-6.83442414e-01,-8.36740136e-01,-3.77808064e-01,-5.97544312e-01,-6.83322549e-01,-1.69189155e+00,-8.17089438e-01,-1.57666779e+00,8.88160467e-02,-1.03586900e+00,-1…	B	[0, 0, 1, 0, 1, 0, 0, 0]	math
zy094001kjnbbww6	-5.99650899e-03,-3.20306301e-01,5.38859665e-02,-1.77036747e-02,1.22998856e-01,-3.15024480e-02,-4.72971871e-02,3.08648646e-02,7.34925130e-03,8.98461044e-02,1.20245636e-01,-5.11821024e-02,3.20774317e-02,-2.78060079e-01,-4.00275439e-02,-1.40104160e-01,4.30697063e-03,1.44789413e-01,-4.26314920e-02,5.85416518e-02,-1.31326895e-02,-1.69092063e-02,6.06699772e-02,3.90132591e-02,5.65795461e-04,3.04439235e-…	-6.66561306e-01,-4.95141000e-01,-5.60192049e-01,-1.50961649e+00,-7.25942552e-01,-1.45422682e-01,-4.60856557e-01,3.99696440e-01,2.34961197e-01,-8.09306622e-01,-9.98140097e-01,-8.18603575e-01,-2.82043129e-01,-8.19592476e-01,-1.09695721e+00,-5.89454234e-01,-7.34054148e-01,-2.54602760e-01,-5.03644705e-01,-5.30963004e-01,-1.62471056e+00,-7.82388508e-01,-1.44742882e+00,3.81660573e-02,-9.66325581e-01,-1…	B	[0, 0, 1, 0, 1, 0, 0, 0]	math
zy0940236mn73bgt	-3.87786585e-03,-3.39180529e-01,3.58275920e-02,-3.19752260e-03,1.03630573e-01,-4.80626374e-02,-6.50033951e-02,4.30354252e-02,-5.46316803e-03,9.40162688e-02,1.08956032e-01,-3.97641286e-02,2.89631188e-02,-2.35868096e-01,-3.02159414e-02,-1.32252917e-01,3.31715420e-02,1.43594980e-01,-3.49370316e-02,6.66135252e-02,-2.36010402e-02,-2.07269974e-02,6.09848313e-02,4.29029986e-02,-2.30086856e-02,3.75920981…	-7.69844055e-01,-5.39492726e-01,-6.83154821e-01,-1.68670177e+00,-8.49713266e-01,-2.97042847e-01,-6.34607792e-01,5.22806942e-01,3.86327267e-01,-8.07890475e-01,-1.00945365e+00,-8.83757353e-01,-2.07486331e-01,-8.83864999e-01,-1.00810301e+00,-5.80858886e-01,-7.69983232e-01,-2.98523605e-01,-5.33895195e-01,-5.76238513e-01,-1.55615604e+00,-7.19944417e-01,-1.46867967e+00,1.47210121e-01,-9.82579112e-01,-1…	B	[0, 0, 1, 0, 1, 0, 0, 0]	math
zy094040j9ybb536	-1.63243129e-03,-3.86138916e-01,5.41757308e-02,-7.72366673e-03,1.16324693e-01,-4.02471088e-02,-4.19277772e-02,2.81536803e-02,2.82489751e-02,8.90169889e-02,1.21559009e-01,-6.10538982e-02,1.94520205e-02,-2.64959514e-01,-4.33862880e-02,-1.32807046e-01,2.15069652e-02,1.48268789e-01,-3.58618498e-02,6.06942400e-02,-2.24116165e-02,-9.23316739e-03,6.03569448e-02,4.35301103e-02,-1.65663231e-02,3.70439738e…	-6.61097527e-01,-4.62414503e-01,-5.23335218e-01,-1.49973130e+00,-7.00142205e-01,-2.74774820e-01,-6.31931961e-01,4.31416512e-01,2.23683923e-01,-8.67458522e-01,-1.08338010e+00,-8.31547379e-01,-3.53615224e-01,-9.05939281e-01,-1.10150242e+00,-6.72648549e-01,-7.69487262e-01,-2.78937638e-01,-5.40124059e-01,-5.93523622e-01,-1.57783258e+00,-7.49953628e-01,-1.39346766e+00,1.01116017e-01,-1.01088953e+00,-1…	B	[0, 0, 1, 0, 1, 0, 0, 0]	math
zy094050p10ryv25	1.10390950e-02,-3.41714174e-01,5.11946529e-02,-4.29014268e-04,1.08411118e-01,-3.54215428e-02,-5.69962263e-02,3.67880911e-02,2.82457732e-02,9.40505192e-02,1.15081340e-01,-4.65739667e-02,2.12398097e-02,-2.67154902e-01,-4.19273004e-02,-1.36058927e-01,1.67516526e-02,1.54477477e-01,-4.79766577e-02,6.65989369e-02,-2.35513337e-02,-1.97646990e-02,5.05441576e-02,4.01458330e-02,-1.90100085e-03,3.41084749e-…	-6.58409655e-01,-5.58592737e-01,-5.66727877e-01,-1.57514036e+00,-7.70602226e-01,-3.26673627e-01,-6.69749737e-01,4.98170048e-01,3.28416854e-01,-8.60153615e-01,-1.07338226e+00,-8.90180826e-01,-4.08817142e-01,-9.92179394e-01,-1.17843258e+00,-5.89741349e-01,-7.66430795e-01,-4.25710648e-01,-5.57454824e-01,-5.58664799e-01,-1.55547893e+00,-7.16145277e-01,-1.46592653e+00,1.01912133e-01,-1.02342963e+00,-1…	B	[0, 0, 1, 0, 1, 0, 0, 0]	math
zy094103k4tfm7ma	-3.98700219e-03,-3.59315157e-01,5.30500002e-02,-2.03642547e-02,1.16783649e-01,-4.50298600e-02,-4.70546074e-02,3.19833159e-02,1.08032059e-02,8.48774537e-02,1.31495506e-01,-5.92532307e-02,2.90137921e-02,-2.64420629e-01,-4.85911518e-02,-1.40435234e-01,1.42499041e-02,1.47974089e-01,-3.98014262e-02,5.66079691e-02,-1.46154240e-02,-1.29017010e-02,5.73104396e-02,4.63554449e-02,-1.14679020e-02,2.92626452e…	-7.69844055e-01,-5.39492726e-01,-6.83154821e-01,-1.68670177e+00,-8.49713266e-01,-2.97042847e-01,-6.34607792e-01,5.22806942e-01,3.86327267e-01,-8.07890475e-01,-1.00945365e+00,-8.83757353e-01,-2.07486331e-01,-8.83864999e-01,-1.00810301e+00,-5.80858886e-01,-7.69983232e-01,-2.98523605e-01,-5.33895195e-01,-5.76238513e-01,-1.55615604e+00,-7.19944417e-01,-1.46867967e+00,1.47210121e-01,-9.82579112e-01,-1…	B	[0, 0, 1, 0, 1, 0, 0, 0]	math
zy094113tkpdht36	-3.48019134e-03,-2.90242553e-01,4.31058295e-02,-1.65171102e-02,1.11348487e-01,-3.89958173e-02,-4.66259643e-02,3.45432796e-02,6.35034638e-03,7.92515129e-02,1.17708951e-01,-3.74430045e-02,2.73804013e-02,-2.72357881e-01,-3.10427416e-02,-1.40097678e-01,1.96857899e-02,1.49565369e-01,-2.12174281e-02,5.84149957e-02,-1.79394558e-02,-1.39795579e-02,5.96088432e-02,4.66932952e-02,3.14390985e-03,3.85522172e-…	-7.30138958e-01,-5.43357790e-01,-5.95204055e-01,-1.62906301e+00,-7.32769191e-01,-1.79210499e-01,-5.16348541e-01,4.53256458e-01,3.26392293e-01,-8.39153469e-01,-1.16061509e+00,-9.11617756e-01,-3.70191306e-01,-1.03238308e+00,-1.08624589e+00,-6.53485775e-01,-7.88627148e-01,-2.80035853e-01,-5.68139493e-01,-5.92716634e-01,-1.60827577e+00,-6.85175836e-01,-1.39815986e+00,7.21700490e-02,-9.95465577e-01,-1…	B	[0, 0, 1, 0, 1, 0, 0, 0]	math
zy13005519t413t9	-8.13132897e-03,-3.63143146e-01,4.52637933e-02,-9.40192491e-03,1.22082621e-01,-3.11187543e-02,-5.46936393e-02,3.50474417e-02,2.76044011e-02,1.01700917e-01,1.19074002e-01,-5.75587749e-02,2.00266615e-02,-2.64229298e-01,-3.70357409e-02,-1.55916587e-01,-1.09811220e-03,1.47469267e-01,-2.71864794e-02,6.85952902e-02,-2.16000304e-02,-9.11932066e-03,5.20345420e-02,3.96277681e-02,-7.60499854e-03,4.01323363…	-8.38704824e-01,-5.30911684e-01,-6.04451180e-01,-1.57330167e+00,-8.07928801e-01,-2.29519725e-01,-5.43952703e-01,4.76717532e-01,3.46012682e-01,-7.28373647e-01,-1.05916727e+00,-8.74041796e-01,-2.89171010e-01,-9.65916097e-01,-1.06303692e+00,-6.91376209e-01,-8.61238718e-01,-3.25899035e-01,-5.86440682e-01,-6.75765514e-01,-1.63875043e+00,-7.84654438e-01,-1.53011346e+00,2.31429338e-02,-1.04204190e+00,-1…	B	[0, 0, 1, 0, 1, 0, 0, 0]	math
[truncated: 1,151 more rows]
