# Supplementary material for: ICMC: An Interpretable Cross-domain Multi-modal Classification model for grading teaching plan
Source: PLoS One. 2025 Sep 3;20(9):e0330684. doi: 10.1371/journal.pone.0330684 (PMC12407483; doi:10.1371/journal.pone.0330684)
Supplement: S1 Data — (ZIP) [file pone.0330684.s001.zip › data/music.xlsx]

## Sheet: Sheet1
id	text	image	label	structure	class
zy203103q1s11rcv	-3.68781053e-02,-2.22656071e-01,5.19544594e-02,-4.74908762e-02,1.09456502e-01,-2.36549135e-02,-4.69896104e-03,2.69403681e-02,7.42512336e-03,1.16607584e-01,7.57513866e-02,6.53740438e-03,1.81272067e-02,-3.31955552e-01,-3.83179896e-02,-1.05755024e-01,2.32080240e-02,1.12373747e-01,5.50230257e-02,5.91459125e-02,-3.69461440e-03,-1.86366285e-03,5.58818877e-02,5.64089045e-02,1.01185869e-02,5.67692034e-02…	-6.38035417e-01,-5.57182789e-01,-5.29181778e-01,-1.48165584e+00,-7.17677057e-01,-2.17402816e-01,-5.97922623e-01,3.61339509e-01,2.44448796e-01,-8.58292341e-01,-1.06282103e+00,-8.59486818e-01,-4.41711187e-01,-9.25192833e-01,-1.05258763e+00,-7.17128634e-01,-7.59715319e-01,-2.76546776e-01,-5.71630895e-01,-5.57279289e-01,-1.55235195e+00,-7.69987285e-01,-1.44172275e+00,9.34667438e-02,-1.01525450e+00,-1…	A	[0, 0, 1, 0, 0, 0, 1, 0]	music
zy203122n0r4u7p4	-2.88286358e-02,-2.70791799e-01,5.17424829e-02,-2.95612756e-02,1.15117013e-01,-2.83503011e-02,-2.15358241e-03,2.74839196e-02,-2.44195946e-02,1.02210030e-01,5.50730154e-02,-3.01575614e-03,1.75055172e-02,-2.70617723e-01,-4.38775718e-02,-1.19185321e-01,1.24391560e-02,1.24389023e-01,1.95446126e-02,6.76763579e-02,-7.79442256e-04,1.08810537e-03,5.01588583e-02,2.37346087e-02,-1.60537963e-03,4.11734879e-…	-5.78852713e-01,-6.16472483e-01,-5.43134391e-01,-1.44436705e+00,-6.08583093e-01,-9.65374336e-02,-4.84986693e-01,4.14966345e-01,2.86019832e-01,-8.28237951e-01,-1.07924604e+00,-8.52081776e-01,-3.42364311e-01,-9.06033993e-01,-1.01777875e+00,-7.05293894e-01,-8.32115173e-01,-2.59007126e-01,-4.87125546e-01,-4.67582196e-01,-1.44298458e+00,-7.24583328e-01,-1.42646253e+00,3.91055159e-02,-9.14473474e-01,-1…	A	[0, 0, 1, 1, 0, 0, 1, 0]	music
zy203142y7gragq0	-2.76488625e-02,-2.65229583e-01,4.90375273e-02,-2.93333083e-02,1.19250223e-01,-2.26487108e-02,-5.41913211e-02,3.70139331e-02,-7.08576292e-03,1.07078388e-01,8.87655914e-02,-4.09131031e-03,1.69585794e-02,-3.08094621e-01,-2.98938435e-02,-1.35868371e-01,2.82536424e-03,1.17157355e-01,1.31581724e-02,6.31577373e-02,-2.14001667e-02,6.22431515e-03,5.09134680e-02,4.61814627e-02,2.79691946e-02,6.20624721e-0…	-6.49249196e-01,-5.60745955e-01,-5.63539267e-01,-1.48984623e+00,-7.12927461e-01,-1.49809599e-01,-5.48807859e-01,3.87729645e-01,2.95335561e-01,-7.13643312e-01,-1.07968855e+00,-8.89900029e-01,-4.11936998e-01,-1.02482235e+00,-1.09777975e+00,-7.66211510e-01,-9.02411759e-01,-2.16950685e-01,-4.84843612e-01,-5.65695882e-01,-1.64767325e+00,-6.24380827e-01,-1.36220598e+00,1.07158154e-01,-8.70829105e-01,-1…	A	[0, 0, 1, 0, 0, 0, 1, 0]	music
zy2032306addsf74	-3.27422358e-02,-2.82366455e-01,3.71707045e-02,-1.50186394e-03,1.18126102e-01,-3.34434696e-02,1.71968080e-02,4.37579826e-02,7.45188817e-02,1.07951380e-01,1.01417907e-01,7.63117848e-03,-2.60806903e-02,-2.39850298e-01,-3.34810130e-02,-1.31218761e-01,1.81177296e-02,1.41959131e-01,7.66955018e-02,4.77704071e-02,6.22028601e-04,2.29239650e-02,6.88535422e-02,4.64662090e-02,-6.08862611e-03,7.10165873e-02,…	-5.63821852e-01,-4.77625966e-01,-5.26128173e-01,-1.55454826e+00,-6.71122968e-01,-1.80405378e-01,-6.35647714e-01,3.11950207e-01,2.41660297e-01,-8.70419681e-01,-1.08547711e+00,-9.76911902e-01,-4.46809202e-01,-1.00762308e+00,-1.21366084e+00,-6.40343666e-01,-8.44718933e-01,-3.47931862e-01,-5.24943411e-01,-6.20518923e-01,-1.62015152e+00,-7.41519809e-01,-1.41963708e+00,2.01910734e-04,-9.55177546e-01,-1…	A	[0, 0, 0, 0, 0, 0, 0, 0]	music
zy203245b6eh32y8	-2.00366620e-02,-2.87148535e-01,3.81173380e-02,-2.29199454e-02,1.28336579e-01,-3.30828279e-02,-3.31601612e-02,2.32334174e-02,-1.99685507e-02,1.10736921e-01,7.67460912e-02,-1.29619176e-02,3.00989859e-02,-2.58019835e-01,-2.48593856e-02,-1.39032945e-01,4.12650406e-03,1.22839093e-01,2.69326866e-02,5.32651991e-02,9.27381869e-03,7.47776171e-03,4.65626903e-02,3.47985625e-02,3.16701084e-02,6.17903322e-02…	-6.31456673e-01,-4.92240846e-01,-3.81366849e-01,-1.41954136e+00,-5.35561323e-01,-5.03280163e-02,-3.42914701e-01,3.15017015e-01,1.58454627e-01,-8.75955403e-01,-9.87859488e-01,-8.42879355e-01,-5.22245944e-01,-9.22936022e-01,-1.08794057e+00,-6.43404126e-01,-8.30419540e-01,-2.28105336e-01,-4.69700217e-01,-4.67126459e-01,-1.36957312e+00,-7.39477038e-01,-1.32160950e+00,-1.10462904e-02,-9.56309795e-01,-…	A	[0, 0, 1, 0, 0, 0, 1, 0]	music
zy105842	-8.78617447e-03,-2.58593798e-01,3.21734101e-02,-2.45397426e-02,1.18626162e-01,-2.93706972e-02,-6.38361722e-02,3.38062719e-02,-4.21717875e-02,1.06090322e-01,9.98535827e-02,-1.39546143e-02,4.03375104e-02,-2.68609911e-01,-2.62740627e-02,-1.25605375e-01,-7.67811714e-03,1.36125207e-01,-1.25870891e-02,5.95427155e-02,6.33461587e-03,-2.46652141e-02,5.29282279e-02,3.45133133e-02,3.23592871e-02,7.26257265e…	-7.69844055e-01,-5.39492726e-01,-6.83154821e-01,-1.68670177e+00,-8.49713266e-01,-2.97042847e-01,-6.34607792e-01,5.22806942e-01,3.86327267e-01,-8.07890475e-01,-1.00945365e+00,-8.83757353e-01,-2.07486331e-01,-8.83864999e-01,-1.00810301e+00,-5.80858886e-01,-7.69983232e-01,-2.98523605e-01,-5.33895195e-01,-5.76238513e-01,-1.55615604e+00,-7.19944417e-01,-1.46867967e+00,1.47210121e-01,-9.82579112e-01,-1…	A	[0, 0, 1, 0, 1, 0, 0, 0]	music
zy105925	-1.74006410e-02,-2.55562544e-01,3.96296903e-02,-2.03214716e-02,1.32356063e-01,-3.50112058e-02,-5.99193275e-02,1.14936214e-02,-1.80231687e-02,1.30176783e-01,1.00632511e-01,-4.07205895e-02,3.04221734e-02,-3.09576750e-01,-2.88220327e-02,-1.39331177e-01,-1.20673329e-04,1.32865354e-01,-1.56628378e-02,6.35261536e-02,-1.55963413e-02,-1.10213375e-02,6.06136248e-02,4.51159179e-02,1.73398741e-02,5.84977940…	-7.69844055e-01,-5.39492726e-01,-6.83154821e-01,-1.68670177e+00,-8.49713266e-01,-2.97042847e-01,-6.34607792e-01,5.22806942e-01,3.86327267e-01,-8.07890475e-01,-1.00945365e+00,-8.83757353e-01,-2.07486331e-01,-8.83864999e-01,-1.00810301e+00,-5.80858886e-01,-7.69983232e-01,-2.98523605e-01,-5.33895195e-01,-5.76238513e-01,-1.55615604e+00,-7.19944417e-01,-1.46867967e+00,1.47210121e-01,-9.82579112e-01,-1…	A	[0, 0, 1, 0, 1, 0, 0, 0]	music
zy105925	-1.74006410e-02,-2.55562544e-01,3.96296903e-02,-2.03214716e-02,1.32356063e-01,-3.50112058e-02,-5.99193275e-02,1.14936214e-02,-1.80231687e-02,1.30176783e-01,1.00632511e-01,-4.07205895e-02,3.04221734e-02,-3.09576750e-01,-2.88220327e-02,-1.39331177e-01,-1.20673329e-04,1.32865354e-01,-1.56628378e-02,6.35261536e-02,-1.55963413e-02,-1.10213375e-02,6.06136248e-02,4.51159179e-02,1.73398741e-02,5.84977940…	-7.69844055e-01,-5.39492726e-01,-6.83154821e-01,-1.68670177e+00,-8.49713266e-01,-2.97042847e-01,-6.34607792e-01,5.22806942e-01,3.86327267e-01,-8.07890475e-01,-1.00945365e+00,-8.83757353e-01,-2.07486331e-01,-8.83864999e-01,-1.00810301e+00,-5.80858886e-01,-7.69983232e-01,-2.98523605e-01,-5.33895195e-01,-5.76238513e-01,-1.55615604e+00,-7.19944417e-01,-1.46867967e+00,1.47210121e-01,-9.82579112e-01,-1…	A	[]	music
zy213302	-1.94791965e-02,-1.99246764e-01,3.30671296e-02,-5.24772983e-03,1.06557786e-01,-2.98648961e-02,-8.64936411e-02,1.09029859e-02,-7.45218247e-02,1.25413418e-01,9.27764028e-02,-1.61582101e-02,3.58881243e-02,-3.48431468e-01,-7.12313969e-03,-1.16852194e-01,1.07506607e-02,9.63875726e-02,1.83113720e-02,4.22637463e-02,7.11815339e-03,-2.58510513e-03,5.94730340e-02,3.30297723e-02,-6.23468217e-03,7.31906742e-…	-7.69844055e-01,-5.39492726e-01,-6.83154821e-01,-1.68670177e+00,-8.49713266e-01,-2.97042847e-01,-6.34607792e-01,5.22806942e-01,3.86327267e-01,-8.07890475e-01,-1.00945365e+00,-8.83757353e-01,-2.07486331e-01,-8.83864999e-01,-1.00810301e+00,-5.80858886e-01,-7.69983232e-01,-2.98523605e-01,-5.33895195e-01,-5.76238513e-01,-1.55615604e+00,-7.19944417e-01,-1.46867967e+00,1.47210121e-01,-9.82579112e-01,-1…	A	[0, 0, 1, 0, 1, 0, 0, 0]	music
zy2135476th1rjku	2.89547723e-03,-3.20169389e-01,4.58750650e-02,1.79922569e-03,1.12163462e-01,-3.87000367e-02,-5.45428321e-02,5.73809259e-03,-4.49517816e-02,9.79380608e-02,9.08684731e-02,-4.30370122e-02,1.69888604e-02,-3.03091764e-01,-3.40835825e-02,-1.24368683e-01,3.27864923e-02,1.22383684e-01,1.06752412e-02,5.78844771e-02,-1.10637788e-02,-6.15148805e-03,4.91913483e-02,4.82351929e-02,-1.15094250e-02,4.83113155e-0…	-7.69844055e-01,-5.39492726e-01,-6.83154821e-01,-1.68670177e+00,-8.49713266e-01,-2.97042847e-01,-6.34607792e-01,5.22806942e-01,3.86327267e-01,-8.07890475e-01,-1.00945365e+00,-8.83757353e-01,-2.07486331e-01,-8.83864999e-01,-1.00810301e+00,-5.80858886e-01,-7.69983232e-01,-2.98523605e-01,-5.33895195e-01,-5.76238513e-01,-1.55615604e+00,-7.19944417e-01,-1.46867967e+00,1.47210121e-01,-9.82579112e-01,-1…	A	[0, 0, 1, 0, 1, 0, 0, 0]	music
zy21454732mqxe4q	-1.38260312e-02,-2.48177260e-01,3.76425236e-02,2.08660983e-03,1.14599451e-01,-2.77131982e-02,-1.82494801e-02,1.93575509e-02,-3.24685723e-02,1.06592536e-01,1.04709052e-01,-2.95562893e-02,1.14591271e-02,-2.77815461e-01,-2.42890473e-02,-1.37145132e-01,2.01359838e-02,1.16388507e-01,2.77382787e-02,5.59927188e-02,-1.19136358e-02,-3.87055869e-03,5.07451408e-02,5.89729883e-02,2.38831807e-03,5.47087044e-0…	-7.69844055e-01,-5.39492726e-01,-6.83154821e-01,-1.68670177e+00,-8.49713266e-01,-2.97042847e-01,-6.34607792e-01,5.22806942e-01,3.86327267e-01,-8.07890475e-01,-1.00945365e+00,-8.83757353e-01,-2.07486331e-01,-8.83864999e-01,-1.00810301e+00,-5.80858886e-01,-7.69983232e-01,-2.98523605e-01,-5.33895195e-01,-5.76238513e-01,-1.55615604e+00,-7.19944417e-01,-1.46867967e+00,1.47210121e-01,-9.82579112e-01,-1…	A	[0, 0, 1, 0, 1, 0, 1, 0]	music
zy0028543w052v5u	8.54813680e-03,-3.15234810e-01,3.94906960e-02,-6.67181145e-03,1.06544852e-01,-3.41489799e-02,-6.03975430e-02,1.32591072e-02,-4.92862128e-02,1.05991185e-01,7.88167864e-02,-1.99287497e-02,1.60517618e-02,-3.29510927e-01,-3.41766700e-02,-1.18624233e-01,2.59734616e-02,1.04892150e-01,2.07641777e-02,5.35766780e-02,1.17525179e-03,8.35333019e-03,5.12653366e-02,4.59808558e-02,2.99532115e-02,7.41734654e-02,…	-7.69844055e-01,-5.39492726e-01,-6.83154821e-01,-1.68670177e+00,-8.49713266e-01,-2.97042847e-01,-6.34607792e-01,5.22806942e-01,3.86327267e-01,-8.07890475e-01,-1.00945365e+00,-8.83757353e-01,-2.07486331e-01,-8.83864999e-01,-1.00810301e+00,-5.80858886e-01,-7.69983232e-01,-2.98523605e-01,-5.33895195e-01,-5.76238513e-01,-1.55615604e+00,-7.19944417e-01,-1.46867967e+00,1.47210121e-01,-9.82579112e-01,-1…	A	[0, 0, 1, 0, 1, 0, 0, 0]	music
zy192725uap93hr0	1.95800094e-03,-3.13310534e-01,4.05755453e-02,-2.53366344e-02,1.17507063e-01,-3.60347517e-02,-6.55685514e-02,2.27219425e-02,-2.45748982e-02,1.07477143e-01,9.57509801e-02,-8.74483306e-03,2.58349553e-02,-2.77225137e-01,-4.11176234e-02,-1.30511776e-01,1.65263638e-02,1.21432312e-01,5.90818143e-03,5.87511472e-02,1.16302399e-03,-1.00905793e-02,6.09073937e-02,2.37219613e-02,1.23512428e-02,5.97224161e-02…	-7.69844055e-01,-5.39492726e-01,-6.83154821e-01,-1.68670177e+00,-8.49713266e-01,-2.97042847e-01,-6.34607792e-01,5.22806942e-01,3.86327267e-01,-8.07890475e-01,-1.00945365e+00,-8.83757353e-01,-2.07486331e-01,-8.83864999e-01,-1.00810301e+00,-5.80858886e-01,-7.69983232e-01,-2.98523605e-01,-5.33895195e-01,-5.76238513e-01,-1.55615604e+00,-7.19944417e-01,-1.46867967e+00,1.47210121e-01,-9.82579112e-01,-1…	A	[0, 0, 1, 0, 1, 0, 0, 0]	music
zy1929135k6n0s94	-3.43541452e-03,-2.63852030e-01,4.97562028e-02,-9.83861275e-04,1.29649207e-01,-3.44796069e-02,-6.63856417e-02,1.48496795e-02,-1.91599224e-02,1.15671352e-01,8.50232840e-02,-8.81267898e-03,2.48650685e-02,-3.18766415e-01,-3.64205241e-02,-1.55551061e-01,1.39897736e-02,1.29695758e-01,-3.88725176e-02,5.97928688e-02,-8.20278097e-03,4.43260139e-03,6.60728365e-02,4.08361964e-02,-1.04152896e-02,6.87234253e…	-8.04965496e-01,-5.60097337e-01,-6.42572582e-01,-1.67766631e+00,-8.31934452e-01,-3.31466347e-01,-6.54313803e-01,4.67795730e-01,3.56234193e-01,-8.42210114e-01,-1.03153431e+00,-8.99297476e-01,-2.51600564e-01,-8.81156802e-01,-1.03955317e+00,-6.40949309e-01,-7.78343260e-01,-3.05114061e-01,-5.30808091e-01,-5.67983449e-01,-1.56072783e+00,-7.49421299e-01,-1.49620795e+00,8.73149931e-02,-1.01965690e+00,-1…	A	[0, 0, 1, 0, 1, 0, 0, 0]	music
zy20404890d6gv6y	5.56492992e-03,-3.23009998e-01,4.56070676e-02,-3.36782984e-03,1.12708092e-01,-3.34168226e-02,-6.14973158e-02,2.87852511e-02,2.33667232e-02,8.59619975e-02,1.01214118e-01,-3.81869897e-02,1.46912541e-02,-2.97288924e-01,-3.72332484e-02,-1.40106797e-01,2.18784623e-02,1.32807508e-01,-2.69088261e-02,6.53391108e-02,-2.72270255e-02,3.80122976e-04,5.86509071e-02,4.19505574e-02,-6.36223424e-03,4.61237580e-0…	-7.9090321e-01,-5.5793518e-01,-6.5311825e-01,-1.6940206e+00,-8.5070086e-01,-3.5813618e-01,-6.8124884e-01,4.8701236e-01,3.5228905e-01,-8.2487267e-01,-1.0057691e+00,-8.8784027e-01,-2.4130094e-01,-9.0540940e-01,-1.0349439e+00,-6.1692667e-01,-7.7877045e-01,-3.1089032e-01,-5.2516651e-01,-5.5989850e-01,-1.5571243e+00,-7.4383968e-01,-1.5016884e+00,7.8924656e-02,-1.0284685e+00,-1.2423499e+00,-9.2923969e-…	A	[0, 0, 1, 0, 1, 0, 0, 0]	music
zy121856d3f1yjwy	-2.55625055e-04,-2.94180691e-01,5.90097122e-02,-1.36885513e-02,1.17071301e-01,-3.43168192e-02,-6.59019351e-02,1.22434944e-02,8.70508514e-03,1.05910532e-01,1.01079106e-01,-4.54685986e-02,1.74952801e-02,-3.01412344e-01,-4.05535065e-02,-1.45581812e-01,1.73464660e-02,1.36095122e-01,-6.09866530e-02,6.56521469e-02,-2.88691819e-02,-1.12359961e-02,6.44617677e-02,3.84183750e-02,-5.04970644e-03,3.29249687e…	-7.69844055e-01,-5.39492726e-01,-6.83154821e-01,-1.68670177e+00,-8.49713266e-01,-2.97042847e-01,-6.34607792e-01,5.22806942e-01,3.86327267e-01,-8.07890475e-01,-1.00945365e+00,-8.83757353e-01,-2.07486331e-01,-8.83864999e-01,-1.00810301e+00,-5.80858886e-01,-7.69983232e-01,-2.98523605e-01,-5.33895195e-01,-5.76238513e-01,-1.55615604e+00,-7.19944417e-01,-1.46867967e+00,1.47210121e-01,-9.82579112e-01,-1…	A	[0, 0, 1, 0, 1, 0, 0, 0]	music
zy1219126g6ptunr	-1.07546523e-02,-2.28384927e-01,4.00577560e-02,-1.13565344e-02,1.28472954e-01,-3.04510761e-02,-3.96187603e-02,2.34610140e-02,-5.06881885e-02,9.71651003e-02,7.90996328e-02,-2.71986499e-02,3.15634459e-02,-2.88983166e-01,-4.38162349e-02,-1.22093529e-01,8.77852552e-03,1.27374560e-01,7.57362135e-03,6.11891672e-02,-2.25993479e-03,-1.95199829e-02,6.73278570e-02,3.80951092e-02,1.13307526e-02,5.73604330e-…	-7.69844055e-01,-5.39492726e-01,-6.83154821e-01,-1.68670177e+00,-8.49713266e-01,-2.97042847e-01,-6.34607792e-01,5.22806942e-01,3.86327267e-01,-8.07890475e-01,-1.00945365e+00,-8.83757353e-01,-2.07486331e-01,-8.83864999e-01,-1.00810301e+00,-5.80858886e-01,-7.69983232e-01,-2.98523605e-01,-5.33895195e-01,-5.76238513e-01,-1.55615604e+00,-7.19944417e-01,-1.46867967e+00,1.47210121e-01,-9.82579112e-01,-1…	A	[0, 0, 1, 0, 1, 0, 0, 0]	music
zy135420w5w7m62m	2.26635626e-03,-1.92399606e-01,3.81844528e-02,-1.25301080e-02,1.17574617e-01,-3.13460454e-02,-7.70035982e-02,2.00331751e-02,-5.97882234e-02,1.13980979e-01,7.58308247e-02,-1.80122443e-02,1.81170292e-02,-3.12353194e-01,-5.19457692e-03,-1.16295978e-01,2.24328991e-02,1.24360159e-01,2.44308598e-02,6.29527792e-02,2.08346685e-03,-7.04353303e-03,5.92792481e-02,3.66205424e-02,2.67732958e-03,6.66093528e-02…	-7.69844055e-01,-5.39492726e-01,-6.83154821e-01,-1.68670177e+00,-8.49713266e-01,-2.97042847e-01,-6.34607792e-01,5.22806942e-01,3.86327267e-01,-8.07890475e-01,-1.00945365e+00,-8.83757353e-01,-2.07486331e-01,-8.83864999e-01,-1.00810301e+00,-5.80858886e-01,-7.69983232e-01,-2.98523605e-01,-5.33895195e-01,-5.76238513e-01,-1.55615604e+00,-7.19944417e-01,-1.46867967e+00,1.47210121e-01,-9.82579112e-01,-1…	A	[0, 0, 1, 0, 1, 0, 0, 0]	music
zy195704bbtmkbbu	-6.07483787e-04,-2.93453455e-01,3.73426899e-02,2.39092915e-04,9.83271450e-02,-2.12398246e-02,-8.27876404e-02,1.63998101e-02,-6.05545826e-02,1.00222275e-01,9.54398215e-02,-1.07685355e-02,1.10212183e-02,-2.99594998e-01,-9.68063250e-03,-1.18745178e-01,1.40926577e-02,1.23889185e-01,5.63888112e-03,6.40813038e-02,-3.76078300e-03,-5.53790666e-03,5.52262589e-02,4.21628803e-02,-1.30815748e-02,7.12530091e-…	-8.04965496e-01,-5.60097337e-01,-6.42572582e-01,-1.67766631e+00,-8.31934452e-01,-3.31466347e-01,-6.54313803e-01,4.67795730e-01,3.56234193e-01,-8.42210114e-01,-1.03153431e+00,-8.99297476e-01,-2.51600564e-01,-8.81156802e-01,-1.03955317e+00,-6.40949309e-01,-7.78343260e-01,-3.05114061e-01,-5.30808091e-01,-5.67983449e-01,-1.56072783e+00,-7.49421299e-01,-1.49620795e+00,8.73149931e-02,-1.01965690e+00,-1…	A	[0, 0, 1, 0, 1, 0, 0, 0]	music
zy195741r3bh9tx7	-3.42800631e-03,-2.97245592e-01,4.71364111e-02,-1.23618338e-02,1.21032938e-01,-3.39072496e-02,-5.57290092e-02,1.62716210e-02,3.15189082e-03,1.09837532e-01,8.54035765e-02,-3.75954993e-02,1.55940857e-02,-3.22502971e-01,-2.50695236e-02,-1.46604747e-01,1.65825188e-02,1.28089935e-01,-8.47890507e-03,6.50583729e-02,-2.21355166e-02,-2.81305192e-03,6.17263839e-02,2.94798184e-02,-2.71081878e-03,5.42428643e…	-8.04965496e-01,-5.60097337e-01,-6.42572582e-01,-1.67766631e+00,-8.31934452e-01,-3.31466347e-01,-6.54313803e-01,4.67795730e-01,3.56234193e-01,-8.42210114e-01,-1.03153431e+00,-8.99297476e-01,-2.51600564e-01,-8.81156802e-01,-1.03955317e+00,-6.40949309e-01,-7.78343260e-01,-3.05114061e-01,-5.30808091e-01,-5.67983449e-01,-1.56072783e+00,-7.49421299e-01,-1.49620795e+00,8.73149931e-02,-1.01965690e+00,-1…	A	[0, 0, 1, 0, 1, 0, 0, 0]	music
zy022707yysrhmea	-4.82235057e-03,-2.49627396e-01,4.76218089e-02,6.04774570e-03,1.13340423e-01,-2.05178112e-02,-2.80657057e-02,1.76403783e-02,2.78180232e-04,9.55175608e-02,1.00595132e-01,-2.41634883e-02,7.53471907e-03,-3.20388258e-01,-1.29775573e-02,-1.45169675e-01,2.82694809e-02,1.10782534e-01,-2.41319183e-02,6.18845299e-02,-2.04455424e-02,-1.93377200e-03,4.71208692e-02,3.43057960e-02,-8.66764039e-03,6.59383535e-…	-8.04965496e-01,-5.60097337e-01,-6.42572582e-01,-1.67766631e+00,-8.31934452e-01,-3.31466347e-01,-6.54313803e-01,4.67795730e-01,3.56234193e-01,-8.42210114e-01,-1.03153431e+00,-8.99297476e-01,-2.51600564e-01,-8.81156802e-01,-1.03955317e+00,-6.40949309e-01,-7.78343260e-01,-3.05114061e-01,-5.30808091e-01,-5.67983449e-01,-1.56072783e+00,-7.49421299e-01,-1.49620795e+00,8.73149931e-02,-1.01965690e+00,-1…	A	[0, 0, 1, 0, 1, 0, 0, 0]	music
zy022727y60w93gj	-7.27251824e-03,-2.67025232e-01,4.54177298e-02,-1.90453343e-02,1.16723195e-01,-2.71999277e-02,-6.72551095e-02,9.18305572e-03,-5.20296246e-02,1.34117678e-01,1.13385096e-01,-4.92603257e-02,7.72118336e-03,-2.97851741e-01,-1.15213636e-02,-1.55326664e-01,2.09332258e-02,1.12475187e-01,1.11360177e-02,6.39611930e-02,-1.37720034e-02,-3.95610649e-03,5.52290827e-02,4.13088202e-02,-1.04868589e-02,7.61457533e…	-8.04965496e-01,-5.60097337e-01,-6.42572582e-01,-1.67766631e+00,-8.31934452e-01,-3.31466347e-01,-6.54313803e-01,4.67795730e-01,3.56234193e-01,-8.42210114e-01,-1.03153431e+00,-8.99297476e-01,-2.51600564e-01,-8.81156802e-01,-1.03955317e+00,-6.40949309e-01,-7.78343260e-01,-3.05114061e-01,-5.30808091e-01,-5.67983449e-01,-1.56072783e+00,-7.49421299e-01,-1.49620795e+00,8.73149931e-02,-1.01965690e+00,-1…	A	[0, 0, 1, 0, 1, 0, 1, 0]	music
zy00444370f3rptm	-3.90494475e-04,-3.06380928e-01,5.23646101e-02,-1.47493351e-02,1.12058684e-01,-2.90520657e-02,-5.72995506e-02,1.03657003e-02,-3.07363421e-02,1.13472097e-01,9.71055105e-02,-3.33045274e-02,3.05476487e-02,-2.85745859e-01,-1.77885331e-02,-1.29366517e-01,1.79553404e-02,1.34799451e-01,-2.63206102e-02,6.66233972e-02,-1.77604239e-02,-1.31663382e-02,5.94193190e-02,3.33568007e-02,1.92827061e-02,3.87281328e…	-7.69844055e-01,-5.39492726e-01,-6.83154821e-01,-1.68670177e+00,-8.49713266e-01,-2.97042847e-01,-6.34607792e-01,5.22806942e-01,3.86327267e-01,-8.07890475e-01,-1.00945365e+00,-8.83757353e-01,-2.07486331e-01,-8.83864999e-01,-1.00810301e+00,-5.80858886e-01,-7.69983232e-01,-2.98523605e-01,-5.33895195e-01,-5.76238513e-01,-1.55615604e+00,-7.19944417e-01,-1.46867967e+00,1.47210121e-01,-9.82579112e-01,-1…	A	[0, 0, 1, 0, 1, 0, 1, 0]	music
zy004501g08f4p9b	8.03851523e-04,-2.51452625e-01,4.70244847e-02,-2.08931901e-02,1.28765896e-01,-2.35577449e-02,-4.59270664e-02,1.93594601e-02,8.34449753e-03,1.03033885e-01,1.03390872e-01,-2.15982646e-02,3.02750058e-02,-2.98699021e-01,-1.09818932e-02,-1.54008955e-01,2.33624503e-02,1.37737900e-01,3.88596021e-03,5.57694659e-02,-2.32951716e-02,-1.58737544e-02,6.86634034e-02,2.59631407e-02,3.01054940e-02,4.08222564e-02…	-7.69844055e-01,-5.39492726e-01,-6.83154821e-01,-1.68670177e+00,-8.49713266e-01,-2.97042847e-01,-6.34607792e-01,5.22806942e-01,3.86327267e-01,-8.07890475e-01,-1.00945365e+00,-8.83757353e-01,-2.07486331e-01,-8.83864999e-01,-1.00810301e+00,-5.80858886e-01,-7.69983232e-01,-2.98523605e-01,-5.33895195e-01,-5.76238513e-01,-1.55615604e+00,-7.19944417e-01,-1.46867967e+00,1.47210121e-01,-9.82579112e-01,-1…	A	[0, 0, 1, 0, 1, 0, 1, 0]	music
zy194022r12pk1an	1.79555248e-02,-3.18745822e-01,4.10699099e-02,-1.49887111e-02,1.15548208e-01,-4.85669971e-02,-5.92842475e-02,1.45203918e-02,-2.23221350e-02,9.72783044e-02,9.36147645e-02,-3.25535052e-02,2.31525935e-02,-2.96090662e-01,-3.40285748e-02,-1.27230182e-01,2.85937842e-02,1.17768645e-01,3.18221631e-03,5.91782257e-02,-7.09305936e-03,-8.09148327e-03,5.50828874e-02,3.75432298e-02,1.09094381e-02,4.74619418e-0…	-7.69844055e-01,-5.39492726e-01,-6.83154821e-01,-1.68670177e+00,-8.49713266e-01,-2.97042847e-01,-6.34607792e-01,5.22806942e-01,3.86327267e-01,-8.07890475e-01,-1.00945365e+00,-8.83757353e-01,-2.07486331e-01,-8.83864999e-01,-1.00810301e+00,-5.80858886e-01,-7.69983232e-01,-2.98523605e-01,-5.33895195e-01,-5.76238513e-01,-1.55615604e+00,-7.19944417e-01,-1.46867967e+00,1.47210121e-01,-9.82579112e-01,-1…	A	[0, 0, 1, 0, 1, 0, 0, 0]	music
zy194039rmyc8gp7	2.10105479e-02,-3.06304038e-01,5.61008155e-02,-1.50449201e-02,1.11394495e-01,-4.18153033e-02,-5.82616292e-02,1.88685432e-02,-1.51922312e-02,9.14325118e-02,9.18020755e-02,-3.45020294e-02,2.10511833e-02,-3.06392729e-01,-4.05337811e-02,-1.40564695e-01,3.05625200e-02,1.24067828e-01,1.19545050e-02,5.86299598e-02,-1.14234611e-02,-8.48629139e-03,6.22179247e-02,3.37354615e-02,9.50101484e-03,3.79458219e-0…	-0.7102706,-0.52665645,-0.63898915,-1.6119585,-0.7818746,-0.35833618,-0.6860719,0.32710305,0.23516981,-0.9702594,-0.9756996,-0.8500139,-0.33476305,-0.9256231,-1.1430153,-0.6412292,-0.749767,-0.34237754,-0.603859,-0.64094716,-1.5598427,-0.7309537,-1.4150462,0.07214531,-0.9454605,-1.2719688,-0.94605523,-1.2247131,-0.8672564,-0.5038161,-0.9706683,-0.9274497,-0.5973328,-0.6250151,-0.4810275,-0.636522…	A	[0, 0, 1, 0, 1, 0, 0, 0]	music
zy20242970k3bq3h	1.26608638e-02,-2.79175013e-01,5.86583763e-02,-1.06469691e-02,1.12942226e-01,-3.17535251e-02,-5.71494773e-02,1.42424945e-02,-5.66988299e-03,9.46459025e-02,1.05632052e-01,-4.02241573e-02,3.16501223e-02,-2.88048565e-01,-1.27386898e-02,-1.33033574e-01,2.58060433e-02,1.32281333e-01,-4.59013209e-02,5.66048846e-02,-1.89929660e-02,-1.32196154e-02,5.84678613e-02,3.21253538e-02,-9.57740936e-03,3.82215567e…	-7.69844055e-01,-5.39492726e-01,-6.83154821e-01,-1.68670177e+00,-8.49713266e-01,-2.97042847e-01,-6.34607792e-01,5.22806942e-01,3.86327267e-01,-8.07890475e-01,-1.00945365e+00,-8.83757353e-01,-2.07486331e-01,-8.83864999e-01,-1.00810301e+00,-5.80858886e-01,-7.69983232e-01,-2.98523605e-01,-5.33895195e-01,-5.76238513e-01,-1.55615604e+00,-7.19944417e-01,-1.46867967e+00,1.47210121e-01,-9.82579112e-01,-1…	A	[0, 0, 1, 0, 1, 0, 0, 0]	music
zy202442kmbyy63c	-1.83231402e-02,-2.45744705e-01,3.11756935e-02,1.06281899e-02,1.04457840e-01,-2.67820247e-02,-5.82359880e-02,1.35118971e-02,-4.60301973e-02,9.55848172e-02,9.28278118e-02,-5.92575269e-03,2.11647265e-02,-3.15714777e-01,-9.37510282e-03,-1.28597677e-01,1.16392551e-02,9.98407006e-02,4.81372140e-03,4.45354953e-02,-4.42895992e-03,-5.26075065e-03,5.02937585e-02,4.96418849e-02,-1.00643327e-02,7.27920383e-…	-7.69844055e-01,-5.39492726e-01,-6.83154821e-01,-1.68670177e+00,-8.49713266e-01,-2.97042847e-01,-6.34607792e-01,5.22806942e-01,3.86327267e-01,-8.07890475e-01,-1.00945365e+00,-8.83757353e-01,-2.07486331e-01,-8.83864999e-01,-1.00810301e+00,-5.80858886e-01,-7.69983232e-01,-2.98523605e-01,-5.33895195e-01,-5.76238513e-01,-1.55615604e+00,-7.19944417e-01,-1.46867967e+00,1.47210121e-01,-9.82579112e-01,-1…	A	[0, 0, 1, 0, 1, 0, 0, 0]	music
zy20201200btr880	-1.71435289e-02,-2.67678559e-01,4.50180694e-02,-7.62322592e-03,1.26465335e-01,-3.96657437e-02,-2.27951072e-02,2.88051423e-02,-6.28469978e-03,6.90386742e-02,5.87417260e-02,2.62618647e-03,2.95895524e-02,-2.37586498e-01,-6.31073117e-02,-1.41203254e-01,1.28319338e-02,1.28149211e-01,-4.23735380e-03,5.95517270e-02,-4.64259274e-03,-6.71295356e-03,6.38356060e-02,1.89938210e-02,4.46547195e-03,2.93376371e-…	-7.63248205e-01,-5.67972898e-01,-5.76979220e-01,-1.48307204e+00,-7.11003721e-01,-1.41869158e-01,-4.99261945e-01,4.45208937e-01,2.83450365e-01,-8.15460980e-01,-1.05577266e+00,-9.19679284e-01,-3.67706388e-01,-9.38332379e-01,-1.12780452e+00,-7.13892579e-01,-8.54239821e-01,-3.84386361e-01,-5.94213426e-01,-4.96508300e-01,-1.59150493e+00,-7.19801188e-01,-1.34910464e+00,1.19227663e-01,-1.00363493e+00,-1…	A	[0, 0, 1, 0, 1, 0, 0, 0]	music
zy202442mhbdbu1m	-1.71695221e-02,-2.98691630e-01,4.70928773e-02,-1.66883431e-02,1.03614636e-01,-3.59820798e-02,-6.16888739e-02,2.51931921e-02,-1.61081050e-02,8.17954913e-02,7.86843598e-02,-2.93827616e-03,3.98632437e-02,-3.26157421e-01,-2.99751200e-02,-1.23777673e-01,2.30672136e-02,1.35714829e-01,-2.07496132e-03,6.13278709e-02,-2.15703808e-02,-6.22933451e-03,6.53030574e-02,2.91711837e-02,1.50545463e-02,4.73957844e…	-0.660513,-0.4996411,-0.67556447,-1.5420979,-0.73187596,-0.30539894,-0.5770602,0.33979288,0.22740193,-0.8356457,-0.96342546,-0.81353956,-0.3309003,-0.85939866,-1.0609385,-0.6324728,-0.69157356,-0.16444574,-0.5025449,-0.43808743,-1.5196389,-0.6855745,-1.3572215,0.08681258,-0.982301,-1.2041218,-0.8790801,-1.2062677,-0.92707473,-0.3859223,-0.92702246,-0.80745393,-0.4799482,-0.54004616,-0.3471392,-0.…	A	[0, 0, 1, 0, 1, 0, 0, 0]	music
zy103632cqhrwde2	-4.87868814e-03,-2.70572931e-01,3.49221751e-02,-6.01134077e-03,9.69073921e-02,-2.58631334e-02,-2.72089727e-02,2.31631417e-02,-3.19451764e-02,8.74307305e-02,6.96423203e-02,-1.23862382e-02,2.79350113e-02,-2.54156172e-01,-2.93155517e-02,-1.23836309e-01,3.43611948e-02,1.34647340e-01,-5.93153434e-03,5.71529120e-02,6.44965377e-03,-2.32230499e-02,5.87211587e-02,3.22146937e-02,-1.28231840e-02,5.10273166e…	-8.04965496e-01,-5.60097337e-01,-6.42572582e-01,-1.67766631e+00,-8.31934452e-01,-3.31466347e-01,-6.54313803e-01,4.67795730e-01,3.56234193e-01,-8.42210114e-01,-1.03153431e+00,-8.99297476e-01,-2.51600564e-01,-8.81156802e-01,-1.03955317e+00,-6.40949309e-01,-7.78343260e-01,-3.05114061e-01,-5.30808091e-01,-5.67983449e-01,-1.56072783e+00,-7.49421299e-01,-1.49620795e+00,8.73149931e-02,-1.01965690e+00,-1…	A	[0, 0, 1, 0, 1, 0, 0, 0]	music
zy205143p7twkyqt	-2.67230980e-02,-2.57749647e-01,4.75214347e-02,-1.84931532e-02,7.92222917e-02,-4.32029516e-02,-5.34993708e-02,2.99808215e-02,-2.91070063e-02,9.68815535e-02,6.26885816e-02,1.53145622e-02,2.70040296e-02,-2.37142339e-01,-3.77428122e-02,-1.13933980e-01,2.94292346e-02,1.17025495e-01,2.17854232e-02,6.49011731e-02,-1.83298904e-03,-1.58807002e-02,4.46681492e-02,-8.65045004e-03,-2.27766167e-02,3.92874479e…	-6.95751607e-01,-3.95209372e-01,-6.85992360e-01,-1.66581273e+00,-7.60629594e-01,-1.97775066e-01,-6.65336013e-01,4.43026006e-01,2.62440979e-01,-9.10280585e-01,-1.16509879e+00,-9.36996281e-01,-4.46567178e-01,-1.07011461e+00,-1.26440501e+00,-8.20609748e-01,-9.51748312e-01,-2.95640022e-01,-6.66936040e-01,-6.78135157e-01,-1.72500896e+00,-8.09083223e-01,-1.43160355e+00,4.41904217e-02,-1.04109406e+00,-1…	A	[0, 0, 1, 0, 1, 0, 1, 0]	music
zy103637k24yc5b1	9.35238611e-04,-2.79899240e-01,4.77086976e-02,-2.84018461e-03,1.05369151e-01,-3.43741104e-02,-4.82662953e-02,2.56178193e-02,2.33040936e-03,8.85999724e-02,1.01424292e-01,-5.35779372e-02,2.28962731e-02,-2.85956800e-01,-2.66899895e-02,-1.44003004e-01,2.20929794e-02,1.38247669e-01,-3.48318703e-02,6.57955185e-02,-1.86386127e-02,-8.54554400e-03,6.13600314e-02,4.02312055e-02,-1.53121762e-02,4.75599580e-…	-0.7321893,-0.48635077,-0.6751573,-1.6410066,-0.85600805,-0.3488602,-0.73066115,0.4408175,0.25736874,-0.792076,-1.0536367,-0.94024307,-0.37205994,-0.9517702,-1.1116502,-0.72077215,-0.84291965,-0.45804304,-0.69755936,-0.6270321,-1.707382,-0.7769777,-1.5162333,0.1138799,-1.0087719,-1.1768574,-0.86650705,-1.1903415,-0.88589084,-0.46113825,-1.0012959,-0.895723,-0.5817283,-0.6593983,-0.50219405,-0.551…	A	[0, 0, 1, 0, 1, 0, 0, 0]	music
zy103648ua5ayps2	6.36286393e-04,-2.61161983e-01,5.12550659e-02,-1.53413694e-02,1.16719969e-01,-3.59088928e-02,-4.63599786e-02,2.24104784e-02,1.73474941e-02,8.76239985e-02,9.84489545e-02,-3.65506969e-02,2.66712308e-02,-2.93506593e-01,-3.80293578e-02,-1.35586575e-01,1.66210867e-02,1.37109205e-01,-4.97490391e-02,6.64337799e-02,-1.88699495e-02,-1.40032656e-02,6.78689778e-02,3.70038114e-02,-7.73601467e-03,3.37127447e-…	-7.09198296e-01,-5.61028302e-01,-7.08051205e-01,-1.64968920e+00,-8.79606068e-01,-4.39495057e-01,-7.39621460e-01,3.86940390e-01,1.70666754e-01,-8.64085913e-01,-9.43367004e-01,-8.28312159e-01,-3.05139303e-01,-9.13519561e-01,-1.07586312e+00,-6.93135798e-01,-8.51614475e-01,-3.86325121e-01,-5.83849609e-01,-5.50378859e-01,-1.53126299e+00,-8.18006992e-01,-1.53678417e+00,1.56175988e-02,-1.07226658e+00,-1…	A	[0, 0, 1, 0, 1, 0, 0, 0]	music
zy2033592t7b9ux4	-3.27405799e-03,-2.62782425e-01,2.96796691e-02,-3.12556373e-03,9.89703536e-02,-2.89604682e-02,-5.36667481e-02,9.76087339e-03,-6.20634928e-02,1.09528773e-01,7.67142326e-02,-1.89884603e-02,2.52165478e-02,-2.75215268e-01,-1.71152614e-02,-1.12108693e-01,2.01671757e-02,1.27193898e-01,1.47495568e-02,5.68550751e-02,7.05302088e-03,-1.34182721e-02,4.98965830e-02,4.31209989e-02,-4.10202611e-03,6.16882555e-…	-7.69844055e-01,-5.39492726e-01,-6.83154821e-01,-1.68670177e+00,-8.49713266e-01,-2.97042847e-01,-6.34607792e-01,5.22806942e-01,3.86327267e-01,-8.07890475e-01,-1.00945365e+00,-8.83757353e-01,-2.07486331e-01,-8.83864999e-01,-1.00810301e+00,-5.80858886e-01,-7.69983232e-01,-2.98523605e-01,-5.33895195e-01,-5.76238513e-01,-1.55615604e+00,-7.19944417e-01,-1.46867967e+00,1.47210121e-01,-9.82579112e-01,-1…	A	[0, 0, 1, 0, 1, 0, 0, 0]	music
zy20354103qnjy5c	2.68610660e-03,-3.05079639e-01,4.63704467e-02,-5.99310873e-03,1.10672027e-01,-3.85093503e-02,-4.67661917e-02,5.71343303e-03,-2.10515708e-02,1.07900456e-01,8.50819945e-02,-3.45529690e-02,2.47242637e-02,-2.78770208e-01,-3.44414264e-02,-1.32393807e-01,2.20503118e-02,1.30911052e-01,-1.43973846e-02,5.43574095e-02,-5.14062494e-03,-2.89991964e-03,5.79228848e-02,4.27585244e-02,-5.09090722e-03,5.17648906e…	-7.69844055e-01,-5.39492726e-01,-6.83154821e-01,-1.68670177e+00,-8.49713266e-01,-2.97042847e-01,-6.34607792e-01,5.22806942e-01,3.86327267e-01,-8.07890475e-01,-1.00945365e+00,-8.83757353e-01,-2.07486331e-01,-8.83864999e-01,-1.00810301e+00,-5.80858886e-01,-7.69983232e-01,-2.98523605e-01,-5.33895195e-01,-5.76238513e-01,-1.55615604e+00,-7.19944417e-01,-1.46867967e+00,1.47210121e-01,-9.82579112e-01,-1…	A	[0, 0, 1, 0, 1, 0, 0, 0]	music
offlineStudent181245vb5k7bv7	-1.21822977e-03,-2.51526207e-01,3.36689577e-02,-6.14181021e-03,1.19892552e-01,-3.40907723e-02,-5.61200082e-02,2.02954859e-02,-3.49144675e-02,1.01552539e-01,9.48641449e-02,-4.22103591e-02,1.63708478e-02,-2.94176757e-01,-3.15335691e-02,-1.41488731e-01,1.56143783e-02,1.20473251e-01,3.17808352e-02,6.73392266e-02,-1.37687763e-02,-5.21597825e-03,5.95770329e-02,3.39795277e-02,7.66515499e-04,6.89355358e-…	-7.69844055e-01,-5.39492726e-01,-6.83154821e-01,-1.68670177e+00,-8.49713266e-01,-2.97042847e-01,-6.34607792e-01,5.22806942e-01,3.86327267e-01,-8.07890475e-01,-1.00945365e+00,-8.83757353e-01,-2.07486331e-01,-8.83864999e-01,-1.00810301e+00,-5.80858886e-01,-7.69983232e-01,-2.98523605e-01,-5.33895195e-01,-5.76238513e-01,-1.55615604e+00,-7.19944417e-01,-1.46867967e+00,1.47210121e-01,-9.82579112e-01,-1…	A	[0, 0, 1, 0, 1, 0, 0, 0]	music
offlineStudent181258bfh6ubdw	-3.31551419e-04,-2.59662449e-01,4.02778238e-02,-7.52406195e-03,9.51196104e-02,-4.14801687e-02,-4.39523049e-02,2.18445770e-02,-3.22503000e-02,8.66998434e-02,7.21942410e-02,-1.97025463e-02,2.80902721e-02,-2.60697365e-01,-3.40000317e-02,-1.34544939e-01,2.63154097e-02,1.34793967e-01,8.56890902e-03,5.44151887e-02,-1.20000923e-02,-2.85239727e-03,6.22769333e-02,4.72644493e-02,3.31745576e-03,4.84939218e-…	-7.69844055e-01,-5.39492726e-01,-6.83154821e-01,-1.68670177e+00,-8.49713266e-01,-2.97042847e-01,-6.34607792e-01,5.22806942e-01,3.86327267e-01,-8.07890475e-01,-1.00945365e+00,-8.83757353e-01,-2.07486331e-01,-8.83864999e-01,-1.00810301e+00,-5.80858886e-01,-7.69983232e-01,-2.98523605e-01,-5.33895195e-01,-5.76238513e-01,-1.55615604e+00,-7.19944417e-01,-1.46867967e+00,1.47210121e-01,-9.82579112e-01,-1…	A	[0, 0, 1, 0, 1, 0, 1, 0]	music
zy211554jedsubwh	1.56576484e-02,-2.30841368e-01,3.98062691e-02,1.63694322e-02,8.63309354e-02,-4.15949449e-02,-2.76887305e-02,1.87048987e-02,-3.42094302e-02,8.96779597e-02,9.08416212e-02,-3.19926217e-02,1.42154898e-02,-2.72346944e-01,-1.43507263e-02,-1.22628704e-01,4.14992087e-02,1.37813658e-01,1.62393227e-02,6.21665716e-02,-1.06010847e-02,2.16999347e-03,5.99328056e-02,4.94314730e-02,-2.52527073e-02,6.64054230e-02…	-7.69844055e-01,-5.39492726e-01,-6.83154821e-01,-1.68670177e+00,-8.49713266e-01,-2.97042847e-01,-6.34607792e-01,5.22806942e-01,3.86327267e-01,-8.07890475e-01,-1.00945365e+00,-8.83757353e-01,-2.07486331e-01,-8.83864999e-01,-1.00810301e+00,-5.80858886e-01,-7.69983232e-01,-2.98523605e-01,-5.33895195e-01,-5.76238513e-01,-1.55615604e+00,-7.19944417e-01,-1.46867967e+00,1.47210121e-01,-9.82579112e-01,-1…	A	[0, 0, 1, 0, 1, 0, 1, 0]	music
zy211611gmux8haa	2.47540139e-03,-2.45581090e-01,4.49219570e-02,7.33641163e-03,9.25253704e-02,-2.74352357e-02,-3.51556726e-02,2.45953500e-02,4.03411407e-03,8.93458277e-02,9.64363143e-02,-3.85100245e-02,1.51512744e-02,-2.79869199e-01,-1.94849744e-02,-1.35079116e-01,2.96528302e-02,1.26162350e-01,-9.33255441e-03,5.98253198e-02,-2.31783371e-02,-9.09479894e-03,6.47428781e-02,3.83547954e-02,-8.01250339e-03,4.72896993e-0…	-7.69844055e-01,-5.39492726e-01,-6.83154821e-01,-1.68670177e+00,-8.49713266e-01,-2.97042847e-01,-6.34607792e-01,5.22806942e-01,3.86327267e-01,-8.07890475e-01,-1.00945365e+00,-8.83757353e-01,-2.07486331e-01,-8.83864999e-01,-1.00810301e+00,-5.80858886e-01,-7.69983232e-01,-2.98523605e-01,-5.33895195e-01,-5.76238513e-01,-1.55615604e+00,-7.19944417e-01,-1.46867967e+00,1.47210121e-01,-9.82579112e-01,-1…	A	[0, 0, 1, 0, 1, 0, 0, 0]	music
zy1659243ud396mn	5.21282293e-03,-2.79962212e-01,4.88444641e-02,-1.70368962e-02,1.06600955e-01,-3.52626815e-02,-6.96473271e-02,1.64645873e-02,-2.14212947e-02,9.16602761e-02,9.43090320e-02,-3.46204117e-02,2.81241201e-02,-3.10151368e-01,-2.94058658e-02,-1.35031372e-01,1.73341893e-02,1.31633982e-01,-2.84266174e-02,5.87506108e-02,-6.46919664e-03,-1.12845600e-02,5.65848462e-02,3.46489064e-02,-9.63064376e-04,4.23191488e…	-8.04965496e-01,-5.60097337e-01,-6.42572582e-01,-1.67766631e+00,-8.31934452e-01,-3.31466347e-01,-6.54313803e-01,4.67795730e-01,3.56234193e-01,-8.42210114e-01,-1.03153431e+00,-8.99297476e-01,-2.51600564e-01,-8.81156802e-01,-1.03955317e+00,-6.40949309e-01,-7.78343260e-01,-3.05114061e-01,-5.30808091e-01,-5.67983449e-01,-1.56072783e+00,-7.49421299e-01,-1.49620795e+00,8.73149931e-02,-1.01965690e+00,-1…	A	[0, 0, 1, 0, 1, 0, 0, 0]	music
zy231056d54wxh8u	7.89263844e-03,-2.80254811e-01,6.07886575e-02,-1.96721647e-02,1.22564740e-01,-2.28601135e-02,-2.75202040e-02,2.38685980e-02,1.63853280e-02,9.20633078e-02,1.01639621e-01,-3.65850218e-02,2.76312549e-02,-2.81789839e-01,-3.96985114e-02,-1.34834796e-01,1.11292340e-02,1.42267734e-01,-2.52625663e-02,7.34351054e-02,-2.82417946e-02,-1.61134042e-02,6.99010342e-02,4.29785550e-02,1.46410875e-02,3.77641469e-0…	-7.69844055e-01,-5.39492726e-01,-6.83154821e-01,-1.68670177e+00,-8.49713266e-01,-2.97042847e-01,-6.34607792e-01,5.22806942e-01,3.86327267e-01,-8.07890475e-01,-1.00945365e+00,-8.83757353e-01,-2.07486331e-01,-8.83864999e-01,-1.00810301e+00,-5.80858886e-01,-7.69983232e-01,-2.98523605e-01,-5.33895195e-01,-5.76238513e-01,-1.55615604e+00,-7.19944417e-01,-1.46867967e+00,1.47210121e-01,-9.82579112e-01,-1…	A	[0, 0, 1, 0, 1, 0, 0, 0]	music
offlineStudent213133tw3dfgfs	-1.31490380e-02,-2.29669780e-01,5.02768382e-02,-3.45168682e-03,1.29555255e-01,-2.45390981e-02,-3.71317156e-02,3.07475068e-02,-3.53674181e-02,1.06300868e-01,9.24448818e-02,-3.33707668e-02,2.26330217e-02,-3.16498935e-01,-3.28640938e-02,-1.40160859e-01,1.24809677e-02,1.17487311e-01,4.89556184e-03,6.80203438e-02,-1.48779564e-02,-4.87433188e-03,5.71583770e-02,4.46762964e-02,1.36835659e-02,6.09128252e-…	-7.69844055e-01,-5.39492726e-01,-6.83154821e-01,-1.68670177e+00,-8.49713266e-01,-2.97042847e-01,-6.34607792e-01,5.22806942e-01,3.86327267e-01,-8.07890475e-01,-1.00945365e+00,-8.83757353e-01,-2.07486331e-01,-8.83864999e-01,-1.00810301e+00,-5.80858886e-01,-7.69983232e-01,-2.98523605e-01,-5.33895195e-01,-5.76238513e-01,-1.55615604e+00,-7.19944417e-01,-1.46867967e+00,1.47210121e-01,-9.82579112e-01,-1…	A	[0, 0, 1, 1, 1, 0, 0, 0]	music
zy151828hq6wmsru	3.12642893e-03,-3.02265465e-01,5.69314733e-02,-1.51719376e-02,1.17115483e-01,-4.23687138e-02,-7.85936117e-02,1.88949108e-02,1.04425913e-02,9.99169424e-02,1.02225974e-01,-5.94846457e-02,1.86015051e-02,-3.34173083e-01,-2.48687305e-02,-1.63167447e-01,1.95606705e-02,1.16093203e-01,-8.84892233e-03,6.33033365e-02,-2.88398489e-02,1.38430228e-03,6.34445176e-02,3.96212824e-02,-1.08138267e-02,4.62021604e-0…	-8.04965496e-01,-5.60097337e-01,-6.42572582e-01,-1.67766631e+00,-8.31934452e-01,-3.31466347e-01,-6.54313803e-01,4.67795730e-01,3.56234193e-01,-8.42210114e-01,-1.03153431e+00,-8.99297476e-01,-2.51600564e-01,-8.81156802e-01,-1.03955317e+00,-6.40949309e-01,-7.78343260e-01,-3.05114061e-01,-5.30808091e-01,-5.67983449e-01,-1.56072783e+00,-7.49421299e-01,-1.49620795e+00,8.73149931e-02,-1.01965690e+00,-1…	A	[0, 0, 1, 0, 1, 0, 0, 0]	music
zy1709428n23esse	4.43559326e-03,-2.38744289e-01,4.26043123e-02,-5.10430196e-03,1.12068176e-01,-3.01098228e-02,-5.76309934e-02,1.05767641e-02,-6.64113741e-03,1.00731939e-01,8.75926316e-02,-3.24299522e-02,2.19648685e-02,-3.01825762e-01,-1.84262395e-02,-1.30129635e-01,2.43018977e-02,1.19959854e-01,-3.16074714e-02,6.45738095e-02,-1.41560016e-02,-1.37917651e-02,5.51432744e-02,3.99854854e-02,3.07897176e-03,4.02047858e-…	-8.04965496e-01,-5.60097337e-01,-6.42572582e-01,-1.67766631e+00,-8.31934452e-01,-3.31466347e-01,-6.54313803e-01,4.67795730e-01,3.56234193e-01,-8.42210114e-01,-1.03153431e+00,-8.99297476e-01,-2.51600564e-01,-8.81156802e-01,-1.03955317e+00,-6.40949309e-01,-7.78343260e-01,-3.05114061e-01,-5.30808091e-01,-5.67983449e-01,-1.56072783e+00,-7.49421299e-01,-1.49620795e+00,8.73149931e-02,-1.01965690e+00,-1…	A	[0, 0, 1, 0, 1, 0, 1, 0]	music
zy171153dymbrhv7	4.61808825e-03,-2.38452703e-01,4.64608446e-02,-2.13680379e-02,1.11162260e-01,-3.17034274e-02,-5.96647710e-02,2.50051357e-02,3.83911142e-03,1.03487357e-01,9.22096670e-02,-3.39912325e-02,1.54667757e-02,-2.93145388e-01,-3.11076511e-02,-1.34175420e-01,2.88411807e-02,1.20439172e-01,-2.95288078e-02,6.44223318e-02,-1.28799239e-02,-1.08431503e-02,6.38322830e-02,2.89104041e-02,3.32247233e-04,4.17189598e-0…	-8.04965496e-01,-5.60097337e-01,-6.42572582e-01,-1.67766631e+00,-8.31934452e-01,-3.31466347e-01,-6.54313803e-01,4.67795730e-01,3.56234193e-01,-8.42210114e-01,-1.03153431e+00,-8.99297476e-01,-2.51600564e-01,-8.81156802e-01,-1.03955317e+00,-6.40949309e-01,-7.78343260e-01,-3.05114061e-01,-5.30808091e-01,-5.67983449e-01,-1.56072783e+00,-7.49421299e-01,-1.49620795e+00,8.73149931e-02,-1.01965690e+00,-1…	A	[0, 0, 1, 0, 1, 0, 1, 0]	music
zy224208nrdg7dw7	-2.27410495e-02,-1.96497589e-01,3.68628055e-02,-1.22895241e-02,1.09949321e-01,-2.28700321e-02,-7.74634406e-02,8.42427462e-03,-5.67922788e-03,1.15530476e-01,8.25390443e-02,-3.18578677e-04,3.02367546e-02,-3.49235892e-01,-3.45409848e-03,-1.46298841e-01,1.93435345e-02,1.24528840e-01,-3.97415161e-02,4.87037487e-02,-4.68069222e-03,6.57407986e-03,5.96486852e-02,3.40983197e-02,-9.35728475e-03,5.16260900e…	-7.69844055e-01,-5.39492726e-01,-6.83154821e-01,-1.68670177e+00,-8.49713266e-01,-2.97042847e-01,-6.34607792e-01,5.22806942e-01,3.86327267e-01,-8.07890475e-01,-1.00945365e+00,-8.83757353e-01,-2.07486331e-01,-8.83864999e-01,-1.00810301e+00,-5.80858886e-01,-7.69983232e-01,-2.98523605e-01,-5.33895195e-01,-5.76238513e-01,-1.55615604e+00,-7.19944417e-01,-1.46867967e+00,1.47210121e-01,-9.82579112e-01,-1…	A	[0, 0, 1, 0, 1, 0, 0, 0]	music
zy2243347493nbtf	-1.69244071e-03,-3.49602461e-01,5.89882173e-02,-3.10149342e-02,1.25656351e-01,-3.37574184e-02,-6.98084682e-02,1.75694264e-02,1.69600211e-02,1.07502908e-01,1.08618058e-01,-3.71365696e-02,3.13371606e-02,-2.97226787e-01,-4.78192642e-02,-1.58834666e-01,1.31717212e-02,1.27152294e-01,-2.09401064e-02,5.39382398e-02,-2.97865942e-02,-1.32163968e-02,6.93391412e-02,3.23294103e-02,1.13494499e-02,4.45254669e-…	-8.04965496e-01,-5.60097337e-01,-6.42572582e-01,-1.67766631e+00,-8.31934452e-01,-3.31466347e-01,-6.54313803e-01,4.67795730e-01,3.56234193e-01,-8.42210114e-01,-1.03153431e+00,-8.99297476e-01,-2.51600564e-01,-8.81156802e-01,-1.03955317e+00,-6.40949309e-01,-7.78343260e-01,-3.05114061e-01,-5.30808091e-01,-5.67983449e-01,-1.56072783e+00,-7.49421299e-01,-1.49620795e+00,8.73149931e-02,-1.01965690e+00,-1…	A	[0, 0, 1, 0, 1, 0, 0, 0]	music
zy0901375tttsy0p	1.97220687e-02,-2.42362976e-01,5.21368459e-02,-1.40563026e-02,9.91587490e-02,-3.60323824e-02,-5.30215800e-02,1.94821544e-02,2.45256685e-02,6.93940520e-02,1.03717923e-01,-3.35689150e-02,2.39823610e-02,-2.80652255e-01,-3.11620962e-02,-1.54349506e-01,3.86524349e-02,1.27854243e-01,-5.20125926e-02,5.68685830e-02,-1.76445674e-02,-1.14360591e-02,7.08282813e-02,3.42576429e-02,-8.93552043e-03,4.12066281e-…	-8.06367815e-01,-5.62152684e-01,-6.44534409e-01,-1.67847502e+00,-8.34770799e-01,-3.32104027e-01,-6.54045761e-01,4.65548038e-01,3.53482455e-01,-8.42283309e-01,-1.03014922e+00,-8.98132086e-01,-2.52614498e-01,-8.80165696e-01,-1.03899872e+00,-6.38726294e-01,-7.80499041e-01,-3.05818051e-01,-5.29674351e-01,-5.66338062e-01,-1.55964291e+00,-7.50271261e-01,-1.49473643e+00,8.68485868e-02,-1.01815963e+00,-1…	A	[0, 0, 1, 0, 1, 0, 0, 0]	music
zy185358yc9sqsuv	2.55367532e-03,-2.52356321e-01,5.08301556e-02,1.76672097e-02,9.26358700e-02,-4.09045890e-02,-3.86853963e-02,2.23794542e-02,2.02478208e-02,8.95443410e-02,8.43556374e-02,-3.28953639e-02,1.01651927e-03,-2.87315100e-01,-3.41998488e-02,-1.46382093e-01,2.81968005e-02,1.36814043e-01,-2.82238163e-02,7.22017810e-02,-2.82965414e-02,-7.40354043e-03,5.96645698e-02,3.44130620e-02,7.70161767e-03,6.43305331e-02…	-0.6098511,-0.4887445,-0.59141695,-1.4254823,-0.6728862,-0.22892213,-0.5640299,0.46217287,0.26304278,-0.8189494,-0.95649177,-0.8128713,-0.326699,-0.8703615,-1.0638143,-0.55783796,-0.764802,-0.22317372,-0.47570515,-0.5295755,-1.4494311,-0.58680195,-1.329794,0.11842453,-0.9895124,-1.1712686,-0.913922,-1.2596527,-0.90996265,-0.4532633,-0.94743806,-0.8844033,-0.5499734,-0.54435223,-0.425853,-0.565832…	A	[0, 0, 1, 0, 1, 0, 0, 0]	music
zy185410gxy38n5k	1.35778263e-03,-2.97312737e-01,4.09217775e-02,-9.96275712e-03,9.96274725e-02,-4.40809503e-02,-4.26957868e-02,1.37051251e-02,-5.13353646e-02,1.03711843e-01,7.56652951e-02,-2.90162731e-02,1.41145112e-02,-2.66520619e-01,-2.42569502e-02,-1.43286288e-01,1.96273550e-02,1.21535160e-01,1.56472251e-02,5.76520711e-02,8.41653615e-04,1.14895962e-02,4.80853207e-02,4.32667769e-02,-1.07541913e-03,6.96763396e-02…	-7.39236176e-01,-8.18138599e-01,-5.23834586e-01,-1.47540796e+00,-6.35858119e-01,-2.31275514e-01,-5.19958675e-01,3.83860439e-01,2.12025955e-01,-7.13169277e-01,-9.67298687e-01,-7.58705437e-01,-4.52138513e-01,-9.02304947e-01,-1.01169693e+00,-6.78210735e-01,-8.87581766e-01,-2.61002928e-01,-4.71918613e-01,-4.72279549e-01,-1.44229305e+00,-7.12361276e-01,-1.41202843e+00,1.29990682e-01,-9.85054493e-01,-1…	A	[0, 0, 1, 0, 1, 0, 0, 0]	music
zy083534gbwdm8gy	1.06380964e-02,-3.01012933e-01,5.71079105e-02,-1.54353101e-02,1.03735313e-01,-3.72282863e-02,-4.92748246e-02,1.42954737e-02,-3.50992754e-03,8.72211009e-02,8.43155384e-02,-3.81104946e-02,3.02852038e-02,-2.77210534e-01,-3.95705551e-02,-1.34055838e-01,2.36191507e-02,1.36205703e-01,-4.59000021e-02,6.49652332e-02,-9.35448706e-03,-1.55255599e-02,6.39042184e-02,3.52172405e-02,-2.41610687e-03,4.14766669e…	-8.04965496e-01,-5.60097337e-01,-6.42572582e-01,-1.67766631e+00,-8.31934452e-01,-3.31466347e-01,-6.54313803e-01,4.67795730e-01,3.56234193e-01,-8.42210114e-01,-1.03153431e+00,-8.99297476e-01,-2.51600564e-01,-8.81156802e-01,-1.03955317e+00,-6.40949309e-01,-7.78343260e-01,-3.05114061e-01,-5.30808091e-01,-5.67983449e-01,-1.56072783e+00,-7.49421299e-01,-1.49620795e+00,8.73149931e-02,-1.01965690e+00,-1…	A	[0, 0, 1, 0, 1, 0, 0, 0]	music
zy08390682q0dgdn	2.39557642e-02,-3.29192579e-01,5.53129129e-02,-1.96281541e-02,1.04567662e-01,-3.31522711e-02,-6.14402108e-02,1.75527819e-02,2.18914095e-02,8.48260000e-02,1.09854572e-01,-5.05219772e-02,3.73819284e-02,-2.74969041e-01,-3.01714465e-02,-1.37339085e-01,2.28294954e-02,1.49965912e-01,-5.70493862e-02,6.29022866e-02,-2.31610164e-02,-1.79622546e-02,6.92683607e-02,3.58757749e-02,6.51531015e-03,2.79438812e-0…	-8.04965496e-01,-5.60097337e-01,-6.42572582e-01,-1.67766631e+00,-8.31934452e-01,-3.31466347e-01,-6.54313803e-01,4.67795730e-01,3.56234193e-01,-8.42210114e-01,-1.03153431e+00,-8.99297476e-01,-2.51600564e-01,-8.81156802e-01,-1.03955317e+00,-6.40949309e-01,-7.78343260e-01,-3.05114061e-01,-5.30808091e-01,-5.67983449e-01,-1.56072783e+00,-7.49421299e-01,-1.49620795e+00,8.73149931e-02,-1.01965690e+00,-1…	A	[0, 0, 1, 0, 1, 0, 0, 0]	music
zy135829ppmkj1bw	-7.10782642e-03,-2.70034552e-01,4.77407649e-02,-6.37205224e-03,1.13352455e-01,-3.26412991e-02,-5.05212471e-02,7.43319374e-03,-6.83079585e-02,1.08708665e-01,8.87215734e-02,-4.04569209e-02,2.80856974e-02,-2.90759593e-01,-3.82313915e-02,-1.24641478e-01,1.63470339e-02,1.21680304e-01,-1.14580095e-02,5.99235371e-02,-8.73951591e-04,-7.54549447e-03,5.20215854e-02,4.47333753e-02,-8.23289435e-03,5.75577319…	-6.62164688e-01,-4.26038265e-01,-6.17597878e-01,-1.49650919e+00,-7.21929431e-01,-2.45861083e-01,-5.41774154e-01,4.13131326e-01,2.08955675e-01,-8.92349362e-01,-1.06432128e+00,-9.24976945e-01,-4.15074438e-01,-9.87099946e-01,-1.17152691e+00,-6.77168369e-01,-8.34310710e-01,-3.21189702e-01,-5.50345361e-01,-6.79893315e-01,-1.57065010e+00,-7.05579162e-01,-1.46712554e+00,7.86030814e-02,-9.00224209e-01,-1…	A	[0, 0, 1, 0, 1, 0, 1, 0]	music
zy141151u30w04hq	-6.68921228e-03,-3.06618392e-01,4.17719781e-02,-1.11575890e-02,1.18043229e-01,-3.10175922e-02,-5.11426069e-02,7.30333664e-03,-3.97634357e-02,1.16774619e-01,9.82823744e-02,-2.69439016e-02,3.45462598e-02,-3.14300001e-01,-2.56252009e-02,-1.46287799e-01,1.29633099e-02,1.33906186e-01,1.86126400e-03,5.46830818e-02,-4.14763018e-03,-7.37914769e-03,5.60172796e-02,4.03860509e-02,1.04251411e-02,5.70333749e-…	-5.95000625e-01,-4.97906715e-01,-6.42419696e-01,-1.56877875e+00,-7.99627841e-01,-2.85604596e-01,-6.74092770e-01,3.96737635e-01,2.18050450e-01,-9.61362123e-01,-9.32965994e-01,-8.84821951e-01,-3.21119368e-01,-8.95704031e-01,-1.09958899e+00,-6.73208654e-01,-8.54097486e-01,-3.45144778e-01,-6.32447839e-01,-5.58237016e-01,-1.54635429e+00,-8.12229633e-01,-1.49177003e+00,4.40163612e-02,-9.96003211e-01,-1…	A	[0, 0, 1, 0, 1, 0, 1, 0]	music
zy212834qyj3s8k8	8.89239088e-03,-2.24452257e-01,5.41218482e-02,-9.45427082e-03,1.08794585e-01,-2.89595276e-02,-7.81688690e-02,1.18212551e-02,-5.71404137e-02,1.01221591e-01,8.49371850e-02,-4.37066816e-02,2.82307044e-02,-3.07415724e-01,-6.22836733e-03,-1.35463595e-01,2.23186929e-02,1.20463185e-01,6.61798846e-03,5.86667582e-02,-1.84770972e-02,-9.01160762e-03,5.76299354e-02,4.35892344e-02,-1.16999261e-02,5.14434949e-…	-8.06367815e-01,-5.62152684e-01,-6.44534409e-01,-1.67847502e+00,-8.34770799e-01,-3.32104027e-01,-6.54045761e-01,4.65548038e-01,3.53482455e-01,-8.42283309e-01,-1.03014922e+00,-8.98132086e-01,-2.52614498e-01,-8.80165696e-01,-1.03899872e+00,-6.38726294e-01,-7.80499041e-01,-3.05818051e-01,-5.29674351e-01,-5.66338062e-01,-1.55964291e+00,-7.50271261e-01,-1.49473643e+00,8.68485868e-02,-1.01815963e+00,-1…	A	[0, 0, 1, 0, 1, 0, 0, 0]	music
zy212847ak47vcnv	1.05975755e-03,-2.74483740e-01,4.38770875e-02,-9.70462523e-03,1.12824991e-01,-3.42507511e-02,-4.43332680e-02,7.15276133e-03,-3.70906256e-02,1.02086321e-01,9.67411026e-02,-3.50166298e-02,2.21689530e-02,-3.13501805e-01,-1.97701119e-02,-1.33954391e-01,2.16750242e-02,1.12224326e-01,1.89408083e-02,5.91694489e-02,-7.69225648e-03,-1.18442951e-02,4.86985520e-02,3.99750806e-02,8.21946282e-03,5.95097393e-0…	-8.06367815e-01,-5.62152684e-01,-6.44534409e-01,-1.67847502e+00,-8.34770799e-01,-3.32104027e-01,-6.54045761e-01,4.65548038e-01,3.53482455e-01,-8.42283309e-01,-1.03014922e+00,-8.98132086e-01,-2.52614498e-01,-8.80165696e-01,-1.03899872e+00,-6.38726294e-01,-7.80499041e-01,-3.05818051e-01,-5.29674351e-01,-5.66338062e-01,-1.55964291e+00,-7.50271261e-01,-1.49473643e+00,8.68485868e-02,-1.01815963e+00,-1…	A	[0, 0, 1, 0, 1, 0, 0, 0]	music
zy102500n0169p8b	-7.82258995e-03,-3.13195974e-01,4.28893194e-02,-1.93501990e-02,1.10545024e-01,-3.18657234e-02,-5.72084561e-02,1.12487162e-02,-1.57746263e-02,1.00494921e-01,9.00524333e-02,-4.53960188e-02,2.91919317e-02,-3.23888004e-01,-1.65637061e-02,-1.33292481e-01,2.63237134e-02,1.22524224e-01,3.23505662e-02,5.40792458e-02,-9.63247288e-03,-4.96781431e-03,5.83265573e-02,3.95759568e-02,-8.58737435e-03,5.59781566e…	-7.69844055e-01,-5.39492726e-01,-6.83154821e-01,-1.68670177e+00,-8.49713266e-01,-2.97042847e-01,-6.34607792e-01,5.22806942e-01,3.86327267e-01,-8.07890475e-01,-1.00945365e+00,-8.83757353e-01,-2.07486331e-01,-8.83864999e-01,-1.00810301e+00,-5.80858886e-01,-7.69983232e-01,-2.98523605e-01,-5.33895195e-01,-5.76238513e-01,-1.55615604e+00,-7.19944417e-01,-1.46867967e+00,1.47210121e-01,-9.82579112e-01,-1…	A	[0, 0, 1, 0, 1, 0, 0, 0]	music
zy10251116eub08k	-7.34402146e-03,-2.56366193e-01,3.09477821e-02,-3.14727314e-02,1.27433330e-01,-2.49137729e-02,-4.49493527e-02,3.03572998e-03,-4.15524878e-02,1.34748086e-01,8.24979767e-02,-3.96502763e-02,3.78780589e-02,-3.13388079e-01,-8.76041688e-03,-1.27039805e-01,1.32769570e-02,1.37558222e-01,4.24258038e-02,6.01258539e-02,3.73516756e-04,-1.73312128e-02,6.63653091e-02,4.60122228e-02,1.83400959e-02,5.95417246e-0…	-8.06367815e-01,-5.62152684e-01,-6.44534409e-01,-1.67847502e+00,-8.34770799e-01,-3.32104027e-01,-6.54045761e-01,4.65548038e-01,3.53482455e-01,-8.42283309e-01,-1.03014922e+00,-8.98132086e-01,-2.52614498e-01,-8.80165696e-01,-1.03899872e+00,-6.38726294e-01,-7.80499041e-01,-3.05818051e-01,-5.29674351e-01,-5.66338062e-01,-1.55964291e+00,-7.50271261e-01,-1.49473643e+00,8.68485868e-02,-1.01815963e+00,-1…	A	[0, 0, 1, 0, 1, 0, 0, 0]	music
zy134608nfeyp16t	4.86079138e-03,-2.78565705e-01,4.33694348e-02,2.38944124e-03,9.78332832e-02,-2.68544275e-02,-4.79951128e-02,1.55062340e-02,-3.51811983e-02,9.70852077e-02,7.68296868e-02,-1.75748877e-02,2.35769805e-02,-2.60407358e-01,-4.00140993e-02,-1.33833438e-01,3.60618159e-02,1.20656267e-01,-2.19360851e-02,5.54507449e-02,-5.42690977e-03,-1.07755661e-02,6.29177988e-02,3.09509393e-02,-1.13368435e-02,5.90902269e-…	-8.06367815e-01,-5.62152684e-01,-6.44534409e-01,-1.67847502e+00,-8.34770799e-01,-3.32104027e-01,-6.54045761e-01,4.65548038e-01,3.53482455e-01,-8.42283309e-01,-1.03014922e+00,-8.98132086e-01,-2.52614498e-01,-8.80165696e-01,-1.03899872e+00,-6.38726294e-01,-7.80499041e-01,-3.05818051e-01,-5.29674351e-01,-5.66338062e-01,-1.55964291e+00,-7.50271261e-01,-1.49473643e+00,8.68485868e-02,-1.01815963e+00,-1…	A	[0, 0, 1, 0, 1, 0, 0, 0]	music
zy155621sv93mys4	5.08713361e-04,-3.05139780e-01,5.12858480e-02,4.73339373e-04,1.18375286e-01,-4.03239653e-02,-5.57857715e-02,3.04109976e-02,-2.38268897e-02,9.55387130e-02,8.67780000e-02,-4.64557484e-02,2.75538899e-02,-2.89805919e-01,-2.96996105e-02,-1.39718682e-01,1.86581146e-02,1.30354255e-01,-4.94686654e-03,5.71590699e-02,-8.24489631e-03,-7.84659572e-03,7.50802904e-02,3.75811309e-02,-8.92550917e-04,5.54658696e-…	-8.06367815e-01,-5.62152684e-01,-6.44534409e-01,-1.67847502e+00,-8.34770799e-01,-3.32104027e-01,-6.54045761e-01,4.65548038e-01,3.53482455e-01,-8.42283309e-01,-1.03014922e+00,-8.98132086e-01,-2.52614498e-01,-8.80165696e-01,-1.03899872e+00,-6.38726294e-01,-7.80499041e-01,-3.05818051e-01,-5.29674351e-01,-5.66338062e-01,-1.55964291e+00,-7.50271261e-01,-1.49473643e+00,8.68485868e-02,-1.01815963e+00,-1…	A	[0, 0, 1, 0, 1, 0, 0, 0]	music
zy160022mjkbn6vd	5.12306299e-03,-2.60606349e-01,4.34278175e-02,-6.22983277e-03,1.15630627e-01,-3.38365436e-02,-6.24831542e-02,1.57174543e-02,-2.09837556e-02,1.05074883e-01,9.40669924e-02,-4.43955660e-02,2.69017611e-02,-2.99283862e-01,-2.72160619e-02,-1.52239889e-01,1.58193037e-02,1.38168439e-01,1.56439189e-02,5.99875264e-02,-1.17392400e-02,-1.06913187e-02,6.38427809e-02,4.42992449e-02,-1.58584327e-03,6.45068884e-…	-8.06367815e-01,-5.62152684e-01,-6.44534409e-01,-1.67847502e+00,-8.34770799e-01,-3.32104027e-01,-6.54045761e-01,4.65548038e-01,3.53482455e-01,-8.42283309e-01,-1.03014922e+00,-8.98132086e-01,-2.52614498e-01,-8.80165696e-01,-1.03899872e+00,-6.38726294e-01,-7.80499041e-01,-3.05818051e-01,-5.29674351e-01,-5.66338062e-01,-1.55964291e+00,-7.50271261e-01,-1.49473643e+00,8.68485868e-02,-1.01815963e+00,-1…	A	[0, 0, 1, 0, 1, 0, 0, 0]	music
zy163533ffe88s8k	-3.75455688e-03,-2.49169663e-01,4.79000658e-02,3.08411336e-03,1.18024386e-01,-3.26134413e-02,-5.01700900e-02,4.69070440e-03,-1.90159343e-02,1.14951834e-01,9.44163725e-02,-4.29713465e-02,2.12402977e-02,-3.07777941e-01,-3.02617829e-02,-1.33809537e-01,2.31943838e-02,1.33618966e-01,-8.48364364e-03,6.16326928e-02,-1.71828605e-02,-5.89388981e-03,6.31207526e-02,4.83444370e-02,2.06152909e-04,5.37149012e-…	-8.06367815e-01,-5.62152684e-01,-6.44534409e-01,-1.67847502e+00,-8.34770799e-01,-3.32104027e-01,-6.54045761e-01,4.65548038e-01,3.53482455e-01,-8.42283309e-01,-1.03014922e+00,-8.98132086e-01,-2.52614498e-01,-8.80165696e-01,-1.03899872e+00,-6.38726294e-01,-7.80499041e-01,-3.05818051e-01,-5.29674351e-01,-5.66338062e-01,-1.55964291e+00,-7.50271261e-01,-1.49473643e+00,8.68485868e-02,-1.01815963e+00,-1…	A	[0, 0, 1, 0, 1, 0, 0, 0]	music
zy190721bq30paba	-1.77066736e-02,-2.39396363e-01,4.47629765e-02,-1.09512275e-02,1.30825892e-01,-2.46954672e-02,-4.97553274e-02,2.04801727e-02,6.17676275e-03,1.03114702e-01,8.90037417e-02,-3.36939953e-02,3.66316624e-02,-3.12491238e-01,-5.95220178e-03,-1.46700442e-01,2.29027588e-02,1.20482408e-01,-3.62689840e-04,5.97444773e-02,-1.90174747e-02,-1.75485387e-02,5.95189407e-02,3.49490754e-02,1.37196016e-02,4.57730666e-…	-8.06367815e-01,-5.62152684e-01,-6.44534409e-01,-1.67847502e+00,-8.34770799e-01,-3.32104027e-01,-6.54045761e-01,4.65548038e-01,3.53482455e-01,-8.42283309e-01,-1.03014922e+00,-8.98132086e-01,-2.52614498e-01,-8.80165696e-01,-1.03899872e+00,-6.38726294e-01,-7.80499041e-01,-3.05818051e-01,-5.29674351e-01,-5.66338062e-01,-1.55964291e+00,-7.50271261e-01,-1.49473643e+00,8.68485868e-02,-1.01815963e+00,-1…	A	[0, 0, 1, 0, 1, 0, 0, 0]	music
zy162507nn5c8v2t	5.96468430e-03,-2.90427595e-01,5.71529381e-02,-3.47651541e-02,1.22008368e-01,-2.09791027e-02,-5.34052029e-02,1.47475572e-02,5.03290854e-02,1.04791895e-01,1.09587207e-01,-4.12332714e-02,2.79267728e-02,-3.47068787e-01,-1.43399928e-02,-1.48777246e-01,3.06142401e-02,1.12821192e-01,-4.86264229e-02,5.07772118e-02,-2.56980248e-02,-3.35938530e-03,6.42772615e-02,3.28194574e-02,7.68280402e-03,2.35939659e-0…	-8.06367815e-01,-5.62152684e-01,-6.44534409e-01,-1.67847502e+00,-8.34770799e-01,-3.32104027e-01,-6.54045761e-01,4.65548038e-01,3.53482455e-01,-8.42283309e-01,-1.03014922e+00,-8.98132086e-01,-2.52614498e-01,-8.80165696e-01,-1.03899872e+00,-6.38726294e-01,-7.80499041e-01,-3.05818051e-01,-5.29674351e-01,-5.66338062e-01,-1.55964291e+00,-7.50271261e-01,-1.49473643e+00,8.68485868e-02,-1.01815963e+00,-1…	A	[0, 0, 1, 0, 0, 0, 0, 0]	music
zy1038151pvuufa5	1.81478495e-03,-2.73619115e-01,5.32731563e-02,-5.25408238e-03,1.06889732e-01,-2.08939090e-02,-5.97029105e-02,9.93581675e-03,-4.40741368e-02,1.02034718e-01,8.91285241e-02,-3.87091711e-02,3.84232700e-02,-3.18384975e-01,-1.04454458e-02,-1.34346962e-01,2.49243323e-02,1.30211607e-01,-1.44564537e-02,5.66559881e-02,-9.22675990e-03,-9.87108797e-03,5.81680275e-02,3.85023728e-02,-2.37910706e-03,4.66694832e…	-7.78907299e-01,-7.30692089e-01,-6.15454018e-01,-1.57339633e+00,-6.82318926e-01,-3.01856488e-01,-5.53917706e-01,2.14012697e-01,4.97443676e-02,-8.64740312e-01,-1.13804352e+00,-9.11973476e-01,-4.88316178e-01,-9.52128351e-01,-1.01179206e+00,-7.37997055e-01,-7.53466189e-01,-2.15002477e-01,-5.26243746e-01,-6.47807956e-01,-1.49985683e+00,-9.62601244e-01,-1.51998556e+00,6.19173050e-04,-1.02759898e+00,-1…	A	[0, 0, 1, 0, 1, 0, 0, 0]	music
zy103841m6h007mr	8.04121606e-03,-3.30664366e-01,5.12460247e-02,-1.02507118e-02,1.01022571e-01,-3.03237531e-02,-4.70570363e-02,1.79706551e-02,4.06522974e-02,8.72414559e-02,9.92614180e-02,-4.46764901e-02,1.70918126e-02,-3.14657956e-01,-2.49104612e-02,-1.38614923e-01,4.08719555e-02,1.21205226e-01,-2.03952603e-02,5.37653975e-02,-2.46918052e-02,7.13933725e-03,6.11414015e-02,4.26487736e-02,-2.06767097e-02,4.05172035e-0…	-7.49442756e-01,-5.86283267e-01,-6.57465816e-01,-1.58238065e+00,-8.30217540e-01,-3.73753458e-01,-6.41417384e-01,4.44497496e-01,1.99008107e-01,-8.00015748e-01,-1.09654295e+00,-8.45359147e-01,-3.76057118e-01,-9.37340021e-01,-1.05183494e+00,-7.79457331e-01,-7.38307059e-01,-2.89576679e-01,-5.14276683e-01,-6.11824691e-01,-1.55866492e+00,-7.35889733e-01,-1.39280748e+00,1.74408481e-01,-9.46768105e-01,-1…	A	[0, 0, 1, 0, 1, 0, 0, 0]	music
zy131500c36cj0vg	8.17701407e-03,-2.48055413e-01,4.66813520e-02,-1.06915459e-02,1.10868536e-01,-2.54591145e-02,-5.72843179e-02,3.00727822e-02,8.03082157e-03,9.10964534e-02,9.27761719e-02,-3.31817940e-02,2.21539810e-02,-2.98928261e-01,-3.88163924e-02,-1.25770047e-01,1.26940645e-02,1.32575601e-01,-3.30581963e-02,6.78954273e-02,-2.03947965e-02,-1.81134045e-02,7.22558573e-02,3.73779684e-02,-2.30534095e-03,4.83339168e-…	-8.06367815e-01,-5.62152684e-01,-6.44534409e-01,-1.67847502e+00,-8.34770799e-01,-3.32104027e-01,-6.54045761e-01,4.65548038e-01,3.53482455e-01,-8.42283309e-01,-1.03014922e+00,-8.98132086e-01,-2.52614498e-01,-8.80165696e-01,-1.03899872e+00,-6.38726294e-01,-7.80499041e-01,-3.05818051e-01,-5.29674351e-01,-5.66338062e-01,-1.55964291e+00,-7.50271261e-01,-1.49473643e+00,8.68485868e-02,-1.01815963e+00,-1…	A	[0, 0, 1, 0, 1, 0, 0, 0]	music
zy1315447a8q2usw	1.51800085e-02,-3.19559604e-01,5.13924137e-02,-8.48175678e-03,1.10139422e-01,-3.85727957e-02,-4.50482778e-02,2.48367041e-02,3.80271999e-03,7.72765428e-02,9.00009349e-02,-3.52215581e-02,1.80976875e-02,-2.91691303e-01,-4.61139455e-02,-1.50351137e-01,2.99411640e-02,1.24690652e-01,2.27590092e-04,6.18600175e-02,-1.85695831e-02,-4.10342542e-03,7.54952878e-02,3.44311446e-02,-2.37658955e-02,4.84611839e-0…	-0.81376487,-0.5548291,-0.72896147,-1.6186799,-0.8865652,-0.41429934,-0.66298175,0.5034702,0.28039718,-0.8673602,-0.89286727,-0.88512534,-0.31271833,-0.85163075,-1.0980855,-0.67399293,-0.7536791,-0.34023187,-0.5778834,-0.56420547,-1.4915746,-0.67346853,-1.5176058,0.0838322,-1.0524427,-1.2752393,-1.0056812,-1.211222,-0.9375879,-0.56054616,-0.9603917,-0.90067333,-0.60161704,-0.6695178,-0.58255583,-…	A	[0, 0, 1, 0, 1, 0, 0, 0]	music
zy211401g7u7wa69	-1.21803349e-03,-2.92106569e-01,3.87012959e-02,7.89723545e-03,1.01748325e-01,-2.64138412e-02,-2.95525026e-02,1.12010837e-02,-6.27265051e-02,1.14256650e-01,9.01257619e-02,-3.61191519e-02,5.66211389e-03,-2.98724651e-01,-2.19179913e-02,-1.20324060e-01,2.16792934e-02,1.15420893e-01,4.93928716e-02,5.93110360e-02,-7.46482238e-03,-4.74153319e-04,4.80224714e-02,4.33220416e-02,-1.89215154e-03,8.78911912e-…	-6.21092856e-01,-4.22935396e-01,-6.74558103e-01,-1.50218391e+00,-7.27000415e-01,-1.77509308e-01,-4.76735204e-01,4.49943781e-01,3.12064707e-01,-7.90389478e-01,-9.82238114e-01,-7.82004535e-01,-2.39162996e-01,-9.04812515e-01,-9.57102835e-01,-6.23773098e-01,-8.07863712e-01,-2.68018514e-01,-5.72483778e-01,-5.37734747e-01,-1.61410010e+00,-7.61520922e-01,-1.48412621e+00,3.45813446e-02,-1.02017629e+00,-1…	A	[0, 0, 1, 0, 1, 0, 0, 0]	music
zy1820419rv20n7v	1.44945001e-02,-2.96592474e-01,4.20043096e-02,1.36347851e-02,9.94920284e-02,-3.58717367e-02,-5.35313636e-02,1.41737629e-02,-3.98280621e-02,9.04349238e-02,1.01146176e-01,-3.62013355e-02,2.41463631e-02,-2.76314914e-01,-2.40760297e-02,-1.32705629e-01,2.50805058e-02,1.42042130e-01,2.42490601e-02,6.40647709e-02,-2.74659367e-03,-9.60768852e-03,5.81952929e-02,4.77697849e-02,-4.76787658e-03,5.35449423e-0…	-8.06367815e-01,-5.62152684e-01,-6.44534409e-01,-1.67847502e+00,-8.34770799e-01,-3.32104027e-01,-6.54045761e-01,4.65548038e-01,3.53482455e-01,-8.42283309e-01,-1.03014922e+00,-8.98132086e-01,-2.52614498e-01,-8.80165696e-01,-1.03899872e+00,-6.38726294e-01,-7.80499041e-01,-3.05818051e-01,-5.29674351e-01,-5.66338062e-01,-1.55964291e+00,-7.50271261e-01,-1.49473643e+00,8.68485868e-02,-1.01815963e+00,-1…	A	[0, 0, 1, 0, 1, 0, 1, 0]	music
zy204710tacfshb2	3.69943772e-03,-2.65030712e-01,3.35694402e-02,-1.89961726e-03,1.07758030e-01,-3.83795798e-02,-5.54460585e-02,1.92135386e-02,-1.86132379e-02,1.04641601e-01,1.01018280e-01,-5.12382686e-02,1.73184741e-02,-2.87831604e-01,-2.21890137e-02,-1.43012002e-01,1.80236846e-02,1.25071093e-01,1.47687234e-02,5.91581538e-02,-2.26596445e-02,-2.02441704e-04,5.94770387e-02,5.06552607e-02,-3.06458538e-03,6.73983693e-…	-8.06367815e-01,-5.62152684e-01,-6.44534409e-01,-1.67847502e+00,-8.34770799e-01,-3.32104027e-01,-6.54045761e-01,4.65548038e-01,3.53482455e-01,-8.42283309e-01,-1.03014922e+00,-8.98132086e-01,-2.52614498e-01,-8.80165696e-01,-1.03899872e+00,-6.38726294e-01,-7.80499041e-01,-3.05818051e-01,-5.29674351e-01,-5.66338062e-01,-1.55964291e+00,-7.50271261e-01,-1.49473643e+00,8.68485868e-02,-1.01815963e+00,-1…	A	[0, 0, 1, 0, 1, 0, 0, 0]	music
zy0942593c9fgjy5	-5.51401265e-03,-2.72646189e-01,4.78324331e-02,-1.73628740e-02,1.15877345e-01,-3.69101018e-02,-6.95625022e-02,1.87417492e-02,-9.19800997e-03,1.00199759e-01,8.83763433e-02,-4.68962565e-02,1.43689066e-02,-3.06312233e-01,-2.76183113e-02,-1.44066662e-01,2.63159126e-02,1.37698084e-01,-1.87352318e-02,6.25900775e-02,-2.44265310e-02,-6.77977875e-03,6.53667003e-02,4.25459594e-02,-7.55189918e-03,4.08353135…	-8.06367815e-01,-5.62152684e-01,-6.44534409e-01,-1.67847502e+00,-8.34770799e-01,-3.32104027e-01,-6.54045761e-01,4.65548038e-01,3.53482455e-01,-8.42283309e-01,-1.03014922e+00,-8.98132086e-01,-2.52614498e-01,-8.80165696e-01,-1.03899872e+00,-6.38726294e-01,-7.80499041e-01,-3.05818051e-01,-5.29674351e-01,-5.66338062e-01,-1.55964291e+00,-7.50271261e-01,-1.49473643e+00,8.68485868e-02,-1.01815963e+00,-1…	A	[0, 0, 1, 0, 1, 0, 0, 0]	music
zy0943144up0hgx0	-6.46199193e-03,-2.77209431e-01,5.03921844e-02,-9.25418735e-03,1.25980318e-01,-3.97429690e-02,-3.34253125e-02,3.45264142e-03,-1.86717622e-02,1.05676055e-01,8.81230086e-02,-4.65589203e-02,1.99829079e-02,-2.95225084e-01,-3.78548168e-02,-1.37922540e-01,2.40222123e-02,1.23928681e-01,-1.95450010e-03,6.42738342e-02,-1.65211223e-02,-4.54613706e-03,6.29379675e-02,4.56626713e-02,8.96106753e-03,4.92608696e…	-6.77807868e-01,-6.29651368e-01,-6.89378738e-01,-1.57624662e+00,-7.11399972e-01,-3.01475644e-01,-5.85742712e-01,3.84664387e-01,1.82268783e-01,-8.62006724e-01,-9.49646771e-01,-7.65586674e-01,-3.03424627e-01,-8.59415710e-01,-1.04499781e+00,-7.29218185e-01,-7.65107214e-01,-2.46179655e-01,-4.72731084e-01,-5.11512816e-01,-1.42514610e+00,-7.29150295e-01,-1.39049208e+00,-3.01412344e-02,-9.41014230e-01,-…	A	[0, 0, 1, 0, 1, 0, 0, 0]	music
zy140210hvvn8s6n	-8.47295625e-04,-2.63852239e-01,4.28189412e-02,-1.09186126e-02,1.09810047e-01,-2.58672610e-02,-5.38703501e-02,9.61004756e-03,-4.85310238e-03,1.09411485e-01,1.08256668e-01,-2.97371913e-02,1.70790125e-02,-3.06631148e-01,-1.62340272e-02,-1.38813078e-01,2.08859071e-02,1.27138317e-01,-9.70795099e-03,5.86247519e-02,-1.47275524e-02,-4.93380986e-03,5.23969196e-02,4.42182645e-02,8.05763714e-03,6.02559783e…	-8.06367815e-01,-5.62152684e-01,-6.44534409e-01,-1.67847502e+00,-8.34770799e-01,-3.32104027e-01,-6.54045761e-01,4.65548038e-01,3.53482455e-01,-8.42283309e-01,-1.03014922e+00,-8.98132086e-01,-2.52614498e-01,-8.80165696e-01,-1.03899872e+00,-6.38726294e-01,-7.80499041e-01,-3.05818051e-01,-5.29674351e-01,-5.66338062e-01,-1.55964291e+00,-7.50271261e-01,-1.49473643e+00,8.68485868e-02,-1.01815963e+00,-1…	A	[0, 0, 1, 0, 0, 0, 0, 0]	music
zy16525379u0yrga	-1.23464060e-03,-2.51013964e-01,4.88224402e-02,-1.32769719e-02,1.18779890e-01,-2.72859931e-02,-3.92002128e-02,2.31601670e-02,-7.45549798e-04,9.57786143e-02,9.17118490e-02,-4.14073244e-02,2.84872055e-02,-3.08116138e-01,-3.27099040e-02,-1.21724010e-01,1.47720845e-02,1.22445241e-01,-1.05042551e-02,6.64629713e-02,-1.43331215e-02,-8.33452214e-03,6.12437688e-02,4.96053919e-02,8.03996436e-03,5.43233305e…	-8.06367815e-01,-5.62152684e-01,-6.44534409e-01,-1.67847502e+00,-8.34770799e-01,-3.32104027e-01,-6.54045761e-01,4.65548038e-01,3.53482455e-01,-8.42283309e-01,-1.03014922e+00,-8.98132086e-01,-2.52614498e-01,-8.80165696e-01,-1.03899872e+00,-6.38726294e-01,-7.80499041e-01,-3.05818051e-01,-5.29674351e-01,-5.66338062e-01,-1.55964291e+00,-7.50271261e-01,-1.49473643e+00,8.68485868e-02,-1.01815963e+00,-1…	A	[0, 0, 1, 0, 1, 0, 0, 0]	music
zy222422xkxj3sht	6.53411786e-04,-2.94335425e-01,5.59058785e-02,1.69392838e-03,1.26374424e-01,-2.71685328e-02,-4.21465375e-02,1.33089488e-04,-2.65307315e-02,9.27390829e-02,8.56754705e-02,-6.29727095e-02,2.10168250e-02,-2.97465861e-01,-4.41142619e-02,-1.40570730e-01,1.45685673e-02,1.23824656e-01,-2.10204236e-02,5.81013486e-02,-1.68430600e-02,-1.09039843e-02,6.10131584e-02,2.77939290e-02,-2.51647225e-03,4.88833636e-…	-6.57130361e-01,-5.68729758e-01,-6.19249701e-01,-1.54280806e+00,-6.84486151e-01,-2.48825133e-01,-4.94322658e-01,3.28006566e-01,2.25304753e-01,-8.80627811e-01,-1.10422742e+00,-8.99238169e-01,-3.18735570e-01,-9.23379600e-01,-1.09957814e+00,-6.76587105e-01,-7.84006715e-01,-3.25698018e-01,-5.34958124e-01,-5.93959451e-01,-1.50169945e+00,-6.87491000e-01,-1.45432842e+00,4.82430458e-02,-9.94834781e-01,-1…	A	[0, 0, 1, 0, 1, 0, 0, 0]	music
zy2226237aj1yqtk	8.08495656e-03,-2.82944024e-01,5.07328436e-02,5.79823228e-03,1.09036312e-01,-3.06523964e-02,-6.10613786e-02,2.02415809e-02,7.70778209e-02,8.48449543e-02,9.92228314e-02,-5.80919236e-02,1.36393150e-02,-3.35022271e-01,-3.60444598e-02,-1.44472241e-01,2.23773010e-02,1.30889848e-01,-3.82753983e-02,6.78665489e-02,-4.21928763e-02,-1.94486289e-04,6.70288950e-02,4.04129960e-02,8.52403790e-03,4.49499264e-02…	-7.19606340e-01,-4.59001839e-01,-6.65404379e-01,-1.61994052e+00,-8.08828771e-01,-2.85350561e-01,-6.71303153e-01,4.31143522e-01,2.87826002e-01,-7.97417760e-01,-9.59592104e-01,-8.30747724e-01,-3.23760211e-01,-8.74209225e-01,-1.14653659e+00,-6.07254803e-01,-7.58321881e-01,-3.69245112e-01,-5.67487121e-01,-5.81718922e-01,-1.54912138e+00,-7.62969255e-01,-1.42813742e+00,8.69230479e-02,-9.29153562e-01,-1…	A	[0, 0, 1, 0, 1, 0, 0, 0]	music
zy2318105rx8u19g	-2.68266583e-03,-2.92206943e-01,4.21411172e-02,-5.62453922e-03,1.21092513e-01,-3.37544158e-02,-3.36560048e-02,2.22304668e-02,-1.43579869e-02,9.10218209e-02,1.14176162e-01,-4.83399853e-02,1.86600015e-02,-2.67478824e-01,-4.56258543e-02,-1.50976896e-01,1.95802245e-02,1.37325883e-01,-2.03936137e-02,5.81237152e-02,-1.26820747e-02,-4.79521602e-03,6.35356754e-02,4.14185822e-02,-6.66253921e-03,5.10109924…	-8.06367815e-01,-5.62152684e-01,-6.44534409e-01,-1.67847502e+00,-8.34770799e-01,-3.32104027e-01,-6.54045761e-01,4.65548038e-01,3.53482455e-01,-8.42283309e-01,-1.03014922e+00,-8.98132086e-01,-2.52614498e-01,-8.80165696e-01,-1.03899872e+00,-6.38726294e-01,-7.80499041e-01,-3.05818051e-01,-5.29674351e-01,-5.66338062e-01,-1.55964291e+00,-7.50271261e-01,-1.49473643e+00,8.68485868e-02,-1.01815963e+00,-1…	A	[0, 0, 1, 0, 1, 0, 0, 0]	music
zy024026wmcgkm3p	-1.03316945e-03,-2.87125558e-01,4.68971431e-02,-1.49823278e-02,1.21668845e-01,-2.87224110e-02,-2.08082870e-02,-9.47223627e-04,-2.67804600e-02,1.20244011e-01,9.56325084e-02,-3.03270854e-02,2.72217672e-02,-2.90596664e-01,-2.55252570e-02,-1.21918760e-01,1.44082643e-02,1.25561789e-01,-8.65902938e-03,5.49048334e-02,-1.30811986e-02,-2.33531813e-03,6.03598915e-02,3.86478901e-02,9.48818028e-03,5.84389940…	-8.06367815e-01,-5.62152684e-01,-6.44534409e-01,-1.67847502e+00,-8.34770799e-01,-3.32104027e-01,-6.54045761e-01,4.65548038e-01,3.53482455e-01,-8.42283309e-01,-1.03014922e+00,-8.98132086e-01,-2.52614498e-01,-8.80165696e-01,-1.03899872e+00,-6.38726294e-01,-7.80499041e-01,-3.05818051e-01,-5.29674351e-01,-5.66338062e-01,-1.55964291e+00,-7.50271261e-01,-1.49473643e+00,8.68485868e-02,-1.01815963e+00,-1…	A	[0, 0, 1, 0, 1, 0, 0, 0]	music
zy100907hgqfshmx	1.31429844e-02,-2.95299232e-01,4.88586277e-02,-9.80723463e-03,1.19617328e-01,-4.08522487e-02,-6.87326193e-02,1.96525883e-02,-3.65726501e-02,1.08453766e-01,1.04210623e-01,-4.33913469e-02,2.49613971e-02,-2.96088874e-01,-2.97152940e-02,-1.52388901e-01,1.77138429e-02,1.28670231e-01,-6.47364184e-03,6.76163435e-02,-1.66945308e-02,-8.03464931e-03,6.01126179e-02,3.50230560e-02,8.91594402e-03,5.52566350e-…	-8.06367815e-01,-5.62152684e-01,-6.44534409e-01,-1.67847502e+00,-8.34770799e-01,-3.32104027e-01,-6.54045761e-01,4.65548038e-01,3.53482455e-01,-8.42283309e-01,-1.03014922e+00,-8.98132086e-01,-2.52614498e-01,-8.80165696e-01,-1.03899872e+00,-6.38726294e-01,-7.80499041e-01,-3.05818051e-01,-5.29674351e-01,-5.66338062e-01,-1.55964291e+00,-7.50271261e-01,-1.49473643e+00,8.68485868e-02,-1.01815963e+00,-1…	A	[0, 0, 1, 0, 1, 0, 1, 0]	music
zy102036rnfja2uy	9.12645459e-03,-2.72311300e-01,6.10237047e-02,-1.66637264e-02,1.17794216e-01,-2.97502130e-02,-5.18553630e-02,2.28939801e-02,2.19932981e-02,9.41373855e-02,1.03032947e-01,-4.45086509e-02,2.83850878e-02,-3.22972238e-01,-2.88023390e-02,-1.42152667e-01,2.40504500e-02,1.28319904e-01,-2.62439139e-02,5.92088699e-02,-2.36894228e-02,-5.57825435e-03,6.46554008e-02,4.07170355e-02,-6.50577620e-03,4.08315770e-…	-8.06367815e-01,-5.62152684e-01,-6.44534409e-01,-1.67847502e+00,-8.34770799e-01,-3.32104027e-01,-6.54045761e-01,4.65548038e-01,3.53482455e-01,-8.42283309e-01,-1.03014922e+00,-8.98132086e-01,-2.52614498e-01,-8.80165696e-01,-1.03899872e+00,-6.38726294e-01,-7.80499041e-01,-3.05818051e-01,-5.29674351e-01,-5.66338062e-01,-1.55964291e+00,-7.50271261e-01,-1.49473643e+00,8.68485868e-02,-1.01815963e+00,-1…	A	[0, 0, 1, 0, 1, 0, 0, 0]	music
zy115056t237cdbp	-6.46396866e-03,-2.77535826e-01,4.97615412e-02,-1.91911627e-02,1.23627797e-01,-2.79308986e-02,-6.72131851e-02,1.09093357e-02,-3.45709547e-02,1.09141916e-01,8.99638832e-02,-5.41582853e-02,3.39519121e-02,-2.92628407e-01,-1.48716327e-02,-1.52638033e-01,2.65382929e-03,1.28474087e-01,-4.50069308e-02,5.73578030e-02,-1.89126283e-02,-1.24034164e-02,5.82509935e-02,3.63411754e-02,2.21070834e-02,4.95210811e…	-8.06367815e-01,-5.62152684e-01,-6.44534409e-01,-1.67847502e+00,-8.34770799e-01,-3.32104027e-01,-6.54045761e-01,4.65548038e-01,3.53482455e-01,-8.42283309e-01,-1.03014922e+00,-8.98132086e-01,-2.52614498e-01,-8.80165696e-01,-1.03899872e+00,-6.38726294e-01,-7.80499041e-01,-3.05818051e-01,-5.29674351e-01,-5.66338062e-01,-1.55964291e+00,-7.50271261e-01,-1.49473643e+00,8.68485868e-02,-1.01815963e+00,-1…	A	[0, 0, 1, 0, 1, 0, 0, 0]	music
zy115107g2k53bc1	1.31867279e-03,-2.31216252e-01,4.73686606e-02,-1.47816027e-02,1.22643463e-01,-2.64045987e-02,-4.15442735e-02,1.33348890e-02,-6.03837240e-03,1.04741774e-01,1.08664364e-01,-4.09623384e-02,2.88607869e-02,-2.96662569e-01,-2.17610039e-02,-1.51062384e-01,1.20314471e-02,1.21796876e-01,2.42022076e-03,6.50493801e-02,-1.40600642e-02,-1.58654656e-02,5.98071814e-02,3.30888592e-02,1.23839080e-03,5.39475754e-0…	-8.06367815e-01,-5.62152684e-01,-6.44534409e-01,-1.67847502e+00,-8.34770799e-01,-3.32104027e-01,-6.54045761e-01,4.65548038e-01,3.53482455e-01,-8.42283309e-01,-1.03014922e+00,-8.98132086e-01,-2.52614498e-01,-8.80165696e-01,-1.03899872e+00,-6.38726294e-01,-7.80499041e-01,-3.05818051e-01,-5.29674351e-01,-5.66338062e-01,-1.55964291e+00,-7.50271261e-01,-1.49473643e+00,8.68485868e-02,-1.01815963e+00,-1…	A	[0, 0, 1, 0, 1, 0, 0, 0]	music
zy190117pkat34xt	1.12337451e-02,-2.69896626e-01,4.66074422e-02,-1.00608990e-02,9.57064927e-02,-3.59295569e-02,-7.37794861e-02,1.50530832e-02,-3.63062061e-02,9.42787379e-02,1.05518520e-01,-2.05430724e-02,1.69188194e-02,-3.13463211e-01,-1.63609497e-02,-1.28895059e-01,3.47217470e-02,1.21777877e-01,1.62381679e-02,4.70991917e-02,-1.00926021e-02,-2.88786506e-03,4.44655940e-02,4.51473966e-02,6.67809090e-03,5.05643412e-0…	-8.06367815e-01,-5.62152684e-01,-6.44534409e-01,-1.67847502e+00,-8.34770799e-01,-3.32104027e-01,-6.54045761e-01,4.65548038e-01,3.53482455e-01,-8.42283309e-01,-1.03014922e+00,-8.98132086e-01,-2.52614498e-01,-8.80165696e-01,-1.03899872e+00,-6.38726294e-01,-7.80499041e-01,-3.05818051e-01,-5.29674351e-01,-5.66338062e-01,-1.55964291e+00,-7.50271261e-01,-1.49473643e+00,8.68485868e-02,-1.01815963e+00,-1…	A	[0, 0, 1, 0, 1, 0, 0, 0]	music
zy192136q4wp02fu	4.65563545e-03,-2.81821132e-01,4.97293621e-02,-2.04668120e-02,1.13656811e-01,-3.06190476e-02,-6.26402050e-02,1.06809959e-02,-3.80390957e-02,9.74146724e-02,9.80881080e-02,-3.27105075e-02,1.48624703e-02,-2.85763174e-01,-2.18547378e-02,-1.44984469e-01,3.00424136e-02,1.33149683e-01,-2.31462182e-04,5.30898795e-02,-2.10483111e-02,-3.75956763e-03,5.97401522e-02,4.16221917e-02,-5.16816333e-04,4.29161415e…	-6.95656776e-01,-6.57409668e-01,-6.97274864e-01,-1.58974659e+00,-7.61342108e-01,-3.60805184e-01,-6.02598548e-01,4.89466041e-01,2.66711891e-01,-7.45179176e-01,-1.10239601e+00,-8.99476528e-01,-3.45084757e-01,-1.01179600e+00,-1.07814956e+00,-6.69377327e-01,-8.33235502e-01,-3.87253851e-01,-5.15926778e-01,-5.57594121e-01,-1.54918706e+00,-7.51827478e-01,-1.48337829e+00,1.59762368e-01,-9.56242085e-01,-1…	A	[0, 0, 1, 0, 1, 0, 0, 0]	music
zy054823ptb1a49t	1.75950192e-02,-3.08096290e-01,4.49082553e-02,-2.97162565e-03,1.05453096e-01,-4.99240570e-02,-5.82156479e-02,6.48083398e-03,-3.69502679e-02,8.63535032e-02,9.65816304e-02,-4.01584543e-02,2.43918188e-02,-2.63300419e-01,-2.57682223e-02,-1.38034105e-01,3.02542597e-02,1.34551287e-01,-1.16271246e-02,5.80669008e-02,-1.16528487e-02,-2.21825251e-03,6.12626858e-02,4.14317809e-02,-1.21203698e-02,5.38990833e…	-8.06367815e-01,-5.62152684e-01,-6.44534409e-01,-1.67847502e+00,-8.34770799e-01,-3.32104027e-01,-6.54045761e-01,4.65548038e-01,3.53482455e-01,-8.42283309e-01,-1.03014922e+00,-8.98132086e-01,-2.52614498e-01,-8.80165696e-01,-1.03899872e+00,-6.38726294e-01,-7.80499041e-01,-3.05818051e-01,-5.29674351e-01,-5.66338062e-01,-1.55964291e+00,-7.50271261e-01,-1.49473643e+00,8.68485868e-02,-1.01815963e+00,-1…	A	[0, 0, 1, 0, 1, 0, 0, 0]	music
zy140422rhgtgdw4	5.71398530e-03,-2.65478790e-01,4.83226180e-02,-6.35962188e-03,9.98887420e-02,-2.61052996e-02,-5.42803369e-02,1.25057194e-02,-4.15465012e-02,9.70752984e-02,9.25482661e-02,-3.90025526e-02,1.69160385e-02,-2.76302606e-01,-2.64520422e-02,-1.41517758e-01,7.56003615e-03,1.29992336e-01,-1.34140495e-02,6.38914928e-02,-1.11702960e-02,-1.62078254e-02,5.40345348e-02,3.88743877e-02,2.31528049e-03,5.73133752e-…	-8.06367815e-01,-5.62152684e-01,-6.44534409e-01,-1.67847502e+00,-8.34770799e-01,-3.32104027e-01,-6.54045761e-01,4.65548038e-01,3.53482455e-01,-8.42283309e-01,-1.03014922e+00,-8.98132086e-01,-2.52614498e-01,-8.80165696e-01,-1.03899872e+00,-6.38726294e-01,-7.80499041e-01,-3.05818051e-01,-5.29674351e-01,-5.66338062e-01,-1.55964291e+00,-7.50271261e-01,-1.49473643e+00,8.68485868e-02,-1.01815963e+00,-1…	A	[0, 0, 1, 0, 1, 0, 0, 0]	music
zy1422073y0x0ry1	1.60354339e-02,-2.89028466e-01,6.05828241e-02,-1.21068954e-03,1.10152796e-01,-4.66848388e-02,-5.90192750e-02,2.06660312e-02,6.11762656e-03,9.20789838e-02,1.05297849e-01,-6.45294338e-02,1.86801311e-02,-3.22368920e-01,-4.49258983e-02,-1.30620390e-01,3.84479575e-02,1.23739414e-01,-3.24250646e-02,6.78538084e-02,-4.27376330e-02,9.98183386e-04,5.62889576e-02,4.96161319e-02,-1.06480392e-03,3.08070164e-0…	-8.06367815e-01,-5.62152684e-01,-6.44534409e-01,-1.67847502e+00,-8.34770799e-01,-3.32104027e-01,-6.54045761e-01,4.65548038e-01,3.53482455e-01,-8.42283309e-01,-1.03014922e+00,-8.98132086e-01,-2.52614498e-01,-8.80165696e-01,-1.03899872e+00,-6.38726294e-01,-7.80499041e-01,-3.05818051e-01,-5.29674351e-01,-5.66338062e-01,-1.55964291e+00,-7.50271261e-01,-1.49473643e+00,8.68485868e-02,-1.01815963e+00,-1…	A	[0, 0, 1, 0, 1, 0, 0, 0]	music
zy150840qer28g9j	7.96142034e-03,-2.82547027e-01,4.79117222e-02,1.97269544e-02,9.79143530e-02,-3.70218419e-02,-5.56823201e-02,1.07398182e-02,-2.73644179e-03,9.58929509e-02,9.13718939e-02,-4.63116616e-02,5.75484335e-03,-2.53040731e-01,-2.28883773e-02,-1.42123729e-01,3.66283394e-02,1.29114628e-01,-1.82396080e-02,6.72092289e-02,-2.13897377e-02,-1.13448352e-02,6.15707077e-02,3.63722295e-02,-9.84263700e-03,6.25815690e-…	-0.6604339,-0.65929425,-0.4917615,-1.4613417,-0.6583758,-0.19788322,-0.546438,0.3522377,0.22300035,-0.8594338,-1.0442402,-0.8956181,-0.45456737,-0.9116962,-1.1301323,-0.6859994,-0.8177335,-0.30307448,-0.50697607,-0.5910929,-1.483603,-0.7028599,-1.3076982,0.18458405,-0.89794016,-1.0627154,-0.83754575,-1.251294,-0.7422291,-0.3570557,-0.84206975,-0.8540174,-0.56325936,-0.52320474,-0.3963126,-0.49519…	A	[0, 0, 1, 0, 1, 0, 0, 0]	music
zy1704127309ux1b	-5.92147931e-04,-2.94051200e-01,5.07605411e-02,-6.02817768e-03,1.03718877e-01,-3.90860401e-02,-4.68864068e-02,2.64494177e-02,8.32171086e-03,8.00493062e-02,8.72310996e-02,-4.26127091e-02,1.45839080e-02,-2.86105633e-01,-4.39382717e-02,-1.42274588e-01,3.47666293e-02,1.10544547e-01,-1.36041809e-02,5.41359074e-02,-2.50128247e-02,9.90889966e-03,5.98505884e-02,4.75145951e-02,-9.26090777e-03,4.87901419e-…	-8.06367815e-01,-5.62152684e-01,-6.44534409e-01,-1.67847502e+00,-8.34770799e-01,-3.32104027e-01,-6.54045761e-01,4.65548038e-01,3.53482455e-01,-8.42283309e-01,-1.03014922e+00,-8.98132086e-01,-2.52614498e-01,-8.80165696e-01,-1.03899872e+00,-6.38726294e-01,-7.80499041e-01,-3.05818051e-01,-5.29674351e-01,-5.66338062e-01,-1.55964291e+00,-7.50271261e-01,-1.49473643e+00,8.68485868e-02,-1.01815963e+00,-1…	A	[0, 0, 1, 0, 1, 0, 1, 0]	music
zy174147x7x5ckna	8.05228297e-03,-3.47856939e-01,4.32841815e-02,-1.41152600e-02,1.17403612e-01,-2.83433162e-02,-5.23731187e-02,-7.55179860e-03,-2.45652553e-02,1.16182104e-01,9.49687734e-02,-4.85497117e-02,2.57119425e-02,-3.03433239e-01,-3.27050202e-02,-1.18838340e-01,2.37901863e-02,1.15749396e-01,-1.32555859e-02,5.76324984e-02,-1.24075040e-02,-7.52527639e-03,4.93379682e-02,4.11499739e-02,2.69522378e-03,5.69698885e…	-8.06367815e-01,-5.62152684e-01,-6.44534409e-01,-1.67847502e+00,-8.34770799e-01,-3.32104027e-01,-6.54045761e-01,4.65548038e-01,3.53482455e-01,-8.42283309e-01,-1.03014922e+00,-8.98132086e-01,-2.52614498e-01,-8.80165696e-01,-1.03899872e+00,-6.38726294e-01,-7.80499041e-01,-3.05818051e-01,-5.29674351e-01,-5.66338062e-01,-1.55964291e+00,-7.50271261e-01,-1.49473643e+00,8.68485868e-02,-1.01815963e+00,-1…	A	[0, 0, 1, 0, 1, 0, 0, 0]	music
zy174212c3yvrd7r	1.04094762e-03,-2.53619015e-01,4.34356630e-02,-1.03264330e-02,1.21321835e-01,-1.70309357e-02,-4.75594997e-02,-1.32963143e-03,-1.21857254e-02,1.15291536e-01,1.11893646e-01,-4.37768996e-02,1.75267663e-02,-3.11300665e-01,-1.47926630e-02,-1.30233914e-01,1.90660171e-02,1.24508962e-01,-6.34075468e-03,6.08184598e-02,-2.22714189e-02,-6.55693468e-03,5.46760522e-02,4.23545055e-02,-8.77106329e-04,5.69662303…	-8.06367815e-01,-5.62152684e-01,-6.44534409e-01,-1.67847502e+00,-8.34770799e-01,-3.32104027e-01,-6.54045761e-01,4.65548038e-01,3.53482455e-01,-8.42283309e-01,-1.03014922e+00,-8.98132086e-01,-2.52614498e-01,-8.80165696e-01,-1.03899872e+00,-6.38726294e-01,-7.80499041e-01,-3.05818051e-01,-5.29674351e-01,-5.66338062e-01,-1.55964291e+00,-7.50271261e-01,-1.49473643e+00,8.68485868e-02,-1.01815963e+00,-1…	A	[0, 0, 1, 0, 1, 0, 0, 0]	music
zy192107wq65dt78	5.11818193e-03,-3.40368062e-01,4.42160144e-02,1.22893893e-03,9.09788162e-02,-4.09507789e-02,-8.57783668e-03,2.77551785e-02,-3.19043845e-02,7.50385150e-02,8.33263397e-02,-3.19835842e-02,8.07173550e-03,-2.74743497e-01,-4.39566039e-02,-1.23678476e-01,3.07502486e-02,1.28197432e-01,5.78725245e-04,5.68148717e-02,-1.51106510e-02,-2.50489148e-03,5.62936179e-02,3.99837829e-02,-1.36855571e-02,5.40248603e-0…	-8.06367815e-01,-5.62152684e-01,-6.44534409e-01,-1.67847502e+00,-8.34770799e-01,-3.32104027e-01,-6.54045761e-01,4.65548038e-01,3.53482455e-01,-8.42283309e-01,-1.03014922e+00,-8.98132086e-01,-2.52614498e-01,-8.80165696e-01,-1.03899872e+00,-6.38726294e-01,-7.80499041e-01,-3.05818051e-01,-5.29674351e-01,-5.66338062e-01,-1.55964291e+00,-7.50271261e-01,-1.49473643e+00,8.68485868e-02,-1.01815963e+00,-1…	A	[0, 0, 1, 0, 1, 0, 0, 0]	music
zy192118sqwjvv27	7.28108454e-03,-3.58526945e-01,5.52921146e-02,-7.04632001e-03,1.04627758e-01,-3.59803326e-02,-4.16867658e-02,1.43800164e-02,-3.31321955e-02,9.63323638e-02,9.66725573e-02,-3.81128788e-02,1.62607208e-02,-3.03569973e-01,-3.03521510e-02,-1.26987651e-01,2.88737938e-02,1.26754686e-01,1.17973834e-02,5.79789765e-02,-1.27405133e-02,-6.40516728e-03,6.14211597e-02,3.68013792e-02,-1.01420991e-02,4.35906425e-…	-8.06367815e-01,-5.62152684e-01,-6.44534409e-01,-1.67847502e+00,-8.34770799e-01,-3.32104027e-01,-6.54045761e-01,4.65548038e-01,3.53482455e-01,-8.42283309e-01,-1.03014922e+00,-8.98132086e-01,-2.52614498e-01,-8.80165696e-01,-1.03899872e+00,-6.38726294e-01,-7.80499041e-01,-3.05818051e-01,-5.29674351e-01,-5.66338062e-01,-1.55964291e+00,-7.50271261e-01,-1.49473643e+00,8.68485868e-02,-1.01815963e+00,-1…	A	[0, 0, 1, 0, 1, 0, 0, 0]	music
zy210844nvv6b2dv	9.96905379e-03,-2.67955691e-01,3.88458446e-02,5.93047962e-03,1.03827536e-01,-2.57776678e-02,-6.35761172e-02,8.87396932e-03,-4.64772880e-02,9.24918801e-02,9.01824012e-02,-3.05075608e-02,2.75523085e-02,-2.46005043e-01,-8.48256983e-03,-1.44043952e-01,2.22574621e-02,1.26877874e-01,3.76821496e-03,4.69718464e-02,-2.96521815e-03,-2.70566833e-03,5.42528927e-02,3.03411372e-02,-3.03617511e-02,5.86543269e-0…	-8.06367815e-01,-5.62152684e-01,-6.44534409e-01,-1.67847502e+00,-8.34770799e-01,-3.32104027e-01,-6.54045761e-01,4.65548038e-01,3.53482455e-01,-8.42283309e-01,-1.03014922e+00,-8.98132086e-01,-2.52614498e-01,-8.80165696e-01,-1.03899872e+00,-6.38726294e-01,-7.80499041e-01,-3.05818051e-01,-5.29674351e-01,-5.66338062e-01,-1.55964291e+00,-7.50271261e-01,-1.49473643e+00,8.68485868e-02,-1.01815963e+00,-1…	A	[0, 0, 1, 0, 1, 0, 0, 0]	music
zy2119041174dega	8.79071653e-03,-2.52657920e-01,3.96111943e-02,6.25784788e-03,1.00698806e-01,-2.86672115e-02,-6.45123795e-02,8.33974965e-03,-5.42386398e-02,9.49241146e-02,8.96518677e-02,-2.78515164e-02,2.68835984e-02,-2.52550483e-01,-1.36499945e-02,-1.42457038e-01,2.33920552e-02,1.28875047e-01,3.80267482e-03,4.59921658e-02,-4.14788630e-03,-2.37012701e-03,5.34431562e-02,3.57114673e-02,-2.67910510e-02,5.91755733e-0…	-8.06367815e-01,-5.62152684e-01,-6.44534409e-01,-1.67847502e+00,-8.34770799e-01,-3.32104027e-01,-6.54045761e-01,4.65548038e-01,3.53482455e-01,-8.42283309e-01,-1.03014922e+00,-8.98132086e-01,-2.52614498e-01,-8.80165696e-01,-1.03899872e+00,-6.38726294e-01,-7.80499041e-01,-3.05818051e-01,-5.29674351e-01,-5.66338062e-01,-1.55964291e+00,-7.50271261e-01,-1.49473643e+00,8.68485868e-02,-1.01815963e+00,-1…	A	[0, 0, 1, 0, 1, 0, 1, 0]	music
zy115710jbb0bv3w	-5.32037206e-03,-2.91796058e-01,4.45866734e-02,-7.10899476e-03,1.17363825e-01,-2.94825286e-02,-5.49921021e-02,9.16156173e-03,-1.78752039e-02,1.16563752e-01,9.46950316e-02,-3.25895175e-02,2.03040969e-02,-3.15683186e-01,-1.11535601e-02,-1.27736330e-01,2.49694511e-02,1.07076213e-01,-3.65204923e-03,5.32633029e-02,-2.42922362e-02,5.25469240e-03,5.56497313e-02,3.51771861e-02,-2.01013242e-03,5.17470911e…	-8.06367815e-01,-5.62152684e-01,-6.44534409e-01,-1.67847502e+00,-8.34770799e-01,-3.32104027e-01,-6.54045761e-01,4.65548038e-01,3.53482455e-01,-8.42283309e-01,-1.03014922e+00,-8.98132086e-01,-2.52614498e-01,-8.80165696e-01,-1.03899872e+00,-6.38726294e-01,-7.80499041e-01,-3.05818051e-01,-5.29674351e-01,-5.66338062e-01,-1.55964291e+00,-7.50271261e-01,-1.49473643e+00,8.68485868e-02,-1.01815963e+00,-1…	A	[0, 0, 1, 0, 1, 0, 0, 0]	music
zy141449nvt1hdvk	1.34704309e-02,-2.75525749e-01,5.71623594e-02,3.27124144e-04,9.74451527e-02,-3.36972326e-02,-4.73936945e-02,2.57564448e-02,-2.24631205e-02,8.16754922e-02,9.82443914e-02,-2.90160030e-02,2.39162613e-02,-2.72780836e-01,-3.24761495e-02,-1.43747672e-01,3.21246907e-02,1.40396982e-01,1.49790868e-02,5.61847463e-02,-1.58826374e-02,-3.74887860e-03,6.16187565e-02,4.28632870e-02,5.38033200e-03,4.66504134e-02…	-7.19992459e-01,-5.07039845e-01,-7.40201533e-01,-1.73529148e+00,-7.90492713e-01,-3.29440266e-01,-7.13768780e-01,4.16096449e-01,2.32425526e-01,-9.50746298e-01,-1.05500710e+00,-9.07172382e-01,-3.47327471e-01,-9.16001499e-01,-1.10719192e+00,-6.55821502e-01,-7.90063083e-01,-3.05237561e-01,-5.20097136e-01,-5.59839666e-01,-1.54795063e+00,-8.51538718e-01,-1.51770020e+00,1.33401096e-01,-1.04739010e+00,-1…	A	[0, 0, 1, 0, 1, 0, 0, 0]	music
