# Supplementary material for: ICMC: An Interpretable Cross-domain Multi-modal Classification model for grading teaching plan
Source: PLoS One. 2025 Sep 3;20(9):e0330684. doi: 10.1371/journal.pone.0330684 (PMC12407483; doi:10.1371/journal.pone.0330684)
Supplement: S1 Data — (ZIP) [file pone.0330684.s001.zip › data/organism.xlsx]

## Sheet: Sheet1
id	text	image	label	structure	class
194611959	-1.46235581e-02,-2.88821101e-01,4.99014929e-02,-1.35723865e-02,1.20199621e-01,-1.95392855e-02,-1.31325638e-02,3.20682451e-02,-1.77584663e-02,8.14969689e-02,1.17769569e-01,4.22242843e-03,1.68972351e-02,-2.36821577e-01,-3.47681791e-02,-1.44657552e-01,8.23354162e-03,1.20614901e-01,-5.66723980e-02,6.39345497e-02,-2.76572984e-02,-1.92662068e-02,4.98626195e-02,2.55820006e-02,1.25743328e-02,3.00871152e-…	-0.60189605,-0.39492455,-0.6500303,-1.519882,-0.71058846,-0.13978498,-0.5048862,0.5256625,0.3847581,-0.9147398,-0.9633705,-0.79900175,-0.30108678,-0.98704153,-1.1743886,-0.6250613,-0.7189541,-0.34026644,-0.6570127,-0.66267264,-1.5804031,-0.5870611,-1.4441066,0.09800562,-0.8899506,-1.1059794,-0.8027381,-1.1911242,-0.9031359,-0.4823672,-0.8133687,-0.69128364,-0.32358247,-0.6457002,-0.40342477,-0.55…	A	[1, 1, 1, 1, 0, 0, 1, 0]	organism
194026478	-2.79835984e-02,-2.63151586e-01,5.26236631e-02,-7.00605102e-03,1.25712261e-01,-3.06361653e-02,-3.31727341e-02,5.16624413e-02,-1.83499791e-02,8.05801228e-02,9.25304145e-02,1.04521113e-02,7.26075191e-03,-2.40490302e-01,-5.09698540e-02,-1.41076207e-01,1.88781656e-02,1.04939908e-01,-3.02362740e-02,6.79190531e-02,-2.29998101e-02,-2.14133393e-02,5.48747107e-02,1.99706480e-02,1.08838901e-02,5.19642755e-…	-5.54699898e-01,-4.42244768e-01,-5.75116634e-01,-1.45095086e+00,-6.76161349e-01,-1.30346492e-01,-5.24653971e-01,3.81677806e-01,2.09599316e-01,-9.46030080e-01,-1.05516124e+00,-9.46214080e-01,-4.25630361e-01,-9.81375694e-01,-1.12670338e+00,-7.73065269e-01,-8.92722607e-01,-3.04427624e-01,-6.04708433e-01,-6.03150904e-01,-1.60176218e+00,-7.43895650e-01,-1.52985609e+00,3.28031182e-02,-9.26013231e-01,-1…	A	[1, 0, 1, 1, 1, 0, 1, 0]	organism
zy142536vk7t8739	-2.62069106e-02,-2.76213020e-01,4.25900109e-02,-8.21366161e-03,1.26838028e-01,-2.56831627e-02,-3.46399322e-02,3.60290073e-02,-3.29203042e-03,9.92405564e-02,1.01112470e-01,2.23184377e-02,6.81851525e-03,-2.71619350e-01,-2.97843926e-02,-1.33264527e-01,1.93659291e-02,9.96768996e-02,-2.55335942e-02,6.90691322e-02,-1.62524916e-02,7.61163002e-03,4.35928181e-02,3.08890771e-02,2.33276151e-02,4.91644181e-0…	-7.76966095e-01,-5.38689971e-01,-6.09714150e-01,-1.46272576e+00,-6.76602006e-01,-2.09290996e-01,-5.58574975e-01,3.59202176e-01,2.34693527e-01,-8.52148473e-01,-9.99666035e-01,-8.73398840e-01,-3.49434555e-01,-9.09644663e-01,-1.10190737e+00,-7.45837748e-01,-8.49316061e-01,-3.28432173e-01,-5.52850306e-01,-5.79938352e-01,-1.52898037e+00,-7.62491584e-01,-1.39869261e+00,9.96459275e-02,-9.83604610e-01,-1…	A	[0, 1, 1, 0, 0, 0, 1, 1]	organism
zy101151ju17tjdn	-5.88036550e-04,-3.40770721e-01,3.22391689e-02,5.17764911e-02,7.92267174e-02,-3.22834887e-02,-3.63012254e-02,2.42267717e-02,6.97377548e-02,4.86001223e-02,1.38594702e-01,-9.55037307e-03,-6.76331855e-03,-2.55843908e-01,-2.57620774e-02,-8.34689215e-02,4.28372547e-02,1.08409926e-01,3.25902849e-02,2.80556083e-02,-8.62804893e-03,5.28098866e-02,3.76834460e-02,6.52111918e-02,-4.21406375e-03,1.03431121e-0…	-6.39052868e-01,-5.80909073e-01,-5.85594952e-01,-1.44657385e+00,-6.42817199e-01,-1.18577965e-01,-4.84033018e-01,4.03771549e-01,2.50891000e-01,-7.78556883e-01,-9.56734657e-01,-8.36748898e-01,-3.90137702e-01,-8.48563492e-01,-9.99162436e-01,-6.41044140e-01,-8.77008677e-01,-2.02718213e-01,-4.40419436e-01,-4.66671318e-01,-1.46760356e+00,-6.76899970e-01,-1.31986380e+00,1.36268154e-01,-8.80581439e-01,-1…	A	[0, 0, 0, 0, 0, 0, 0, 0]	organism
zy101205bw0d07bb	-3.17541161e-03,-3.36907476e-01,2.91059446e-02,5.12374341e-02,7.63371289e-02,-3.39463130e-02,-2.27682777e-02,1.61049422e-02,4.30145413e-02,5.60232401e-02,1.34748772e-01,-1.51721807e-02,-9.25439410e-03,-2.60620892e-01,-3.78065333e-02,-8.20970014e-02,4.95482236e-02,1.03664503e-01,3.42220441e-02,2.95322612e-02,-1.03089893e-02,5.05701862e-02,3.14125158e-02,7.31637627e-02,-1.53736640e-02,1.05186515e-0…	-6.62807643e-01,-5.48979044e-01,-6.27957940e-01,-1.52630174e+00,-7.05745697e-01,-1.79948792e-01,-5.01379013e-01,4.33184147e-01,2.93743581e-01,-7.32308090e-01,-1.01288879e+00,-8.33864510e-01,-4.24175143e-01,-9.13905621e-01,-1.11711156e+00,-6.52668238e-01,-8.84781659e-01,-3.01573843e-01,-4.66401607e-01,-5.42778671e-01,-1.54351890e+00,-6.70071661e-01,-1.34693146e+00,1.35434851e-01,-8.95094872e-01,-1…	A	[0, 0, 0, 0, 0, 0, 0, 0]	organism
zy103108h3bc73vb	-3.27811437e-03,-2.94560224e-01,5.43609113e-02,-5.73171955e-03,1.14982344e-01,-2.23181210e-02,-5.32947183e-02,4.81896996e-02,-1.89910308e-02,7.79932141e-02,1.16554923e-01,-1.51343597e-02,7.49222515e-03,-2.67737776e-01,-4.22776975e-02,-1.34998381e-01,1.17334146e-02,1.25449955e-01,-5.29839955e-02,6.04538992e-02,-3.48172300e-02,-1.75484363e-02,4.79315110e-02,2.50436030e-02,1.56015193e-03,4.48870957e…	-0.5891328,-0.4072117,-0.597064,-1.5191447,-0.5969284,-0.14494412,-0.51882154,0.47473237,0.32161397,-0.76085424,-0.9665273,-0.8215253,-0.3574582,-0.8853882,-1.141881,-0.6257537,-0.8465721,-0.3080701,-0.5494943,-0.6280497,-1.6185278,-0.64403045,-1.3294996,0.15141754,-0.9415641,-1.2099992,-0.85772926,-1.1570866,-0.9015117,-0.391391,-0.85958356,-0.782831,-0.5267524,-0.48595464,-0.43324816,-0.4945846…	A	[1, 1, 1, 1, 0, 0, 1, 0]	organism
zy103131tcn2ct6u	-2.31923498e-02,-2.83536702e-01,6.05700389e-02,3.10700783e-03,1.15664311e-01,-3.30911875e-02,-5.74392974e-02,3.39442119e-02,-5.65634035e-02,9.07071382e-02,8.71036053e-02,1.10399779e-02,-4.21166513e-03,-2.64787555e-01,-5.56550585e-02,-1.38703749e-01,2.27600504e-02,1.05299100e-01,-6.10273331e-02,7.88723454e-02,-2.30756830e-02,-1.76997408e-02,4.88934591e-02,2.15979982e-02,2.83996505e-03,5.83020523e-…	-5.78508854e-01,-6.42966986e-01,-5.15187502e-01,-1.37174046e+00,-5.74796617e-01,-2.14646772e-01,-5.01725793e-01,3.32613945e-01,1.57187387e-01,-7.30884612e-01,-1.03996897e+00,-8.33002508e-01,-4.03767496e-01,-9.04649198e-01,-9.97338891e-01,-7.42718756e-01,-9.22047555e-01,-1.55452624e-01,-4.54383403e-01,-4.53584790e-01,-1.50523865e+00,-5.68334222e-01,-1.25928712e+00,1.12960316e-01,-9.00604665e-01,-1…	A	[1, 1, 1, 1, 1, 0, 1, 0]	organism
zy171537gseabrud	-2.32288912e-02,-2.39906415e-01,4.80251685e-02,-1.76273305e-02,1.26327723e-01,-1.51075693e-02,-2.30394285e-02,3.61276753e-02,-1.46107804e-02,8.81158262e-02,9.51356590e-02,-5.07394644e-03,2.15726644e-02,-2.61207402e-01,-3.03094070e-02,-1.36996806e-01,2.42196443e-03,1.31384417e-01,-3.64902578e-02,5.98932989e-02,-2.89181881e-02,-1.11183915e-02,4.63744625e-02,2.00270228e-02,2.45209015e-03,3.05287912e…	-6.12296700e-01,-3.96078408e-01,-5.15165865e-01,-1.46933961e+00,-7.31068850e-01,-1.59102082e-01,-4.47528005e-01,3.63333642e-01,2.27752626e-01,-8.98962259e-01,-1.01309562e+00,-8.71658146e-01,-3.18251371e-01,-9.64631021e-01,-1.19236815e+00,-6.07754588e-01,-8.24450850e-01,-2.88107991e-01,-5.84241927e-01,-6.13926351e-01,-1.56747866e+00,-6.63489342e-01,-1.36769378e+00,9.18221250e-02,-1.00524068e+00,-1…	A	[1, 1, 1, 1, 0, 0, 1, 0]	organism
zy171553f152qdem	-1.67967286e-02,-2.32300103e-01,4.33904901e-02,-1.94410998e-02,1.31543189e-01,-1.43290218e-03,-4.82732765e-02,2.80001443e-02,-4.98618707e-02,7.40075111e-02,8.86109322e-02,1.34936348e-02,2.90145054e-02,-2.31557742e-01,-1.75041296e-02,-1.19228669e-01,1.70964719e-04,1.15019470e-01,1.29247131e-03,6.02235422e-02,-9.67676286e-03,-1.70991067e-02,3.90907452e-02,8.23792443e-03,6.50544744e-03,3.56604271e-0…	-5.55344582e-01,-4.26519036e-01,-5.25882244e-01,-1.50598347e+00,-6.32528305e-01,-1.57117099e-01,-5.71127594e-01,4.36446220e-01,2.74682999e-01,-9.17541087e-01,-1.10135496e+00,-8.84943843e-01,-4.28636461e-01,-9.46221769e-01,-1.31027162e+00,-7.85886049e-01,-9.67343569e-01,-3.51751566e-01,-6.32777274e-01,-6.29396379e-01,-1.57181931e+00,-7.99597144e-01,-1.45478153e+00,1.71121061e-01,-9.16010737e-01,-1…	A	[1, 1, 1, 1, 0, 0, 1, 0]	organism
zy234956u39exg1y	-1.80133909e-04,-2.08031192e-01,6.29227310e-02,1.94104353e-03,8.95844698e-02,-1.10328104e-02,-2.85497140e-02,2.19753832e-02,2.31648274e-02,8.60212296e-02,9.36315358e-02,-8.38015415e-03,1.42939128e-02,-3.09077471e-01,-1.09885205e-02,-1.35804713e-01,3.01863849e-02,1.13164127e-01,-5.90817407e-02,6.55524135e-02,-3.45482416e-02,-9.73196328e-03,5.11892252e-02,4.19304147e-02,-5.92107244e-04,4.15342860e-…	-6.96281612e-01,-5.18202245e-01,-4.95208055e-01,-1.46468246e+00,-5.60766518e-01,-1.60756245e-01,-4.91381139e-01,3.44020575e-01,2.03895748e-01,-7.49798477e-01,-9.28130746e-01,-8.45896721e-01,-3.74973923e-01,-9.06424940e-01,-1.04944623e+00,-6.29607499e-01,-8.73446763e-01,-2.09187627e-01,-5.45827150e-01,-5.37482560e-01,-1.51453137e+00,-6.95529580e-01,-1.30052853e+00,5.02354801e-02,-9.58574653e-01,-1…	A	[1, 1, 1, 1, 0, 0, 1, 0]	organism
zy1220520es1cee6	6.27484499e-03,-2.50531673e-01,5.88345006e-02,-4.54434473e-03,1.05042353e-01,-1.80111453e-02,-5.99362925e-02,2.28194613e-02,1.77081372e-03,8.16537887e-02,9.11409035e-02,4.28549340e-03,8.93754885e-03,-2.67581731e-01,-1.20737227e-02,-1.10926896e-01,3.53458039e-02,1.07823730e-01,-2.47865766e-02,6.75378963e-02,-1.42021496e-02,-1.80757865e-02,4.49739024e-02,2.30332837e-02,7.65043776e-03,5.26389778e-02…	-6.92183316e-01,-4.85680342e-01,-5.11955082e-01,-1.42352045e+00,-6.11465394e-01,-2.44005501e-01,-5.37764013e-01,3.94460917e-01,2.15582326e-01,-8.33858192e-01,-9.73142326e-01,-8.18070531e-01,-3.71309876e-01,-8.69104981e-01,-1.10562730e+00,-5.66682994e-01,-7.66785443e-01,-3.23433071e-01,-4.75894988e-01,-5.24120510e-01,-1.48254788e+00,-6.58722103e-01,-1.31231964e+00,1.10421278e-01,-9.28585768e-01,-1…	A	[1, 1, 1, 1, 0, 0, 1, 0]	organism
zy16451984evn0ds	-3.30199897e-02,-2.36774907e-01,4.37720530e-02,3.22119799e-03,1.32825702e-01,-6.19802438e-03,-8.84204637e-03,9.93114989e-03,8.02197959e-03,1.19439915e-01,1.03967667e-01,-1.09928083e-02,3.71964020e-03,-2.61054277e-01,-3.01490724e-02,-1.17936142e-01,3.15812859e-03,1.12955607e-01,-1.67713687e-02,7.67698437e-02,-2.76302006e-02,-3.44095449e-03,4.42868471e-02,3.06042563e-02,-9.86648165e-03,5.16228154e-…	-7.12836087e-01,-5.24898231e-01,-5.49556017e-01,-1.54100084e+00,-6.89041674e-01,-2.13886499e-01,-5.78536272e-01,4.15211558e-01,2.41042629e-01,-9.45348501e-01,-1.00967848e+00,-8.27246130e-01,-3.91639680e-01,-1.01735961e+00,-1.13742542e+00,-6.47291362e-01,-8.60789955e-01,-3.70357275e-01,-5.45943022e-01,-6.77223742e-01,-1.62146151e+00,-6.65802717e-01,-1.37583828e+00,6.49081245e-02,-9.93838131e-01,-1…	A	[1, 1, 1, 1, 1, 0, 0, 0]	organism
zy1645339ffejx59	-3.98095697e-02,-2.86176652e-01,3.95938382e-02,9.56808403e-03,1.28597185e-01,-2.23337356e-02,8.79640132e-03,3.58855128e-02,-4.37994450e-02,8.88896435e-02,8.97437781e-02,3.60279065e-03,6.59048930e-03,-2.51528203e-01,-3.44157591e-02,-1.32946253e-01,1.15604848e-02,1.23967052e-01,-2.65934896e-02,7.24876523e-02,-1.10312123e-02,-1.49392439e-02,4.51440439e-02,3.41758467e-02,1.85077847e-03,6.57806769e-02…	-6.91412926e-01,-5.00456929e-01,-5.89680552e-01,-1.49100876e+00,-6.31316304e-01,-2.52103269e-01,-5.68152547e-01,4.55912411e-01,2.80490220e-01,-8.45808148e-01,-1.01422060e+00,-8.30350995e-01,-3.16380590e-01,-1.00196838e+00,-1.05753553e+00,-6.46786392e-01,-8.10249984e-01,-3.05268794e-01,-5.48656344e-01,-6.53230250e-01,-1.58137095e+00,-6.91938281e-01,-1.45325541e+00,1.02662422e-01,-9.38072383e-01,-1…	A	[1, 1, 1, 1, 0, 0, 1, 0]	organism
zy1645585qa6jbwa	-4.23711985e-02,-3.07684839e-01,4.88304384e-02,2.29143798e-02,1.10045455e-01,-2.22143307e-02,2.57477537e-03,2.68847402e-02,-6.06095511e-03,1.19291529e-01,8.16167146e-02,-6.29658811e-03,-1.70887522e-02,-2.80767202e-01,-4.01408263e-02,-1.20288178e-01,1.71956830e-02,1.18126497e-01,-2.23148614e-02,8.53139609e-02,-2.97778286e-02,-3.72819742e-03,4.47012708e-02,3.32251266e-02,-1.86058984e-03,7.85881132e…	-7.20113933e-01,-4.91771132e-01,-5.39703965e-01,-1.50499344e+00,-5.72175264e-01,-1.71299383e-01,-5.03425896e-01,4.37897146e-01,2.06531003e-01,-8.15154076e-01,-1.06111062e+00,-8.92971694e-01,-3.70220572e-01,-9.70693231e-01,-1.13723612e+00,-6.65771246e-01,-8.94009471e-01,-3.58986080e-01,-5.73285878e-01,-5.91271758e-01,-1.63181233e+00,-8.42116535e-01,-1.53775656e+00,5.00257313e-02,-1.06211030e+00,-1…	A	[1, 1, 1, 1, 0, 0, 0, 0]	organism
zy164805bvd72xs1	-2.60659233e-02,-3.26788604e-01,5.94930202e-02,1.28151514e-02,1.07876882e-01,-3.04280296e-02,-3.28818522e-02,1.15070846e-02,-3.19380574e-02,1.09342188e-01,1.05026111e-01,-2.46462375e-02,-6.50662463e-03,-2.50802189e-01,-3.98689546e-02,-1.26309082e-01,2.79511325e-02,1.14749819e-01,-5.28674200e-02,8.37024376e-02,-2.54044421e-02,-4.73077875e-03,5.18343300e-02,3.74633819e-02,-3.98488110e-03,6.35239780…	-7.00265169e-01,-4.56354797e-01,-5.65291762e-01,-1.49223554e+00,-6.69667125e-01,-2.00868651e-01,-5.43224096e-01,4.02865231e-01,2.18790919e-01,-8.70622277e-01,-1.03912008e+00,-9.34549630e-01,-3.80262554e-01,-9.74727809e-01,-1.15035307e+00,-6.45397484e-01,-9.46124673e-01,-3.44914764e-01,-5.58023572e-01,-6.08626187e-01,-1.60256135e+00,-7.19894230e-01,-1.40753293e+00,1.36906981e-01,-9.44928169e-01,-1…	A	[1, 1, 1, 1, 0, 0, 0, 0]	organism
zy164831f11gkqhg	-2.34998800e-02,-3.66481960e-01,5.02549633e-02,2.41794903e-02,1.00103892e-01,-2.69285738e-02,-4.42927144e-03,2.43674666e-02,3.31790671e-02,1.11123592e-01,1.06266156e-01,-1.15599949e-02,-3.82972136e-02,-3.16580355e-01,-3.91857363e-02,-1.27734825e-01,2.35042199e-02,1.02175057e-01,-1.67498700e-02,9.74517465e-02,-3.25337909e-02,5.94477309e-03,4.62284535e-02,3.73913944e-02,4.60125366e-03,9.30725783e-0…	-7.10806489e-01,-4.58971202e-01,-4.34930414e-01,-1.42037940e+00,-6.09371006e-01,-1.29191458e-01,-5.06196678e-01,3.82508755e-01,2.53017783e-01,-8.26934516e-01,-1.00635016e+00,-8.74371827e-01,-2.98584968e-01,-9.24095929e-01,-1.09722638e+00,-6.81855619e-01,-7.89636612e-01,-2.67283857e-01,-5.25216103e-01,-5.70617437e-01,-1.60266078e+00,-6.92414284e-01,-1.37748241e+00,1.18568145e-01,-1.01487362e+00,-1…	A	[1, 1, 1, 1, 0, 0, 0, 0]	organism
zy164902stx7adun	-2.10976489e-02,-2.98734725e-01,7.13751167e-02,1.04492502e-02,1.33412749e-01,-2.96625383e-02,-2.68338434e-02,2.12100521e-02,3.17731723e-02,1.08099543e-01,1.08431712e-01,-2.91893966e-02,-1.79205388e-02,-3.19081485e-01,-4.11945470e-02,-1.53095543e-01,1.11457855e-02,1.09166153e-01,-5.86767569e-02,6.77471682e-02,-4.81984168e-02,4.52619279e-03,5.58573902e-02,4.70933728e-02,-8.45699385e-03,6.00353815e-…	-6.84061110e-01,-4.68339920e-01,-5.33584595e-01,-1.51212561e+00,-6.02079213e-01,-2.19357565e-01,-5.76521814e-01,3.51725489e-01,1.98207170e-01,-9.26936567e-01,-1.04944766e+00,-7.99233735e-01,-3.27302039e-01,-9.13756073e-01,-1.10720694e+00,-7.09464073e-01,-7.53495812e-01,-2.99356520e-01,-5.36098659e-01,-6.30448341e-01,-1.57170117e+00,-6.99959576e-01,-1.38293862e+00,1.53195649e-01,-8.90129626e-01,-1…	A	[1, 1, 1, 1, 0, 0, 0, 0]	organism
