# Supplementary material for: ICMC: An Interpretable Cross-domain Multi-modal Classification model for grading teaching plan
Source: PLoS One. 2025 Sep 3;20(9):e0330684. doi: 10.1371/journal.pone.0330684 (PMC12407483; doi:10.1371/journal.pone.0330684)
Supplement: S1 Data — (ZIP) [file pone.0330684.s001.zip › data/physical.xlsx]

## Sheet: Sheet1
id	text	image	label	structure	class
zy145837yf27cuux	-3.83675545e-02,-2.97000825e-01,5.71432337e-02,4.26087715e-03,1.17524013e-01,-2.39212122e-02,-3.39344442e-02,4.53805998e-02,-4.02373821e-02,9.39384103e-02,8.24401155e-02,2.31348947e-02,1.01217302e-06,-2.47952253e-01,-7.49726444e-02,-1.21485628e-01,-6.86252490e-03,1.07699335e-01,-3.73021886e-02,7.24794343e-02,-1.96935106e-02,-2.02034879e-02,5.41348234e-02,2.67093498e-02,-1.78272463e-02,5.23581281e…	-6.89343035e-01,-5.09507895e-01,-5.56457341e-01,-1.47479343e+00,-6.58097148e-01,-1.60312772e-01,-5.25936484e-01,4.90778923e-01,2.84263194e-01,-8.34941030e-01,-1.01373899e+00,-8.84636164e-01,-3.09615314e-01,-9.03809011e-01,-1.09797621e+00,-6.59632921e-01,-7.66616344e-01,-2.62089163e-01,-4.84544098e-01,-5.91942430e-01,-1.60826647e+00,-6.51482463e-01,-1.41969490e+00,1.25370234e-01,-9.79267955e-01,-1…	A	[1, 0, 1, 0, 1, 0, 1, 0]	physical
zy125049egu5r3mc	-3.72850485e-02,-2.62381375e-01,5.02305850e-02,3.20519553e-04,1.17487207e-01,-2.36904155e-02,-3.93326730e-02,3.61892842e-02,1.63713172e-02,1.02874286e-01,9.50176641e-02,-1.81801915e-02,4.51118965e-03,-2.90707320e-01,-5.92985339e-02,-8.53018016e-02,2.32322309e-02,1.19844526e-01,-2.21951231e-02,7.25450665e-02,-3.31433415e-02,-2.61429604e-02,6.19315170e-02,2.77122445e-02,1.01071782e-02,3.74837033e-0…	-0.6894277,-0.4758761,-0.56912714,-1.4895724,-0.6202763,-0.19170336,-0.4607122,0.47373354,0.27254057,-0.8177065,-1.0126425,-0.9043418,-0.32584333,-0.8749633,-1.1114631,-0.63184434,-0.80457807,-0.28086078,-0.5283074,-0.5797535,-1.6045911,-0.68191254,-1.4703506,0.17544746,-0.9312237,-1.2444823,-0.83270854,-1.263361,-0.9344192,-0.39141348,-0.90587664,-0.8873033,-0.5266649,-0.5919001,-0.3662772,-0.52…	A	[1, 0, 0, 0, 0, 0, 1, 0]	physical
zy221700wamedv45	-4.09621000e-02,-2.29642034e-01,5.98881952e-02,-1.40876882e-02,1.13252774e-01,-9.80307721e-03,-3.25587615e-02,3.58795300e-02,-5.41869663e-02,1.06967330e-01,1.00554347e-01,-1.46381008e-02,1.27446530e-02,-2.63289928e-01,-2.08965931e-02,-1.34268254e-01,2.45326273e-02,1.30662665e-01,-1.41453510e-02,6.67157173e-02,-2.28793435e-02,-2.19669789e-02,4.85921241e-02,3.87816541e-02,1.78722888e-02,5.62817380e…	-6.52043104e-01,-5.03064573e-01,-5.95558822e-01,-1.42856610e+00,-6.73592031e-01,-1.58708915e-01,-5.69289744e-01,4.47248101e-01,2.52560228e-01,-7.74564207e-01,-8.69416952e-01,-8.34668577e-01,-2.82897741e-01,-8.00890148e-01,-1.01945162e+00,-5.53466260e-01,-7.75091469e-01,-2.76684642e-01,-5.09960413e-01,-4.97362971e-01,-1.46525490e+00,-6.93035603e-01,-1.40756381e+00,1.62449107e-01,-9.58284676e-01,-1…	A	[1, 1, 1, 0, 1, 0, 1, 0]	physical
zy150311vcqhb6uh	-1.26148760e-02,-3.14679265e-01,4.71187308e-02,6.69970782e-03,1.13966212e-01,-1.24934092e-02,-4.40569445e-02,3.08477413e-02,-9.01203230e-03,7.75717124e-02,1.02016941e-01,-1.56705491e-02,2.30859816e-02,-2.62625277e-01,-2.62719877e-02,-1.21542081e-01,1.18910167e-02,1.30023718e-01,-5.47636300e-02,7.30306730e-02,-1.86261646e-02,-2.13833209e-02,4.48735356e-02,2.33498439e-02,8.18655593e-04,3.64101306e-…	-6.64779365e-01,-4.52319056e-01,-5.60144424e-01,-1.54461479e+00,-7.78830826e-01,-2.37916455e-01,-6.25025749e-01,5.05031407e-01,3.78765583e-01,-7.82395363e-01,-1.01838362e+00,-8.71792793e-01,-3.64363551e-01,-9.75055397e-01,-1.08566546e+00,-5.50875843e-01,-8.25376987e-01,-2.10480019e-01,-4.70498890e-01,-6.14882529e-01,-1.53264678e+00,-7.46375501e-01,-1.37283885e+00,2.10892841e-01,-9.56422865e-01,-1…	A	[0, 1, 1, 1, 0, 0, 1, 0]	physical
zy150336347jyf5t	-1.77131873e-02,-3.18977594e-01,5.32607622e-02,-6.67036371e-03,1.21680520e-01,-2.71283127e-02,-1.83003917e-02,4.89451066e-02,2.83221295e-03,7.74929523e-02,1.11738078e-01,-7.54974899e-05,1.02484645e-02,-2.53020525e-01,-5.01041524e-02,-1.12344198e-01,7.61231221e-03,1.14424959e-01,-4.75297235e-02,6.54965639e-02,-1.35887032e-02,-3.97947803e-03,4.64729220e-02,2.63120010e-02,1.12268310e-02,4.13977727e-…	-7.45111704e-01,-4.78659004e-01,-6.22496486e-01,-1.56654680e+00,-6.46040976e-01,-1.85005218e-01,-5.75433910e-01,3.99316043e-01,2.39650473e-01,-9.54448938e-01,-9.26563978e-01,-8.82350802e-01,-2.90263653e-01,-9.50200796e-01,-1.10007489e+00,-6.27839386e-01,-7.60305226e-01,-3.41562480e-01,-5.81274986e-01,-5.79737067e-01,-1.56872487e+00,-7.68244505e-01,-1.39811909e+00,7.67951459e-02,-9.84382868e-01,-1…	A	[0, 1, 1, 1, 0, 0, 1, 0]	physical
zy150454c9jk9wmu	-4.31863256e-02,-2.88391650e-01,5.71248382e-02,-5.71067212e-03,1.28681123e-01,-2.80923559e-03,-6.31143004e-02,4.75222245e-02,-4.58415784e-02,8.93695876e-02,9.01195258e-02,-1.69859617e-04,1.74435955e-02,-2.85576761e-01,-3.78153995e-02,-1.27208143e-01,1.78893059e-02,1.08880147e-01,3.35120130e-04,7.59845823e-02,-2.47323532e-02,-1.48359090e-02,5.14645651e-02,2.96496414e-02,4.59541474e-03,5.56086674e-…	-6.95887268e-01,-5.35326242e-01,-5.01135290e-01,-1.51423645e+00,-6.33403301e-01,-2.18232229e-01,-5.45112610e-01,4.13514346e-01,2.52393275e-01,-8.39850605e-01,-9.28213298e-01,-7.62489319e-01,-3.06090385e-01,-7.98102558e-01,-9.68934238e-01,-5.58860421e-01,-7.64350653e-01,-1.79781392e-01,-4.15886790e-01,-5.17268658e-01,-1.48001909e+00,-6.50812507e-01,-1.31474268e+00,2.40283132e-01,-8.17566931e-01,-1…	A	[0, 1, 1, 1, 0, 0, 1, 0]	physical
zy151058j5amttdr	-2.97559164e-02,-3.27043712e-01,4.82706316e-02,-1.17093539e-02,1.25272378e-01,-1.79364122e-02,-4.72742580e-02,3.72062922e-02,-4.44776900e-02,1.01380855e-01,9.69857946e-02,-1.29642366e-02,2.26951558e-02,-2.97721028e-01,-3.71754244e-02,-1.24298021e-01,8.58752429e-03,1.10024452e-01,-1.87643413e-02,6.96804374e-02,-1.49726383e-02,-2.11295076e-02,4.59395312e-02,2.06973664e-02,2.24311054e-02,4.71191071e…	-6.21413291e-01,-5.21894515e-01,-5.82674325e-01,-1.49776578e+00,-6.49998546e-01,-3.44482869e-01,-6.84631467e-01,2.78586179e-01,1.19017743e-01,-9.93735313e-01,-9.83235478e-01,-8.99190903e-01,-4.30018902e-01,-1.02107465e+00,-1.10036159e+00,-7.03324497e-01,-8.30272675e-01,-2.79975563e-01,-5.42174935e-01,-6.37198687e-01,-1.58751261e+00,-7.32202411e-01,-1.49729490e+00,1.12526558e-01,-9.58684146e-01,-1…	A	[0, 1, 1, 1, 0, 0, 1, 0]	physical
zy151123k3btrxes	-2.32351758e-02,-3.21982145e-01,6.38523772e-02,-1.76927447e-02,1.25904918e-01,-1.91888828e-02,-7.38104209e-02,3.21437716e-02,-4.60618585e-02,1.08150765e-01,8.41419622e-02,3.23127978e-03,3.14393379e-02,-2.89005041e-01,-2.40904894e-02,-1.31438166e-01,1.75984222e-02,1.29977971e-01,-7.78530678e-03,6.60538897e-02,-1.88525934e-02,-1.71953365e-02,6.30031675e-02,2.76082661e-02,1.27231311e-02,4.56795767e-…	-7.20882118e-01,-3.38136911e-01,-4.86608893e-01,-1.42467606e+00,-5.86542189e-01,-5.22020347e-02,-4.08743382e-01,5.00790477e-01,2.93113947e-01,-6.89463973e-01,-1.08397329e+00,-9.08429801e-01,-2.93372661e-01,-8.97358894e-01,-1.03493774e+00,-6.37255430e-01,-8.21596742e-01,-3.16821992e-01,-5.76512218e-01,-6.65005565e-01,-1.52374673e+00,-7.36122727e-01,-1.37049544e+00,1.47797033e-01,-8.93635154e-01,-1…	A	[0, 1, 1, 1, 0, 0, 1, 0]	physical
zy151135bv7p3q2w	-3.66549566e-02,-2.81773865e-01,5.34488484e-02,-1.53091913e-02,1.27228081e-01,-2.37539653e-02,-5.26524857e-02,4.19671759e-02,-4.81589437e-02,9.62453187e-02,8.56677145e-02,1.59357442e-04,2.70737596e-02,-2.61206925e-01,-2.62053125e-02,-1.40278742e-01,1.83433443e-02,1.27925768e-01,5.44612296e-03,5.37249260e-02,-1.18454434e-02,-1.38524584e-02,6.07768670e-02,3.19905095e-02,1.05829248e-02,5.84056973e-0…	-0.6540685,-0.4495859,-0.5870484,-1.5199158,-0.7524208,-0.23898768,-0.635763,0.44948488,0.21144179,-0.7785215,-1.0428841,-0.9016478,-0.3690573,-0.91151196,-1.1363597,-0.6471102,-0.7698462,-0.36297908,-0.5827899,-0.61873764,-1.6222258,-0.7270981,-1.4773624,0.08386428,-0.8930107,-1.1766067,-0.8822179,-1.2125535,-0.91049886,-0.42533886,-1.0464057,-0.82215875,-0.5369859,-0.5989918,-0.32565832,-0.5398…	A	[0, 1, 1, 1, 0, 0, 1, 0]	physical
zy15115084h1mr7k	-2.68012024e-02,-2.79563785e-01,5.19957840e-02,-8.90917983e-03,1.38269216e-01,-1.61315687e-02,-6.43835664e-02,2.82558464e-02,-1.80599783e-02,9.58298892e-02,9.83139127e-02,-1.62094049e-02,2.22792365e-02,-2.76121467e-01,-3.12299374e-02,-1.36016607e-01,1.12988390e-02,1.17974475e-01,-3.91436853e-02,6.54644370e-02,-2.62185521e-02,-2.09256765e-02,5.52340336e-02,2.31176838e-02,-7.64353015e-03,4.60475758…	-7.49296069e-01,-4.82796818e-01,-5.40805101e-01,-1.51920807e+00,-6.61047101e-01,-2.08890468e-01,-5.82677484e-01,4.15668964e-01,3.06345999e-01,-8.32462490e-01,-1.00073314e+00,-9.52985942e-01,-2.58325160e-01,-8.47925305e-01,-1.18611145e+00,-5.63357592e-01,-7.68490493e-01,-3.64207029e-01,-5.52927732e-01,-5.81062436e-01,-1.56692171e+00,-6.83593869e-01,-1.37584519e+00,1.28178790e-01,-9.54156220e-01,-1…	A	[0, 1, 1, 1, 0, 0, 1, 0]	physical
zy201940tx03jp29	-2.72124000e-02,-2.81876385e-01,5.85568845e-02,1.13974409e-02,1.18633360e-01,-4.62922044e-02,-2.72913426e-02,4.49236780e-02,-3.40887113e-03,6.97101057e-02,9.42729264e-02,-4.39534010e-03,4.86716279e-04,-2.49530330e-01,-8.22788402e-02,-1.26581073e-01,2.01762877e-02,1.07790053e-01,-2.61764787e-02,7.26973638e-02,-9.52770654e-03,-2.15780549e-02,5.92257977e-02,3.27146053e-02,-5.26253600e-03,4.22265679e…	-6.35008752e-01,-4.73859459e-01,-6.03415251e-01,-1.53763235e+00,-6.90565825e-01,-1.79528892e-01,-4.27771330e-01,4.19487864e-01,2.70638615e-01,-8.30707729e-01,-9.68676090e-01,-8.00402343e-01,-3.48690301e-01,-9.30653870e-01,-1.11882126e+00,-5.87252915e-01,-7.65939713e-01,-1.90820917e-01,-4.91078466e-01,-5.15054882e-01,-1.49996138e+00,-6.91167176e-01,-1.35323727e+00,5.85660338e-02,-9.52369034e-01,-1…	A	[0, 0, 1, 0, 1, 0, 0, 0]	physical
zy202646yrn0p6kx	-1.41937640e-02,-2.56085277e-01,5.56888655e-02,-1.15860170e-02,1.31904155e-01,-1.67039707e-02,-3.36539522e-02,3.34346369e-02,-5.38965687e-03,9.63284448e-02,8.79831910e-02,-5.04827173e-03,1.53168738e-02,-2.84244806e-01,-4.42310050e-02,-1.12557337e-01,2.01129611e-03,1.14700511e-01,-3.58705744e-02,7.42429420e-02,-1.61512475e-02,-1.73630305e-02,5.01037650e-02,2.02786066e-02,2.67190812e-03,4.06092927e…	-6.75578356e-01,-4.38583851e-01,-5.19059479e-01,-1.52605140e+00,-6.53792441e-01,-7.33590126e-02,-5.42529106e-01,3.96780223e-01,2.42964208e-01,-8.77839565e-01,-1.00472498e+00,-9.07486975e-01,-3.73128742e-01,-9.98138487e-01,-1.29224753e+00,-6.97944641e-01,-9.15172756e-01,-4.64290231e-01,-5.81921279e-01,-6.96548998e-01,-1.62916613e+00,-8.40862572e-01,-1.46572399e+00,4.77862768e-02,-9.95354652e-01,-1…	A	[1, 1, 1, 1, 1, 0, 1, 0]	physical
zy2028130936nq8p	-3.05259991e-02,-3.64652336e-01,4.16881703e-02,2.60514431e-02,9.68007594e-02,-1.80179365e-02,-2.86788810e-02,4.76573780e-02,-1.33092273e-02,9.08362418e-02,8.85337442e-02,1.03783477e-02,-2.68221758e-02,-2.15654507e-01,-5.01888096e-02,-1.46276891e-01,2.23759506e-02,1.31812930e-01,1.92294344e-02,7.96301216e-02,-2.29352657e-02,1.79275754e-04,3.95853296e-02,4.19536531e-02,-3.21823359e-02,7.85752982e-0…	-7.69757211e-01,-5.72931826e-01,-5.81246853e-01,-1.50896502e+00,-6.55433953e-01,-1.85995027e-01,-5.33702493e-01,4.26406533e-01,2.57276446e-01,-7.44709969e-01,-1.02839446e+00,-8.79590094e-01,-3.00436705e-01,-8.94157708e-01,-1.07458162e+00,-6.59436643e-01,-7.90010750e-01,-2.41364643e-01,-4.76292998e-01,-5.22548437e-01,-1.53512859e+00,-7.26582766e-01,-1.45819139e+00,1.07838631e-01,-8.75575542e-01,-1…	A	[1, 0, 1, 1, 1, 0, 1, 0]	physical
zy203032k7178t7k	-1.87895373e-02,-2.95636475e-01,5.02339564e-02,7.06492085e-03,1.14800721e-01,-3.03653125e-02,-6.69280291e-02,3.90640087e-02,-3.25868241e-02,7.22255707e-02,8.20032805e-02,-2.56475736e-03,1.21083744e-02,-2.67525375e-01,-3.13839614e-02,-1.35650009e-01,2.88628042e-02,1.11310884e-01,-2.11690590e-02,7.19751045e-02,-9.42667294e-03,-2.03838162e-02,4.54251394e-02,1.97880566e-02,-1.87414628e-03,6.24074452e…	-7.48952866e-01,-5.82818806e-01,-6.25490904e-01,-1.46793771e+00,-6.82155013e-01,-2.53997356e-01,-5.05064130e-01,3.56757671e-01,1.89442456e-01,-7.42965639e-01,-1.02500021e+00,-8.87059450e-01,-3.87822390e-01,-9.01580632e-01,-9.92742658e-01,-6.67171299e-01,-8.42211366e-01,-2.27959156e-01,-4.26521182e-01,-5.00331342e-01,-1.43827868e+00,-7.14961588e-01,-1.34802234e+00,1.40830576e-01,-8.35365891e-01,-1…	A	[1, 0, 1, 0, 1, 0, 0, 0]	physical
zy2105173bd0x4dd	-4.16941419e-02,-3.79823923e-01,4.83203046e-02,1.89637784e-02,1.11666635e-01,-1.84246264e-02,-3.12491171e-02,4.11256403e-02,7.09358463e-03,9.76090357e-02,1.03197381e-01,-1.28851570e-02,-1.15342624e-02,-2.10524291e-01,-4.77107540e-02,-1.22331433e-01,1.99016221e-02,1.20698899e-01,-2.61781719e-02,6.92262799e-02,-2.31257714e-02,-2.21570265e-02,3.70816663e-02,4.00562175e-02,-2.55867913e-02,6.20867237e…	-6.34466112e-01,-6.32586420e-01,-5.90617836e-01,-1.48846376e+00,-6.69993699e-01,-1.92010045e-01,-5.92915595e-01,3.16340446e-01,7.11945668e-02,-7.81209946e-01,-9.21942234e-01,-8.46264124e-01,-4.17027324e-01,-8.12718451e-01,-1.01513422e+00,-6.80120051e-01,-7.82231510e-01,-2.02548817e-01,-4.59485143e-01,-3.91287088e-01,-1.37288439e+00,-5.97505629e-01,-1.24177945e+00,7.42959306e-02,-9.87810612e-01,-1…	A	[0, 0, 0, 0, 0, 0, 0, 0]	physical
zy143341kyuq66qg	-2.06935927e-02,-3.00090849e-01,5.89571036e-02,-4.66969423e-03,1.22091606e-01,-1.69213885e-03,-6.79028034e-02,2.84306407e-02,-5.17863370e-02,8.90501589e-02,1.00346416e-01,-9.91738960e-03,2.66556647e-02,-2.55421817e-01,-2.98346765e-02,-1.45348877e-01,4.50152811e-03,1.28744915e-01,-2.43343003e-02,6.81333840e-02,-2.00423617e-02,-2.35148296e-02,3.96928489e-02,2.70363223e-02,2.11773571e-02,5.03770262e…	-6.77365899e-01,-4.00501519e-01,-6.10002995e-01,-1.51139927e+00,-6.85314715e-01,-2.10806236e-01,-5.40427506e-01,4.48032647e-01,2.71687180e-01,-8.50911617e-01,-1.03644228e+00,-8.75764549e-01,-3.66489917e-01,-9.31160867e-01,-1.13363552e+00,-6.63564980e-01,-7.75067091e-01,-3.09049457e-01,-5.07633328e-01,-5.68779349e-01,-1.51650131e+00,-7.36941516e-01,-1.42641413e+00,1.30393311e-01,-9.54994559e-01,-1…	A	[1, 1, 1, 1, 0, 0, 1, 0]	physical
zy115847c2rpxn2r	-3.13327573e-02,-2.91841686e-01,6.14637323e-02,7.11199362e-03,1.27432644e-01,-1.31956106e-02,-5.93252070e-02,3.60881463e-02,2.98290737e-02,9.89920199e-02,8.93331617e-02,5.75544406e-03,-8.81624967e-03,-2.76767313e-01,-5.15590236e-02,-1.33308306e-01,6.35037525e-03,1.00879475e-01,-2.65303925e-02,7.90664554e-02,-3.86356860e-02,-1.04739210e-02,6.22159354e-02,3.40324864e-02,7.10032741e-03,4.44707312e-0…	-6.80860758e-01,-5.05489409e-01,-5.56015432e-01,-1.46733224e+00,-6.25683904e-01,-1.90192610e-01,-4.91416872e-01,3.72910887e-01,2.45086342e-01,-7.83269465e-01,-9.74581599e-01,-8.27146947e-01,-3.85520756e-01,-8.90496373e-01,-1.09196448e+00,-6.27982855e-01,-7.99948215e-01,-2.96854287e-01,-4.74243283e-01,-5.39872646e-01,-1.50146329e+00,-6.07769728e-01,-1.26614690e+00,1.58013105e-01,-8.47335637e-01,-1…	A	[0, 0, 1, 0, 1, 0, 1, 1]	physical
zy133057h90egy1h	-9.79959406e-03,-3.03031445e-01,4.97394577e-02,2.78286217e-03,1.17383465e-01,-2.02082209e-02,-4.40244451e-02,2.84326337e-02,-2.61085248e-03,9.49018449e-02,1.02001272e-01,-6.82230247e-03,1.22390520e-02,-2.65769482e-01,-4.81417961e-02,-1.37619600e-01,1.86608359e-02,1.21052727e-01,-5.64856417e-02,7.36110285e-02,-2.57491507e-02,-2.05001570e-02,5.46986982e-02,2.57391445e-02,-1.04614832e-02,4.26335149e…	-7.08269596e-01,-5.60481131e-01,-5.46444535e-01,-1.42406917e+00,-5.77602625e-01,-1.69724718e-01,-5.01320481e-01,3.08569163e-01,1.57668501e-01,-7.92496860e-01,-9.64918613e-01,-8.51487637e-01,-3.94882560e-01,-8.94238174e-01,-1.07518280e+00,-5.99457204e-01,-7.98296154e-01,-2.76820838e-01,-4.70665604e-01,-5.33941746e-01,-1.48177218e+00,-6.71770692e-01,-1.34607875e+00,1.33817866e-01,-8.95937324e-01,-1…	A	[1, 0, 1, 1, 1, 0, 1, 1]	physical
zy1046557qj2ryby	-4.20015771e-03,-2.72184372e-01,5.63873574e-02,1.12079391e-02,1.29272789e-01,-2.55982876e-02,-3.69686261e-02,2.26158425e-02,-7.04553444e-03,1.03275374e-01,1.09332025e-01,-2.76477318e-02,1.96572375e-02,-2.48129994e-01,-3.87508646e-02,-1.31544203e-01,3.10283317e-03,1.28873765e-01,-3.85829657e-02,6.70630336e-02,-3.70272473e-02,-8.75047408e-03,5.08287698e-02,4.72687259e-02,-6.27208501e-03,3.93283665e…	-0.6990611,-0.41325578,-0.4925775,-1.4467744,-0.6431421,-0.17554724,-0.480405,0.40241975,0.2513255,-0.8323329,-1.0450093,-0.8032707,-0.30710286,-0.9326113,-1.0440315,-0.73371804,-0.8031252,-0.17367241,-0.5297507,-0.53292817,-1.5636294,-0.6620524,-1.363211,0.06449219,-0.9715055,-1.2504554,-0.9529201,-1.2714787,-0.95569,-0.5194316,-0.8859091,-0.8157322,-0.516336,-0.548207,-0.3885066,-0.6243398,0.48…	A	[1, 0, 1, 1, 0, 0, 1, 0]	physical
zy104732chsqxhcs	-1.11118732e-02,-2.50024796e-01,5.60173243e-02,-1.58124305e-02,1.28004611e-01,-2.60416791e-02,-5.19342981e-02,2.85213143e-02,-1.75199378e-02,9.62428227e-02,1.14035912e-01,-2.42346525e-02,2.69617327e-03,-2.54359305e-01,-3.81385945e-02,-1.31511509e-01,1.62318721e-02,1.37741566e-01,-5.73121086e-02,6.60311580e-02,-2.45094988e-02,-9.29021277e-03,5.05989939e-02,4.78855148e-02,5.83185721e-03,5.56292385e…	-6.78610444e-01,-5.78004837e-01,-6.15596354e-01,-1.55108643e+00,-7.59778619e-01,-2.49370083e-01,-5.84357738e-01,3.47147942e-01,2.42888749e-01,-7.89881885e-01,-9.41942036e-01,-8.23766410e-01,-4.30451035e-01,-9.42005694e-01,-1.05957651e+00,-5.97550869e-01,-8.84825587e-01,-1.96287453e-01,-3.72513831e-01,-5.51476240e-01,-1.58014226e+00,-6.63272440e-01,-1.28205347e+00,1.01073921e-01,-8.15761268e-01,-1…	A	[1, 0, 1, 1, 0, 0, 1, 0]	physical
zy104746fh4juhv4	-9.50718392e-03,-2.69643903e-01,5.62954545e-02,-2.84206634e-03,1.30886301e-01,-1.84283126e-02,-3.46690938e-02,1.68510322e-02,-1.37688555e-02,9.76055861e-02,1.12281859e-01,-3.55513282e-02,1.85403600e-02,-2.65007734e-01,-3.97243574e-02,-1.20284922e-01,1.03571704e-02,1.36615902e-01,-4.89605814e-02,7.63335824e-02,-2.89561804e-02,-1.27201155e-02,4.13097180e-02,3.56424116e-02,-2.81707034e-03,4.26067747…	-7.76531875e-01,-5.50742447e-01,-5.85974872e-01,-1.53576303e+00,-7.18702793e-01,-1.79265991e-01,-5.15710235e-01,3.66733015e-01,2.29891211e-01,-8.82126510e-01,-1.04582536e+00,-9.13530350e-01,-3.78449678e-01,-9.63671505e-01,-1.12557435e+00,-6.45973742e-01,-7.94425607e-01,-2.51517534e-01,-4.31357861e-01,-6.02109015e-01,-1.60314882e+00,-7.19794095e-01,-1.39685750e+00,1.36493757e-01,-9.11668956e-01,-1…	A	[1, 0, 1, 1, 0, 0, 1, 0]	physical
zy104807uyum2fhs	-9.86452214e-03,-2.77157247e-01,6.36103153e-02,1.68396495e-02,1.28800943e-01,-3.25174481e-02,-3.48442048e-02,3.05434894e-02,-1.03753433e-02,8.33052397e-02,1.00197494e-01,-1.31319342e-02,-2.59007467e-03,-2.64107108e-01,-5.90729639e-02,-1.44671291e-01,1.28691010e-02,1.25979185e-01,-3.73658612e-02,8.72465074e-02,-3.08082700e-02,-2.88700033e-03,4.99652438e-02,4.12073508e-02,1.47422533e-02,5.50499782e…	-6.83141291e-01,-3.87422591e-01,-5.63443720e-01,-1.45795715e+00,-6.42000496e-01,-1.57171324e-01,-5.10406733e-01,3.87459368e-01,2.80336589e-01,-9.50501740e-01,-9.96080399e-01,-8.21158886e-01,-3.26077044e-01,-9.13396418e-01,-1.06192684e+00,-6.19594693e-01,-8.11992049e-01,-2.42588639e-01,-5.25832891e-01,-6.58084750e-01,-1.52482569e+00,-7.40424991e-01,-1.51961637e+00,-7.77297374e-03,-9.88868713e-01,-…	A	[1, 0, 1, 1, 0, 0, 1, 0]	physical
zy104821cbn0taeu	-4.28788830e-03,-2.37233520e-01,5.91654070e-02,-2.69111781e-03,1.32011890e-01,-1.80174746e-02,-8.18252712e-02,2.85399444e-02,-8.80581979e-03,9.76110771e-02,8.60252082e-02,-2.58144252e-02,3.16872224e-02,-2.76263416e-01,-2.47839522e-02,-1.34803742e-01,8.67237523e-03,1.45470560e-01,-3.39720063e-02,7.94837251e-02,-3.80967185e-02,-3.08163874e-02,5.83237894e-02,3.02373730e-02,4.98017808e-03,3.39638814e…	-6.92858219e-01,-4.46106851e-01,-6.80770874e-01,-1.65311861e+00,-6.69801235e-01,-2.00241163e-01,-5.78631699e-01,4.91690129e-01,3.26912701e-01,-7.86226869e-01,-9.75919545e-01,-8.42028856e-01,-3.07866544e-01,-8.85769010e-01,-1.11044478e+00,-6.44711137e-01,-7.32843280e-01,-2.29881644e-01,-5.20096064e-01,-5.98327160e-01,-1.54522979e+00,-7.24000335e-01,-1.46752155e+00,1.25079513e-01,-1.03701258e+00,-1…	A	[1, 0, 1, 1, 0, 0, 1, 0]	physical
zy104836tq9w3xdy	-2.82254182e-02,-2.45511904e-01,4.95373830e-02,-4.38087806e-03,1.33891448e-01,-3.05952765e-02,-8.06573313e-03,4.39144634e-02,-7.75210373e-03,7.25283772e-02,8.68191421e-02,-8.30039196e-03,1.70156118e-02,-2.21515372e-01,-4.47854847e-02,-1.46771699e-01,5.30674355e-03,1.28242537e-01,-6.59605116e-02,6.50999844e-02,-2.06637699e-02,-8.30441155e-03,4.71177995e-02,3.87957767e-02,1.12987300e-02,3.21866162e…	-0.6551588,-0.36571947,-0.6730966,-1.6479344,-0.75404173,-0.16372007,-0.6003899,0.28151268,0.21691129,-0.94633114,-1.0018009,-0.8045631,-0.38845545,-0.9498606,-1.1246557,-0.59693736,-0.79430073,-0.28999698,-0.55009633,-0.6701793,-1.641896,-0.6969852,-1.4880717,0.09768784,-0.98403853,-1.0890188,-0.85089356,-1.1932641,-0.83290994,-0.32320318,-0.8909451,-0.81606555,-0.4778552,-0.6083729,-0.4455915,-…	A	[1, 0, 1, 1, 0, 0, 1, 0]	physical
zy162053f3pv4jsq	-2.28481926e-02,-3.24133217e-01,5.04347757e-02,-1.62298158e-02,1.32616997e-01,-4.11757082e-02,-4.57644388e-02,3.56984474e-02,6.12065522e-03,9.73625928e-02,7.97521621e-02,1.93894980e-03,5.76253654e-03,-3.28461111e-01,-7.39579573e-02,-1.43627256e-01,1.38736926e-02,9.92650241e-02,-4.29388694e-03,6.76196665e-02,-1.34821404e-02,-6.50579669e-03,7.24473149e-02,3.42074148e-02,6.95235329e-03,5.62044717e-0…	-7.25752890e-01,-4.79271352e-01,-5.82138836e-01,-1.45845509e+00,-6.10586584e-01,-1.77332953e-01,-5.44288695e-01,3.62206638e-01,2.31140360e-01,-7.45424688e-01,-9.77592349e-01,-8.40081096e-01,-3.36815208e-01,-8.93571496e-01,-1.10333014e+00,-6.38344347e-01,-8.18345368e-01,-3.17887574e-01,-4.65256512e-01,-6.17178202e-01,-1.51851165e+00,-6.91046298e-01,-1.36217904e+00,1.52349457e-01,-9.42853689e-01,-1…	A	[0, 0, 1, 1, 1, 0, 1, 1]	physical
zy190715rr8r5yt2	-1.66515782e-02,-2.42534310e-01,4.87319902e-02,1.96699169e-04,1.10461518e-01,-3.85791175e-02,-3.18079591e-02,3.69792208e-02,1.35578504e-02,7.45951533e-02,8.54223594e-02,-2.10990347e-02,-2.76459707e-03,-2.40507141e-01,-5.00720330e-02,-1.53749868e-01,2.49114335e-02,1.10389933e-01,-8.47205818e-02,7.77493417e-02,-2.92409826e-02,5.78707550e-05,5.16327396e-02,3.49326953e-02,-2.63406783e-02,4.68427315e-…	-7.03190923e-01,-4.46191072e-01,-5.88191092e-01,-1.46880531e+00,-6.63945317e-01,-2.34549642e-01,-6.21771276e-01,4.30041999e-01,2.62160510e-01,-8.12986553e-01,-9.50806081e-01,-8.47270906e-01,-3.50245982e-01,-9.08446074e-01,-1.12519717e+00,-5.48302829e-01,-8.00757170e-01,-3.13232809e-01,-4.88883853e-01,-5.74000418e-01,-1.50551760e+00,-5.91178358e-01,-1.37526238e+00,7.57608712e-02,-9.31110561e-01,-1…	A	[1, 0, 1, 0, 0, 0, 1, 1]	physical
zy214002r0k33sdg	-6.77732285e-03,-3.38143170e-01,5.02161942e-02,-6.32359972e-03,1.19332977e-01,-1.32141290e-02,-1.51932882e-02,3.61766107e-02,5.72349355e-02,7.17256367e-02,1.02901168e-01,-5.87440422e-03,9.88753047e-03,-2.58438647e-01,-3.40923667e-02,-1.46044061e-01,7.95086846e-03,1.15098976e-01,-4.69062179e-02,5.75295985e-02,-4.01228443e-02,-7.92455766e-03,4.92308438e-02,4.28868271e-02,3.64931375e-02,4.03685495e-…	-7.23065138e-01,-5.16091883e-01,-4.95977759e-01,-1.41027009e+00,-6.08548880e-01,-1.43967018e-01,-5.04079580e-01,3.77703846e-01,2.26071104e-01,-7.63145685e-01,-1.01480448e+00,-8.44620526e-01,-3.73591334e-01,-8.38048041e-01,-1.05483806e+00,-6.13718987e-01,-7.69231200e-01,-1.44663036e-01,-3.98861676e-01,-4.77790624e-01,-1.51329660e+00,-6.85468733e-01,-1.34131718e+00,9.45228264e-02,-8.48337710e-01,-1…	A	[0, 0, 0, 0, 0, 0, 1, 0]	physical
zy132612x0tb74dg	-6.26280252e-03,-3.45746994e-01,5.06924689e-02,-5.44897001e-03,1.20849788e-01,-4.34804522e-02,-5.45470901e-02,3.18331793e-02,-7.33883493e-03,8.48420411e-02,1.13572270e-01,-4.52332869e-02,6.50225766e-03,-2.41490543e-01,-5.72787710e-02,-1.43469900e-01,1.39409900e-02,1.32483110e-01,-2.44028494e-02,6.35065734e-02,-4.06576619e-02,-1.29225012e-02,6.69632480e-02,3.67950946e-02,-1.66768227e-02,4.85667773…	-6.75019562e-01,-5.44272006e-01,-5.85208535e-01,-1.47399509e+00,-6.57364666e-01,-1.71703219e-01,-4.97785091e-01,3.68743539e-01,1.94942385e-01,-7.83882260e-01,-9.86102343e-01,-9.07871485e-01,-3.73227954e-01,-9.51699674e-01,-1.04200184e+00,-6.03282213e-01,-8.71978343e-01,-2.81969607e-01,-4.72665459e-01,-5.62953830e-01,-1.55008805e+00,-7.07985818e-01,-1.34667182e+00,9.15534198e-02,-9.19589579e-01,-1…	A	[0, 0, 1, 0, 1, 0, 1, 0]	physical
zy151319cjyaqqcy	-2.32005566e-02,-3.56170297e-01,5.55345640e-02,4.29704832e-03,1.07862234e-01,-2.79385168e-02,-6.59509003e-02,3.84436436e-02,-1.20791979e-03,8.11438709e-02,1.06622718e-01,-5.57137234e-03,5.15145017e-03,-2.71357000e-01,-4.61787060e-02,-1.34798199e-01,4.92438860e-03,1.18720099e-01,-6.31250590e-02,6.60419986e-02,-3.95548046e-02,-1.69138573e-02,6.21456578e-02,3.86844128e-02,-2.60780528e-02,4.44298312e…	-6.43390298e-01,-4.09129322e-01,-5.67815244e-01,-1.58362317e+00,-7.59271383e-01,-2.65627682e-01,-6.49014831e-01,4.22848523e-01,1.89224809e-01,-8.46441150e-01,-1.02824152e+00,-7.74973989e-01,-3.45585853e-01,-9.54983532e-01,-1.07886457e+00,-6.15568519e-01,-6.55994058e-01,-2.80096292e-01,-5.64319253e-01,-5.44009805e-01,-1.58143091e+00,-6.73937559e-01,-1.40439939e+00,1.09052062e-01,-9.60084319e-01,-1…	A	[0, 0, 1, 0, 0, 0, 1, 0]	physical
zy15133664yprfux	-1.78695675e-02,-2.64362097e-01,5.04440553e-02,7.30301393e-03,1.10534526e-01,-4.18599769e-02,-3.31686772e-02,5.48361987e-02,-2.61923373e-02,7.59434998e-02,9.02302116e-02,2.48277374e-02,6.45830645e-04,-2.20989108e-01,-6.14474490e-02,-1.52219772e-01,1.76900215e-02,1.01753756e-01,-1.46509111e-02,6.52253032e-02,-2.27351375e-02,-2.15175599e-02,6.66342601e-02,2.16303226e-02,1.07956398e-02,4.98854034e-0…	-6.56914771e-01,-5.63650191e-01,-5.62760293e-01,-1.57937729e+00,-7.12973416e-01,-1.81804046e-01,-6.47232175e-01,5.12650073e-01,3.49941015e-01,-7.68901825e-01,-1.07891405e+00,-8.64430130e-01,-3.71488631e-01,-9.89662290e-01,-1.19952142e+00,-6.65946305e-01,-9.15255666e-01,-3.97656560e-01,-4.99110550e-01,-6.23165488e-01,-1.67309391e+00,-7.52526879e-01,-1.43546939e+00,1.50952160e-01,-9.44463372e-01,-1…	A	[0, 0, 1, 0, 0, 0, 1, 0]	physical
zy151344gtj5hp66	-1.06222294e-02,-2.99979925e-01,6.14092648e-02,-1.86748337e-03,1.16064996e-01,-1.77763402e-02,-7.10058659e-02,3.59628983e-02,3.43511882e-03,1.07492700e-01,1.00526497e-01,-3.22753042e-02,5.32420259e-03,-3.16542029e-01,-4.35500816e-02,-1.26033187e-01,2.68123224e-02,1.33224696e-01,-1.93739012e-02,6.54967278e-02,-4.18690965e-02,-1.34958755e-02,6.73527271e-02,3.41052189e-02,2.09481083e-02,4.39187326e-…	-6.56929255e-01,-5.08692622e-01,-5.70332408e-01,-1.46094811e+00,-6.42216444e-01,-1.35421455e-01,-4.29636389e-01,4.11018252e-01,2.42139697e-01,-9.01104867e-01,-9.30371523e-01,-8.22047472e-01,-4.04687345e-01,-8.99377823e-01,-1.12660503e+00,-6.39925957e-01,-8.26822042e-01,-2.98494875e-01,-5.24461567e-01,-5.58819234e-01,-1.49704719e+00,-7.03116536e-01,-1.43226254e+00,1.08646274e-01,-9.41374242e-01,-1…	A	[0, 0, 0, 0, 0, 0, 1, 0]	physical
zy1513543schx6x0	-2.30243988e-03,-2.97929347e-01,5.63482195e-02,7.69247673e-03,1.05065450e-01,-2.79197730e-02,-3.32211778e-02,5.69908023e-02,3.38962525e-02,7.24309683e-02,1.14940591e-01,-1.08254682e-02,-4.21616761e-03,-2.49766111e-01,-6.32776320e-02,-1.51859790e-01,1.21303427e-03,1.28403306e-01,-3.36135365e-02,7.06419498e-02,-5.27193248e-02,-1.72878150e-02,6.65027350e-02,3.53672244e-02,2.68328609e-03,2.96818502e-…	-8.07776868e-01,-4.99599755e-01,-6.49826825e-01,-1.57193577e+00,-6.95369005e-01,-2.46045008e-01,-5.14648438e-01,3.59301567e-01,2.24584103e-01,-8.76160860e-01,-1.03110063e+00,-9.04116988e-01,-3.38195443e-01,-1.01422012e+00,-1.27080762e+00,-7.27491200e-01,-9.02248800e-01,-3.64872187e-01,-6.48548901e-01,-5.76854110e-01,-1.89492440e+00,-8.23400855e-01,-1.62767267e+00,6.04229569e-02,-1.02054167e+00,-1…	A	[0, 0, 0, 0, 0, 0, 1, 0]	physical
zy15140263w1b3kt	-9.92755406e-03,-2.94317007e-01,5.48384748e-02,-1.89486574e-02,1.24708757e-01,-1.75528266e-02,-5.89058846e-02,3.36231366e-02,2.93869283e-02,9.35429484e-02,1.13498010e-01,-2.10688226e-02,2.38845050e-02,-2.83176571e-01,-5.12866601e-02,-1.14743218e-01,3.04854312e-03,1.22796752e-01,-1.28459439e-01,6.74473792e-02,-4.05231453e-02,-3.46998721e-02,5.79517782e-02,3.25948298e-02,1.17709078e-02,2.01593861e-…	-6.67778611e-01,-5.59874773e-01,-5.59583187e-01,-1.56704974e+00,-8.07526886e-01,-1.89098120e-01,-4.80301142e-01,5.38184762e-01,4.05834913e-01,-7.22516537e-01,-1.00955892e+00,-7.67396450e-01,-2.99489677e-01,-9.42494273e-01,-1.03259492e+00,-6.04304790e-01,-8.37949753e-01,-2.53292561e-01,-4.45667803e-01,-5.55827439e-01,-1.58188951e+00,-6.77976191e-01,-1.32908010e+00,2.19605267e-01,-9.41869974e-01,-1…	A	[0, 0, 0, 0, 0, 0, 1, 0]	physical
zy15142434yyk69d	-2.06997581e-02,-2.94111490e-01,4.83301654e-02,1.52655980e-02,1.15216345e-01,-3.59773226e-02,-4.05159704e-02,4.99037504e-02,1.57536585e-02,6.78220391e-02,9.16729942e-02,-1.61128230e-02,-9.84465517e-03,-2.59817183e-01,-6.89725205e-02,-1.33258730e-01,1.14605436e-02,1.02960363e-01,-3.70824151e-02,6.75211474e-02,-4.41469774e-02,-4.55638254e-03,6.58244640e-02,4.56859469e-02,6.14506251e-04,4.09872681e-…	-6.91843510e-01,-5.30993402e-01,-5.88560641e-01,-1.60466623e+00,-7.21979141e-01,-2.83780932e-01,-6.09803319e-01,3.13176125e-01,2.08740145e-01,-8.38927269e-01,-1.05780637e+00,-8.05186927e-01,-4.01466846e-01,-9.69655931e-01,-1.09708691e+00,-7.30613053e-01,-7.32150614e-01,-3.13147128e-01,-7.09249556e-01,-6.60776854e-01,-1.64316666e+00,-8.65802646e-01,-1.54641747e+00,4.13189679e-02,-1.09804606e+00,-1…	A	[0, 0, 0, 0, 0, 0, 1, 0]	physical
zy1514549q6spvqw	-2.14724708e-03,-3.51178944e-01,6.46337643e-02,1.44797731e-02,9.59302858e-02,-1.74125694e-02,-8.23827833e-02,3.33248079e-02,1.13936327e-02,1.12243816e-01,1.09802179e-01,4.26301733e-03,-8.59796070e-03,-3.02977622e-01,-4.58013862e-02,-1.09319113e-01,1.99211519e-02,1.05067112e-01,-5.33092283e-02,8.57171863e-02,-5.57878017e-02,-5.94849419e-03,5.29872775e-02,3.15036103e-02,1.22563876e-02,6.15552254e-0…	-6.17343068e-01,-3.80928516e-01,-7.08860099e-01,-1.63316059e+00,-8.68663192e-01,-2.72055328e-01,-6.56908572e-01,4.11935508e-01,2.32042670e-01,-8.42344582e-01,-9.05936241e-01,-7.91092932e-01,-2.96823204e-01,-9.45230305e-01,-1.06611264e+00,-7.41228759e-01,-7.84780979e-01,-2.99768448e-01,-5.63364446e-01,-5.39037526e-01,-1.57763982e+00,-8.05917621e-01,-1.44408011e+00,1.29703015e-01,-9.94112074e-01,-1…	A	[0, 0, 0, 0, 1, 0, 1, 0]	physical
zy151504hagunt75	-2.87480503e-02,-3.15364897e-01,5.14917523e-02,1.15355365e-02,1.20899051e-01,-3.13040912e-02,-3.10010985e-02,4.66066897e-02,9.69638303e-03,8.52193907e-02,1.05099142e-01,-1.16898660e-02,1.42412120e-03,-2.20335349e-01,-5.36001623e-02,-1.19912520e-01,8.73939507e-03,1.24182358e-01,-3.65117714e-02,7.08961114e-02,-3.66287678e-02,-2.01774947e-02,5.94784394e-02,2.76902504e-02,-1.54648777e-02,4.41511050e-…	-6.72272861e-01,-4.08638448e-01,-6.03756726e-01,-1.50826740e+00,-6.24711871e-01,-1.76655754e-01,-4.65800792e-01,5.32827079e-01,3.12846512e-01,-7.84918487e-01,-9.37432468e-01,-8.73995364e-01,-3.26213956e-01,-9.42428112e-01,-1.14657533e+00,-5.78956306e-01,-7.97569454e-01,-3.42619807e-01,-4.82478052e-01,-5.62058032e-01,-1.58988428e+00,-7.37245262e-01,-1.32475793e+00,1.02293335e-01,-1.00004721e+00,-1…	A	[0, 0, 0, 0, 0, 0, 1, 0]	physical
zy151524s689tsf1	-1.91522650e-02,-2.49947533e-01,4.87032309e-02,5.80296572e-03,1.06718048e-01,-2.80437544e-02,-2.61462666e-02,4.68026772e-02,-2.39961632e-02,7.45756328e-02,8.47580954e-02,1.05195828e-02,-3.59941390e-03,-2.73203254e-01,-5.42489067e-02,-1.20501012e-01,2.32622866e-02,1.17986962e-01,-3.48079428e-02,6.39438033e-02,-2.33112164e-02,-2.22346000e-02,5.39305210e-02,3.15255001e-02,-2.64464691e-02,5.36791645e…	-7.21070707e-01,-5.15707374e-01,-5.84702075e-01,-1.50635624e+00,-5.85376680e-01,-2.45083705e-01,-4.94496167e-01,4.40428972e-01,2.64924377e-01,-8.89183104e-01,-1.04354620e+00,-8.84473681e-01,-2.64997959e-01,-1.00765133e+00,-1.16118205e+00,-6.04353249e-01,-8.06105554e-01,-2.43282765e-01,-5.83953083e-01,-5.74537396e-01,-1.70887947e+00,-6.72455847e-01,-1.37687254e+00,2.27433756e-01,-1.05576789e+00,-1…	A	[0, 0, 0, 0, 0, 0, 1, 0]	physical
zy145511n9n2fd68	2.04584002e-02,-4.01384979e-01,5.33102900e-02,-3.10039353e-02,1.02369443e-01,-4.22673635e-02,3.17274360e-04,4.08021361e-02,9.25156772e-02,7.81349465e-02,1.39553517e-01,-3.02743725e-02,6.52470673e-03,-3.20676029e-01,-6.12662248e-02,-1.25553384e-01,3.36199589e-02,1.10923164e-01,1.64188491e-03,5.89250624e-02,-4.24335971e-02,1.96100380e-02,6.00879490e-02,4.43666615e-02,-1.57992151e-02,3.83468494e-02,…	-6.86461389e-01,-5.29404163e-01,-5.62558293e-01,-1.43123674e+00,-6.08603656e-01,-1.77425042e-01,-5.40294886e-01,3.65541697e-01,1.94407687e-01,-8.27106297e-01,-9.98621643e-01,-9.02960002e-01,-3.40842307e-01,-9.22717392e-01,-1.04687846e+00,-5.96616089e-01,-8.74539495e-01,-2.74407923e-01,-4.96262550e-01,-5.27230263e-01,-1.47761893e+00,-6.89570665e-01,-1.30347395e+00,9.94371697e-02,-9.30881798e-01,-1…	A	[0, 0, 0, 0, 0, 0, 0, 1]	physical
zy1712365ae28f90	1.56057645e-02,-4.32369143e-01,5.44869341e-02,-1.57351829e-02,1.03875369e-01,-4.16479185e-02,-2.27224063e-02,4.72610593e-02,8.57014731e-02,7.36275911e-02,1.51036724e-01,-4.50382940e-02,7.00088777e-03,-3.20093423e-01,-5.99227734e-02,-1.39074862e-01,2.28632316e-02,1.12617962e-01,1.50982654e-02,5.78625426e-02,-4.46924083e-02,2.30999012e-02,4.80066612e-02,5.62673733e-02,-2.47771703e-02,4.14793417e-02…	-0.6878245,-0.46764883,-0.5471534,-1.4807705,-0.6362149,-0.171716,-0.5764855,0.40286162,0.16971058,-0.78951883,-0.9697421,-0.8471219,-0.33729535,-0.96581256,-1.060533,-0.6229543,-0.82455385,-0.27775058,-0.4461286,-0.58229345,-1.551069,-0.6728044,-1.3251613,0.12529562,-0.9654702,-1.1520964,-0.8708663,-1.1719732,-0.84361917,-0.43409744,-0.941941,-0.8560273,-0.5445019,-0.50980866,-0.39354622,-0.4884…	A	[0, 0, 0, 0, 0, 0, 0, 0]	physical
zy2058323bs6ea9v	-3.11065391e-02,-3.30945432e-01,5.91732599e-02,2.98165204e-03,1.01126090e-01,-2.95857154e-02,-5.15342131e-02,4.32916880e-02,1.16043221e-02,9.33419764e-02,9.87742245e-02,1.05318846e-02,-1.06344502e-02,-2.78574884e-01,-5.04177548e-02,-1.48674101e-01,1.18801836e-02,1.07539609e-01,-6.58735707e-02,8.69961008e-02,-3.33432704e-02,5.44652110e-04,5.32427654e-02,3.32584679e-02,-4.38944669e-04,5.41949943e-0…	-0.7144741,-0.49846774,-0.5432935,-1.412175,-0.60937464,-0.1704472,-0.5039395,0.43401545,0.26413375,-0.763679,-0.98016167,-0.8886469,-0.35927066,-0.8948481,-1.0857251,-0.63487303,-0.7997823,-0.29086882,-0.44900635,-0.5556004,-1.501911,-0.7286209,-1.331839,0.18702367,-0.92966187,-1.2228909,-0.90509796,-1.2056587,-0.91704315,-0.40538046,-0.9617594,-0.84888077,-0.549622,-0.55249846,-0.3805763,-0.574…	A	[0, 1, 1, 1, 0, 0, 1, 0]	physical
zy2058528f2k83r7	-4.06796932e-02,-2.75639027e-01,4.71918471e-02,2.58392133e-02,1.11634493e-01,-1.87459774e-02,-2.59876288e-02,1.53240561e-02,-7.77088553e-02,1.00574985e-01,8.27465877e-02,2.50202231e-03,2.30884254e-02,-2.25656450e-01,-2.44058184e-02,-1.29083216e-01,1.67726297e-02,1.48236781e-01,-1.79812685e-02,7.18204975e-02,-1.33592701e-02,-4.16413136e-02,4.07877229e-02,2.91160438e-02,-1.32450089e-02,5.58732003e-…	-7.01335430e-01,-4.97110575e-01,-5.65871358e-01,-1.42889905e+00,-6.31684959e-01,-1.74856439e-01,-4.81509238e-01,3.93650442e-01,2.27150634e-01,-8.15229654e-01,-9.62385952e-01,-8.74975622e-01,-3.43019158e-01,-8.64251435e-01,-1.04465294e+00,-6.18333220e-01,-8.06344748e-01,-2.47220382e-01,-4.77917075e-01,-5.42604148e-01,-1.49649477e+00,-6.97429240e-01,-1.34215033e+00,1.06308408e-01,-9.36786890e-01,-1…	A	[0, 1, 1, 1, 1, 0, 1, 0]	physical
zy142713bh81uqqb	-2.85759885e-02,-3.18740308e-01,6.32587224e-02,-7.02674920e-03,1.28649101e-01,-3.19854766e-02,-3.24234888e-02,2.24136226e-02,3.79412770e-02,9.75812972e-02,1.08248711e-01,-2.91700289e-02,1.83702856e-02,-2.74918228e-01,-5.99191040e-02,-9.77687091e-02,7.74655631e-03,1.26597986e-01,-1.00987434e-01,6.79826140e-02,-4.04759645e-02,-2.06960626e-02,5.49770817e-02,2.68523507e-02,-1.73714869e-02,9.45325755e…	-6.89239264e-01,-5.35347879e-01,-6.08958542e-01,-1.42216372e+00,-6.28704011e-01,-1.93397194e-01,-4.66465622e-01,3.78679752e-01,1.98212862e-01,-7.93790996e-01,-9.77779329e-01,-8.99732769e-01,-3.39897841e-01,-8.18510830e-01,-1.00394845e+00,-5.88928938e-01,-8.10087085e-01,-2.09965423e-01,-4.25822139e-01,-4.83432829e-01,-1.42576325e+00,-6.48989797e-01,-1.26641285e+00,1.51411667e-01,-8.40787113e-01,-1…	A	[0, 0, 1, 0, 0, 0, 1, 0]	physical
zy142728wva0g13f	-3.03496234e-02,-3.46733421e-01,5.57144210e-02,9.05497465e-03,1.08980522e-01,-3.29998471e-02,-3.58446613e-02,4.59261015e-02,2.13923678e-03,8.07286203e-02,1.02333128e-01,-1.11152511e-02,-7.27045862e-03,-2.71217287e-01,-6.82371706e-02,-1.25681594e-01,5.06341550e-03,1.12447843e-01,-7.03693703e-02,7.62162730e-02,-3.29798348e-02,-9.96436644e-03,5.03155962e-02,2.96279751e-02,1.97619870e-02,3.99690792e-…	-7.05413282e-01,-4.90528494e-01,-5.74051380e-01,-1.41035628e+00,-5.71482956e-01,-1.71497956e-01,-4.54871565e-01,3.75956059e-01,1.85678720e-01,-7.71197140e-01,-1.01993227e+00,-8.47008765e-01,-4.00629818e-01,-9.05674160e-01,-1.02507484e+00,-6.54598951e-01,-8.41708720e-01,-2.22642943e-01,-4.25828338e-01,-5.12240112e-01,-1.48196030e+00,-7.06328869e-01,-1.29145885e+00,1.13471605e-01,-8.97749186e-01,-1…	A	[0, 0, 1, 0, 0, 0, 1, 0]	physical
zy160042d0k3439s	-7.25114904e-03,-3.01823378e-01,4.56930436e-02,-1.53747126e-02,1.45282924e-01,-2.74590105e-02,-5.74546158e-02,1.61301568e-02,1.72631107e-02,1.09155305e-01,1.06131159e-01,-4.80347201e-02,2.65545845e-02,-2.92588353e-01,-3.55495550e-02,-1.46851167e-01,4.64423373e-03,1.43729508e-01,-4.67269272e-02,7.05441236e-02,-2.58064605e-02,-1.86139345e-02,5.00199199e-02,4.41773608e-02,6.47366187e-03,4.13843282e-…	-6.31377041e-01,-5.95313728e-01,-5.42766511e-01,-1.52349794e+00,-6.87512636e-01,-2.31740490e-01,-6.12052858e-01,3.67966175e-01,2.67436713e-01,-8.46305370e-01,-1.06691337e+00,-8.66292953e-01,-3.47962767e-01,-1.04646623e+00,-1.01323688e+00,-6.28276408e-01,-8.21615517e-01,-2.53129363e-01,-5.87709486e-01,-6.25887334e-01,-1.64947414e+00,-7.16994047e-01,-1.57365990e+00,5.86252920e-02,-9.97005641e-01,-1…	A	[0, 0, 1, 0, 1, 0, 1, 0]	physical
zy215539pxgqk76r	-2.00390462e-02,-2.84234971e-01,4.34519276e-02,1.04166940e-03,1.08817145e-01,-1.67921055e-02,-3.98266949e-02,1.66095793e-02,-1.28212245e-02,1.11963764e-01,1.00608088e-01,-1.73153020e-02,1.55141959e-02,-2.66666830e-01,-1.30576994e-02,-1.45401075e-01,1.70883574e-02,1.45930693e-01,-3.07731666e-02,7.11646974e-02,-2.75658630e-02,-2.38222964e-02,5.18415868e-02,3.62931155e-02,2.71613672e-02,5.39517477e-…	-7.98019230e-01,-4.16865885e-01,-5.59729874e-01,-1.58733594e+00,-7.20973432e-01,-1.92673430e-01,-5.66257119e-01,4.04687434e-01,2.37817764e-01,-8.76720607e-01,-1.05674815e+00,-7.83278286e-01,-3.08856189e-01,-1.06744099e+00,-1.11810815e+00,-7.30235457e-01,-9.54497159e-01,-3.02345216e-01,-5.96515894e-01,-6.42434955e-01,-1.69606614e+00,-7.50317752e-01,-1.50184727e+00,5.02486080e-02,-9.20746922e-01,-1…	A	[1, 1, 1, 1, 1, 0, 1, 0]	physical
zy2039002swu05ax	-1.91648845e-02,-2.96030223e-01,4.97855358e-02,1.81881804e-03,1.23113222e-01,-2.68289931e-02,-2.96037421e-02,3.16071175e-02,-1.85484672e-03,9.84706059e-02,9.72254649e-02,-2.00564461e-03,8.37099738e-03,-2.81710029e-01,-5.37581556e-02,-1.15160018e-01,1.87797677e-02,1.20345704e-01,-4.06714529e-02,5.98707609e-02,-2.69960482e-02,-2.47649848e-02,6.03734925e-02,2.42358707e-02,-2.07325984e-02,3.76584381e…	-6.65812373e-01,-4.71212327e-01,-4.19762343e-01,-1.32941377e+00,-4.85647976e-01,-3.79489660e-02,-4.23933089e-01,4.22836661e-01,2.23708898e-01,-7.41430044e-01,-9.68973756e-01,-8.16134214e-01,-2.54740149e-01,-8.40710461e-01,-1.03676403e+00,-5.95878541e-01,-7.77060628e-01,-2.78961986e-01,-4.80663776e-01,-5.25072455e-01,-1.62406349e+00,-5.87786376e-01,-1.33059001e+00,2.55737633e-01,-8.53250325e-01,-1…	A	[1, 0, 1, 0, 1, 0, 1, 0]	physical
zy203918uh7e1jxq	-2.27492936e-02,-3.28732014e-01,4.95987833e-02,7.29843625e-04,1.17763728e-01,-2.44540777e-02,-3.56498584e-02,4.45689559e-02,1.49895679e-02,7.78726786e-02,1.24022111e-01,-1.11609176e-02,-3.30844801e-03,-2.82799959e-01,-5.92110120e-02,-1.25726119e-01,5.48051321e-04,1.07179083e-01,-5.86119741e-02,6.89105839e-02,-4.36098687e-02,-1.72389746e-02,5.90211451e-02,4.04265746e-02,2.15844810e-03,3.23008671e-…	-6.93367481e-01,-4.53573912e-01,-6.87597573e-01,-1.58574355e+00,-8.44987035e-01,-2.83956438e-01,-6.73182487e-01,3.97056997e-01,3.16848427e-01,-8.94774616e-01,-1.01657915e+00,-9.04479921e-01,-4.13737923e-01,-8.92031372e-01,-1.12859440e+00,-7.25939274e-01,-8.45352173e-01,-2.77341187e-01,-5.28420866e-01,-6.29218161e-01,-1.66449881e+00,-9.73307848e-01,-1.63312948e+00,9.06936228e-02,-1.09807694e+00,-1…	A	[0, 0, 1, 0, 0, 0, 1, 0]	physical
zy2039294jdr9eef	-2.08869576e-02,-2.90672570e-01,4.97750267e-02,-1.59545429e-03,1.24167539e-01,-3.41971219e-02,-5.65376803e-02,5.28776273e-02,-1.10998824e-02,9.22020972e-02,1.07454561e-01,4.85172088e-04,6.83178520e-03,-2.68806040e-01,-6.12048209e-02,-1.53760463e-01,-4.73441847e-04,1.23177558e-01,-1.27778109e-02,6.36867434e-02,-3.00032180e-02,-5.42733911e-03,6.49265051e-02,3.74471992e-02,1.82480924e-02,5.01728803e…	-8.33058059e-01,-5.12859166e-01,-6.82903707e-01,-1.67585588e+00,-8.28825295e-01,-2.33868450e-01,-6.92295372e-01,4.62634981e-01,2.28801683e-01,-9.07438874e-01,-1.18605852e+00,-8.74037206e-01,-3.18805158e-01,-1.06389463e+00,-1.18088162e+00,-7.51011074e-01,-8.40888023e-01,-4.50534523e-01,-6.20169997e-01,-6.57412887e-01,-1.75984669e+00,-7.74399042e-01,-1.50904310e+00,1.84895247e-01,-1.11840212e+00,-1…	A	[0, 0, 0, 0, 0, 0, 0, 0]	physical
zy182224p6vhvkcr	-2.96004377e-02,-2.70900190e-01,4.04196568e-02,7.36176549e-03,1.06770590e-01,-2.41231881e-02,-6.35494664e-02,3.41401100e-02,1.91857070e-02,1.00687891e-01,6.65049553e-02,7.85030890e-03,-3.33919772e-03,-2.95822620e-01,-3.49352956e-02,-1.19255677e-01,3.58659998e-02,1.00673623e-01,-2.11114697e-02,7.63157979e-02,-4.18512225e-02,7.97283079e-04,4.81112301e-02,2.68803127e-02,-2.85917101e-03,5.31813428e-0…	-6.74741030e-01,-4.90118504e-01,-5.82225323e-01,-1.48291254e+00,-6.29963577e-01,-1.49175465e-01,-4.99095440e-01,4.32398289e-01,2.62911677e-01,-7.66619384e-01,-9.68748450e-01,-8.36875260e-01,-3.86308312e-01,-9.08380568e-01,-1.12402785e+00,-6.67853117e-01,-8.62967789e-01,-3.67348760e-01,-4.90863174e-01,-5.47539711e-01,-1.49232364e+00,-6.25750124e-01,-1.30178857e+00,1.36715010e-01,-9.23046410e-01,-1…	A	[0, 0, 0, 0, 0, 0, 0, 0]	physical
zy192445hfgvqr8a	-2.50378679e-02,-2.97285527e-01,5.30054830e-02,-1.21929776e-02,1.35634020e-01,-2.24598199e-02,-7.60545358e-02,2.35286951e-02,-7.40683451e-02,9.98064801e-02,9.74856019e-02,-1.36566916e-02,1.69365555e-02,-2.67850727e-01,-4.19989191e-02,-1.35540932e-01,2.27115806e-02,1.03048444e-01,1.83495097e-02,5.56592457e-02,-4.58029099e-03,-8.31441488e-04,5.84735386e-02,3.52500975e-02,-8.62615276e-03,8.06596354e…	-7.17337430e-01,-5.03955781e-01,-4.31945115e-01,-1.53220570e+00,-6.67421639e-01,-2.71867186e-01,-5.89229643e-01,5.32314479e-01,2.76631027e-01,-7.92894065e-01,-9.61010993e-01,-7.58267462e-01,-2.65231341e-01,-8.86821091e-01,-1.06748712e+00,-6.20452821e-01,-6.80148304e-01,-2.20658362e-01,-4.22251791e-01,-5.62453687e-01,-1.55540693e+00,-6.40668213e-01,-1.31594217e+00,2.57267356e-01,-8.64123642e-01,-1…	A	[0, 0, 1, 0, 1, 0, 1, 0]	physical
zy202241cutctfry	-3.73921022e-02,-3.38044226e-01,5.82251549e-02,-7.40398536e-04,1.10385165e-01,-2.91682482e-02,-5.23949489e-02,3.59283388e-02,-3.01969610e-02,1.01497091e-01,1.01958826e-01,-1.13432016e-03,1.99732580e-03,-2.64507473e-01,-4.85994220e-02,-1.38071105e-01,9.74592939e-03,1.06718831e-01,-2.06218529e-02,6.50685504e-02,-2.65002660e-02,-2.79134549e-02,5.61173819e-02,3.05509828e-02,-1.62867829e-02,4.85701784…	-0.6486245,-0.4515152,-0.5830665,-1.5443975,-0.7426859,-0.14596377,-0.49629873,0.47090107,0.29673722,-0.86025375,-1.072794,-0.84922165,-0.36358193,-0.9594019,-1.1718936,-0.81834453,-0.80002767,-0.2478237,-0.6258282,-0.6185287,-1.6180221,-0.7552719,-1.5088155,0.19376159,-0.9333046,-1.2522513,-0.86378026,-1.1676912,-0.888617,-0.2760622,-0.8694269,-0.7871962,-0.49580765,-0.64995736,-0.3901085,-0.532…	A	[0, 0, 1, 0, 0, 0, 1, 0]	physical
zy202335t0g9hfex	1.53082050e-03,-3.26369882e-01,5.16422130e-02,1.27095738e-02,1.16962910e-01,-2.70093083e-02,-5.44550940e-02,2.85092331e-02,3.39839607e-05,8.80770832e-02,9.75475609e-02,-4.43195179e-02,1.62208639e-02,-2.82454103e-01,-2.75124777e-02,-1.25889525e-01,1.98207181e-02,1.25442326e-01,-5.51328138e-02,7.43702650e-02,-3.14999223e-02,-7.47818127e-03,5.85718900e-02,4.45496887e-02,-1.87495276e-02,4.83016372e-0…	-6.80960059e-01,-5.42153418e-01,-5.93306541e-01,-1.44314921e+00,-7.12332785e-01,-3.18068832e-01,-5.87876022e-01,3.54181021e-01,2.03413844e-01,-8.04044068e-01,-9.82289553e-01,-8.41472030e-01,-3.41951728e-01,-8.94005477e-01,-1.00829399e+00,-6.49145484e-01,-7.94179857e-01,-2.71727562e-01,-4.92090583e-01,-5.16374588e-01,-1.57638001e+00,-6.69466734e-01,-1.38464582e+00,1.08046286e-01,-8.58708501e-01,-1…	A	[0, 0, 1, 0, 0, 0, 1, 0]	physical
zy233113eu0dk9cv	-1.73702054e-02,-2.68043578e-01,5.46376184e-02,4.24479693e-03,1.22613147e-01,-3.64084989e-02,-4.98636514e-02,2.91455109e-02,-7.06696957e-02,8.99345279e-02,7.44590238e-02,-2.67870463e-02,2.10296698e-02,-2.47588843e-01,-5.44931367e-02,-1.44964188e-01,1.72887929e-02,1.38011098e-01,-2.42219754e-02,7.94491023e-02,-1.54296085e-02,-2.49790624e-02,6.05836734e-02,2.86161434e-02,4.85301949e-04,5.23927510e-…	-6.02175653e-01,-4.33163047e-01,-5.94371021e-01,-1.60413349e+00,-7.84309745e-01,-2.14695811e-01,-5.58554053e-01,4.97579753e-01,2.69221932e-01,-7.75923669e-01,-9.18763161e-01,-8.49572778e-01,-5.13647795e-01,-1.05173659e+00,-1.19045591e+00,-7.35431969e-01,-8.36188316e-01,-3.28393668e-01,-5.77214420e-01,-5.98187208e-01,-1.54505384e+00,-7.43521571e-01,-1.47227550e+00,5.77478781e-02,-1.17406583e+00,-1…	A	[0, 0, 1, 0, 1, 0, 1, 0]	physical
zy233201b4qucbsp	-1.35350218e-02,-3.30754638e-01,5.35895526e-02,1.73171908e-02,1.38937756e-01,-4.46720868e-02,-7.48154670e-02,3.34476046e-02,-4.26046625e-02,8.83309096e-02,7.73731396e-02,-2.45347768e-02,1.14975427e-03,-2.89549053e-01,-6.49882108e-02,-1.43079817e-01,2.72944421e-02,1.10967845e-01,-2.59218756e-02,6.12203442e-02,-1.37821566e-02,-1.48846870e-02,6.32811934e-02,2.77920403e-02,-1.96605064e-02,6.36130646e…	-0.691087,-0.4729062,-0.57061416,-1.4974604,-0.666254,-0.13177398,-0.50457644,0.4395979,0.26106006,-0.88863754,-1.0361456,-0.8256321,-0.2781605,-0.9048643,-1.1221175,-0.65890384,-0.7979271,-0.35458302,-0.6227825,-0.67381954,-1.7765851,-0.80410445,-1.4570603,0.10527425,-0.9615909,-1.1450582,-0.8601206,-1.1975429,-0.89971834,-0.38223603,-0.92392904,-0.707566,-0.41952553,-0.5285134,-0.4533218,-0.587…	A	[0, 0, 1, 0, 1, 0, 1, 0]	physical
zy004109erpd8yjf	-2.27063261e-02,-2.67438620e-01,5.05106077e-02,1.34902056e-02,1.12278745e-01,-2.62201205e-02,-7.18050897e-02,2.50373408e-02,-6.25739396e-02,7.82229006e-02,6.44345433e-02,-4.88666818e-04,-2.81466357e-03,-2.65221626e-01,-7.17575997e-02,-1.16921596e-01,2.22063735e-02,9.63679254e-02,-3.19305919e-02,7.11896718e-02,5.69496863e-03,-2.63100211e-03,4.90165800e-02,2.87011806e-02,-2.38525048e-02,7.74692148e…	-6.91594005e-01,-5.55142701e-01,-5.93254507e-01,-1.58863366e+00,-6.88156664e-01,-2.04962254e-01,-6.09031677e-01,4.15944576e-01,2.61499614e-01,-8.34005356e-01,-1.03609514e+00,-8.50016177e-01,-2.88484871e-01,-9.62592244e-01,-1.12519753e+00,-6.87479913e-01,-8.81314158e-01,-2.88915157e-01,-5.98727226e-01,-6.23489261e-01,-1.60548532e+00,-7.72482395e-01,-1.43529189e+00,1.01147451e-01,-1.00548899e+00,-1…	A	[0, 0, 1, 0, 1, 0, 1, 0]	physical
