# Supplementary material for: ICMC: An Interpretable Cross-domain Multi-modal Classification model for grading teaching plan
Source: PLoS One. 2025 Sep 3;20(9):e0330684. doi: 10.1371/journal.pone.0330684 (PMC12407483; doi:10.1371/journal.pone.0330684)
Supplement: S1 Data — (ZIP) [file pone.0330684.s001.zip › data/preschool education.xlsx]

## Sheet: Sheet1
id	text	image	label	structure	class
zy1604033arhkuhu	7.31028337e-03,-3.75832647e-01,5.69906235e-02,-1.66945904e-02,1.12451881e-01,-3.57206315e-02,-6.39208853e-02,5.29291555e-02,5.65313734e-02,7.38743991e-02,1.02773860e-01,-3.46259698e-02,8.16924684e-03,-2.85904229e-01,-5.34441955e-02,-1.29646510e-01,2.33912878e-02,1.20163374e-01,-4.56877686e-02,7.33263493e-02,-4.87962030e-02,-5.98477339e-03,6.57383874e-02,4.14475873e-02,-8.21044296e-03,2.58276984e-…	-5.93610644e-01,-5.04888296e-01,-6.15136266e-01,-1.54504943e+00,-7.52275884e-01,-1.50509506e-01,-5.25646925e-01,4.02919054e-01,2.52035260e-01,-8.18343997e-01,-9.37739611e-01,-7.50025034e-01,-3.03272069e-01,-9.14046764e-01,-1.11737859e+00,-6.72325552e-01,-7.01831222e-01,-2.99652785e-01,-5.82041800e-01,-4.79700238e-01,-1.61646450e+00,-7.20522881e-01,-1.52646267e+00,4.18191254e-02,-9.40060854e-01,-1…	A	[0, 0, 1, 0, 0, 0, 0, 0]	preschool education
zy211432dfmnyp4g	-4.40328754e-03,-3.38970721e-01,5.74280135e-02,-3.63428630e-02,1.07371733e-01,-3.26604508e-02,-5.63266538e-02,2.77723912e-02,3.27849351e-02,9.28170979e-02,7.45395944e-02,-3.40714352e-04,3.19029465e-02,-2.68551022e-01,-4.31260988e-02,-1.26752853e-01,1.35670193e-02,1.44437343e-01,-5.39269596e-02,8.21601376e-02,-3.13800387e-02,-1.32596325e-02,7.77984858e-02,1.21806338e-02,2.88802348e-02,2.32525878e-…	-5.85744381e-01,-5.33923268e-01,-5.74937761e-01,-1.48942816e+00,-7.44696736e-01,-2.66140580e-01,-6.03507102e-01,4.83031690e-01,3.40419471e-01,-8.08655262e-01,-9.53812897e-01,-7.58140326e-01,-3.38326782e-01,-9.32631254e-01,-1.15727985e+00,-6.46888316e-01,-6.92735016e-01,-2.36849248e-01,-4.86576080e-01,-6.25951648e-01,-1.54672551e+00,-7.76370883e-01,-1.45227909e+00,1.54228151e-01,-9.28505182e-01,-1…	A	[0, 0, 0, 0, 0, 0, 0, 0]	preschool education
zy002048ae35ckft	-2.50458252e-02,-5.12649715e-01,4.09748815e-02,-1.15535744e-02,7.50490129e-02,-8.57587531e-03,-1.06175341e-01,2.65055249e-04,-6.52734330e-03,9.21980441e-02,7.55812973e-02,7.98548164e-04,-3.50281186e-02,-3.59195441e-01,-3.75319608e-02,-6.85194358e-02,3.39360088e-02,8.26449171e-02,3.39059047e-02,5.24005629e-02,-1.14136189e-02,1.40919778e-02,2.69181021e-02,2.55791005e-02,1.04336450e-02,7.85804018e-0…	-7.14443445e-01,-4.10412461e-01,-5.92434883e-01,-1.50134003e+00,-6.19552076e-01,-1.32255673e-01,-4.61659431e-01,4.67944771e-01,2.72493094e-01,-8.06089818e-01,-1.15217268e+00,-9.30094481e-01,-3.43989253e-01,-9.17285621e-01,-1.09821212e+00,-7.15088427e-01,-7.90713012e-01,-2.56620616e-01,-5.41412175e-01,-5.43947816e-01,-1.45744896e+00,-7.08710432e-01,-1.41769314e+00,8.79897177e-02,-9.19442594e-01,-1…	A	[0, 0, 0, 0, 0, 0, 0, 0]	preschool education
zy120019jawctrd9	-1.21626211e-02,-4.33366746e-01,4.68658768e-02,2.71648020e-02,7.07229450e-02,-4.29891944e-02,-4.93470542e-02,4.09727022e-02,1.25623178e-02,8.27871263e-02,8.29313099e-02,2.20932402e-02,-2.96748467e-02,-3.24747384e-01,-6.86357841e-02,-1.32552147e-01,2.55882349e-02,8.51257294e-02,-3.72066572e-02,7.69094080e-02,-3.58579233e-02,1.30947083e-02,6.36253580e-02,4.04609814e-02,-5.51645830e-03,5.50134629e-0…	-6.26234651e-01,-4.45655018e-01,-5.71409702e-01,-1.45253086e+00,-5.89395642e-01,-2.16585547e-01,-4.37825501e-01,3.39603573e-01,1.58596933e-01,-8.67561519e-01,-1.00138962e+00,-8.39272499e-01,-3.19829851e-01,-9.13081646e-01,-1.08297646e+00,-6.20633304e-01,-7.21654236e-01,-1.94231957e-01,-4.92667258e-01,-5.87866962e-01,-1.55964220e+00,-7.62790263e-01,-1.25203347e+00,8.69024247e-02,-8.80254149e-01,-1…	A	[0, 0, 0, 0, 0, 0, 0, 0]	preschool education
zy202455ufxpr7a7	-1.48846917e-02,-2.80003190e-01,6.71174079e-02,-2.62375139e-02,1.32004023e-01,-2.01788507e-02,-4.25448902e-02,5.08996397e-02,5.28524593e-02,9.32007581e-02,1.02359518e-01,-7.53171602e-03,3.30035598e-03,-2.94462025e-01,-7.37248734e-02,-1.45012841e-01,1.16080791e-02,8.15898925e-02,-7.58314505e-02,6.47326410e-02,-4.61306274e-02,-8.93415511e-03,6.92599639e-02,2.68939417e-02,-1.80899806e-04,1.71362162e…	-6.70702577e-01,-4.73997056e-01,-5.81584811e-01,-1.55703521e+00,-6.61887705e-01,-3.22457641e-01,-6.34037852e-01,4.63201523e-01,2.03769892e-01,-8.88362706e-01,-9.96817470e-01,-7.90941358e-01,-4.74433810e-01,-9.55992341e-01,-1.12334788e+00,-6.66108131e-01,-8.83585274e-01,-3.27906251e-01,-4.56671715e-01,-5.91424823e-01,-1.50715423e+00,-7.58701980e-01,-1.36153865e+00,7.22250566e-02,-9.49595809e-01,-1…	A	[0, 0, 0, 0, 0, 0, 0, 0]	preschool education
zy1958433svxaqjx	-2.01859120e-02,-2.99838722e-01,6.62952065e-02,-1.74008422e-02,1.00700073e-01,-2.49404348e-02,-4.51088846e-02,3.87132019e-02,3.76786962e-02,9.97758359e-02,8.09864923e-02,1.06461039e-02,-2.75654742e-03,-2.80210227e-01,-7.30799362e-02,-1.32624820e-01,2.47480646e-02,1.06033251e-01,-6.41013449e-03,7.28043914e-02,-2.06379853e-02,4.64567496e-03,4.62437570e-02,3.11613157e-02,-8.54632445e-03,6.64416850e-…	-6.76584601e-01,-5.41208625e-01,-4.18492377e-01,-1.42377996e+00,-6.13533020e-01,-1.04173608e-01,-4.56645370e-01,3.37576419e-01,2.46463969e-01,-8.13889980e-01,-9.50520337e-01,-7.72829890e-01,-2.07974195e-01,-9.22273576e-01,-1.06472158e+00,-6.71886325e-01,-6.55367196e-01,-1.42958701e-01,-5.31991959e-01,-4.83027220e-01,-1.47593570e+00,-7.01747358e-01,-1.36553633e+00,1.00786090e-01,-9.85407472e-01,-1…	A	[0, 0, 0, 0, 0, 0, 0, 0]	preschool education
zy1959224ep6e82d	-2.07731631e-02,-2.97028303e-01,5.74329495e-02,-1.71739161e-02,1.01588100e-01,-5.13868369e-02,-4.78106439e-02,4.87550944e-02,1.92852188e-02,9.53551233e-02,6.30917326e-02,6.55817287e-03,-8.83523282e-03,-2.48530522e-01,-7.05073178e-02,-1.31125227e-01,1.64947771e-02,1.11533657e-01,-1.14556728e-02,7.70402625e-02,-8.16906057e-03,-7.87411700e-04,5.75155132e-02,2.92717498e-02,-4.54120524e-03,4.73907292e…	-6.18020236e-01,-5.39089859e-01,-6.29346371e-01,-1.54969406e+00,-7.56143332e-01,-2.37902626e-01,-5.41962624e-01,4.50016052e-01,3.38037282e-01,-8.10909629e-01,-1.13595712e+00,-9.42980707e-01,-4.76090133e-01,-9.69573259e-01,-1.14478934e+00,-7.28356302e-01,-8.69331598e-01,-1.70398235e-01,-5.08564949e-01,-7.22615063e-01,-1.62325740e+00,-8.40394199e-01,-1.54176176e+00,1.16020836e-01,-9.91639555e-01,-1…	A	[0, 0, 0, 0, 0, 0, 0, 0]	preschool education
zy225703ggjuw0eq	-3.07509881e-02,-2.68138260e-01,5.15688397e-02,-2.48185843e-02,9.72194001e-02,-1.64671596e-02,-5.54677621e-02,3.69965732e-02,3.08999326e-02,1.02693163e-01,9.71759558e-02,1.57332011e-02,-3.93955410e-03,-2.99062073e-01,-4.47693095e-02,-1.17405571e-01,1.22159272e-02,9.21009928e-02,-9.41498205e-03,6.83452785e-02,-3.03380787e-02,3.97758186e-03,5.44461869e-02,3.93537283e-02,-4.21702210e-03,4.57200259e-…	-5.89718401e-01,-3.83502901e-01,-7.14037359e-01,-1.70278716e+00,-8.54312658e-01,-1.59846380e-01,-5.79725862e-01,5.25121391e-01,3.91610473e-01,-8.24331224e-01,-1.00749874e+00,-8.89717579e-01,-2.72288680e-01,-9.52532291e-01,-1.07671988e+00,-6.24478519e-01,-8.30217123e-01,-2.45520011e-01,-5.87758124e-01,-5.16738176e-01,-1.59682310e+00,-7.43995368e-01,-1.44473946e+00,7.99655020e-02,-1.00218427e+00,-1…	A	[0, 0, 0, 0, 0, 0, 0, 0]	preschool education
zy225750pr7vwvhg	-3.14473212e-02,-3.16589087e-01,4.05554622e-02,1.58372358e-03,1.13201216e-01,-2.34690290e-02,-3.87452357e-02,5.64779863e-02,7.47075081e-02,9.26876813e-02,8.98082554e-02,-6.92895940e-03,-6.97827339e-03,-2.87590593e-01,-6.49812743e-02,-1.32361755e-01,-2.20378675e-03,1.22565761e-01,1.96632091e-02,6.36975542e-02,-3.94524559e-02,1.72658544e-03,6.12509362e-02,4.56065536e-02,9.32768080e-03,4.98453900e-0…	-8.02631974e-01,-4.98240948e-01,-5.39659441e-01,-1.51985002e+00,-7.71255434e-01,-2.09108323e-01,-4.72686738e-01,4.53975528e-01,2.90717393e-01,-8.59805942e-01,-9.49281752e-01,-7.74021029e-01,-3.09885412e-01,-8.53191972e-01,-1.07452261e+00,-5.98106265e-01,-7.09071696e-01,-2.06105188e-01,-4.68002588e-01,-6.09816968e-01,-1.56295383e+00,-7.40563273e-01,-1.40433431e+00,1.28740579e-01,-9.20362890e-01,-1…	A	[0, 0, 0, 0, 0, 0, 0, 0]	preschool education
zy1138101hf9xb9m	-2.56064290e-04,-3.82402122e-01,6.76961541e-02,-1.99606866e-02,9.62564945e-02,-3.55287865e-02,-6.62640855e-02,2.52425261e-02,-2.78121233e-03,9.54519585e-02,9.33329016e-02,6.34083292e-03,-6.06212113e-03,-3.38020682e-01,-5.59217744e-02,-1.32113844e-01,2.53349505e-02,9.65281799e-02,1.38957147e-02,6.71320930e-02,-2.53688172e-02,2.53337398e-02,4.35982235e-02,3.59601937e-02,-1.33049185e-03,4.74361330e-…	-6.01900339e-01,-4.31743115e-01,-5.98977029e-01,-1.55082119e+00,-6.76034749e-01,-1.75147042e-01,-5.17506838e-01,4.22057867e-01,2.61082560e-01,-8.61467719e-01,-1.05556536e+00,-8.63110781e-01,-3.86024565e-01,-1.04313016e+00,-1.16540301e+00,-6.53063059e-01,-7.99406409e-01,-3.36567312e-01,-6.10993028e-01,-5.71119368e-01,-1.55343401e+00,-6.76108360e-01,-1.40399599e+00,9.02592093e-02,-1.01121950e+00,-1…	A	[0, 0, 0, 0, 0, 0, 0, 0]	preschool education
zy225206drnfsa9q	-4.91143018e-03,-3.42826575e-01,4.37347107e-02,-6.22275518e-03,1.03190616e-01,-4.40625511e-02,-9.42904353e-02,3.99599671e-02,2.86283810e-02,9.30194184e-02,9.97657925e-02,1.13210827e-02,1.37586789e-02,-2.98052371e-01,-6.65566623e-02,-1.27668023e-01,6.87755039e-03,1.08129293e-01,-2.59145927e-02,6.95706233e-02,-2.75050625e-02,4.21057642e-03,6.58296198e-02,3.20924707e-02,2.73631886e-04,2.41540205e-02…	-0.6974684,-0.50684106,-0.56105185,-1.5134342,-0.7291497,-0.22787249,-0.5412092,0.54389095,0.30326423,-0.71316975,-1.0696672,-0.773131,-0.37438208,-1.0299028,-1.1112304,-0.6994511,-0.7890164,-0.2618743,-0.5581579,-0.6058037,-1.6239707,-0.77020466,-1.4210463,0.1176675,-1.004269,-1.2013493,-0.87744284,-1.221904,-0.9180037,-0.30045623,-0.87432563,-0.777143,-0.51147836,-0.6460545,-0.49208593,-0.64156…	A	[0, 0, 0, 0, 0, 0, 0, 0]	preschool education
zy212857u85t41bp	-1.00893818e-03,-3.48504543e-01,5.81195652e-02,-2.92043178e-03,1.03474125e-01,-4.79510874e-02,-6.05553724e-02,4.88789454e-02,3.86812240e-02,6.71627373e-02,1.05845079e-01,-1.76456030e-02,7.24051334e-03,-2.73485601e-01,-7.01996461e-02,-1.45960733e-01,1.51150152e-02,1.15957841e-01,-3.03923152e-02,7.53725842e-02,-4.67497520e-02,-9.38915741e-03,6.62892908e-02,4.25980650e-02,-1.87755330e-03,2.48884782e…	-0.60129344,-0.5456555,-0.5940077,-1.6018744,-0.7339089,-0.20941341,-0.5270599,0.6123969,0.41746765,-0.7075022,-1.0436705,-0.92939484,-0.36706072,-0.9052384,-1.1150832,-0.584527,-0.7673614,-0.21120936,-0.49213368,-0.53866243,-1.4946376,-0.6961164,-1.3537257,0.2329506,-0.89584863,-1.3087411,-0.95325065,-1.2725959,-1.0395155,-0.52567875,-0.92056566,-0.9272107,-0.6137478,-0.6154549,-0.46792603,-0.59…	A	[0, 0, 0, 0, 0, 0, 1, 0]	preschool education
zy200015suh9awqn	-2.38639629e-03,-3.41299593e-01,5.26754856e-02,4.29719873e-03,1.13611490e-01,-2.87917741e-02,-8.72222036e-02,3.51980366e-02,2.91321836e-02,9.35383216e-02,9.56542790e-02,-2.23137508e-03,-6.98882435e-03,-3.30064654e-01,-8.57148468e-02,-1.32686570e-01,9.20889899e-03,9.23411548e-02,-4.78067659e-02,8.58185887e-02,-3.94655131e-02,9.07182880e-03,6.40684962e-02,2.99229678e-02,1.52522058e-03,4.02214378e-0…	-4.80780214e-01,-4.94173855e-01,-5.10461032e-01,-1.44611359e+00,-5.90327919e-01,-1.55839965e-01,-4.80167001e-01,4.65357989e-01,3.01226199e-01,-7.93611526e-01,-1.10507154e+00,-9.10856068e-01,-4.18912560e-01,-9.74908054e-01,-1.15899503e+00,-7.16832459e-01,-8.43666494e-01,-2.56927729e-01,-5.48912704e-01,-5.81197143e-01,-1.64639628e+00,-8.02056134e-01,-1.52025449e+00,8.18351880e-02,-1.03639591e+00,-1…	A	[0, 0, 0, 0, 0, 0, 0, 0]	preschool education
zy200111dn330pfn	5.17709367e-03,-4.09709543e-01,6.58887625e-02,-1.93318911e-02,1.29929557e-01,-1.57367140e-02,-6.54950440e-02,2.66981032e-02,5.43044470e-02,9.39965546e-02,1.10667616e-01,-3.27791125e-02,5.33414166e-03,-3.52372587e-01,-5.30390516e-02,-1.42987937e-01,1.49851283e-02,1.03749484e-01,-5.07948473e-02,8.36591572e-02,-5.84365092e-02,8.58621951e-03,6.65951967e-02,4.47287932e-02,1.53050553e-02,3.60168517e-02…	-6.56528711e-01,-2.99294651e-01,-6.52945042e-01,-1.58527350e+00,-6.40334010e-01,-2.52058536e-01,-6.02040648e-01,4.00038034e-01,2.30710864e-01,-7.98561394e-01,-1.08229589e+00,-7.45457649e-01,-3.69040519e-01,-1.04009020e+00,-1.07369399e+00,-7.07452059e-01,-8.89778733e-01,-3.17123204e-01,-5.78241169e-01,-6.33738875e-01,-1.64499307e+00,-7.53884554e-01,-1.36508012e+00,1.14222705e-01,-1.03693068e+00,-1…	A	[0, 0, 0, 0, 0, 0, 0, 0]	preschool education
zy200210whphe28p	9.44399799e-04,-3.50846231e-01,6.61418214e-02,-8.22949037e-03,1.28087625e-01,-1.35415299e-02,-6.09575398e-02,3.29337083e-02,6.85661659e-02,1.05635546e-01,1.00985400e-01,-3.84999737e-02,-7.35820271e-03,-3.28826249e-01,-7.27049857e-02,-1.14870273e-01,1.53916581e-02,1.02642700e-01,-5.06137200e-02,9.11125690e-02,-4.84551862e-02,7.35348498e-04,6.26842678e-02,3.33339684e-02,4.90028784e-03,3.36536355e-0…	-7.18512833e-01,-5.38930833e-01,-6.33673728e-01,-1.61361265e+00,-7.69162655e-01,-2.29174450e-01,-5.44034004e-01,4.48866576e-01,1.68314978e-01,-8.15221250e-01,-9.89583313e-01,-8.89235079e-01,-4.30350691e-01,-9.36729908e-01,-1.14062595e+00,-6.01017416e-01,-8.00946295e-01,-2.70805210e-01,-4.75515753e-01,-4.66618627e-01,-1.64480627e+00,-7.79894531e-01,-1.50567091e+00,1.31267756e-01,-9.66671526e-01,-1…	A	[0, 0, 0, 0, 0, 0, 0, 0]	preschool education
zy163319w3p1kxb3	-1.67135242e-02,-3.35510463e-01,5.30440956e-02,-1.20463995e-02,1.20924532e-01,-2.71565504e-02,-6.52130544e-02,4.74370271e-02,2.31498070e-02,9.09931362e-02,6.28808662e-02,-1.82295986e-03,-6.49159262e-03,-2.87818581e-01,-6.33020252e-02,-1.36637926e-01,2.76992060e-02,1.04474992e-01,-8.74112081e-03,7.67458379e-02,-1.77950263e-02,3.49222776e-03,6.91395402e-02,1.80662274e-02,2.04149019e-02,6.78141639e-…	-7.43400037e-01,-6.61603272e-01,-6.64877832e-01,-1.52993691e+00,-7.21001923e-01,-1.65495411e-01,-5.15836954e-01,2.31774494e-01,1.17598690e-01,-9.59092319e-01,-9.41655159e-01,-8.39903414e-01,-3.91304493e-01,-9.01173353e-01,-1.10936153e+00,-6.80211961e-01,-9.08479393e-01,-2.96318352e-01,-5.07687092e-01,-4.72482830e-01,-1.61051190e+00,-7.98720777e-01,-1.44490731e+00,-3.66618522e-02,-1.01575041e+00,-…	A	[0, 0, 0, 0, 0, 0, 0, 0]	preschool education
zy152250ktwmmv36	-2.29040012e-02,-3.22285771e-01,4.53082733e-02,-3.87212494e-03,1.06529318e-01,-2.97979154e-02,-6.48256093e-02,5.03021069e-02,3.42125678e-03,9.76001322e-02,8.31472427e-02,2.19401084e-02,-4.31253808e-03,-2.92618871e-01,-8.88227373e-02,-1.29389316e-01,1.38374493e-02,8.76907259e-02,-4.91598770e-02,7.59055912e-02,-3.89195569e-02,1.51115726e-03,6.53189644e-02,3.67206670e-02,1.29373288e-02,2.50673499e-0…	-8.03871453e-01,-4.54088807e-01,-5.59912860e-01,-1.60810626e+00,-7.26785362e-01,-3.37489456e-01,-5.82390368e-01,4.07458514e-01,2.65640020e-01,-8.77286255e-01,-1.08073711e+00,-9.81599987e-01,-3.40637594e-01,-9.20433939e-01,-1.20627820e+00,-6.78444326e-01,-7.38163173e-01,-3.86867672e-01,-6.39529049e-01,-6.25674307e-01,-1.59367669e+00,-6.75243139e-01,-1.53607142e+00,6.58765510e-02,-1.00469434e+00,-1…	A	[0, 0, 0, 0, 0, 0, 0, 0]	preschool education
zy1523069x88bxwv	-2.10654251e-02,-3.18087816e-01,5.45393191e-02,1.87079124e-02,8.66397545e-02,-3.00401319e-02,-4.73361015e-02,4.95678149e-02,1.04055284e-02,8.47943872e-02,9.45978314e-02,2.12009735e-02,-3.21481675e-02,-2.82220006e-01,-6.88661262e-02,-1.32426858e-01,2.25677434e-02,1.01373553e-01,-1.49976965e-02,7.93935061e-02,-4.04936075e-02,-3.40005383e-03,5.29889837e-02,3.94812226e-02,7.72538548e-03,5.71766943e-0…	-6.30527616e-01,-4.35389489e-01,-6.03518546e-01,-1.53750932e+00,-6.37371600e-01,-1.93740264e-01,-4.90073234e-01,4.82569337e-01,3.32115084e-01,-8.04367840e-01,-1.07717311e+00,-8.64643991e-01,-3.61824155e-01,-9.70752656e-01,-1.12171900e+00,-6.37885273e-01,-8.83375108e-01,-2.52443552e-01,-6.01997077e-01,-6.43467724e-01,-1.70367968e+00,-8.02748978e-01,-1.50676107e+00,1.13374077e-01,-8.77446830e-01,-1…	A	[0, 0, 0, 0, 0, 0, 0, 0]	preschool education
zy152333tmhav1r0	-1.44395400e-02,-3.17566395e-01,5.20345718e-02,1.16117112e-02,1.00087419e-01,-2.85418406e-02,-6.29885048e-02,4.88474667e-02,-9.41427425e-04,9.96628031e-02,8.37170854e-02,2.21185274e-02,-2.90596839e-02,-2.72019446e-01,-7.27643967e-02,-1.28046453e-01,1.88068114e-02,7.88490400e-02,-3.28790471e-02,8.86729285e-02,-3.70341390e-02,3.77606833e-03,6.00589104e-02,4.09091413e-02,1.12400008e-02,6.78272694e-0…	-7.46118367e-01,-3.83693218e-01,-6.31375551e-01,-1.59759998e+00,-7.50477970e-01,-1.67549923e-01,-5.26775837e-01,4.90268499e-01,2.78206468e-01,-8.34607601e-01,-9.53121364e-01,-7.83323109e-01,-3.55710834e-01,-9.54322755e-01,-1.08142912e+00,-6.64937556e-01,-8.03030014e-01,-2.78814644e-01,-5.88284194e-01,-6.33550942e-01,-1.52303421e+00,-7.88703144e-01,-1.37985218e+00,1.53042197e-01,-1.02456152e+00,-1…	A	[0, 0, 0, 0, 0, 0, 0, 0]	preschool education
zy195211ndyfg79q	-1.03688594e-02,-4.25559461e-01,5.68358935e-02,-1.42357331e-02,9.57286805e-02,-2.94310674e-02,-7.30881840e-02,5.26920594e-02,1.77164804e-02,1.03111789e-01,9.48430821e-02,3.34056392e-02,-3.55727114e-02,-2.89822012e-01,-6.47176504e-02,-1.19201213e-01,3.22864577e-02,1.07639521e-01,4.60665450e-02,8.75773877e-02,-2.13535950e-02,1.91702526e-02,6.80288374e-02,2.65473779e-02,-5.66503964e-03,6.80333972e-0…	-5.44770062e-01,-4.76318866e-01,-5.21841109e-01,-1.38236678e+00,-5.22117913e-01,-9.04562473e-02,-3.91550779e-01,4.59305674e-01,2.82953590e-01,-8.12553227e-01,-9.38909054e-01,-8.82872522e-01,-4.16319638e-01,-9.06376779e-01,-1.02540457e+00,-5.93489587e-01,-7.80827463e-01,-2.54160136e-01,-3.69669795e-01,-5.34142494e-01,-1.44627047e+00,-6.51749074e-01,-1.31018412e+00,1.64302751e-01,-9.29023802e-01,-1…	A	[0, 0, 0, 0, 0, 0, 0, 0]	preschool education
zy195636a6nvj90g	-3.13214064e-02,-3.33477229e-01,4.83089685e-02,8.31499510e-03,9.76253897e-02,-2.09736638e-02,-4.38620411e-02,4.46205474e-02,-6.90424070e-03,9.91131365e-02,8.85021165e-02,2.40884423e-02,-2.21463256e-02,-2.75222629e-01,-8.09069723e-02,-1.14612661e-01,2.47493908e-02,8.92423689e-02,2.38305125e-02,8.60931203e-02,-3.90739106e-02,6.89300615e-03,6.54426590e-02,4.15243581e-02,6.37181429e-03,8.71419162e-02…	-5.34687757e-01,-4.56428379e-01,-5.85208237e-01,-1.50064468e+00,-5.15050709e-01,-1.23532712e-01,-3.09992075e-01,4.39246684e-01,3.53883892e-01,-5.67683280e-01,-1.06465805e+00,-7.68061817e-01,-4.29842144e-01,-8.68291080e-01,-1.07601154e+00,-6.36646092e-01,-7.34380901e-01,-1.79286480e-01,-4.13861126e-01,-6.22529328e-01,-1.46051466e+00,-5.88851750e-01,-1.19228220e+00,1.99648380e-01,-8.32086563e-01,-1…	A	[0, 0, 0, 0, 0, 0, 0, 0]	preschool education
zy195652am1d980a	2.12271884e-03,-3.07006657e-01,5.47155403e-02,-9.21109226e-03,1.14269719e-01,-2.39285529e-02,-3.60790044e-02,4.59831506e-02,5.57109788e-02,7.23992288e-02,9.54401195e-02,-1.59873571e-02,-4.93495725e-04,-2.94484138e-01,-6.05831742e-02,-1.35913432e-01,1.65702160e-02,1.14303850e-01,-4.67979200e-02,7.52845705e-02,-6.21902570e-02,-3.60478181e-03,7.51628727e-02,4.01280597e-02,1.40153579e-02,1.73561797e-…	-7.29248703e-01,-4.82612938e-01,-5.75379074e-01,-1.54119766e+00,-7.26394892e-01,-1.75823554e-01,-5.52203953e-01,4.57075208e-01,2.17357755e-01,-8.07654202e-01,-9.83083546e-01,-7.92166412e-01,-3.37423414e-01,-8.26877058e-01,-1.11505604e+00,-6.23140395e-01,-7.41994619e-01,-2.20588401e-01,-4.84473437e-01,-5.13390958e-01,-1.47180045e+00,-6.77216053e-01,-1.35124075e+00,1.45207807e-01,-1.08999348e+00,-1…	A	[0, 0, 0, 0, 0, 0, 0, 0]	preschool education
zy112432jdg5p9n6	-1.48722250e-02,-3.37476522e-01,6.62215427e-02,-7.42552429e-03,1.04929507e-01,-2.70861052e-02,-6.17318526e-02,3.95520404e-02,1.43007608e-02,9.95187312e-02,1.01260290e-01,-1.02674495e-03,-1.87501423e-02,-2.92603791e-01,-6.68262169e-02,-1.50985152e-01,2.09667347e-02,9.02025104e-02,-5.85841089e-02,7.72099271e-02,-4.51207608e-02,-3.40870814e-03,5.93404695e-02,3.20127085e-02,-5.35320444e-03,4.14045379…	-6.82730138e-01,-5.01808345e-01,-5.69256246e-01,-1.53462851e+00,-6.81988239e-01,-2.16705486e-01,-5.70678890e-01,3.85819286e-01,2.39764825e-01,-9.59614515e-01,-1.12410653e+00,-8.69219303e-01,-3.06615442e-01,-9.05397236e-01,-1.16127741e+00,-7.00185299e-01,-8.55498314e-01,-3.48843217e-01,-5.77918768e-01,-5.88700533e-01,-1.67343223e+00,-7.67696857e-01,-1.54033804e+00,6.31117895e-02,-9.69194591e-01,-1…	A	[0, 0, 0, 0, 0, 0, 0, 0]	preschool education
zy112510ry6r57k3	-1.69644859e-02,-2.85949826e-01,4.58699204e-02,4.38429415e-03,9.72636938e-02,-2.50782408e-02,-9.70817357e-02,5.80969825e-02,-2.35182676e-03,9.40286666e-02,9.05112177e-02,2.78013665e-02,-3.76062561e-03,-3.00038189e-01,-7.64840543e-02,-1.33414865e-01,1.07411034e-02,9.14647430e-02,-3.71312201e-02,8.38910788e-02,-3.21255922e-02,5.64271770e-03,6.54044747e-02,4.19555753e-02,1.28710698e-02,3.14726755e-0…	-6.11692011e-01,-4.55743462e-01,-5.00878990e-01,-1.48788774e+00,-6.67433977e-01,-1.57612622e-01,-5.25173962e-01,5.15392125e-01,2.97174960e-01,-8.56418312e-01,-1.11141407e+00,-9.42661762e-01,-4.11425143e-01,-9.82203305e-01,-1.22309172e+00,-6.38623476e-01,-7.79728949e-01,-3.39786410e-01,-5.87462604e-01,-6.49291575e-01,-1.66249192e+00,-8.13213110e-01,-1.48539603e+00,7.75865689e-02,-9.29054320e-01,-1…	A	[0, 0, 0, 0, 0, 0, 0, 0]	preschool education
zy114309j54ukf29	-1.11343665e-02,-3.20826173e-01,5.52212819e-02,-1.39687164e-03,1.22346893e-01,-1.71159357e-02,-5.89539558e-02,4.51501459e-02,2.93891300e-02,8.53715837e-02,1.09156556e-01,-1.18088219e-02,-4.15985147e-03,-3.00187349e-01,-5.04219681e-02,-1.42505616e-01,7.88952969e-03,1.05449058e-01,-4.91159596e-02,7.98994601e-02,-4.03889194e-02,1.72982318e-03,5.27058616e-02,3.50020155e-02,1.69863794e-02,4.63625193e-…	-6.10408962e-01,-5.32843530e-01,-6.39450014e-01,-1.65141678e+00,-7.09989786e-01,-2.45157555e-01,-4.99535292e-01,3.17993015e-01,1.63606882e-01,-9.13761139e-01,-1.03775895e+00,-9.35660541e-01,-3.95220637e-01,-9.62754548e-01,-1.09202230e+00,-6.85119450e-01,-7.97370434e-01,-3.51676106e-01,-5.81852973e-01,-5.65042138e-01,-1.60897005e+00,-7.39529431e-01,-1.51690900e+00,6.91664591e-02,-9.85080481e-01,-1…	A	[0, 0, 0, 0, 0, 0, 0, 0]	preschool education
zy1952489tw3te14	-7.06665311e-03,-3.22652876e-01,5.56869768e-02,2.62589869e-03,1.29103363e-01,-1.46432975e-02,-3.74852307e-02,2.32212171e-02,9.26573873e-02,1.04323804e-01,9.92435440e-02,-3.64370607e-02,-2.16604415e-02,-3.21341306e-01,-4.87672836e-02,-1.10107474e-01,2.08840817e-02,1.24884792e-01,-4.68396721e-03,8.29311982e-02,-2.43692584e-02,2.74368711e-02,6.27480447e-02,5.01680411e-02,-1.69385895e-02,6.21657968e-…	-7.60386586e-01,-5.76753080e-01,-6.01433516e-01,-1.66323996e+00,-7.54934847e-01,-3.44989121e-01,-5.47029018e-01,3.66739333e-01,1.43444240e-01,-9.48337078e-01,-1.07056642e+00,-8.13104510e-01,-4.00229216e-01,-9.80752945e-01,-1.13098836e+00,-5.93978941e-01,-8.31070602e-01,-2.61854649e-01,-4.94404703e-01,-5.76837063e-01,-1.62819099e+00,-8.69700134e-01,-1.44612885e+00,-3.59349772e-02,-1.07726109e+00,-…	A	[0, 0, 0, 0, 0, 0, 0, 0]	preschool education
zy18401192py541m	-1.61245223e-02,-2.83062249e-01,4.63726036e-02,-4.29408019e-03,1.16676345e-01,-1.81161780e-02,-4.72834706e-02,4.04942296e-02,2.65480354e-02,9.27609354e-02,8.44719559e-02,1.94947049e-03,-1.04524707e-02,-3.07908714e-01,-5.56971170e-02,-1.48920685e-01,1.35937240e-02,1.06460325e-01,-1.67973246e-02,8.09335113e-02,-3.52356061e-02,1.08617544e-02,5.90087548e-02,3.89971808e-02,2.95983022e-03,5.43576106e-0…	-7.86160111e-01,-4.22112942e-01,-5.01577497e-01,-1.37307286e+00,-5.35742402e-01,-1.50136784e-01,-5.13633072e-01,3.70239317e-01,2.83337474e-01,-7.58267224e-01,-1.15833426e+00,-9.36547339e-01,-3.84662628e-01,-9.85984266e-01,-1.15480471e+00,-7.53286958e-01,-8.15021753e-01,-3.42111051e-01,-5.55096745e-01,-6.58324480e-01,-1.69650841e+00,-7.93210864e-01,-1.40379739e+00,1.80142045e-01,-9.29588854e-01,-1…	A	[0, 0, 0, 0, 0, 0, 0, 0]	preschool education
zy1949403u67nyjk	-5.55179315e-03,-3.49797279e-01,5.82904890e-02,-1.71265174e-02,1.13651060e-01,-3.02770063e-02,-6.42310679e-02,4.80655879e-02,-2.37467587e-02,8.77034292e-02,9.53218490e-02,4.06600954e-03,4.12517879e-03,-2.74714053e-01,-5.57941087e-02,-1.29170060e-01,2.51039267e-02,1.14896052e-01,1.58922765e-02,7.57640302e-02,-1.19589865e-02,3.49964853e-03,5.61284311e-02,2.81939954e-02,1.19042788e-02,6.03750199e-02…	-0.8207352,-0.61930525,-0.5922915,-1.5166107,-0.6862041,-0.13109547,-0.52739185,0.37656355,0.21433508,-0.79950655,-1.099272,-1.0186125,-0.40031558,-1.0174999,-0.98508704,-0.74983895,-0.89100003,-0.2626092,-0.56635684,-0.6746537,-1.6478498,-0.76383823,-1.4286988,0.05213866,-0.92175287,-1.2614777,-0.8829802,-1.1903511,-0.92181605,-0.5329244,-0.86647797,-0.7631459,-0.5086963,-0.6041652,-0.4506717,-0…	A	[0, 0, 0, 0, 1, 0, 0, 0]	preschool education
zy2235528635s9qu	-8.03758390e-03,-4.40740675e-01,4.57309484e-02,-5.83436042e-02,1.20831281e-01,-3.33403274e-02,3.16640153e-03,1.90135073e-02,9.42794681e-02,8.67403597e-02,1.02096274e-01,-4.44173217e-02,1.30985435e-02,-2.80510515e-01,-7.39427358e-02,-1.43133059e-01,3.35848965e-02,1.25640556e-01,-7.18005300e-02,8.39301199e-02,-7.58745074e-02,-3.28005524e-03,1.01901919e-01,3.65518406e-02,9.57284239e-04,1.18196346e-0…	-4.74445909e-01,-4.41927910e-01,-6.73781037e-01,-1.53205073e+00,-6.62181675e-01,-2.64764011e-01,-5.81104040e-01,4.63815302e-01,2.74583638e-01,-8.02280247e-01,-1.04796779e+00,-8.73098910e-01,-2.85232753e-01,-9.04982448e-01,-1.08235323e+00,-5.33808768e-01,-9.09837127e-01,-2.70026654e-01,-4.80457336e-01,-5.78465104e-01,-1.52271199e+00,-7.05652952e-01,-1.51761997e+00,3.18098068e-01,-8.80181968e-01,-1…	A	[0, 0, 0, 0, 0, 0, 0, 0]	preschool education
zy201817k1qnbkdh	-7.34610669e-03,-4.71574605e-01,5.96413761e-02,-5.97248077e-02,9.56743509e-02,-2.77959853e-02,-9.56104025e-02,3.20291966e-02,2.81642526e-02,8.92466977e-02,1.13775186e-01,4.14323099e-02,2.63377931e-02,-3.12935024e-01,-4.47015800e-02,-1.11795366e-01,2.39777602e-02,1.23716503e-01,3.56068164e-02,4.37853411e-02,-4.13395241e-02,1.03961267e-02,8.78227204e-02,2.75148433e-02,3.64701338e-02,2.99626682e-02,…	-5.62869191e-01,-5.31304836e-01,-5.29848218e-01,-1.40746880e+00,-6.37630939e-01,-1.30166754e-01,-4.69137043e-01,4.77611929e-01,3.57434034e-01,-7.22320080e-01,-9.50543761e-01,-8.39086950e-01,-3.10149580e-01,-8.70178521e-01,-1.02760851e+00,-5.54311931e-01,-8.16343963e-01,-2.12190911e-01,-4.19015735e-01,-4.84436125e-01,-1.41143572e+00,-5.90163589e-01,-1.24129331e+00,1.95725948e-01,-8.27200651e-01,-1…	A	[0, 0, 0, 0, 0, 0, 0, 0]	preschool education
zy014348rxdn67yu	-2.26783194e-03,-3.20731103e-01,5.84507287e-02,-2.88824178e-02,1.04991548e-01,-2.52560396e-02,-6.28634989e-02,4.06820253e-02,-2.08399966e-02,1.00549847e-01,8.74179006e-02,2.41519641e-02,4.53033717e-04,-2.94274509e-01,-4.64031845e-02,-1.43819571e-01,1.85167566e-02,1.12975724e-01,5.86890951e-02,5.98816276e-02,-3.78653891e-02,6.05635485e-03,6.93436339e-02,2.66388953e-02,1.71048641e-02,5.23255020e-02…	-5.78692436e-01,-4.90361422e-01,-4.74567354e-01,-1.41416430e+00,-5.97052991e-01,-1.13618799e-01,-4.26803946e-01,3.97358894e-01,3.33882779e-01,-7.71409035e-01,-9.68402445e-01,-8.04398239e-01,-3.96593630e-01,-8.60011101e-01,-1.01193655e+00,-5.98518610e-01,-8.34538221e-01,-1.72676966e-01,-4.18825835e-01,-5.56374490e-01,-1.39872873e+00,-6.58735275e-01,-1.26899302e+00,1.53472289e-01,-8.31783533e-01,-1…	A	[0, 0, 0, 0, 0, 0, 0, 0]	preschool education
zy191152grd9qtwn	-4.76836786e-03,-3.03007543e-01,6.07962459e-02,-3.64021957e-02,1.22808933e-01,-4.33664471e-02,-2.53687911e-02,3.18906158e-02,-1.40471943e-03,7.20749050e-02,8.99879038e-02,-1.44126341e-02,1.67502463e-02,-2.96112746e-01,-5.89746684e-02,-7.93287680e-02,3.29082012e-02,1.16161473e-01,8.67867563e-03,6.63626939e-02,-3.78280319e-02,-4.76838462e-03,7.89400637e-02,1.96764581e-02,-2.20780205e-02,3.07212025e…	-6.85077429e-01,-4.79484916e-01,-5.28219402e-01,-1.50298834e+00,-6.58318877e-01,-1.20738268e-01,-4.69826937e-01,4.26889658e-01,3.25147986e-01,-8.79817367e-01,-1.09176254e+00,-9.00668442e-01,-3.74412537e-01,-1.05489445e+00,-1.17745614e+00,-7.97901630e-01,-9.03401613e-01,-3.00487638e-01,-5.22846520e-01,-6.72523677e-01,-1.55836177e+00,-8.05126131e-01,-1.42234755e+00,1.10958330e-01,-8.98589849e-01,-1…	A	[0, 0, 0, 0, 0, 0, 0, 0]	preschool education
zy204552wgann03u	-5.66598168e-03,-3.54278833e-01,6.47823587e-02,-4.21673506e-02,1.23633921e-01,-2.44347509e-02,-5.96945174e-02,3.52412090e-02,3.43453288e-02,9.44335386e-02,1.01750106e-01,1.09075513e-02,2.25378908e-02,-2.93932229e-01,-5.02564088e-02,-1.43354326e-01,1.00363195e-02,1.14297949e-01,-3.09563838e-02,6.49945363e-02,-3.49675529e-02,4.44885856e-03,8.58352780e-02,2.10384913e-02,4.47775051e-03,2.97980718e-02…	-5.92647731e-01,-4.85120237e-01,-5.44227302e-01,-1.43770802e+00,-6.48017585e-01,-1.38810098e-01,-4.84062612e-01,4.62704301e-01,3.42822164e-01,-7.82059610e-01,-1.00846457e+00,-8.11048388e-01,-3.75950545e-01,-9.72659528e-01,-1.03028381e+00,-6.48801506e-01,-8.20033789e-01,-2.43649587e-01,-4.88030851e-01,-5.39768755e-01,-1.46241283e+00,-6.84315145e-01,-1.35256577e+00,1.60693303e-01,-9.46809769e-01,-1…	A	[0, 0, 0, 0, 0, 0, 0, 0]	preschool education
zy214259afh6grxn	-2.39055604e-02,-3.29422712e-01,5.73982336e-02,-1.43314041e-02,1.30035698e-01,-2.61628702e-02,-5.33261150e-02,4.95145880e-02,5.93813397e-02,1.10892780e-01,1.01428114e-01,-4.30561509e-03,-8.73906165e-03,-2.78927475e-01,-8.81876424e-02,-1.33133173e-01,3.27010197e-03,1.06048688e-01,-2.42986921e-02,7.32520223e-02,-4.06944230e-02,-3.54881980e-04,7.06197619e-02,2.49444060e-02,2.70091593e-02,3.60802040e…	-7.2666931e-01,-5.2379614e-01,-5.6976628e-01,-1.5214136e+00,-6.7729461e-01,-2.1288599e-01,-5.7103980e-01,4.3988979e-01,2.3555730e-01,-7.9386866e-01,-1.0934273e+00,-9.1014260e-01,-3.6429173e-01,-9.4001144e-01,-1.1000979e+00,-6.3841754e-01,-7.6494390e-01,-2.8555843e-01,-4.8698390e-01,-6.0194200e-01,-1.6025043e+00,-7.2054011e-01,-1.3770974e+00,1.2404564e-01,-9.3541265e-01,-1.2247789e+00,-8.7858039e-…	A	[0, 0, 0, 0, 0, 0, 0, 0]	preschool education
zy0132251ptgq7ux	-4.83756848e-02,-2.88133234e-01,3.21917012e-02,1.74372876e-03,1.11966163e-01,-2.19825655e-02,-2.02268884e-02,4.44338135e-02,-2.13630497e-02,9.72876102e-02,7.01924711e-02,3.66925523e-02,-1.95641955e-03,-2.75064528e-01,-7.90075287e-02,-1.16896667e-01,2.51181610e-02,1.02639124e-01,2.14551874e-02,5.86909950e-02,-7.36108935e-03,1.51586514e-02,4.74189669e-02,3.78732085e-02,1.07056666e-02,6.35750294e-02…	-6.79760993e-01,-4.31642264e-01,-5.60509622e-01,-1.57102215e+00,-7.28023767e-01,-2.39634469e-01,-5.60100079e-01,4.61296886e-01,2.48679161e-01,-9.03401554e-01,-9.88260567e-01,-8.20171535e-01,-3.64228636e-01,-8.63437474e-01,-1.08435261e+00,-5.39092064e-01,-9.15763080e-01,-2.50651509e-01,-5.02422988e-01,-5.03468096e-01,-1.74677134e+00,-8.21068704e-01,-1.53802395e+00,1.67816486e-02,-9.88852799e-01,-1…	A	[0, 0, 1, 0, 0, 0, 0, 0]	preschool education
zy1841324d45sdvh	7.70756695e-03,-3.20810735e-01,6.23046756e-02,-1.15446411e-02,9.08618569e-02,-4.22402620e-02,-7.28197917e-02,5.19467480e-02,-2.52600498e-02,7.97300339e-02,9.75669548e-02,2.30955258e-02,1.66826881e-02,-2.42770910e-01,-4.23242897e-02,-1.15182728e-01,1.11322822e-02,1.21920183e-01,1.71343610e-02,7.22489357e-02,-1.83728188e-02,3.69454385e-03,6.12374246e-02,2.34994702e-02,-1.91751793e-02,4.44602519e-02…	-7.25420117e-01,-5.18149674e-01,-5.59223652e-01,-1.53461993e+00,-6.82875335e-01,-1.40362173e-01,-4.91046369e-01,4.81407106e-01,3.19905549e-01,-7.93734312e-01,-9.84321058e-01,-8.88285041e-01,-3.27742368e-01,-9.80517268e-01,-1.09562933e+00,-6.53172970e-01,-8.70028853e-01,-3.15698504e-01,-4.99658316e-01,-5.85581362e-01,-1.56920624e+00,-6.50208116e-01,-1.29530656e+00,1.29145145e-01,-8.81505847e-01,-1…	A	[0, 0, 0, 0, 0, 0, 0, 0]	preschool education
zy204900fuf43rhg	-8.58610775e-03,-2.75764495e-01,5.70552722e-02,-1.61402253e-03,1.24148294e-01,-1.72072425e-02,-5.21460250e-02,3.54415439e-02,2.23409310e-02,9.13836211e-02,1.05736479e-01,-2.46197954e-02,9.56485514e-03,-2.84467638e-01,-4.69603986e-02,-1.34151176e-01,-4.59168432e-03,1.20169580e-01,-5.64441606e-02,6.84431344e-02,-4.31582853e-02,-1.64647102e-02,6.50353059e-02,3.20175886e-02,1.54248159e-03,3.61825787e…	-6.25357091e-01,-5.75347006e-01,-6.29007339e-01,-1.48945141e+00,-6.22858882e-01,-2.37634435e-01,-4.88322169e-01,3.80369902e-01,2.38927439e-01,-7.85190403e-01,-1.04898465e+00,-7.96123326e-01,-4.26802993e-01,-8.69550884e-01,-1.06235707e+00,-7.36690104e-01,-7.63146341e-01,-2.48962983e-01,-4.56021339e-01,-5.56815207e-01,-1.58277714e+00,-7.49284029e-01,-1.48035753e+00,7.72453621e-02,-9.62010562e-01,-1…	A	[0, 0, 0, 0, 1, 0, 0, 0]	preschool education
