# Supplementary material for: ICMC: An Interpretable Cross-domain Multi-modal Classification model for grading teaching plan
Source: PLoS One. 2025 Sep 3;20(9):e0330684. doi: 10.1371/journal.pone.0330684 (PMC12407483; doi:10.1371/journal.pone.0330684)
Supplement: S1 Data — (ZIP) [file pone.0330684.s001.zip › data/psychology.xlsx]

## Sheet: Sheet1
id	text	image	label	structure	class
20181125111958	-2.60494594e-02,-2.68763006e-01,4.02694494e-02,-1.38117913e-02,1.00346044e-01,-2.24360228e-02,-4.86224443e-02,4.11876775e-02,-1.50992777e-02,8.49155188e-02,7.49610588e-02,1.42314956e-02,8.94335099e-03,-2.57549316e-01,-4.86781485e-02,-1.13454461e-01,1.49808358e-02,1.22019067e-01,-1.76476650e-02,7.13496357e-02,-2.81953625e-03,-9.31346230e-03,3.36650088e-02,2.21677758e-02,5.50312549e-03,4.24780846e-…	-7.33483136e-01,-4.97420132e-01,-5.94073176e-01,-1.59953892e+00,-6.68285728e-01,-2.03391090e-01,-5.72064161e-01,5.14521003e-01,3.03286940e-01,-7.28597164e-01,-8.62236798e-01,-7.90554941e-01,-2.51900554e-01,-8.46542656e-01,-1.10695064e+00,-5.37343562e-01,-7.50797868e-01,-1.36738494e-01,-5.42179465e-01,-4.50222522e-01,-1.52220929e+00,-7.20553160e-01,-1.36756849e+00,1.20296195e-01,-8.60724509e-01,-1…	A	[0, 0, 0, 0, 0, 0, 0, 0]	psychology
104122417	-4.40683775e-02,-2.73395181e-01,5.39160743e-02,3.15040769e-03,1.26859993e-01,-2.28531528e-02,-3.46901082e-02,3.59130874e-02,-5.50691634e-02,8.75747800e-02,8.24263468e-02,-1.58217587e-02,2.63900440e-02,-2.35605076e-01,-3.69535908e-02,-1.33793265e-01,3.48230917e-03,1.25894159e-01,-3.92749161e-02,6.84573874e-02,-3.10049416e-03,-1.80350486e-02,3.85499597e-02,2.60083526e-02,3.36521445e-03,4.93086800e-…	-6.00591779e-01,-5.05811334e-01,-5.50160050e-01,-1.41452444e+00,-6.36387825e-01,-3.23150069e-01,-6.09787583e-01,4.05476570e-01,2.18696713e-01,-8.66834641e-01,-9.65579510e-01,-8.41608167e-01,-1.95056677e-01,-8.59379172e-01,-9.25145447e-01,-5.69363892e-01,-7.76553750e-01,-1.93836257e-01,-3.33100796e-01,-5.05408943e-01,-1.43953001e+00,-7.35564947e-01,-1.43081188e+00,2.07533509e-01,-9.26191330e-01,-1…	A	[0, 1, 1, 0, 1, 0, 1, 0]	psychology
zy122839jc4uqpg0	-2.75691748e-02,-2.66803861e-01,5.57214171e-02,-2.87123509e-02,1.35549322e-01,-2.84428261e-02,-4.63840999e-02,3.63818780e-02,1.25698131e-02,8.91283303e-02,9.45018679e-02,-8.45937524e-03,1.86989345e-02,-2.68410087e-01,-6.81766719e-02,-1.41744986e-01,1.29657332e-04,1.15390331e-01,-5.90519682e-02,6.34327084e-02,-3.41954976e-02,-2.32463405e-02,6.01214692e-02,2.56933495e-02,2.50805002e-02,2.61081830e-…	-7.14118540e-01,-5.58341861e-01,-5.85950017e-01,-1.47782993e+00,-5.83948851e-01,-1.24060303e-01,-4.99653608e-01,2.14874387e-01,2.06430241e-01,-8.47901225e-01,-9.69618797e-01,-8.78824949e-01,-4.82332140e-01,-8.82187665e-01,-1.08462942e+00,-7.75397778e-01,-8.41449201e-01,-1.77940726e-01,-5.51786125e-01,-6.56707644e-01,-1.56938696e+00,-8.31568003e-01,-1.42147088e+00,7.59782791e-02,-1.01697230e+00,-1…	A	[0, 1, 0, 0, 0, 0, 0, 0]	psychology
zy1228523gnug729	-4.48815860e-02,-2.39839971e-01,5.45922443e-02,-2.53738230e-03,1.22765161e-01,-2.92822402e-02,-4.35456336e-02,5.10801151e-02,-3.23069058e-02,8.62528682e-02,8.30088183e-02,2.97032529e-04,1.64112933e-02,-2.48901069e-01,-5.31742461e-02,-1.31678551e-01,-3.81538970e-03,1.18440814e-01,-4.13122028e-02,6.64047152e-02,-1.24997795e-02,-8.24443530e-03,4.35317047e-02,2.39712913e-02,2.12212261e-02,3.90482247e…	-6.47432923e-01,-5.19886017e-01,-4.77594703e-01,-1.46423769e+00,-6.80815160e-01,-1.82842657e-01,-5.27699649e-01,5.00757813e-01,2.90312439e-01,-8.56545985e-01,-1.09099543e+00,-9.15391088e-01,-4.35294539e-01,-1.05935645e+00,-1.14658463e+00,-7.84203470e-01,-9.03514862e-01,-2.97259182e-01,-5.60581267e-01,-6.68853939e-01,-1.63598263e+00,-7.21683264e-01,-1.32601035e+00,1.54770195e-01,-9.17447925e-01,-1…	A	[0, 1, 0, 0, 0, 0, 0, 0]	psychology
zy1550326rtbqshj	-2.05107778e-02,-2.51947880e-01,5.65312132e-02,-1.98169239e-02,1.34150863e-01,-3.16819325e-02,-3.07614431e-02,2.48066522e-02,-6.38907496e-03,1.04512438e-01,1.03951849e-01,-2.72906683e-02,1.26511771e-02,-2.76995301e-01,-5.26374802e-02,-1.38362259e-01,4.36918298e-03,1.31567851e-01,-2.93223038e-02,6.50059953e-02,-2.01374888e-02,-9.76963993e-03,4.84466478e-02,2.65350807e-02,1.88846327e-02,4.15148363e…	-7.60523081e-01,-5.96165717e-01,-4.50207740e-01,-1.44256210e+00,-6.24825299e-01,-1.48498625e-01,-4.54322875e-01,4.68974859e-01,2.57505924e-01,-8.83985996e-01,-1.01200414e+00,-8.44048858e-01,-3.75650406e-01,-8.91408026e-01,-1.11642921e+00,-7.67165005e-01,-7.94071138e-01,-2.37415463e-01,-4.71396267e-01,-5.10070443e-01,-1.48993015e+00,-7.46491075e-01,-1.38941407e+00,-3.42863798e-03,-9.96272266e-01,-…	A	[0, 0, 0, 1, 0, 0, 0, 0]	psychology
zy15511823fwjma8	-3.33641060e-02,-2.34828100e-01,4.34508845e-02,-1.32610369e-03,1.28880680e-01,-2.41385233e-02,-4.59434055e-02,3.05492785e-02,-3.79363261e-02,1.03453591e-01,6.91625178e-02,1.38078667e-02,-7.78797269e-03,-3.09568018e-01,-7.41979033e-02,-1.33948371e-01,4.61907499e-03,1.09560430e-01,3.38470638e-02,7.83683807e-02,-3.49057303e-03,-9.51184519e-03,5.34581207e-02,1.67895891e-02,1.39631573e-02,5.77611327e-…	-7.04735160e-01,-5.42671025e-01,-5.71202278e-01,-1.46722460e+00,-5.93192279e-01,-1.37802690e-01,-4.86240000e-01,2.91073620e-01,1.34560019e-01,-8.34787369e-01,-9.54231620e-01,-7.99819589e-01,-3.79182011e-01,-8.65607381e-01,-1.05576932e+00,-7.72677541e-01,-7.64150977e-01,-2.93809533e-01,-4.82791811e-01,-5.53027511e-01,-1.62829077e+00,-8.30102921e-01,-1.48743033e+00,2.01987978e-02,-1.01716137e+00,-1…	A	[0, 0, 0, 1, 0, 0, 0, 0]	psychology
zy194651ur3t1etc	-3.36172506e-02,-2.33532637e-01,5.45881763e-02,1.31391352e-02,1.23657681e-01,-1.35183195e-02,-6.58929199e-02,3.86898331e-02,-3.22496779e-02,9.17665288e-02,8.94812942e-02,-2.16016509e-02,1.01381866e-02,-2.37713397e-01,-4.61788513e-02,-1.37014478e-01,-7.23055284e-03,1.25855476e-01,-2.03222353e-02,7.47665465e-02,-3.52892056e-02,-1.93523131e-02,4.81472015e-02,1.81951933e-02,6.29417133e-03,4.75489087e…	-6.47934616e-01,-4.92211670e-01,-5.27124286e-01,-1.53492332e+00,-6.42556667e-01,-2.43092105e-01,-5.34428418e-01,4.39719856e-01,2.95172244e-01,-7.65783727e-01,-1.04044175e+00,-9.80384946e-01,-3.26304734e-01,-9.44120228e-01,-1.08640862e+00,-6.02961540e-01,-8.80346179e-01,-3.65920484e-01,-5.91120660e-01,-6.07810855e-01,-1.52723432e+00,-7.51947522e-01,-1.42717862e+00,1.29964873e-01,-9.66520488e-01,-1…	A	[0, 1, 1, 1, 1, 0, 1, 0]	psychology
zy152101g53gkucu	-2.68405527e-02,-2.45117292e-01,4.89741080e-02,-5.34236711e-03,1.31207004e-01,-2.70581879e-02,-4.77389991e-02,3.24732699e-02,-4.06942517e-02,9.89377201e-02,7.73864016e-02,-3.21613206e-03,1.63640864e-02,-2.46558949e-01,-5.34636527e-02,-1.39866188e-01,1.20536308e-03,1.29556626e-01,-1.33588295e-02,6.62481338e-02,-3.59544531e-03,-8.74329824e-03,4.17016670e-02,2.39520539e-02,2.17608213e-02,5.48651591e…	-7.42414653e-01,-5.25083899e-01,-6.28635049e-01,-1.53509283e+00,-7.65725076e-01,-2.00408340e-01,-6.73878610e-01,2.28972852e-01,7.73963928e-02,-8.63657415e-01,-9.07939970e-01,-7.68481493e-01,-3.41604143e-01,-8.62499297e-01,-1.05630744e+00,-6.72209263e-01,-8.49396586e-01,-3.61047208e-01,-5.47468841e-01,-5.62767506e-01,-1.59870791e+00,-8.09168935e-01,-1.43547797e+00,2.25534439e-02,-8.88463736e-01,-1…	A	[0, 0, 1, 0, 0, 0, 1, 1]	psychology
zy092731kfvwef0w	-3.40262949e-02,-2.84718245e-01,3.59021612e-02,2.14714706e-02,8.81962329e-02,-2.13503744e-02,-4.02879193e-02,4.05172110e-02,-5.57681248e-02,6.95044249e-02,7.52752498e-02,3.02158557e-02,-2.60286983e-02,-2.68649101e-01,-4.32015881e-02,-9.29740071e-02,3.70358303e-02,9.28763598e-02,-9.83376615e-03,6.44599572e-02,-2.53237016e-03,2.51571573e-02,3.20885107e-02,3.54257077e-02,-2.05141818e-03,8.75847042e-…	-6.9418943e-01,-4.9863082e-01,-5.6583005e-01,-1.4900553e+00,-6.6478944e-01,-2.3968101e-01,-5.8503753e-01,3.6156684e-01,2.0672855e-01,-8.3443350e-01,-1.0518194e+00,-9.0896994e-01,-3.7670258e-01,-9.2613930e-01,-1.1150367e+00,-6.6809481e-01,-8.2050198e-01,-3.6418781e-01,-5.2930117e-01,-6.1287814e-01,-1.5268058e+00,-7.2549456e-01,-1.3473102e+00,1.2788220e-01,-9.8120576e-01,-1.2112705e+00,-8.9817899e-…	A	[0, 0, 1, 0, 1, 0, 1, 0]	psychology
zy200656t8w339ec	-3.40133533e-02,-2.43239447e-01,4.32708301e-02,-6.60999445e-03,1.17481083e-01,-2.53975317e-02,-2.76331939e-02,2.86267251e-02,-3.96681763e-02,1.05947129e-01,9.66503173e-02,1.20370882e-02,-1.57456915e-03,-2.67042100e-01,-6.05934076e-02,-1.36561707e-01,8.63904133e-03,1.27815142e-01,1.97173283e-02,6.06871024e-02,-1.33053940e-02,7.40616908e-03,3.85010689e-02,3.95571291e-02,2.09932961e-02,6.71925470e-0…	-5.81335962e-01,-4.52157795e-01,-5.12305617e-01,-1.44776642e+00,-6.08810186e-01,-1.26664072e-01,-4.50139850e-01,3.84842336e-01,2.35055968e-01,-8.74037266e-01,-1.06730974e+00,-9.73447025e-01,-5.06584287e-01,-9.15357232e-01,-1.22443044e+00,-6.32297814e-01,-7.88273752e-01,-2.78898656e-01,-5.19293308e-01,-6.39392674e-01,-1.53012979e+00,-6.55695379e-01,-1.30908966e+00,1.15693629e-01,-8.67775619e-01,-1…	A	[0, 1, 1, 0, 1, 0, 1, 1]	psychology
zy21110470c3x157	-1.69157386e-02,-2.62342691e-01,5.78565076e-02,-3.50929946e-02,1.28052145e-01,-2.42372602e-02,-3.59579697e-02,3.56416106e-02,2.44843699e-02,9.76020619e-02,8.88914987e-02,-7.90868886e-03,1.30306166e-02,-2.84396708e-01,-7.71155134e-02,-9.42776352e-02,2.53288113e-02,1.18050963e-01,-5.53464424e-03,7.52086192e-02,-3.04400697e-02,-3.39120813e-03,7.23478645e-02,3.02361585e-02,4.89571970e-03,2.52889283e-…	-0.6767392,-0.51237273,-0.5436906,-1.5022558,-0.65457475,-0.230132,-0.56009686,0.4379065,0.19058497,-0.8284097,-1.0240248,-0.8815558,-0.34215954,-0.9357664,-1.1093937,-0.65833145,-0.80517197,-0.30827263,-0.5587227,-0.58661515,-1.5600592,-0.7485206,-1.3547878,0.10705295,-0.96807224,-1.2104819,-0.8951369,-1.1540738,-0.9180179,-0.42245325,-0.8961262,-0.8099044,-0.5485367,-0.57066923,-0.45686898,-0.5…	A	[0, 0, 0, 0, 0, 0, 0, 0]	psychology
zy1056165061bhts	-1.88979357e-02,-3.45340699e-01,5.04502766e-02,-6.85806759e-03,1.14640430e-01,-2.20309310e-02,-4.88265231e-02,2.61683073e-02,-3.52251492e-02,9.72637683e-02,7.82163218e-02,-3.04597127e-03,4.35839873e-03,-3.12934995e-01,-6.32556081e-02,-1.34090185e-01,1.49783911e-02,1.00711763e-01,1.52302701e-02,6.76358789e-02,-6.60823565e-03,2.39053275e-03,5.18509857e-02,2.98460592e-02,1.21693697e-03,7.10417330e-0…	-5.99689543e-01,-3.73470396e-01,-4.77697968e-01,-1.43849182e+00,-6.26365602e-01,-1.97372451e-01,-4.72918510e-01,4.77376282e-01,3.18618745e-01,-7.99638748e-01,-1.00386083e+00,-8.10006499e-01,-2.96549290e-01,-8.77243102e-01,-1.02616870e+00,-5.99377692e-01,-7.81711817e-01,-2.02218398e-01,-5.11296034e-01,-5.21245122e-01,-1.43631470e+00,-7.14998186e-01,-1.39484203e+00,1.77092656e-01,-8.60456824e-01,-1…	A	[1, 0, 1, 0, 1, 0, 1, 1]	psychology
zy161915cacu3d00	-3.42083238e-02,-2.43115917e-01,5.87822497e-02,-6.00405550e-03,1.17667288e-01,-3.11613269e-02,-3.37436497e-02,3.48725431e-02,-1.32491095e-02,7.94497356e-02,7.21394345e-02,5.55873290e-03,1.49953449e-02,-2.40969375e-01,-5.60443588e-02,-1.46045715e-01,6.00654073e-03,1.25864655e-01,-3.81358713e-02,7.64439926e-02,-2.57081930e-02,-2.38301978e-02,4.55155820e-02,2.28487216e-02,1.44399777e-02,3.90135832e-…	-7.78354168e-01,-5.00528753e-01,-5.53065002e-01,-1.57379687e+00,-7.57081151e-01,-1.76771179e-01,-5.04650533e-01,5.84215522e-01,3.81787658e-01,-8.14610362e-01,-1.03022695e+00,-7.95109570e-01,-3.94836068e-01,-1.04001498e+00,-1.22494173e+00,-6.84324384e-01,-8.68922472e-01,-3.08901340e-01,-4.47895437e-01,-5.38665771e-01,-1.59755778e+00,-7.74237514e-01,-1.44187641e+00,2.51970123e-02,-1.06804895e+00,-1…	A	[0, 0, 1, 1, 0, 0, 1, 0]	psychology
zy162602jav2uh2w	-2.05515772e-02,-3.17002952e-01,5.24535887e-02,-1.98847316e-02,1.18727714e-01,-2.18741596e-02,-3.67807969e-02,3.43278199e-02,3.70602263e-03,8.40811580e-02,8.83623660e-02,-1.78752523e-02,2.11852714e-02,-2.68529832e-01,-3.80188823e-02,-1.49955153e-01,5.99077158e-03,1.48140520e-01,-3.31499130e-02,7.85720348e-02,-2.87426002e-02,-2.28353916e-03,4.89831045e-02,2.05286928e-02,2.31886934e-02,3.62284556e-…	-0.71528715,-0.539413,-0.6580665,-1.6076651,-0.81082904,-0.18776865,-0.55984306,0.42791656,0.29204267,-0.9481993,-1.1362666,-0.9270211,-0.4608973,-1.1332277,-1.262573,-0.7329655,-0.84135175,-0.3864201,-0.73023915,-0.71960557,-1.7568604,-0.8333415,-1.5353253,0.11252066,-0.9995199,-1.216452,-0.8575602,-1.1882434,-0.8691727,-0.35246614,-1.015112,-0.9681517,-0.6053218,-0.73542106,-0.39746708,-0.64112…	A	[0, 0, 0, 0, 0, 0, 0, 0]	psychology
zy2344052y3gjy83	-5.21242432e-03,-2.76141107e-01,4.63909730e-02,-1.86675973e-02,1.39857590e-01,-3.61630395e-02,-4.74417210e-02,3.70799974e-02,-1.12496410e-03,8.42638761e-02,1.16209872e-01,-1.89041682e-02,2.48858221e-02,-2.61234283e-01,-3.91692780e-02,-1.55438215e-01,3.67893837e-03,1.39242128e-01,7.38844834e-03,6.10711649e-02,-1.68976411e-02,-2.28826236e-03,5.06783016e-02,2.69295387e-02,6.14111312e-03,4.22641896e-…	-7.36189544e-01,-5.89276373e-01,-5.95685959e-01,-1.48939979e+00,-6.60378337e-01,-2.00247169e-01,-5.65518916e-01,3.55975956e-01,2.34096617e-01,-7.58181512e-01,-1.00453115e+00,-8.42429280e-01,-3.15484464e-01,-9.05372798e-01,-1.00141203e+00,-6.33543313e-01,-8.69665265e-01,-2.31763572e-01,-5.60179532e-01,-4.97244120e-01,-1.55817878e+00,-7.39221692e-01,-1.38895059e+00,1.32304341e-01,-9.17615294e-01,-1…	A	[0, 1, 1, 1, 0, 0, 1, 1]	psychology
zy181036fht4pk2v	-3.51663902e-02,-2.77492106e-01,4.00682501e-02,-1.11081060e-02,1.18806571e-01,-1.26388213e-02,-3.80587503e-02,4.68099229e-02,-6.20417371e-02,9.22532231e-02,9.26956981e-02,1.18727367e-02,1.01312036e-02,-2.73762047e-01,-5.19455895e-02,-1.24477819e-01,1.43157486e-02,1.14831418e-01,2.30930909e-03,6.25439510e-02,-4.79922956e-03,3.79686384e-03,3.09012737e-02,2.93905158e-02,1.36010610e-02,6.27003908e-02…	-6.52134240e-01,-5.10226488e-01,-5.55323184e-01,-1.53877866e+00,-7.60016441e-01,-2.11751014e-01,-6.69762671e-01,5.64642191e-01,3.72828245e-01,-7.71728098e-01,-1.15890074e+00,-9.37228382e-01,-4.48668242e-01,-1.02196300e+00,-1.19670200e+00,-7.60503113e-01,-8.86223257e-01,-2.56768525e-01,-5.17382443e-01,-6.09176934e-01,-1.71628404e+00,-8.23573768e-01,-1.45722258e+00,1.05534159e-01,-9.37337756e-01,-1…	A	[0, 0, 0, 1, 0, 0, 1, 0]	psychology
zy222910t4hfvdch	2.51649367e-03,-3.50304902e-01,3.46159898e-02,1.28291566e-02,9.28775072e-02,-4.18156907e-02,-5.02652004e-02,3.56194153e-02,1.44001218e-02,8.71587619e-02,1.04540996e-01,-4.11643274e-03,-1.97288990e-02,-2.67849833e-01,-5.72961643e-02,-1.31205052e-01,3.94211523e-02,1.16393045e-01,4.47211526e-02,6.96665049e-02,-3.57480720e-02,-5.53279463e-03,5.60460947e-02,3.07713095e-02,1.34026483e-02,5.90040497e-02…	-5.90836644e-01,-6.00507915e-01,-5.51051736e-01,-1.41163623e+00,-6.36199892e-01,-1.27890170e-01,-5.00373125e-01,4.07484025e-01,2.27448851e-01,-7.76964366e-01,-8.82410586e-01,-8.23141217e-01,-3.71177405e-01,-8.50346029e-01,-1.05808675e+00,-5.22458315e-01,-7.87710011e-01,-2.26562470e-01,-4.36587811e-01,-4.40781862e-01,-1.42894471e+00,-7.37536371e-01,-1.26769066e+00,1.53090015e-01,-9.49016571e-01,-1…	A	[0, 0, 0, 0, 0, 0, 0, 0]	psychology
