# Supplementary material for: ICMC: An Interpretable Cross-domain Multi-modal Classification model for grading teaching plan
Source: PLoS One. 2025 Sep 3;20(9):e0330684. doi: 10.1371/journal.pone.0330684 (PMC12407483; doi:10.1371/journal.pone.0330684)
Supplement: S1 Data — (ZIP) [file pone.0330684.s001.zip › data/science education.xlsx]

## Sheet: Sheet1
id	text	image	label	structure	class
zy125922vrrx88vw	-2.78694853e-02,-3.83520573e-01,4.46647927e-02,3.38333519e-03,1.13011189e-01,-2.70533077e-02,-4.83289808e-02,3.53409722e-02,1.22920899e-02,1.12920552e-01,1.14359051e-01,-1.39523437e-02,-3.81738916e-02,-2.83806443e-01,-4.66435701e-02,-1.15678944e-01,2.88736578e-02,8.80686939e-02,1.23493886e-02,8.01702440e-02,-2.74474788e-02,9.16064065e-03,4.70220260e-02,5.33481985e-02,-3.50560527e-03,8.36338177e-0…	-0.74535817,-0.45644134,-0.6051753,-1.4908336,-0.65721005,-0.21686713,-0.65084773,0.37189382,0.1910404,-0.8133975,-1.0234071,-0.90262425,-0.36073378,-0.9125344,-1.0835288,-0.64144975,-0.8631059,-0.3025454,-0.4788278,-0.6088481,-1.532626,-0.7648339,-1.4137378,0.12489118,-0.9684951,-1.2021793,-0.8616425,-1.203508,-0.88987386,-0.45608556,-0.92991763,-0.82040215,-0.4374761,-0.60846984,-0.40599713,-0.…	A	[0, 0, 1, 1, 1, 0, 1, 1]	science education
zy122809tqv7p4er	-1.78079866e-02,-2.92552352e-01,6.03425354e-02,2.46837698e-02,1.31978571e-01,-2.45739222e-02,-3.98002043e-02,3.08128446e-02,-3.12407166e-02,8.02420601e-02,8.93051624e-02,-4.07094136e-03,1.03274453e-02,-2.50966430e-01,-4.10700142e-02,-1.39143944e-01,3.34368669e-03,1.05802208e-01,-7.02398568e-02,7.79060349e-02,-3.37523967e-02,-2.42401585e-02,4.49222252e-02,2.39205509e-02,1.13072302e-02,4.23021615e-…	-6.42182946e-01,-5.64882815e-01,-5.96260905e-01,-1.62417853e+00,-7.74871826e-01,-1.44039854e-01,-6.36220455e-01,4.85311538e-01,3.11704040e-01,-7.72935271e-01,-1.01752543e+00,-8.62652481e-01,-3.00215185e-01,-1.01828539e+00,-1.15092266e+00,-6.46286249e-01,-7.64532983e-01,-3.39593649e-01,-5.85753977e-01,-5.69318950e-01,-1.59127533e+00,-7.66139746e-01,-1.40253973e+00,1.66421235e-01,-9.60877180e-01,-1…	A	[0, 0, 1, 0, 0, 0, 1, 0]	science education
zy123013eensjs6k	-1.04946755e-02,-2.75549054e-01,5.94614819e-02,1.94611587e-02,1.18099205e-01,-2.49325223e-02,-5.04705086e-02,3.65929641e-02,2.08851192e-02,8.53414536e-02,1.12451255e-01,-1.39292609e-02,2.54560495e-04,-2.60496259e-01,-3.26048359e-02,-1.39376849e-01,8.71045981e-03,1.22875839e-01,-5.89281395e-02,7.36219510e-02,-3.91950123e-02,-1.20995017e-02,4.13253382e-02,3.75331081e-02,1.61452312e-02,4.80698124e-0…	-7.55230010e-01,-4.50541466e-01,-5.39429247e-01,-1.44455159e+00,-6.20429277e-01,-8.16257298e-02,-5.31755686e-01,4.58590746e-01,3.02024275e-01,-7.39404440e-01,-9.83232796e-01,-8.95926297e-01,-3.62945437e-01,-8.80615652e-01,-1.17716098e+00,-6.32080257e-01,-8.08892727e-01,-4.01379406e-01,-4.98676538e-01,-5.59475601e-01,-1.52696514e+00,-6.87839091e-01,-1.37810576e+00,1.22881860e-01,-9.23936248e-01,-1…	A	[0, 0, 1, 0, 0, 0, 1, 0]	science education
zy1235069cc4884f	-4.30274680e-02,-2.24247470e-01,4.89050671e-02,1.52606796e-02,1.30773723e-01,-1.86130572e-02,-4.88490090e-02,3.27124223e-02,-3.46728265e-02,8.53600949e-02,8.77279788e-02,1.11242780e-03,4.06421022e-03,-2.63645530e-01,-2.85288747e-02,-1.13945998e-01,2.32123509e-02,1.16327256e-01,-8.80672410e-03,7.87495673e-02,-3.16577926e-02,-1.80733465e-02,3.64003852e-02,4.16779444e-02,1.34643987e-02,5.73913977e-0…	-7.20080554e-01,-5.83444715e-01,-6.21236801e-01,-1.54219759e+00,-5.66033900e-01,-1.97389379e-01,-5.60808659e-01,2.99789637e-01,1.67350203e-01,-8.80763471e-01,-9.26959097e-01,-7.95653999e-01,-3.62050921e-01,-9.18281257e-01,-1.02157688e+00,-6.60395086e-01,-7.69691467e-01,-2.63636380e-01,-5.84807813e-01,-4.48891908e-01,-1.57699168e+00,-7.23477244e-01,-1.41593754e+00,2.74370573e-02,-1.02747893e+00,-1…	A	[0, 0, 1, 0, 0, 0, 1, 0]	science education
zy1249386ugeqys0	-3.88236865e-02,-2.65067577e-01,4.82506603e-02,9.72440466e-03,1.33669257e-01,-2.04930082e-02,-4.49547693e-02,2.40848735e-02,-6.35998100e-02,1.01341628e-01,1.08951956e-01,-1.84895433e-02,-2.19175080e-03,-2.65120178e-01,-2.77976654e-02,-1.35643244e-01,2.60157995e-02,1.16717160e-01,1.39053743e-02,7.22378343e-02,-3.44209634e-02,-9.43666231e-03,4.07212451e-02,4.26867194e-02,-1.31477444e-02,7.16013238e…	-7.21175373e-01,-4.86202568e-01,-6.00230873e-01,-1.47419035e+00,-5.36043346e-01,-1.55720770e-01,-4.67529744e-01,3.25213701e-01,1.22398533e-01,-8.94872665e-01,-1.01906800e+00,-8.57845783e-01,-3.72587651e-01,-9.45975304e-01,-1.08982384e+00,-6.00000381e-01,-8.45903814e-01,-2.66779989e-01,-4.74165350e-01,-5.39474666e-01,-1.60215008e+00,-6.75978184e-01,-1.41801488e+00,1.17822684e-01,-8.86019707e-01,-1…	A	[0, 0, 1, 0, 0, 0, 1, 0]	science education
zy1249536g6tfxrh	-2.88779028e-02,-3.07879895e-01,5.06475829e-02,1.76659655e-02,1.24442451e-01,-2.20032968e-02,-3.72393727e-02,3.36073861e-02,-2.15735473e-02,9.40085053e-02,9.11930650e-02,-9.83990822e-03,-4.02392028e-03,-2.40059376e-01,-4.18209136e-02,-1.43180639e-01,1.77763309e-02,1.19288780e-01,-1.63067691e-02,7.67475665e-02,-3.74850333e-02,-1.44829387e-02,4.32218090e-02,3.20473127e-02,1.07656093e-03,6.29941002e…	-0.7166942,-0.58565986,-0.5722816,-1.4996318,-0.5945406,-0.24039692,-0.61639255,0.37065482,0.20838119,-0.7963775,-1.0873648,-0.8997295,-0.4282564,-0.86932063,-1.1594938,-0.68078643,-0.77714825,-0.30275783,-0.4234129,-0.55696017,-1.4968439,-0.7600515,-1.4650582,0.12359049,-0.9367816,-1.2153816,-0.88475746,-1.1802555,-0.88300514,-0.5188795,-0.89852995,-0.73455256,-0.4800755,-0.59530175,-0.47696435,…	A	[1, 0, 1, 0, 1, 0, 1, 0]	science education
zy13071078dgqps4	-2.71208584e-02,-2.97685772e-01,5.68395928e-02,-9.57578421e-04,1.36338189e-01,-2.25622691e-02,-3.20719630e-02,3.14798653e-02,-2.10241750e-02,1.03930101e-01,1.05381399e-01,-2.35167406e-02,9.32700839e-03,-2.87556320e-01,-4.70172279e-02,-1.31285429e-01,3.33735696e-03,1.19051956e-01,-1.31544089e-02,7.03108013e-02,-3.12604345e-02,-2.01941580e-02,5.38111776e-02,3.41569632e-02,-1.07517596e-02,4.73825075…	-7.75635719e-01,-6.12547100e-01,-6.16936266e-01,-1.55095887e+00,-7.73050725e-01,-2.33098745e-01,-5.72540641e-01,3.62949908e-01,1.97328612e-01,-7.11016774e-01,-9.20439363e-01,-8.01296353e-01,-3.22915405e-01,-8.32280159e-01,-1.01716805e+00,-5.61325848e-01,-7.31852770e-01,-2.22846076e-01,-3.57387871e-01,-4.77394491e-01,-1.52233040e+00,-6.76802456e-01,-1.32213521e+00,1.31487295e-01,-9.11228478e-01,-1…	A	[1, 0, 1, 0, 1, 0, 1, 0]	science education
zy13072191qtru9y	-3.58815752e-02,-3.48178357e-01,4.46390770e-02,3.65549885e-02,1.11371487e-01,-2.89632380e-02,-2.71222591e-02,2.59123091e-02,-2.45744418e-02,9.43599269e-02,9.65473056e-02,-9.33067314e-03,-2.34796703e-02,-2.86440492e-01,-5.03655262e-02,-1.21508606e-01,9.70545597e-03,1.10870436e-01,1.78304538e-02,7.75771290e-02,-3.42884921e-02,-1.21795526e-03,4.30731587e-02,3.91985476e-02,8.76105158e-04,7.46474117e-…	-8.14451873e-01,-5.50284326e-01,-6.01566374e-01,-1.45397222e+00,-6.65459096e-01,-1.57458946e-01,-5.68448901e-01,4.45331514e-01,2.83906788e-01,-7.78490901e-01,-1.00207722e+00,-8.97256553e-01,-2.85663933e-01,-9.11730766e-01,-1.03985059e+00,-6.98236346e-01,-8.67196739e-01,-2.45288119e-01,-4.27083105e-01,-5.98927319e-01,-1.61055052e+00,-8.45401764e-01,-1.49713349e+00,1.04127988e-01,-9.94041860e-01,-1…	A	[1, 0, 1, 0, 1, 0, 1, 0]	science education
zy1307310fqtwtuk	-2.54702792e-02,-2.85651118e-01,5.64363152e-02,6.57783449e-03,1.09809414e-01,-1.84948370e-02,-4.64987978e-02,3.29066589e-02,-1.49671473e-02,1.01083159e-01,8.08405131e-02,4.39763156e-04,-1.32916514e-02,-2.56703079e-01,-3.74867022e-02,-1.39180899e-01,1.35936011e-02,1.14522882e-01,2.93728020e-02,7.95775577e-02,-3.94958444e-02,-5.00008464e-03,4.43552583e-02,3.11235264e-02,-1.04243411e-02,5.80562241e-…	-0.6789589,-0.5689208,-0.59413886,-1.5105058,-0.7791356,-0.29415098,-0.6551286,0.42178932,0.27288288,-0.8175217,-0.9904661,-0.8243551,-0.33663538,-0.9736711,-1.0092603,-0.6946627,-0.88836664,-0.32136503,-0.43488356,-0.56159353,-1.5143234,-0.7124045,-1.3861501,0.05559507,-0.93833953,-1.194402,-0.936447,-1.3599966,-0.9819349,-0.49547577,-0.89209986,-0.94206434,-0.5282658,-0.59977806,-0.47527713,-0.…	A	[1, 0, 1, 0, 1, 0, 1, 0]	science education
zy132811w93st5ct	-3.16776633e-02,-3.26159567e-01,5.75233549e-02,-2.54092552e-03,1.01204731e-01,-2.74860524e-02,-3.93162742e-02,5.21213040e-02,-3.18535641e-02,9.38631073e-02,6.90372810e-02,2.04643235e-02,-1.87989045e-02,-2.54569203e-01,-6.16314113e-02,-1.32329077e-01,3.41278836e-02,9.55642015e-02,4.01669070e-02,7.46912211e-02,-2.17808504e-02,-8.61437060e-04,4.60378043e-02,2.42565405e-02,-1.47577384e-02,6.08885512e…	-0.7668161,-0.4846781,-0.5605745,-1.5451723,-0.6922373,-0.17385101,-0.57083195,0.39048502,0.21536413,-0.8263142,-1.0410674,-0.8512745,-0.38492945,-0.94412875,-1.1002171,-0.7216228,-0.87920666,-0.3477282,-0.5412528,-0.623544,-1.6076946,-0.8033354,-1.4326838,0.07703827,-0.9823094,-1.195367,-0.96400285,-1.2029992,-0.98776215,-0.50860554,-0.96758753,-0.84372723,-0.5779396,-0.5774919,-0.40167156,-0.60…	A	[1, 0, 1, 0, 1, 0, 1, 0]	science education
zy132823e8urf7cf	-1.78322718e-02,-3.37436676e-01,6.46650270e-02,1.10363169e-02,1.17020175e-01,-2.14584041e-02,-3.03270966e-02,2.73233261e-02,2.49794312e-02,1.07114032e-01,1.16097614e-01,-1.96536295e-02,-1.48092313e-02,-3.10655117e-01,-4.89622131e-02,-1.38687879e-01,3.10230646e-02,1.04637191e-01,-2.47457623e-02,8.46316367e-02,-3.76343988e-02,-4.76317760e-03,5.33560738e-02,4.79276329e-02,-3.93874897e-03,7.08545148e…	-6.58025622e-01,-4.59412664e-01,-5.10437965e-01,-1.54405558e+00,-6.09831929e-01,-1.45731971e-01,-5.30200481e-01,3.54886204e-01,2.64826745e-01,-8.68445039e-01,-1.02576995e+00,-9.26756024e-01,-2.92731285e-01,-9.53361332e-01,-1.13178241e+00,-6.39669597e-01,-7.99471676e-01,-3.66485417e-01,-5.22559643e-01,-6.39455140e-01,-1.54578233e+00,-6.86504662e-01,-1.38365340e+00,1.19319513e-01,-9.24712837e-01,-1…	A	[1, 0, 1, 0, 1, 0, 1, 0]	science education
zy13283433p1jbvu	-2.69294232e-02,-3.03820193e-01,5.42031266e-02,1.68620534e-02,1.25724286e-01,-3.51575688e-02,-2.05108896e-02,3.99108790e-02,7.23196100e-03,1.00616470e-01,8.58089626e-02,-6.33447524e-03,-8.65935069e-03,-2.60709524e-01,-5.07282056e-02,-1.44772649e-01,7.99608603e-03,1.09561898e-01,-4.85154167e-02,8.52304101e-02,-2.83148400e-02,-1.64740272e-02,5.28950095e-02,3.63432094e-02,-8.88109114e-03,5.78687713e…	-7.61136830e-01,-5.09189725e-01,-6.21689618e-01,-1.49002612e+00,-7.11273491e-01,-2.64738113e-01,-5.46482742e-01,4.16993678e-01,2.32930228e-01,-8.13993812e-01,-1.01742578e+00,-8.35601807e-01,-3.90965760e-01,-9.61182773e-01,-1.07551348e+00,-7.50392795e-01,-8.93122792e-01,-2.87845910e-01,-4.78344202e-01,-5.91802239e-01,-1.66395438e+00,-7.14640677e-01,-1.41336095e+00,1.67687327e-01,-8.44947994e-01,-1…	A	[1, 0, 1, 0, 1, 0, 1, 0]	science education
zy132844wkhygdm9	-1.59441568e-02,-2.07473055e-01,3.66538987e-02,-5.43909799e-03,1.15975775e-01,-2.40721647e-02,-4.55082953e-02,3.12865153e-02,-9.29072946e-02,9.28389132e-02,1.06570631e-01,-1.68379135e-02,5.19295316e-03,-2.35332295e-01,-3.54360491e-02,-1.17789797e-01,3.09294388e-02,1.18133470e-01,-3.59700853e-03,6.49231523e-02,-1.95884937e-03,-7.84542039e-03,2.80192476e-02,3.16611379e-02,-8.08559917e-03,4.88235652…	-6.15747809e-01,-3.82999390e-01,-6.67495370e-01,-1.48523855e+00,-7.06741691e-01,-1.52224988e-01,-5.50112367e-01,4.68992293e-01,2.63816744e-01,-7.60082960e-01,-1.09673560e+00,-9.47058558e-01,-3.89840633e-01,-9.73967135e-01,-1.12983012e+00,-5.73680878e-01,-8.51342797e-01,-3.79084200e-01,-5.48515677e-01,-6.01193547e-01,-1.50043225e+00,-8.09469104e-01,-1.36138391e+00,1.47011220e-01,-9.93145049e-01,-1…	A	[1, 0, 1, 0, 0, 0, 1, 0]	science education
zy135022kbk1rhbs	-2.21291222e-02,-3.03230405e-01,4.92471382e-02,2.36301310e-03,1.27409413e-01,-1.86253823e-02,-4.06267606e-02,1.13386037e-02,-7.29851723e-02,1.01988606e-01,9.39028710e-02,-6.77701458e-03,1.62252337e-02,-2.63647944e-01,-4.82565798e-02,-1.33461297e-01,2.06187032e-02,1.28803760e-01,-5.01681194e-02,6.37414157e-02,-1.27689764e-02,-1.64363589e-02,5.22098057e-02,3.16302180e-02,-1.23359319e-02,5.29434159e…	-5.78829646e-01,-3.73221517e-01,-5.82212150e-01,-1.43501735e+00,-6.05815351e-01,-1.56753197e-01,-5.10494053e-01,3.75569433e-01,1.83649361e-01,-9.23652649e-01,-1.00136483e+00,-8.68503094e-01,-3.29862952e-01,-8.83756220e-01,-1.02885664e+00,-5.85590780e-01,-7.68491924e-01,-3.00212115e-01,-4.92449641e-01,-4.92200226e-01,-1.47936237e+00,-8.16928744e-01,-1.39959466e+00,8.00983310e-02,-9.89559829e-01,-1…	A	[1, 1, 1, 1, 0, 0, 1, 0]	science education
zy13522258m6jyg3	-4.02986743e-02,-2.85168588e-01,5.69940545e-02,-2.43936908e-02,1.39627293e-01,-1.44860093e-02,-4.45020609e-02,3.26501168e-02,-3.05079408e-02,1.07428595e-01,9.40022543e-02,-8.01404845e-03,2.79989392e-02,-2.77515829e-01,-2.57956646e-02,-1.23545870e-01,2.81602778e-02,1.26669243e-01,-9.92901064e-03,6.67417496e-02,-2.90152207e-02,-2.49325037e-02,5.09335995e-02,1.59885343e-02,1.51052065e-02,3.61976251e…	-7.37368166e-01,-4.55751628e-01,-5.66630125e-01,-1.45777166e+00,-6.33477986e-01,-1.98938236e-01,-5.02247095e-01,4.18633550e-01,2.91801780e-01,-7.75226176e-01,-1.00877082e+00,-8.50169480e-01,-3.67150873e-01,-9.06541586e-01,-1.10700548e+00,-6.47259891e-01,-8.11254680e-01,-2.74618298e-01,-4.16173428e-01,-6.43256187e-01,-1.46225512e+00,-7.56952286e-01,-1.31947291e+00,1.52756408e-01,-9.30924416e-01,-1…	A	[1, 1, 1, 1, 0, 0, 1, 0]	science education
zy210941dcxt7a1y	-8.89544375e-03,-2.41872042e-01,5.58075383e-02,-2.71723908e-03,1.20978743e-01,-1.28642414e-02,-4.00369801e-02,2.82166190e-02,-8.28723516e-03,8.60477909e-02,9.73395184e-02,1.37863855e-03,3.50132734e-02,-2.70537406e-01,-4.79824329e-03,-1.27943546e-01,1.59993749e-02,1.35839224e-01,-5.12519628e-02,7.43333697e-02,-1.97067186e-02,-2.89840065e-02,5.05444631e-02,2.47726478e-02,8.34183581e-03,3.28814611e-…	-7.50249088e-01,-4.69858527e-01,-5.86410165e-01,-1.44472206e+00,-6.57082379e-01,-2.37334192e-01,-5.51556468e-01,4.64389235e-01,2.41111934e-01,-6.96568072e-01,-9.67603683e-01,-7.83883274e-01,-3.75716776e-01,-8.41573477e-01,-1.04594243e+00,-6.72963262e-01,-7.56678224e-01,-2.24418581e-01,-4.06713367e-01,-4.77308065e-01,-1.53358173e+00,-6.45425797e-01,-1.29185581e+00,2.32202247e-01,-8.81274164e-01,-1…	A	[1, 1, 0, 0, 1, 0, 1, 0]	science education
zy122918scjdda67	-8.75491928e-03,-2.62759268e-01,5.77424280e-02,-8.67134519e-03,1.23516455e-01,-7.58262305e-03,-5.62420525e-02,2.46463548e-02,-2.98612285e-04,9.82061774e-02,7.89240897e-02,-1.61934681e-02,3.18046287e-02,-2.89070904e-01,-1.42040532e-02,-1.18170872e-01,1.91161372e-02,1.32620484e-01,-6.89952299e-02,7.42485076e-02,-3.18145677e-02,-2.68390030e-02,4.99562100e-02,2.32795253e-02,1.72506720e-02,2.78592370e…	-6.58332527e-01,-4.29328859e-01,-5.94861627e-01,-1.39901054e+00,-6.15040898e-01,-1.67594045e-01,-5.28408945e-01,3.93198431e-01,1.45606443e-01,-7.85058558e-01,-1.00273001e+00,-9.44362223e-01,-4.02436256e-01,-9.77570474e-01,-1.11053145e+00,-5.88037312e-01,-8.37206185e-01,-3.01990002e-01,-5.53687155e-01,-5.95430672e-01,-1.45911586e+00,-7.43604362e-01,-1.29654717e+00,2.78996602e-02,-9.13376093e-01,-1…	A	[1, 1, 0, 0, 1, 0, 1, 0]	science education
zy131615mehk7kn2	-2.60412246e-02,-2.96663821e-01,3.92169133e-02,1.00796614e-02,1.19225703e-01,-1.78162903e-02,-3.38659734e-02,3.60270366e-02,-3.05601396e-02,8.95726606e-02,9.20480937e-02,1.05104912e-02,7.93347973e-03,-2.55727857e-01,-2.18667760e-02,-1.40376449e-01,3.37174609e-02,1.21404529e-01,5.39888162e-03,6.89157993e-02,-3.14388908e-02,-1.98571309e-02,3.58190760e-02,3.53008881e-02,8.07582308e-03,5.33540733e-02…	-6.26784444e-01,-4.40506071e-01,-5.71053028e-01,-1.43227112e+00,-5.37407398e-01,-2.19077408e-01,-5.45941234e-01,4.34202641e-01,1.79985404e-01,-7.47142613e-01,-9.65794802e-01,-7.79902518e-01,-3.33276451e-01,-9.06172931e-01,-1.11939108e+00,-5.75822115e-01,-8.22404861e-01,-2.51899064e-01,-4.56768513e-01,-6.18129015e-01,-1.53698039e+00,-7.00129986e-01,-1.32449579e+00,2.36046180e-01,-8.88442934e-01,-1…	A	[1, 1, 0, 0, 1, 0, 1, 0]	science education
zy151921dnhdcepc	-3.76200601e-02,-2.60297835e-01,4.26554456e-02,-7.84279313e-03,1.39225632e-01,-1.67444479e-02,-3.18567827e-02,3.09673119e-02,-3.89002860e-02,9.99645293e-02,8.64367038e-02,-3.37954215e-03,1.56197539e-02,-2.40002289e-01,-3.07508819e-02,-1.41448334e-01,1.31691108e-02,1.32629886e-01,7.91728962e-05,6.71213418e-02,-2.24411525e-02,-2.79796161e-02,4.62412387e-02,2.46172231e-02,-4.47978848e-04,4.62863669e…	-6.99422121e-01,-5.62861204e-01,-5.68734109e-01,-1.59983695e+00,-7.47493088e-01,-1.88076898e-01,-5.88500679e-01,4.20856714e-01,1.91701248e-01,-8.31207931e-01,-1.13790238e+00,-9.31322515e-01,-3.70435566e-01,-1.02887487e+00,-1.15806949e+00,-7.82527983e-01,-7.65179873e-01,-3.10307354e-01,-6.59465969e-01,-5.98893166e-01,-1.67888892e+00,-8.31622779e-01,-1.54424894e+00,1.52963800e-02,-1.10630739e+00,-1…	A	[1, 1, 1, 1, 1, 0, 1, 1]	science education
zy151932rvhssjc3	-9.66074504e-03,-2.62037218e-01,5.41175753e-02,-9.38913599e-03,1.34021282e-01,-7.37017440e-03,-6.01708740e-02,3.75902802e-02,1.11478008e-03,9.09574851e-02,8.63080099e-02,-3.11797392e-03,4.34576869e-02,-2.64036328e-01,-1.01819616e-02,-1.16130665e-01,1.62295476e-02,1.36326671e-01,-5.26768044e-02,6.60828799e-02,-2.02855114e-02,-3.84206846e-02,5.77812530e-02,2.25135647e-02,1.79408491e-02,1.83005836e-…	-5.86338222e-01,-5.26433408e-01,-5.86442649e-01,-1.46213102e+00,-6.70326531e-01,-1.44415885e-01,-5.14966190e-01,5.95636010e-01,3.83114934e-01,-6.96038544e-01,-9.36254323e-01,-8.04448545e-01,-3.55801582e-01,-9.52668488e-01,-1.06242764e+00,-6.05214775e-01,-7.83669651e-01,-2.48729289e-01,-5.38752973e-01,-5.35124004e-01,-1.42478085e+00,-6.35438442e-01,-1.35132122e+00,2.72887200e-01,-8.97397041e-01,-1…	A	[1, 1, 1, 1, 1, 0, 0, 1]	science education
zy151944e3andxh1	-1.54595524e-02,-2.64318377e-01,5.21621034e-02,-5.89510426e-03,1.18348353e-01,-8.95270891e-03,-6.68593496e-02,2.49822438e-02,-1.11363307e-02,1.11498110e-01,8.64347070e-02,-1.58194471e-02,2.24052947e-02,-2.74654508e-01,-5.78797935e-03,-1.27333388e-01,2.76509561e-02,1.34097397e-01,-3.17569077e-03,7.31517375e-02,-2.04015933e-02,-2.76277848e-02,4.77182642e-02,2.16785930e-02,1.96005707e-03,4.70380634e…	-5.71518600e-01,-5.75776696e-01,-5.41076243e-01,-1.42911339e+00,-5.88061631e-01,-1.33557469e-01,-4.81235027e-01,3.84566307e-01,1.17045328e-01,-8.15490246e-01,-9.14521813e-01,-6.92961872e-01,-2.67549336e-01,-8.39079022e-01,-9.39775944e-01,-4.90125954e-01,-7.13708043e-01,-1.15251444e-01,-3.17603528e-01,-4.68784809e-01,-1.39270759e+00,-5.67045271e-01,-1.27020538e+00,2.13804290e-01,-8.22934747e-01,-1…	A	[1, 1, 1, 1, 1, 0, 0, 1]	science education
zy16492569bm0xbv	-1.99977420e-02,-2.60207653e-01,5.20401299e-02,-1.08055270e-03,1.31182164e-01,-1.67834572e-02,-4.16005142e-02,2.67779604e-02,3.63166444e-04,9.45102572e-02,1.08984374e-01,-1.68857984e-02,1.60369948e-02,-2.56361306e-01,-2.16978267e-02,-1.14908785e-01,1.08557437e-02,1.23019286e-01,-5.67214377e-02,6.69680759e-02,-2.78516244e-02,-1.79340355e-02,5.59347682e-02,2.60843504e-02,2.98789656e-03,4.26734388e-…	-6.84017122e-01,-5.24179399e-01,-5.68907142e-01,-1.45560181e+00,-6.02976203e-01,-1.86827973e-01,-5.07018447e-01,3.83328736e-01,1.68852508e-01,-8.12275529e-01,-9.68424141e-01,-8.12321544e-01,-3.86087626e-01,-9.25955772e-01,-1.04197621e+00,-6.52127683e-01,-8.61281991e-01,-3.33168477e-01,-5.23959279e-01,-5.38341880e-01,-1.58331871e+00,-6.79625452e-01,-1.35769832e+00,7.76942149e-02,-9.01213348e-01,-1…	A	[1, 1, 1, 1, 1, 0, 0, 1]	science education
zy212125uk1k0s0w	-1.94587670e-02,-2.58890241e-01,5.36607355e-02,-6.87095057e-03,1.34891167e-01,-2.49363035e-02,-3.27216685e-02,2.75138244e-02,1.16864191e-02,9.81383324e-02,1.07366771e-01,-2.10442767e-02,2.37933323e-02,-2.59338051e-01,-1.01725245e-02,-1.41423255e-01,1.34457219e-02,1.26242101e-01,-5.57669178e-02,6.45597279e-02,-2.41619796e-02,-1.45647125e-02,5.05209155e-02,3.28081176e-02,1.42095890e-03,3.56762111e-…	-7.73651600e-01,-5.44657826e-01,-5.80659449e-01,-1.54876685e+00,-6.73658788e-01,-1.91497922e-01,-5.50358474e-01,3.41933310e-01,1.54572055e-01,-9.43605125e-01,-1.05559039e+00,-8.86249363e-01,-3.67894530e-01,-9.62008238e-01,-1.19313002e+00,-6.71016276e-01,-8.53852332e-01,-4.28612202e-01,-6.06645226e-01,-7.73525536e-01,-1.67155135e+00,-7.21730232e-01,-1.46010077e+00,8.13895687e-02,-9.78237450e-01,-1…	A	[1, 1, 1, 1, 1, 0, 1, 1]	science education
zy212225nudtmpfy	-2.46555749e-02,-3.19241315e-01,5.28024882e-02,1.31367147e-02,1.06756844e-01,-2.32272502e-02,-5.64330742e-02,2.67213602e-02,-8.44043344e-02,8.71274918e-02,8.55947733e-02,6.08669128e-03,6.58777636e-03,-2.42764696e-01,-4.24209982e-02,-1.33739933e-01,3.33332717e-02,1.02669545e-01,-3.21604759e-02,7.07713738e-02,-4.62713651e-03,-2.80030891e-02,3.45073789e-02,2.32617855e-02,2.18132511e-03,6.37128130e-0…	-6.78434193e-01,-5.66859841e-01,-6.68525577e-01,-1.44223976e+00,-7.57713735e-01,-1.74075916e-01,-5.25851607e-01,3.12195927e-01,1.86806768e-01,-8.11996341e-01,-8.85343134e-01,-8.21343541e-01,-3.44690740e-01,-1.04654610e+00,-1.01307595e+00,-6.39037013e-01,-8.65541101e-01,-2.38877803e-01,-5.15543342e-01,-6.44279957e-01,-1.58508277e+00,-8.16123366e-01,-1.32844782e+00,1.36890143e-01,-9.57934678e-01,-1…	A	[1, 1, 1, 1, 1, 0, 1, 1]	science education
zy151600v9uukb0q	-8.13554041e-03,-2.75675386e-01,6.00176975e-02,1.22012366e-02,1.07870497e-01,-1.59309842e-02,-4.83723804e-02,2.23176628e-02,-1.91630516e-02,8.27479511e-02,9.25847441e-02,-3.07978620e-03,3.23336944e-02,-2.40934744e-01,-2.21713283e-03,-1.18934542e-01,2.43980158e-02,1.29494771e-01,-7.66850859e-02,7.37160742e-02,-2.00420637e-02,-3.42817158e-02,4.80721220e-02,1.83607899e-02,1.28852362e-02,3.25269029e-…	-7.04915106e-01,-4.93736953e-01,-5.24424314e-01,-1.50065887e+00,-7.08846390e-01,-2.40798309e-01,-5.89026988e-01,4.21533346e-01,2.74340659e-01,-8.08971882e-01,-1.03467667e+00,-8.52848530e-01,-3.72093827e-01,-9.47135687e-01,-1.07983387e+00,-6.52595460e-01,-8.44792545e-01,-2.91673452e-01,-4.92570609e-01,-5.78188121e-01,-1.54106951e+00,-7.24404931e-01,-1.35410452e+00,1.27632961e-01,-9.55952585e-01,-1…	A	[1, 1, 1, 1, 1, 1, 1, 1]	science education
zy151610u8gkq4pf	-2.30259802e-02,-2.78914511e-01,5.65330759e-02,6.96474686e-03,1.29034251e-01,-2.14148089e-02,-2.71463655e-02,2.49217395e-02,-1.50570441e-02,9.29963291e-02,9.70031768e-02,-1.01308525e-02,2.25802474e-02,-2.59972632e-01,-2.68397909e-02,-1.12879410e-01,1.86574068e-02,1.28966808e-01,-4.12488133e-02,7.67867491e-02,-1.75358951e-02,-2.73154825e-02,4.90898006e-02,3.07212584e-02,-7.93511979e-03,3.57410833e…	-7.70571887e-01,-5.26170194e-01,-6.21824265e-01,-1.51918113e+00,-6.57837510e-01,-1.60830393e-01,-5.49659431e-01,3.90234649e-01,2.47396573e-01,-7.85183251e-01,-1.02842999e+00,-8.67636383e-01,-3.22804302e-01,-8.92514646e-01,-1.06635809e+00,-6.35258138e-01,-7.61971772e-01,-2.47976467e-01,-5.21886051e-01,-5.71191847e-01,-1.57763159e+00,-6.71788216e-01,-1.32030630e+00,8.46423805e-02,-9.81902003e-01,-1…	A	[1, 1, 1, 1, 1, 1, 1, 1]	science education
zy151620b37h0gk2	-3.14981528e-02,-2.83142924e-01,4.98688295e-02,2.17573959e-02,1.23296551e-01,-2.22729333e-02,-2.02548020e-02,2.73070000e-02,-7.18379468e-02,1.05113998e-01,9.10881385e-02,-1.81224775e-02,1.34667810e-02,-2.29451120e-01,-3.01008746e-02,-1.27468348e-01,1.09217968e-02,1.15754217e-01,3.66527913e-03,8.52714628e-02,-1.40030328e-02,-2.87135486e-02,4.91172187e-02,1.61890257e-02,4.77733091e-03,5.68167195e-0…	-6.29550278e-01,-4.32947248e-01,-6.71252549e-01,-1.51984346e+00,-7.26013541e-01,-2.44999826e-01,-5.94165087e-01,4.53262150e-01,2.61380136e-01,-7.38514721e-01,-8.50981891e-01,-7.95529068e-01,-3.49138498e-01,-8.31238687e-01,-9.12411094e-01,-5.22073984e-01,-7.82159865e-01,-2.33081698e-01,-4.95239377e-01,-6.20602489e-01,-1.44537342e+00,-7.46705234e-01,-1.32065070e+00,1.74695596e-01,-8.46659243e-01,-1…	A	[1, 1, 1, 1, 1, 1, 1, 1]	science education
