# Supplementary material for: ICMC: An Interpretable Cross-domain Multi-modal Classification model for grading teaching plan
Source: PLoS One. 2025 Sep 3;20(9):e0330684. doi: 10.1371/journal.pone.0330684 (PMC12407483; doi:10.1371/journal.pone.0330684)
Supplement: S1 Data — (ZIP) [file pone.0330684.s001.zip › data/special education.xlsx]

## Sheet: Sheet1
id	text	image	label	structure	class
zy002047m13x04yh	-2.42246240e-02,-3.58434141e-01,4.60501052e-02,2.73388550e-02,1.07964322e-01,-4.17647697e-02,-2.50156987e-02,4.30569239e-02,3.58620123e-03,9.56464857e-02,8.81870389e-02,3.46432589e-02,-1.59449950e-02,-2.31961876e-01,-3.79880592e-02,-1.32433444e-01,2.82009020e-02,1.09509140e-01,1.80490650e-02,6.56670034e-02,-2.01807320e-02,-6.49275957e-03,4.74423766e-02,2.61423681e-02,2.23841630e-02,6.37071654e-02…	-7.14186788e-01,-4.90406871e-01,-5.33824384e-01,-1.44783354e+00,-6.56291902e-01,-1.70930535e-01,-5.38860321e-01,3.93426567e-01,2.28923261e-01,-8.77992630e-01,-1.01407194e+00,-8.46068442e-01,-3.25099200e-01,-9.23910141e-01,-1.11105919e+00,-6.56804204e-01,-8.35423231e-01,-3.52231979e-01,-5.85611641e-01,-6.42391801e-01,-1.62448740e+00,-7.50188947e-01,-1.44897401e+00,1.28971472e-01,-9.88932073e-01,-1…	A	[0, 0, 0, 0, 0, 0, 0, 0]	special education
zy0034103x4q34tj	-4.09069061e-02,-2.78573096e-01,5.08591458e-02,-5.39300079e-03,9.66432393e-02,-1.77894346e-02,-4.38499227e-02,5.04243597e-02,2.09177043e-02,9.33255255e-02,7.41111934e-02,3.54723707e-02,3.96178197e-03,-2.47879490e-01,-6.69485033e-02,-1.23279989e-01,-9.32408683e-03,1.21614605e-01,-1.83718987e-02,8.12876970e-02,-2.59667523e-02,-1.34097459e-02,5.27815148e-02,1.33270677e-02,1.32836169e-02,3.94877419e-…	-7.52055347e-01,-5.65003097e-01,-5.96693814e-01,-1.58224344e+00,-7.58084178e-01,-2.57449687e-01,-5.37266135e-01,4.68087524e-01,2.96140343e-01,-8.66259217e-01,-1.18990672e+00,-9.08096015e-01,-4.86503541e-01,-1.05804026e+00,-1.31134939e+00,-8.42134655e-01,-8.23371887e-01,-2.53140569e-01,-6.57937825e-01,-6.15439594e-01,-1.61855090e+00,-7.20825970e-01,-1.52088344e+00,-5.03260037e-03,-1.15282142e+00,-…	A	[0, 0, 0, 0, 0, 0, 0, 0]	special education
zy1945145nst5u9x	-1.86861400e-02,-3.26996267e-01,6.30741194e-02,-2.07178965e-02,1.42995477e-01,-2.63067074e-02,-2.83950698e-02,1.82365682e-02,6.28953651e-02,9.96553302e-02,1.02684811e-01,-3.85657474e-02,8.13354459e-03,-3.24664623e-01,-5.03893495e-02,-1.43152580e-01,6.16770517e-03,1.15265995e-01,-4.80053164e-02,8.16612840e-02,-4.39022556e-02,3.24594183e-03,6.09660596e-02,3.17131132e-02,3.45264049e-03,4.52637002e-0…	-0.6632549,-0.55278397,-0.54766273,-1.5327939,-0.7312963,-0.17236996,-0.61881256,0.33138487,0.19876738,-0.8663883,-0.93336695,-0.829191,-0.3275084,-0.9346964,-0.9885462,-0.6150483,-0.84020805,-0.22304797,-0.51058215,-0.59283775,-1.5878359,-0.89632416,-1.5622162,0.02292161,-1.0312927,-1.2895378,-0.9291498,-1.2956777,-0.9690301,-0.48421678,-0.918248,-0.8721437,-0.6174589,-0.6349482,-0.4558932,-0.50…	A	[0, 0, 0, 0, 0, 0, 0, 0]	special education
zy0036219kh61mr3	-1.91594772e-02,-2.86022931e-01,5.33385687e-02,-7.97005463e-03,1.27874583e-01,-4.27779928e-03,-4.27041091e-02,3.70662175e-02,5.94698861e-02,8.59451815e-02,1.00948453e-01,-2.42071580e-02,1.92652158e-02,-2.83608794e-01,-5.55840209e-02,-1.16594180e-01,-9.20238253e-03,1.20827079e-01,-6.50909096e-02,6.29358664e-02,-5.91790304e-02,-1.58193633e-02,6.98564723e-02,3.81117985e-02,2.33933926e-02,9.46297590e…	-6.79740250e-01,-5.60218453e-01,-6.38184607e-01,-1.49778092e+00,-6.66485727e-01,-2.20670179e-01,-5.25542200e-01,3.69433641e-01,2.36449525e-01,-9.06174600e-01,-1.10319245e+00,-8.43851745e-01,-3.92680854e-01,-9.86082375e-01,-1.08933103e+00,-7.89013684e-01,-8.54157865e-01,-3.13446134e-01,-5.14762640e-01,-6.54717028e-01,-1.62960947e+00,-7.75452614e-01,-1.33365786e+00,1.30691364e-01,-9.33053911e-01,-1…	A	[0, 0, 0, 0, 0, 0, 0, 0]	special education
zy201046vm6fyjj2	4.82452568e-03,-2.89776087e-01,6.43463731e-02,-2.59201787e-02,1.42774284e-01,-1.49878729e-02,-8.08428079e-02,1.32921208e-02,-1.58093031e-02,1.17933899e-01,1.04716152e-01,-3.38619314e-02,3.62335369e-02,-3.32672387e-01,-1.51548274e-02,-9.23343599e-02,4.19297032e-02,1.45106077e-01,2.21187137e-02,7.58825839e-02,-3.29100229e-02,-9.98171791e-03,4.88768481e-02,2.96057817e-02,2.55475994e-02,9.68240947e-0…	-7.39627898e-01,-4.18642163e-01,-5.91409266e-01,-1.47823501e+00,-6.38744473e-01,-1.88627169e-01,-5.12773216e-01,4.47783500e-01,2.59391725e-01,-9.16834474e-01,-8.87878716e-01,-8.04670751e-01,-2.62610942e-01,-8.54629159e-01,-9.68391359e-01,-5.07692456e-01,-6.79660678e-01,-1.99508965e-01,-4.41682398e-01,-4.42050666e-01,-1.49350142e+00,-6.92132950e-01,-1.43361592e+00,5.58817834e-02,-8.88305366e-01,-1…	A	[1, 1, 0, 0, 0, 0, 1, 0]	special education
zy213849use0nt2m	-1.06860921e-02,-3.56402397e-01,6.65657222e-02,7.99090136e-04,1.29296213e-01,-1.29497927e-02,-7.28670508e-02,-5.11242216e-03,-3.14648030e-03,1.17640413e-01,8.41734260e-02,-2.97708772e-02,-3.91774718e-03,-3.06802332e-01,-3.29789743e-02,-9.87895727e-02,3.14822979e-02,1.14570528e-01,-2.94250846e-02,8.05672556e-02,-4.70619053e-02,-1.51650533e-02,5.41530922e-02,1.17799239e-02,-1.71126286e-03,4.3406356…	-6.54154897e-01,-4.95286256e-01,-5.70497930e-01,-1.40871060e+00,-5.77164233e-01,-1.45919397e-01,-5.52067578e-01,3.65036398e-01,1.98674023e-01,-8.74135256e-01,-1.01012433e+00,-8.61154318e-01,-3.92312050e-01,-8.27948511e-01,-1.07108009e+00,-6.62403464e-01,-8.55391562e-01,-2.74818510e-01,-4.79914308e-01,-5.83507955e-01,-1.56528711e+00,-7.86606073e-01,-1.40476108e+00,1.52815446e-01,-9.00045931e-01,-1…	A	[1, 1, 1, 1, 0, 0, 1, 0]	special education
zy143335	-5.33882827e-02,-3.46943110e-01,5.87987788e-02,-1.96020659e-02,1.27863958e-01,-2.66022682e-02,-5.27055711e-02,4.03807461e-02,4.75880597e-03,9.36260819e-02,9.17556062e-02,-5.82818966e-03,2.22905613e-02,-2.26054490e-01,-5.81001639e-02,-1.27000317e-01,6.63733901e-03,1.22033276e-01,-2.19832864e-02,7.30966777e-02,-1.76537652e-02,-1.63051691e-02,5.23270443e-02,1.03705684e-02,1.31588876e-02,3.31104547e-…	-8.00570190e-01,-4.73687053e-01,-6.47914052e-01,-1.68910289e+00,-7.97773182e-01,-1.58765063e-01,-4.98502672e-01,4.87219006e-01,3.22375745e-01,-9.02185619e-01,-1.08675075e+00,-8.27394605e-01,-3.58875334e-01,-1.00393593e+00,-1.27941585e+00,-7.43498206e-01,-8.39359045e-01,-3.87715638e-01,-6.18346512e-01,-6.27387583e-01,-1.59051216e+00,-8.20656657e-01,-1.60032463e+00,1.51321799e-01,-1.01720130e+00,-1…	A	[1, 1, 0, 0, 0, 0, 1, 0]	special education
zy131933s64hn2p4	-1.26714297e-02,-2.82200992e-01,4.11394015e-02,9.85374302e-03,1.14471659e-01,-3.24837789e-02,-7.89558440e-02,1.16640050e-02,-5.60328588e-02,1.17015652e-01,7.63735771e-02,1.57948602e-02,-2.16145590e-02,-2.42431670e-01,-5.15199546e-03,-8.24785382e-02,4.23507355e-02,1.16982661e-01,8.49106535e-02,6.78555071e-02,-1.65181421e-02,4.36650962e-03,4.29949164e-02,2.81833280e-02,9.77738760e-03,6.29224479e-02…	-7.54079163e-01,-5.29765964e-01,-5.82329452e-01,-1.52927899e+00,-6.10984802e-01,-9.65459496e-02,-4.95315790e-01,4.91270661e-01,3.60576063e-01,-8.90604913e-01,-1.12800229e+00,-8.52769136e-01,-3.34562153e-01,-9.62408185e-01,-1.16798615e+00,-7.51351893e-01,-8.85682046e-01,-2.19893366e-01,-4.69315797e-01,-6.13771558e-01,-1.67314589e+00,-7.33783603e-01,-1.49260724e+00,1.75442219e-01,-1.05214047e+00,-1…	A	[1, 1, 1, 0, 0, 0, 0, 0]	special education
zy1320444y3k4b6u	-1.25028929e-02,-2.79391110e-01,4.13626656e-02,1.05121955e-02,1.15352720e-01,-3.28606218e-02,-7.96562508e-02,1.11711677e-02,-5.68144619e-02,1.16777703e-01,7.70741627e-02,1.57048889e-02,-2.14248858e-02,-2.42491469e-01,-4.88315709e-03,-8.18086118e-02,4.20947224e-02,1.16937399e-01,8.48441422e-02,6.74069673e-02,-1.68938525e-02,4.23937803e-03,4.30452079e-02,2.78299339e-02,9.74606723e-03,6.31632060e-02…	-0.6411547,-0.49655217,-0.576932,-1.5733495,-0.79670095,-0.25542617,-0.6221579,0.46921125,0.24016827,-0.9357819,-0.97845113,-0.86892575,-0.2615065,-0.9980279,-1.0262394,-0.6933528,-0.85493195,-0.24424134,-0.5485973,-0.48039183,-1.5838802,-0.8581071,-1.4615341,0.1897543,-1.0537909,-1.2436692,-0.909864,-1.2060311,-1.0337768,-0.4477662,-0.95631963,-0.82494164,-0.5375276,-0.6190116,-0.52308017,-0.535…	A	[1, 1, 1, 0, 0, 0, 0, 0]	special education
20191221110105t0spwqn4	-8.29514698e-04,-3.16834658e-01,4.58522774e-02,-3.53361387e-03,1.09261878e-01,-2.52497662e-02,-6.33720681e-02,3.70395891e-02,2.63765315e-03,1.08263969e-01,8.85233581e-02,-4.42226417e-02,8.41646548e-03,-2.88016170e-01,-3.33698243e-02,-1.16002485e-01,4.91943583e-02,1.31125659e-01,-2.42848769e-02,6.56857565e-02,-4.21476476e-02,-1.16380686e-02,5.94131611e-02,4.41552699e-02,8.13971739e-03,2.72685476e-…	-6.86580539e-01,-4.61327136e-01,-5.43067813e-01,-1.50349629e+00,-5.10338664e-01,-2.06353426e-01,-4.35713887e-01,4.03570890e-01,1.81642413e-01,-8.95518720e-01,-1.07178879e+00,-8.73387992e-01,-4.10504162e-01,-9.28164542e-01,-1.12712872e+00,-7.53488302e-01,-8.27964723e-01,-2.87069231e-01,-4.62608755e-01,-6.13091886e-01,-1.60583818e+00,-7.98134327e-01,-1.42814147e+00,1.08672917e-01,-9.70073462e-01,-1…	A	[0, 1, 1, 0, 0, 0, 1, 0]	special education
offlineStudent193059gqhw7fve	-3.66356364e-03,-3.11124086e-01,4.68511283e-02,-6.90450706e-03,1.10278532e-01,-2.58781984e-02,-6.33823648e-02,3.73348109e-02,4.25670436e-03,1.05366856e-01,8.73203278e-02,-4.25231084e-02,9.90989245e-03,-2.90179998e-01,-3.75396386e-02,-1.16953492e-01,4.71109748e-02,1.29299939e-01,-2.97862962e-02,6.42205104e-02,-4.09772284e-02,-1.11808199e-02,5.97298071e-02,4.27833050e-02,9.84842889e-03,2.46788021e-…	-5.72067618e-01,-4.62104708e-01,-5.88842988e-01,-1.55440879e+00,-7.06924558e-01,-1.28884166e-01,-5.25785506e-01,5.20533025e-01,2.77685165e-01,-8.04700255e-01,-1.10037303e+00,-9.03946042e-01,-3.46467316e-01,-1.06990778e+00,-1.04766524e+00,-6.92686915e-01,-8.66646469e-01,-2.79416472e-01,-5.70807219e-01,-6.54472470e-01,-1.55918229e+00,-9.13300216e-01,-1.52902579e+00,1.53691527e-02,-1.16647458e+00,-1…	A	[0, 1, 1, 0, 0, 0, 1, 0]	special education
zy170807tyxh0w3q	-2.43210234e-02,-3.63916427e-01,5.14639616e-02,7.66830053e-03,1.40246183e-01,-3.21301408e-02,-4.66152020e-02,2.15908624e-02,-2.59966180e-02,8.85029510e-02,1.21081598e-01,-2.66209058e-02,-9.06225108e-03,-2.95352995e-01,-5.34167886e-02,-1.23759881e-01,1.17751565e-02,1.08812734e-01,-2.30351202e-02,7.08081201e-02,-1.33901294e-02,1.05318229e-03,4.95190546e-02,4.12403494e-02,-1.67087130e-02,5.58633842e…	-7.24185228e-01,-5.05153537e-01,-5.30639827e-01,-1.57942867e+00,-7.11719096e-01,-1.03510767e-01,-6.04996920e-01,3.67609322e-01,2.65108675e-01,-9.73763168e-01,-9.22038317e-01,-7.94974744e-01,-3.49491000e-01,-9.17554379e-01,-1.17175543e+00,-5.77378035e-01,-7.50859261e-01,-2.93954015e-01,-5.80377162e-01,-6.12829208e-01,-1.59096587e+00,-6.96765184e-01,-1.47696590e+00,1.12026513e-01,-9.16392863e-01,-1…	A	[0, 0, 1, 0, 0, 0, 1, 0]	special education
zy163615mu2epva7	1.35741010e-02,-3.69552404e-01,7.00922161e-02,-2.97007728e-02,1.04380734e-01,-2.44905651e-02,-7.32753277e-02,1.52843287e-02,-1.36841387e-02,9.34284627e-02,1.04128599e-01,-2.88617914e-03,1.57952793e-02,-2.85281003e-01,-5.06866984e-02,-1.36502892e-01,2.53799185e-02,1.30337492e-01,-4.43169959e-02,6.43462911e-02,-2.37399265e-02,-1.58337168e-02,4.99502867e-02,-5.60702465e-04,6.49946649e-03,2.05076039e…	-0.69747305,-0.5862962,-0.57716185,-1.3873137,-0.6743119,-0.188088,-0.5483293,0.42865038,0.17394137,-0.9034617,-1.0182365,-0.9963813,-0.38945985,-1.0028083,-1.0950518,-0.72550213,-0.95943576,-0.34203976,-0.5802717,-0.6211748,-1.7251017,-0.890633,-1.4829786,0.06576385,-1.022009,-1.2112411,-0.8565415,-1.1932437,-0.88526857,-0.4317658,-1.0921912,-0.8540393,-0.58024937,-0.6569345,-0.43567452,-0.61414…	A	[0, 0, 1, 0, 0, 0, 0, 0]	special education
zy085328tac6g296	-2.67935731e-02,-2.97981083e-01,5.01428023e-02,1.07530253e-02,1.31818324e-01,-2.36900449e-02,-1.95403490e-03,3.51754464e-02,5.02154753e-02,9.28090662e-02,9.70323607e-02,-1.77035350e-02,3.11750663e-03,-2.64379591e-01,-7.19905347e-02,-1.36983097e-01,-7.60553498e-03,1.27853602e-01,-4.78996485e-02,8.02705064e-02,-3.34201157e-02,-2.02003284e-03,5.98707572e-02,3.11520584e-02,-2.16023810e-03,4.59539294e…	-7.57665515e-01,-5.39436817e-01,-5.02589226e-01,-1.48920608e+00,-6.98033929e-01,-1.82052866e-01,-5.79522371e-01,4.39204663e-01,2.78944373e-01,-8.18324685e-01,-1.08237660e+00,-9.54790354e-01,-3.86820734e-01,-9.68350351e-01,-1.09697282e+00,-7.07069278e-01,-8.55066061e-01,-3.63908529e-01,-5.76822996e-01,-6.66953325e-01,-1.57306862e+00,-7.75732934e-01,-1.41430950e+00,5.93341738e-02,-9.81528461e-01,-1…	A	[0, 0, 0, 0, 0, 0, 0, 0]	special education
zy120203v29b2k07	-2.97017023e-02,-3.43287051e-01,4.94350195e-02,-1.17160017e-02,1.15032375e-01,-3.61685753e-02,-4.14745361e-02,2.93854587e-02,2.47392077e-02,1.05239533e-01,9.04356241e-02,-4.36331518e-03,-2.12076702e-03,-2.93942511e-01,-6.97630644e-02,-1.47329807e-01,3.43861012e-03,1.10011473e-01,-6.12220280e-02,7.58144706e-02,-3.14805992e-02,1.89452316e-03,6.66116327e-02,2.72123814e-02,1.89778383e-03,5.79351485e-…	-6.47429049e-01,-4.78185415e-01,-5.31643510e-01,-1.47295117e+00,-6.60855114e-01,-1.53224960e-01,-5.80630481e-01,3.64532173e-01,2.49777600e-01,-8.58607948e-01,-1.03756595e+00,-8.92095089e-01,-3.72732401e-01,-8.95569623e-01,-1.11077976e+00,-6.68849409e-01,-7.57496953e-01,-2.43456334e-01,-4.85411942e-01,-5.65697491e-01,-1.54965758e+00,-7.42827296e-01,-1.40014839e+00,8.98125172e-02,-1.00736797e+00,-1…	A	[0, 0, 0, 0, 0, 0, 0, 0]	special education
zy220126b91excr8	-8.23765900e-03,-3.26018244e-01,4.82149348e-02,-1.23607907e-02,8.73733163e-02,-2.75512673e-02,-4.73959222e-02,1.71096753e-02,5.98720834e-02,1.19035080e-01,8.47340524e-02,1.33834984e-02,-1.73863564e-02,-3.19257140e-01,-4.27139737e-02,-1.09256826e-01,3.00660729e-02,9.54205543e-02,-7.05080926e-02,9.14524496e-02,-4.56696786e-02,1.04895942e-02,4.68070731e-02,1.82551984e-02,1.38362357e-02,4.01218012e-0…	-7.56637633e-01,-5.32803833e-01,-4.28058028e-01,-1.46674299e+00,-6.19111300e-01,-2.26111650e-01,-4.83533263e-01,4.20957953e-01,2.15722576e-01,-8.17824543e-01,-1.00317419e+00,-7.56638587e-01,-2.21895024e-01,-8.90844524e-01,-1.04462016e+00,-6.68243587e-01,-7.99972534e-01,-2.56415695e-01,-4.95380431e-01,-5.95018268e-01,-1.60326278e+00,-7.33407080e-01,-1.36871493e+00,7.96548501e-02,-1.03508174e+00,-1…	A	[0, 0, 0, 0, 0, 0, 0, 0]	special education
zy130536169671n1	-3.31555610e-03,-3.21480155e-01,5.80411479e-02,-1.16543369e-02,1.13701515e-01,-1.70672238e-02,-5.17011061e-02,2.30534468e-02,1.44946184e-02,1.13946810e-01,9.01394635e-02,-1.53216962e-02,2.86945002e-03,-3.55354637e-01,-3.06934975e-02,-1.29091144e-01,1.78240929e-02,1.16279170e-01,-3.60969342e-02,8.61725211e-02,-4.00748998e-02,3.00315465e-03,6.88052848e-02,3.41288224e-02,2.56290147e-03,3.84947658e-0…	-7.16690063e-01,-5.58649242e-01,-6.05031312e-01,-1.50442076e+00,-6.44555867e-01,-2.38897666e-01,-5.81989408e-01,3.91563892e-01,1.68370977e-01,-8.68245542e-01,-1.00585723e+00,-9.27775919e-01,-4.50104684e-01,-1.01429260e+00,-1.08094728e+00,-6.96153402e-01,-9.39671576e-01,-3.00811887e-01,-5.14302790e-01,-6.00196302e-01,-1.53581798e+00,-8.29531014e-01,-1.40871346e+00,6.13334775e-02,-9.54608440e-01,-1…	A	[0, 0, 0, 0, 0, 0, 0, 0]	special education
zy183358n5hh6p7u	-2.63494626e-02,-3.29641312e-01,6.58534989e-02,-1.64731368e-02,1.43801630e-01,-8.26707669e-03,-6.47388548e-02,1.02677075e-02,-1.34397969e-02,1.18352979e-01,9.47998762e-02,-3.25254649e-02,2.50737797e-02,-3.36532891e-01,-1.17628258e-02,-1.26964495e-01,1.75617728e-02,1.18024632e-01,1.78132318e-02,7.94038624e-02,-3.36824507e-02,-2.36246595e-03,5.96810840e-02,3.16108391e-02,4.23205923e-03,5.32960072e-…	-7.36740291e-01,-4.59923536e-01,-6.52032435e-01,-1.61554611e+00,-7.02018797e-01,-2.59578764e-01,-5.74183941e-01,4.29354936e-01,2.65564144e-01,-9.06613171e-01,-1.03861070e+00,-7.81716526e-01,-4.21349525e-01,-1.00553823e+00,-1.17471004e+00,-5.95124185e-01,-8.19407940e-01,-2.22469270e-01,-5.70807993e-01,-5.83352923e-01,-1.65877533e+00,-7.51965225e-01,-1.49326849e+00,7.23844618e-02,-1.02058685e+00,-1…	A	[1, 1, 0, 0, 1, 0, 0, 0]	special education
zy125004beqsped5	-2.01490931e-02,-3.12568545e-01,5.82808554e-02,-6.94819260e-03,1.31902039e-01,-2.30015349e-02,-4.61747497e-02,7.52566662e-03,-4.66847867e-02,1.10797971e-01,8.47344697e-02,-3.59318405e-02,1.81233641e-02,-2.96462834e-01,-2.70449184e-02,-1.22683130e-01,2.00761221e-02,1.25480235e-01,-3.67285730e-03,7.66507238e-02,-2.02416629e-02,-4.13802871e-03,5.76706007e-02,2.81818621e-02,5.06346929e-04,6.17312789e…	-8.34178567e-01,-4.71038669e-01,-6.84579432e-01,-1.62827885e+00,-9.16447163e-01,-2.28982463e-01,-6.46686316e-01,4.20739114e-01,2.29645997e-01,-9.26097453e-01,-1.06842363e+00,-8.59158337e-01,-4.03157651e-01,-1.03534627e+00,-1.24775028e+00,-6.80512547e-01,-8.49392653e-01,-3.58465791e-01,-7.15653539e-01,-6.02377176e-01,-1.67838049e+00,-7.53707528e-01,-1.59930921e+00,-1.42016578e-02,-9.99935091e-01,-…	A	[0, 1, 1, 0, 0, 0, 0, 0]	special education
zy101311505kp3bb	-1.14060808e-02,-3.71888041e-01,5.50568216e-02,-2.38898918e-02,1.23014979e-01,-2.58108098e-02,-8.97669196e-02,7.08061643e-03,1.32345771e-02,1.19423255e-01,9.37515944e-02,-5.24558052e-02,-4.52162931e-03,-3.92441720e-01,-3.10901031e-02,-9.83777791e-02,3.22491042e-02,1.02451548e-01,3.49526629e-02,7.96575323e-02,-3.35810408e-02,1.37121091e-02,4.71569374e-02,3.32201868e-02,9.17551341e-04,6.52844906e-0…	-6.80887759e-01,-5.24963617e-01,-5.17866850e-01,-1.48246634e+00,-6.12201333e-01,-2.00606510e-01,-4.70677078e-01,4.16341603e-01,2.73042619e-01,-8.61755788e-01,-1.00276017e+00,-8.65813792e-01,-3.27622145e-01,-8.58706951e-01,-1.12491596e+00,-6.45949423e-01,-7.36023247e-01,-2.74807692e-01,-4.89041954e-01,-5.32590270e-01,-1.58074367e+00,-7.25550532e-01,-1.46607053e+00,1.59966841e-01,-9.67182457e-01,-1…	A	[1, 1, 1, 1, 0, 0, 1, 0]	special education
zy203052yyh0cg3t	-5.83119551e-03,-4.00236011e-01,3.98925841e-02,1.81664936e-02,1.00930855e-01,-4.61591035e-02,-2.63454411e-02,4.20190357e-02,-2.34387768e-03,8.14106017e-02,9.08346996e-02,-5.47071174e-03,-2.81366166e-02,-2.99383640e-01,-4.10479270e-02,-1.29807130e-01,2.73716301e-02,1.16714373e-01,1.90028679e-02,6.36795163e-02,-2.72721034e-02,2.49531567e-02,5.23987263e-02,5.84672876e-02,-3.08995368e-05,6.53553903e-…	-5.96493602e-01,-3.58026505e-01,-4.83199030e-01,-1.38563085e+00,-5.36978900e-01,-1.97120100e-01,-4.56044406e-01,4.25934702e-01,1.09686255e-01,-8.92138064e-01,-1.09944129e+00,-9.84715700e-01,-4.17623192e-01,-1.00990522e+00,-1.27186108e+00,-6.30844355e-01,-7.77713120e-01,-4.14203465e-01,-5.07881522e-01,-6.58427417e-01,-1.61266398e+00,-7.54794717e-01,-1.40028048e+00,4.17300463e-02,-9.86559033e-01,-1…	A	[0, 0, 0, 0, 0, 0, 0, 0]	special education
zy213651mjp4j6rc	-2.90749613e-02,-3.14029753e-01,4.28639576e-02,7.12982751e-03,1.02096744e-01,-2.42709257e-02,-3.13084312e-02,3.64117250e-02,-4.07226644e-02,9.35410485e-02,1.09031044e-01,-5.75082609e-03,-1.50495283e-02,-2.85942733e-01,-2.02975310e-02,-1.40584201e-01,2.69087609e-02,1.07474416e-01,1.04934601e-02,7.14213848e-02,-3.49799097e-02,4.90594469e-03,4.12234105e-02,2.74686757e-02,-4.37186845e-03,6.92090392e-…	-6.67245448e-01,-5.07340670e-01,-5.68971097e-01,-1.52725804e+00,-6.98499978e-01,-2.16352448e-01,-5.84228873e-01,4.65644479e-01,2.43683010e-01,-7.48961508e-01,-1.06662071e+00,-8.85725379e-01,-3.96531999e-01,-1.00281155e+00,-1.07217777e+00,-6.67034090e-01,-8.96902323e-01,-3.32732320e-01,-5.54501653e-01,-6.93794250e-01,-1.64971149e+00,-7.85186172e-01,-1.34407759e+00,1.48670211e-01,-9.67471540e-01,-1…	A	[1, 1, 0, 0, 1, 0, 0, 0]	special education
zy213903gsnwy0vw	-3.02362312e-02,-3.00683647e-01,5.12598753e-02,-2.77245697e-03,1.04155391e-01,-3.02980766e-02,-4.20053164e-03,4.78870757e-02,7.74508156e-03,9.64250118e-02,9.75360349e-02,-4.76470543e-03,-2.41535027e-02,-2.81870425e-01,-3.18098739e-02,-1.29837960e-01,8.45680013e-03,1.24274187e-01,-1.57989897e-02,7.14279786e-02,-3.37929279e-02,-4.47910093e-03,4.41876128e-02,5.30783422e-02,6.17568521e-03,3.89558226e…	-7.00059295e-01,-3.97280574e-01,-5.49401999e-01,-1.50559425e+00,-7.09080756e-01,-1.21327385e-01,-5.96108735e-01,4.65363622e-01,1.90851688e-01,-7.91300118e-01,-9.78967011e-01,-8.92748177e-01,-2.76626945e-01,-8.74763489e-01,-1.14141595e+00,-5.54162264e-01,-7.60825634e-01,-2.02723205e-01,-4.36041236e-01,-5.55279374e-01,-1.53727150e+00,-7.44366944e-01,-1.40639079e+00,1.24972314e-01,-8.32481742e-01,-1…	A	[0, 0, 1, 0, 0, 0, 0, 0]	special education
zy220114qk1e8t2b	-2.15443280e-02,-3.79776508e-01,5.50387315e-02,-9.35747474e-03,1.28013402e-01,-2.19642725e-02,-3.20805982e-02,1.84919350e-02,1.82596482e-02,1.21597856e-01,1.22291721e-01,-1.07180476e-02,-1.24468294e-03,-3.31489056e-01,-2.33629681e-02,-1.22853629e-01,2.37752553e-02,1.12717554e-01,7.45820347e-03,6.09658882e-02,-4.25194465e-02,1.12870568e-03,5.90290241e-02,3.17707062e-02,7.56574189e-03,5.65134436e-0…	-5.30261993e-01,-4.42093313e-01,-5.67819595e-01,-1.45473778e+00,-6.80103779e-01,-1.10577628e-01,-4.76243109e-01,4.39622551e-01,2.42475837e-01,-8.75824332e-01,-9.31194127e-01,-7.40258813e-01,-3.53033185e-01,-9.85645294e-01,-1.07406271e+00,-6.67430043e-01,-8.27511966e-01,-3.16873014e-01,-4.37682539e-01,-5.45795619e-01,-1.53011131e+00,-7.00858235e-01,-1.33111644e+00,1.27446845e-01,-8.91549110e-01,-1…	A	[1, 1, 0, 0, 1, 0, 0, 1]	special education
zy2209167ed2u0xd	2.83161886e-02,-1.88088879e-01,2.42209751e-02,2.89726648e-02,1.41703129e-01,-9.55873802e-02,1.26162052e-01,2.06056871e-02,-6.28735349e-02,1.13289766e-01,1.11918397e-01,-4.94315922e-02,1.80829447e-02,-1.75946951e-01,-4.71045673e-02,-9.11690891e-02,4.81784232e-02,1.68932483e-01,4.66702506e-02,4.33605872e-02,2.24148040e-03,4.45422418e-02,1.17138267e-01,8.21205601e-02,-5.94831631e-02,5.22946417e-02,5…	-6.7112452e-01,-5.4769921e-01,-6.0119069e-01,-1.4770539e+00,-6.3224024e-01,-2.2078671e-01,-5.2086139e-01,3.6247519e-01,2.1034728e-01,-8.6377567e-01,-1.0132521e+00,-8.3159328e-01,-3.8201913e-01,-9.6741945e-01,-1.1037114e+00,-7.2674537e-01,-9.8270154e-01,-4.1598728e-01,-5.5303478e-01,-6.7427462e-01,-1.6185741e+00,-8.0861455e-01,-1.3360827e+00,7.3244780e-02,-8.9379275e-01,-1.1534736e+00,-9.3204188e-…	A	[0, 0, 0, 0, 0, 0, 0, 0]	special education
zy231501twjnk9qe	-1.81310400e-02,-3.47231984e-01,7.21747205e-02,-1.61681580e-03,9.00324136e-02,-1.50606595e-02,-6.84100538e-02,1.56070385e-02,-2.03985851e-02,1.10896587e-01,1.02727041e-01,-2.96439119e-02,-2.57853568e-02,-3.78650486e-01,-6.68835454e-03,-9.40894857e-02,2.79489812e-02,1.01867646e-01,3.06097828e-02,6.75448328e-02,-4.96679991e-02,9.93478461e-05,4.85021099e-02,4.00662273e-02,-8.33246741e-04,6.36767820e…	-7.29483843e-01,-4.90472883e-01,-5.17047942e-01,-1.50288761e+00,-6.61116183e-01,-1.88228264e-01,-5.55877090e-01,4.40407664e-01,2.77125627e-01,-7.57412314e-01,-1.04464459e+00,-8.75392199e-01,-3.81339252e-01,-9.32292044e-01,-1.11927402e+00,-6.44048214e-01,-8.53845775e-01,-2.45088637e-01,-4.02530491e-01,-5.47876060e-01,-1.67668307e+00,-6.45175159e-01,-1.39261544e+00,1.14366055e-01,-9.15001512e-01,-1…	A	[1, 1, 0, 0, 1, 0, 0, 0]	special education
zy075743946nhbrk	-2.93868557e-02,-3.27448368e-01,5.68043441e-02,2.07247445e-03,8.42735842e-02,-1.25015695e-02,-5.90160117e-02,1.87111497e-02,-1.92562193e-02,9.37424600e-02,9.89778042e-02,1.64357922e-03,-2.87694409e-02,-3.53150755e-01,7.85577390e-03,-1.21036462e-01,2.39132643e-02,1.04051001e-01,6.58995286e-02,7.18350559e-02,-3.91279198e-02,7.23401923e-03,4.78894450e-02,3.15781347e-02,-3.58235370e-03,6.38077334e-02…	-6.77890122e-01,-4.94965106e-01,-6.63325965e-01,-1.49128044e+00,-7.61468649e-01,-2.26963595e-01,-6.01473451e-01,4.82609242e-01,2.49565095e-01,-8.51684153e-01,-9.89532173e-01,-8.74949396e-01,-3.32312316e-01,-9.52436030e-01,-1.03335965e+00,-6.16715193e-01,-7.75404215e-01,-2.41912618e-01,-5.05558848e-01,-5.81896663e-01,-1.57061827e+00,-7.31369019e-01,-1.37111962e+00,1.29562959e-01,-9.56091583e-01,-1…	A	[1, 1, 0, 0, 1, 0, 0, 0]	special education
zy1400374687uqs2	-2.44635120e-02,-3.42792213e-01,2.24464536e-02,2.06301250e-02,1.29729703e-01,-4.37635519e-02,-4.47700024e-02,5.05317822e-02,7.24101765e-03,7.16533139e-02,9.82391983e-02,-1.15429182e-02,-2.81275734e-02,-2.73248255e-01,-1.67136397e-02,-1.34137988e-01,3.51460055e-02,1.05646864e-01,1.42071964e-02,6.37980849e-02,-2.01857202e-02,1.35356765e-02,2.13484075e-02,2.76796464e-02,2.59384769e-03,6.32065535e-02…	-7.52809942e-01,-5.51660717e-01,-6.79340184e-01,-1.68828213e+00,-7.71253049e-01,-2.42291212e-01,-6.33169234e-01,4.03632551e-01,2.92818040e-01,-9.32655513e-01,-1.07656229e+00,-8.82991135e-01,-4.92708892e-01,-9.71518934e-01,-1.23490918e+00,-6.13848448e-01,-6.68462813e-01,-2.80322641e-01,-4.46539402e-01,-5.53118944e-01,-1.49455929e+00,-7.42552102e-01,-1.48413897e+00,1.20141983e-01,-1.06076014e+00,-1…	A	[0, 0, 1, 0, 0, 0, 1, 0]	special education
zy22342890gwhftf	-1.74579434e-02,-3.14593315e-01,4.59385775e-02,2.18583979e-02,8.25289264e-02,-2.42049079e-02,-3.28312218e-02,3.87495011e-02,-4.05729078e-02,8.73789340e-02,8.06180090e-02,9.32832994e-03,-1.59983858e-02,-2.77882636e-01,-2.26787291e-02,-1.29748538e-01,3.59511934e-02,1.15494378e-01,8.70440900e-03,7.80361295e-02,-3.16224024e-02,-4.53784689e-03,4.94308546e-02,3.36107463e-02,8.97376426e-03,6.69591427e-0…	-6.77930355e-01,-4.27235454e-01,-4.84124392e-01,-1.46986389e+00,-6.30638719e-01,-2.04014331e-01,-5.19586682e-01,4.18591559e-01,1.72019154e-01,-8.60864460e-01,-1.02479529e+00,-8.08996737e-01,-3.07406336e-01,-1.00017369e+00,-1.08619916e+00,-6.33123457e-01,-8.20453346e-01,-2.59441972e-01,-5.42079389e-01,-5.44121742e-01,-1.60600722e+00,-7.87740707e-01,-1.39265704e+00,-5.65274395e-02,-9.96328056e-01,-…	A	[1, 0, 0, 0, 0, 0, 0, 0]	special education
