# Supplementary material for: ICMC: An Interpretable Cross-domain Multi-modal Classification model for grading teaching plan
Source: PLoS One. 2025 Sep 3;20(9):e0330684. doi: 10.1371/journal.pone.0330684 (PMC12407483; doi:10.1371/journal.pone.0330684)
Supplement: S1 Data — (ZIP) [file pone.0330684.s001.zip › data/sport.xlsx]

## Sheet: Sheet1
id	text	image	label	structure	class
zy184002s736qw72	-3.42085101e-02,-2.30683297e-01,5.35160303e-02,-3.19138244e-02,1.34174883e-01,-1.92082375e-02,-5.94135858e-02,3.89197618e-02,-2.07723174e-02,1.02535293e-01,8.86880383e-02,-1.66740287e-02,2.51900293e-02,-2.52387464e-01,-3.83659080e-02,-1.46276623e-01,7.11466838e-03,1.23103164e-01,-5.25306128e-02,6.11539632e-02,-2.78638918e-02,-2.13341340e-02,5.44226952e-02,1.52304312e-02,2.79385448e-02,3.33127305e…	-7.42048621e-01,-5.41860700e-01,-5.34255087e-01,-1.50966716e+00,-6.69079959e-01,-2.22085327e-01,-5.22915661e-01,3.53930652e-01,1.78851515e-01,-8.82057667e-01,-1.09898829e+00,-8.54701042e-01,-4.40160185e-01,-9.48081970e-01,-1.12937188e+00,-7.04720914e-01,-8.30539584e-01,-3.06807965e-01,-5.39362013e-01,-6.23058736e-01,-1.61007822e+00,-7.76773870e-01,-1.51116455e+00,3.21510807e-02,-9.62602437e-01,-1…	A	[0, 1, 1, 0, 0, 0, 0, 0]	sport
zy1840256t5f2n7x	-1.08525129e-02,-3.69784653e-01,5.10426164e-02,1.82928070e-02,1.01915874e-01,-2.44593993e-02,-5.17047867e-02,1.92803908e-02,3.24259028e-02,9.81419235e-02,1.21773183e-01,-3.51676866e-02,-9.35421512e-03,-3.16277742e-01,-2.26068050e-02,-1.39521599e-01,1.39797181e-02,1.19756959e-01,-2.14831978e-02,6.99634999e-02,-3.96551639e-02,-1.85651635e-03,5.24633378e-02,3.60182561e-02,-8.34650174e-03,6.06872737e…	-6.98603392e-01,-5.40088236e-01,-6.33141577e-01,-1.54838622e+00,-6.88275874e-01,-2.16162637e-01,-5.83463907e-01,3.57137471e-01,1.34434924e-01,-7.64834821e-01,-1.10369599e+00,-8.99394691e-01,-3.80577892e-01,-1.02168238e+00,-1.09812534e+00,-7.84583151e-01,-9.00864899e-01,-3.24980170e-01,-6.04739249e-01,-6.15327179e-01,-1.63943517e+00,-8.29533577e-01,-1.40544546e+00,1.20961620e-02,-9.77522314e-01,-1…	A	[0, 0, 1, 0, 0, 0, 0, 0]	sport
zy184041wd1c0tfy	-6.76315930e-03,-3.67589861e-01,5.81029579e-02,1.32661154e-02,1.05817214e-01,-2.47631297e-02,-6.18586428e-02,1.98519528e-02,4.26426940e-02,1.02696165e-01,1.20118469e-01,-3.46511304e-02,-1.47560649e-02,-3.31677318e-01,-3.76715995e-02,-1.33770585e-01,1.34267099e-02,1.19071968e-01,-2.64074672e-02,6.91927075e-02,-4.56369072e-02,-1.08291989e-03,5.73029146e-02,3.32680419e-02,-4.34915419e-05,5.76192886e…	-6.50326669e-01,-6.26428068e-01,-5.26376903e-01,-1.45939958e+00,-6.95903540e-01,-1.86965361e-01,-5.41554987e-01,3.53344828e-01,1.46771654e-01,-8.02546978e-01,-1.06173480e+00,-7.86036730e-01,-3.82026941e-01,-9.70744610e-01,-1.07642233e+00,-7.45821774e-01,-9.52124178e-01,-4.03787106e-01,-5.64464390e-01,-5.72953820e-01,-1.53382909e+00,-7.97088802e-01,-1.29624748e+00,7.76422694e-02,-9.62752640e-01,-1…	A	[0, 0, 1, 0, 0, 0, 0, 0]	sport
zy184053hfcxhgj2	-1.14878956e-02,-3.81493151e-01,5.61271198e-02,1.83651671e-02,1.23764172e-01,-3.42257619e-02,-5.83608970e-02,1.70647148e-02,2.28894260e-02,1.08307436e-01,1.18710391e-01,-4.81507853e-02,-8.08069855e-03,-3.22965622e-01,-2.81977393e-02,-1.28186494e-01,1.46459183e-02,1.12354852e-01,-2.16368772e-02,5.85002601e-02,-4.35498655e-02,-8.45905393e-03,5.49052544e-02,2.56510861e-02,4.27364744e-03,6.07199371e-…	-6.87868834e-01,-4.31052089e-01,-6.92887247e-01,-1.53330934e+00,-7.68404245e-01,-1.82708502e-01,-5.82729578e-01,3.95396292e-01,2.74544537e-01,-8.63770902e-01,-9.48701143e-01,-8.34442317e-01,-3.97195995e-01,-9.31508780e-01,-1.18788636e+00,-6.68224335e-01,-9.12636995e-01,-3.26818407e-01,-5.68888307e-01,-5.91000140e-01,-1.57102025e+00,-7.60617614e-01,-1.38972414e+00,1.26179725e-01,-8.87893975e-01,-1…	A	[0, 0, 1, 0, 0, 0, 0, 0]	sport
zy184116aswjht1q	-8.17736238e-03,-3.81311893e-01,4.52282801e-02,3.12545151e-02,1.11384183e-01,-3.05828527e-02,-6.91915005e-02,1.76766273e-02,3.82989384e-02,1.00923859e-01,1.16204470e-01,-4.78958935e-02,-1.68295875e-02,-3.31351578e-01,-2.77111605e-02,-1.32756025e-01,1.61083303e-02,1.09966069e-01,-7.04053137e-03,7.15264082e-02,-3.15764025e-02,2.71540554e-03,5.42416796e-02,4.41406630e-02,-1.08648348e-03,7.96297640e-…	-7.60521233e-01,-4.63258415e-01,-5.75687885e-01,-1.57495797e+00,-7.06503570e-01,-1.08125411e-01,-4.80553478e-01,3.37328464e-01,2.23341644e-01,-8.54525149e-01,-1.08285630e+00,-8.90562475e-01,-3.56704503e-01,-9.30917740e-01,-1.10210216e+00,-7.03100443e-01,-8.01773131e-01,-2.13499144e-01,-5.40026903e-01,-5.84768176e-01,-1.59015357e+00,-7.95151234e-01,-1.47718465e+00,9.51998234e-02,-9.25314248e-01,-1…	A	[0, 0, 1, 0, 0, 0, 0, 0]	sport
zy184131kfmxmm8w	-1.17164804e-02,-3.56776476e-01,5.49619347e-02,1.38153965e-02,1.00216478e-01,-4.10354845e-02,-2.83402614e-02,1.81629695e-02,4.15030643e-02,1.08681865e-01,1.12634145e-01,-4.94104512e-02,-8.01509805e-03,-2.98399538e-01,-3.01208422e-02,-1.25274464e-01,2.27467697e-02,1.02959737e-01,-4.11169305e-02,8.22662562e-02,-5.17734848e-02,-4.03393758e-03,6.30547479e-02,3.64535116e-02,1.18867531e-02,6.77793175e-…	-5.76839030e-01,-4.71779346e-01,-6.10824168e-01,-1.57040334e+00,-7.93785691e-01,-1.29818439e-01,-5.62739372e-01,4.60019380e-01,2.44347662e-01,-8.54246795e-01,-1.01288652e+00,-8.00744772e-01,-3.72846305e-01,-9.97588277e-01,-1.15773368e+00,-6.49261653e-01,-9.24957573e-01,-3.51082772e-01,-5.31162143e-01,-6.74158394e-01,-1.67042446e+00,-9.19902921e-01,-1.54986703e+00,2.04287887e-01,-1.12369812e+00,-1…	A	[0, 0, 1, 0, 0, 0, 0, 0]	sport
zy184150y7qk0qdy	-1.45227760e-02,-3.59868079e-01,4.12179604e-02,2.62459330e-02,1.06182486e-01,-2.72352137e-02,-5.25822528e-02,2.23582946e-02,8.56053829e-03,9.59501341e-02,1.14605561e-01,-2.83238925e-02,-1.67404935e-02,-2.89041311e-01,-3.66367213e-02,-1.43040627e-01,1.81010291e-02,1.21264867e-01,-2.59569101e-02,6.60947114e-02,-2.82530561e-02,-2.30238773e-03,5.44589907e-02,3.48344482e-02,-8.00539553e-03,6.38654232e…	-0.64440113,-0.46396413,-0.49279076,-1.5583954,-0.74758166,-0.20088232,-0.66196513,0.31540382,0.2146203,-0.85992575,-0.96615756,-0.8101646,-0.26184708,-0.8727119,-0.95243055,-0.6566708,-0.897672,-0.27209777,-0.5370451,-0.5813405,-1.5830836,-0.90847117,-1.4743991,0.04965863,-0.96211123,-1.1904259,-0.7872579,-1.1770135,-0.8416676,-0.46315104,-0.97180593,-0.8276771,-0.506404,-0.5925555,-0.37451133,-…	A	[0, 0, 1, 0, 0, 0, 0, 0]	sport
zy1842160esymxy1	-1.38455313e-02,-3.70059282e-01,4.86030504e-02,3.49801183e-02,1.10441841e-01,-2.88006607e-02,-6.75684214e-02,2.54038852e-02,4.22703922e-02,1.02240026e-01,1.17943197e-01,-3.30134705e-02,-1.50461495e-02,-3.21729779e-01,-2.55848132e-02,-1.32681608e-01,1.33733917e-02,1.18336342e-01,-1.20210405e-02,7.11741298e-02,-3.30218077e-02,6.26401510e-04,4.83953655e-02,4.02654260e-02,1.28894084e-04,7.89356381e-0…	-7.60521233e-01,-4.63258415e-01,-5.75687885e-01,-1.57495797e+00,-7.06503570e-01,-1.08125411e-01,-4.80553478e-01,3.37328464e-01,2.23341644e-01,-8.54525149e-01,-1.08285630e+00,-8.90562475e-01,-3.56704503e-01,-9.30917740e-01,-1.10210216e+00,-7.03100443e-01,-8.01773131e-01,-2.13499144e-01,-5.40026903e-01,-5.84768176e-01,-1.59015357e+00,-7.95151234e-01,-1.47718465e+00,9.51998234e-02,-9.25314248e-01,-1…	A	[0, 0, 1, 0, 0, 0, 0, 0]	sport
zy1850337eey73nn	-1.10363159e-02,-2.64728904e-01,4.77172434e-02,-5.25147095e-03,1.35302484e-01,-1.73705015e-02,-6.68971017e-02,2.11545415e-02,-2.88013113e-03,9.75820869e-02,8.91918615e-02,-2.60587428e-02,2.40118857e-02,-2.80462861e-01,-7.09875021e-03,-1.34861559e-01,1.86097715e-02,1.32892549e-01,-6.76553100e-02,6.80800378e-02,-1.85759794e-02,-3.04838698e-02,4.38982248e-02,1.98769607e-02,1.41587975e-02,4.75529991e…	-5.60332954e-01,-4.18207586e-01,-4.61237520e-01,-1.32928431e+00,-5.42793810e-01,-9.82844457e-02,-3.97513598e-01,4.26728934e-01,2.44948730e-01,-7.87951469e-01,-1.03615594e+00,-8.41367602e-01,-3.90497625e-01,-8.79239619e-01,-1.17884040e+00,-5.69648027e-01,-7.74567902e-01,-3.42965662e-01,-3.96983773e-01,-6.07401073e-01,-1.44754922e+00,-6.84207261e-01,-1.29013157e+00,1.50185212e-01,-1.02794719e+00,-1…	A	[0, 1, 1, 0, 1, 0, 1, 0]	sport
zy202502pwvj9g1w	4.75753518e-03,-3.84520292e-01,5.02630025e-02,2.84271836e-02,1.07284777e-01,-3.82873006e-02,-7.63043463e-02,1.61084179e-02,2.13332269e-02,8.92433077e-02,1.20061286e-01,-5.28809503e-02,3.23570217e-03,-2.66421795e-01,-3.54461111e-02,-1.42529100e-01,9.65513289e-03,1.33087695e-01,-4.04945202e-02,6.51253611e-02,-3.76219526e-02,-5.56809455e-03,5.07418625e-02,4.04614285e-02,3.19381384e-03,6.17799833e-02…	-6.24367774e-01,-3.20818037e-01,-6.63574278e-01,-1.53935623e+00,-6.73978090e-01,-1.56545416e-01,-5.41738927e-01,5.33764899e-01,3.05127919e-01,-7.84015894e-01,-1.13096142e+00,-9.49093580e-01,-3.79084110e-01,-1.11573982e+00,-1.13570654e+00,-7.23346412e-01,-9.75255489e-01,-3.40205222e-01,-5.42684615e-01,-7.05245554e-01,-1.62662315e+00,-7.41230190e-01,-1.45724618e+00,1.27766728e-01,-1.03609169e+00,-1…	A	[0, 0, 1, 0, 0, 0, 1, 0]	sport
zy203304q8eyp9gd	5.39892167e-03,-3.84790212e-01,5.14718071e-02,2.80274451e-02,1.06687315e-01,-3.76947671e-02,-7.75473341e-02,1.57249309e-02,2.04771217e-02,8.91225040e-02,1.19432807e-01,-5.38445264e-02,3.07052676e-03,-2.68120289e-01,-3.61750647e-02,-1.43318862e-01,8.19436926e-03,1.32430851e-01,-4.25040536e-02,6.50631189e-02,-3.84423137e-02,-5.08411136e-03,4.99641858e-02,4.06067558e-02,2.76266644e-03,6.14351630e-02…	-6.24367774e-01,-3.20818037e-01,-6.63574219e-01,-1.53935623e+00,-6.73978031e-01,-1.56545401e-01,-5.41738927e-01,5.33764899e-01,3.05127919e-01,-7.84015894e-01,-1.13096154e+00,-9.49093580e-01,-3.79084080e-01,-1.11573994e+00,-1.13570654e+00,-7.23346293e-01,-9.75255549e-01,-3.40205222e-01,-5.42684615e-01,-7.05245674e-01,-1.62662315e+00,-7.41230190e-01,-1.45724595e+00,1.27766728e-01,-1.03609169e+00,-1…	A	[0, 0, 1, 0, 0, 0, 1, 0]	sport
zy215020cxngthey	-2.91330032e-02,-2.20124841e-01,4.64257933e-02,-6.53640740e-03,1.27551302e-01,-2.18770709e-02,-4.12727855e-02,3.18696760e-02,9.61999781e-03,9.94984359e-02,9.76663530e-02,-2.27796417e-02,2.00206432e-02,-2.56955385e-01,-1.25421304e-02,-1.37129366e-01,6.73239771e-03,1.32410079e-01,-7.25043416e-02,7.57831931e-02,-2.96308752e-02,-2.52932366e-02,4.26114202e-02,2.01860107e-02,2.71071866e-02,3.64014991e-…	-6.66478872e-01,-4.80116993e-01,-6.25785351e-01,-1.51483727e+00,-7.29326725e-01,-2.72680193e-01,-5.46717048e-01,5.59099972e-01,3.30837011e-01,-8.52220535e-01,-1.01290286e+00,-7.77364492e-01,-3.56851816e-01,-1.00411785e+00,-1.16250455e+00,-6.69695854e-01,-7.83763945e-01,-3.30934107e-01,-5.07710278e-01,-5.93047440e-01,-1.62842047e+00,-6.74807549e-01,-1.29579699e+00,1.56381696e-01,-9.76079166e-01,-1…	A	[1, 1, 1, 0, 1, 0, 0, 0]	sport
zy222613dup3tf74	-1.56534137e-03,-3.31351340e-01,5.40339053e-02,1.90230589e-02,1.20938770e-01,-3.39465179e-02,-4.84554954e-02,1.43861980e-03,3.51481745e-03,1.00997023e-01,1.04107179e-01,-2.03908905e-02,1.19615160e-03,-2.80137777e-01,-4.56741974e-02,-1.39775962e-01,1.86019987e-02,1.41124338e-01,-3.75057012e-02,6.21776953e-02,-2.72488371e-02,-1.65197987e-03,5.10670990e-02,3.10903098e-02,-6.46387041e-03,5.12395278e-…	-7.69844055e-01,-5.39492726e-01,-6.83154821e-01,-1.68670177e+00,-8.49713266e-01,-2.97042847e-01,-6.34607792e-01,5.22806942e-01,3.86327267e-01,-8.07890475e-01,-1.00945365e+00,-8.83757353e-01,-2.07486331e-01,-8.83864999e-01,-1.00810301e+00,-5.80858886e-01,-7.69983232e-01,-2.98523605e-01,-5.33895195e-01,-5.76238513e-01,-1.55615604e+00,-7.19944417e-01,-1.46867967e+00,1.47210121e-01,-9.82579112e-01,-1…	A	[0, 0, 1, 0, 0, 0, 1, 0]	sport
zy223129prk2bqdm	1.77067937e-04,-3.57753396e-01,4.71768640e-02,1.92498397e-02,1.19886734e-01,-3.12265828e-02,-5.93229234e-02,1.43583724e-02,2.43473947e-02,9.15893093e-02,1.16862811e-01,-3.96661386e-02,2.97315419e-05,-2.92401582e-01,-4.18306217e-02,-1.42018646e-01,1.48587311e-02,1.34120286e-01,-2.82900780e-02,6.24651015e-02,-2.35783383e-02,3.04502062e-03,4.64415289e-02,3.54668908e-02,-4.94166836e-03,6.28858954e-02…	-6.49801075e-01,-3.82314980e-01,-5.28104186e-01,-1.51516986e+00,-6.22395575e-01,-2.60148227e-01,-5.07960439e-01,4.49861854e-01,2.45529816e-01,-8.47756743e-01,-1.06117570e+00,-8.48262191e-01,-3.10639650e-01,-8.66287589e-01,-1.13024735e+00,-5.83896756e-01,-7.89981246e-01,-3.73242617e-01,-4.95423466e-01,-5.63968837e-01,-1.47035217e+00,-7.81013608e-01,-1.44752932e+00,9.71891284e-02,-1.02540815e+00,-1…	A	[0, 0, 1, 0, 0, 0, 1, 0]	sport
zy223703yfg3m2pe	-2.64398511e-02,-2.14456037e-01,4.77776118e-02,-6.30014017e-03,1.27415121e-01,-1.83163956e-02,-4.35693748e-02,2.94349268e-02,1.99871454e-02,9.78591889e-02,9.65019464e-02,-2.62563415e-02,2.11044624e-02,-2.60536313e-01,-1.30459769e-02,-1.30723462e-01,7.84073770e-03,1.32588953e-01,-6.21981770e-02,7.53890648e-02,-3.09068356e-02,-2.42053233e-02,4.31811027e-02,2.30400115e-02,2.43757814e-02,3.27120051e-…	-6.66478872e-01,-4.80116993e-01,-6.25785351e-01,-1.51483727e+00,-7.29326725e-01,-2.72680193e-01,-5.46717048e-01,5.59099972e-01,3.30837011e-01,-8.52220535e-01,-1.01290286e+00,-7.77364492e-01,-3.56851816e-01,-1.00411785e+00,-1.16250455e+00,-6.69695854e-01,-7.83763945e-01,-3.30934107e-01,-5.07710278e-01,-5.93047440e-01,-1.62842047e+00,-6.74807549e-01,-1.29579699e+00,1.56381696e-01,-9.76079166e-01,-1…	A	[1, 1, 1, 0, 1, 0, 0, 0]	sport
zy111615w14pxkrp	8.53699632e-03,-3.89675379e-01,5.19133732e-02,2.83104293e-02,1.08162299e-01,-3.35052237e-02,-8.10401887e-02,1.60826948e-02,1.33290198e-02,9.30288881e-02,1.21512383e-01,-5.41527942e-02,-9.78953904e-04,-2.79536009e-01,-2.85027158e-02,-1.36846438e-01,1.12469662e-02,1.29019201e-01,-3.00262868e-02,6.64391145e-02,-3.78377661e-02,-3.26629705e-03,5.18730804e-02,4.10702080e-02,-1.54158752e-03,6.93795830e-…	-6.15859866e-01,-4.68950808e-01,-5.22064805e-01,-1.48958242e+00,-5.97111285e-01,-2.05869809e-01,-4.64187473e-01,4.57258046e-01,2.28954852e-01,-8.41427207e-01,-1.17609584e+00,-1.00400281e+00,-4.51361388e-01,-1.12294245e+00,-1.15503204e+00,-6.77284598e-01,-8.81734848e-01,-2.91491359e-01,-4.93780673e-01,-6.84225678e-01,-1.50762272e+00,-7.17954159e-01,-1.35870576e+00,1.32604599e-01,-1.02335131e+00,-1…	A	[0, 0, 1, 0, 0, 0, 1, 0]	sport
zy112320q3pknscm	6.59467094e-03,-3.77934098e-01,5.19588590e-02,3.00007537e-02,1.08720824e-01,-3.90788205e-02,-7.91247115e-02,1.57437641e-02,8.51258729e-03,9.80615988e-02,1.17281631e-01,-5.22335172e-02,-5.86359017e-03,-2.78606474e-01,-3.72678377e-02,-1.40155450e-01,1.92178972e-02,1.29708648e-01,-2.63753347e-02,6.59582540e-02,-4.17522341e-02,-6.44888170e-03,5.27448952e-02,4.07559499e-02,7.59054627e-03,6.17600381e-0…	-7.17258990e-01,-4.42274809e-01,-6.06939733e-01,-1.50603962e+00,-6.63644135e-01,-2.15870261e-01,-4.72601652e-01,4.57101196e-01,2.75703907e-01,-9.72319484e-01,-1.05765617e+00,-1.01387572e+00,-4.34059501e-01,-9.66816068e-01,-1.16525245e+00,-6.53782666e-01,-9.07906294e-01,-3.45622540e-01,-5.04208565e-01,-7.52846241e-01,-1.70505238e+00,-7.82173991e-01,-1.47535288e+00,2.06850767e-01,-1.02609921e+00,-1…	A	[0, 0, 1, 0, 0, 0, 1, 0]	sport
zy132723puk2m0an	-1.57055669e-02,-2.54269511e-01,5.18661179e-02,-1.15616154e-03,1.19973570e-01,-2.45752893e-02,-5.46269715e-02,1.87530778e-02,-2.35859435e-02,9.49604586e-02,9.87927914e-02,-3.03309001e-02,2.60442570e-02,-2.56788790e-01,-2.67127752e-02,-1.38061345e-01,1.36734843e-02,1.30766273e-01,-6.54217303e-02,7.83325359e-02,-2.29490530e-02,-2.36421544e-02,4.54231128e-02,2.32006796e-02,1.04373768e-02,3.65813635e…	-6.76732838e-01,-4.65651274e-01,-5.47293901e-01,-1.40359759e+00,-5.73974252e-01,-1.64422080e-01,-5.52313089e-01,4.13779467e-01,2.14650214e-01,-9.77232516e-01,-1.08122802e+00,-8.77089441e-01,-3.97577822e-01,-9.27641511e-01,-1.09508002e+00,-6.88901603e-01,-8.09164286e-01,-1.75774589e-01,-4.56618518e-01,-4.54306543e-01,-1.50852334e+00,-7.68467069e-01,-1.52641606e+00,8.30590278e-02,-1.02881670e+00,-1…	A	[1, 1, 1, 0, 0, 0, 1, 0]	sport
zy151808uaumf1ej	3.10402550e-03,-3.05368483e-01,4.63432223e-02,2.65538935e-02,1.04526512e-01,-2.93113086e-02,-6.05043322e-02,2.89266873e-02,4.00940254e-02,9.95622128e-02,1.11051172e-01,-3.07883061e-02,-1.66910086e-02,-2.82167792e-01,-3.96374390e-02,-1.29019722e-01,1.24369301e-02,1.39471754e-01,-3.89041901e-02,6.84453845e-02,-3.54908109e-02,9.95563716e-03,4.92613949e-02,4.63660061e-02,-1.15978811e-02,7.94216469e-0…	-6.63482606e-01,-4.98475432e-01,-6.39831483e-01,-1.64494693e+00,-7.31706440e-01,-1.94328696e-01,-5.45419931e-01,4.69941586e-01,2.75814295e-01,-8.16402137e-01,-1.02907336e+00,-7.74817050e-01,-3.92754108e-01,-1.03777146e+00,-1.20738304e+00,-7.69003093e-01,-7.78724194e-01,-3.60768646e-01,-6.86169565e-01,-6.14440680e-01,-1.65063560e+00,-7.10278034e-01,-1.41190505e+00,1.17156714e-01,-1.10525274e+00,-1…	A	[0, 0, 1, 0, 0, 0, 1, 0]	sport
zy151819pgvprv7p	-3.58368619e-03,-3.70727599e-01,4.64621857e-02,2.63734479e-02,1.07437223e-01,-3.83058637e-02,-3.19017246e-02,3.10010128e-02,3.99722606e-02,9.63893458e-02,9.01058614e-02,-2.22281422e-02,-1.95611995e-02,-2.84682751e-01,-5.58316968e-02,-1.23095527e-01,3.61419469e-02,1.09430827e-01,-3.25917313e-03,5.87380230e-02,-4.33111526e-02,1.17728468e-02,5.91152310e-02,4.16304991e-02,-1.44152688e-02,7.01623708e-…	-7.24736989e-01,-5.55931270e-01,-5.84424973e-01,-1.52544200e+00,-7.58300722e-01,-2.67194986e-01,-4.71839726e-01,4.21816766e-01,2.54005939e-01,-7.34168172e-01,-1.04529727e+00,-8.81331444e-01,-3.86400402e-01,-8.57058525e-01,-1.08252466e+00,-6.33970976e-01,-8.13175559e-01,-2.04739928e-01,-3.97921324e-01,-4.69345391e-01,-1.44725502e+00,-7.45662212e-01,-1.32574606e+00,8.52127075e-02,-8.89735579e-01,-1…	A	[0, 0, 1, 0, 0, 0, 1, 0]	sport
zy151829drx3kv1t	-1.96555885e-03,-3.20073813e-01,5.16772196e-02,2.64289305e-02,1.10173374e-01,-3.76251228e-02,-4.42573726e-02,2.14201920e-02,1.83674004e-02,1.04332648e-01,1.07534677e-01,-3.70001458e-02,-7.21693132e-03,-2.57497549e-01,-3.12978849e-02,-1.28464580e-01,1.23373782e-02,1.27777666e-01,-5.31300493e-02,6.54931217e-02,-3.48149687e-02,-5.14724478e-03,5.42029366e-02,4.41715755e-02,-9.48560797e-03,6.17659613e…	-6.63482606e-01,-4.98475432e-01,-6.39831483e-01,-1.64494693e+00,-7.31706440e-01,-1.94328696e-01,-5.45419931e-01,4.69941586e-01,2.75814295e-01,-8.16402137e-01,-1.02907336e+00,-7.74817050e-01,-3.92754108e-01,-1.03777146e+00,-1.20738304e+00,-7.69003093e-01,-7.78724194e-01,-3.60768646e-01,-6.86169565e-01,-6.14440680e-01,-1.65063560e+00,-7.10278034e-01,-1.41190505e+00,1.17156714e-01,-1.10525274e+00,-1…	A	[0, 0, 1, 0, 0, 0, 1, 0]	sport
zy151837shm6gy05	-6.83356868e-03,-3.32823873e-01,4.40403968e-02,2.27319784e-02,1.17629737e-01,-2.66529694e-02,-3.55647095e-02,1.18378140e-02,-5.23819588e-03,9.79064107e-02,9.42260027e-02,-4.84107807e-02,3.76332155e-03,-2.74265021e-01,-2.85341591e-02,-1.26881287e-01,1.03807449e-02,1.23313665e-01,-4.64078523e-02,6.52983114e-02,-3.06339804e-02,-1.34988222e-02,4.97986153e-02,2.56245881e-02,-1.80968754e-02,4.52912375e…	-6.63482606e-01,-4.98475432e-01,-6.39831483e-01,-1.64494693e+00,-7.31706440e-01,-1.94328696e-01,-5.45419931e-01,4.69941586e-01,2.75814295e-01,-8.16402137e-01,-1.02907336e+00,-7.74817050e-01,-3.92754108e-01,-1.03777146e+00,-1.20738304e+00,-7.69003093e-01,-7.78724194e-01,-3.60768646e-01,-6.86169565e-01,-6.14440680e-01,-1.65063560e+00,-7.10278034e-01,-1.41190505e+00,1.17156714e-01,-1.10525274e+00,-1…	A	[0, 0, 1, 0, 0, 0, 1, 0]	sport
zy151849exn1cur1	-3.69078200e-03,-3.45541716e-01,4.78311852e-02,9.85001959e-03,1.20236725e-01,-2.21410710e-02,-3.83715108e-02,5.26719168e-03,1.08436216e-02,1.05212808e-01,1.02503397e-01,-5.29536605e-02,1.14384983e-02,-2.82823950e-01,-2.75528990e-02,-1.30294979e-01,8.79238918e-03,1.26381844e-01,-6.89940900e-02,6.84092045e-02,-3.64802927e-02,-1.36336265e-02,5.12436479e-02,2.43027303e-02,-1.56857409e-02,4.03957516e-…	-6.63482606e-01,-4.98475432e-01,-6.39831483e-01,-1.64494693e+00,-7.31706440e-01,-1.94328696e-01,-5.45419931e-01,4.69941586e-01,2.75814295e-01,-8.16402137e-01,-1.02907336e+00,-7.74817050e-01,-3.92754108e-01,-1.03777146e+00,-1.20738304e+00,-7.69003093e-01,-7.78724194e-01,-3.60768646e-01,-6.86169565e-01,-6.14440680e-01,-1.65063560e+00,-7.10278034e-01,-1.41190505e+00,1.17156714e-01,-1.10525274e+00,-1…	A	[0, 0, 1, 0, 0, 0, 1, 0]	sport
zy151906dg14crss	1.68600073e-03,-3.01221848e-01,3.32640335e-02,3.06817088e-02,9.10456628e-02,-3.61823291e-02,-2.69293878e-02,3.86222303e-02,1.92472283e-02,8.64817426e-02,1.02102548e-01,-1.62283499e-02,-2.21964903e-02,-2.49105364e-01,-4.50438112e-02,-1.40154481e-01,4.25043404e-02,1.17505029e-01,-8.71032476e-03,5.15669286e-02,-3.83015499e-02,1.91996600e-02,5.44764772e-02,5.17562702e-02,-3.14593352e-02,6.85283244e-0…	-7.44982719e-01,-5.56496143e-01,-5.35878718e-01,-1.53702676e+00,-7.03371644e-01,-2.37204865e-01,-4.74053234e-01,4.82721627e-01,3.30526829e-01,-7.37515569e-01,-1.04942334e+00,-9.04571414e-01,-3.69823664e-01,-8.49618852e-01,-1.11254025e+00,-6.70404971e-01,-8.10354173e-01,-2.86373883e-01,-4.38577175e-01,-5.40421963e-01,-1.48288703e+00,-7.20336795e-01,-1.31226337e+00,1.41919762e-01,-9.45359111e-01,-1…	A	[0, 0, 1, 0, 0, 0, 1, 0]	sport
zy151915svkad8b1	7.76294386e-03,-2.94084370e-01,4.22505923e-02,2.78813243e-02,1.11585930e-01,-3.18706036e-02,-4.52374443e-02,2.56908946e-02,2.55334191e-02,1.09118238e-01,1.12329036e-01,-3.25487033e-02,-1.35301929e-02,-2.58097738e-01,-3.55500802e-02,-1.38050333e-01,1.04656927e-02,1.27722442e-01,-5.50944246e-02,5.76590821e-02,-3.86061929e-02,-2.05479702e-03,5.24643026e-02,4.43588421e-02,-1.64834931e-02,6.83328733e-…	-6.63482606e-01,-4.98475432e-01,-6.39831483e-01,-1.64494693e+00,-7.31706440e-01,-1.94328696e-01,-5.45419931e-01,4.69941586e-01,2.75814295e-01,-8.16402137e-01,-1.02907336e+00,-7.74817050e-01,-3.92754108e-01,-1.03777146e+00,-1.20738304e+00,-7.69003093e-01,-7.78724194e-01,-3.60768646e-01,-6.86169565e-01,-6.14440680e-01,-1.65063560e+00,-7.10278034e-01,-1.41190505e+00,1.17156714e-01,-1.10525274e+00,-1…	A	[0, 0, 1, 0, 0, 0, 1, 0]	sport
zy1519235d0kq3up	-4.44568694e-03,-3.39760303e-01,4.68349233e-02,2.15014778e-02,1.11032337e-01,-3.11120749e-02,-2.77491007e-02,2.87090503e-02,6.96913991e-03,9.22329575e-02,1.07957974e-01,-2.80001331e-02,-1.54015552e-02,-2.73588300e-01,-5.49029782e-02,-1.33953974e-01,2.96550598e-02,1.23313308e-01,-1.15196873e-02,5.64566180e-02,-4.59475890e-02,7.95425102e-03,6.21866472e-02,4.32784967e-02,-2.12584343e-02,6.22447692e-…	-7.02469528e-01,-5.29955268e-01,-6.11685276e-01,-1.55485022e+00,-7.38914073e-01,-2.19070554e-01,-4.82944697e-01,3.62924576e-01,2.28932738e-01,-8.47208440e-01,-1.03503370e+00,-9.08672273e-01,-4.45449978e-01,-8.91548038e-01,-1.13491058e+00,-6.96431041e-01,-8.61587167e-01,-3.15413058e-01,-5.21518409e-01,-5.31199872e-01,-1.45110691e+00,-7.23382533e-01,-1.37846684e+00,4.77161184e-02,-9.23104227e-01,-1…	A	[0, 0, 1, 0, 0, 0, 1, 0]	sport
zy161606ma1u256s	6.54442701e-03,-3.32172662e-01,5.36302254e-02,1.05367694e-02,1.01123154e-01,-4.06188443e-02,-1.91447139e-02,3.52345780e-02,6.94289058e-02,7.79849589e-02,1.13232970e-01,-2.81328522e-02,-3.25720944e-03,-2.73602903e-01,-4.48888242e-02,-1.40287429e-01,1.93521157e-02,1.39948130e-01,-5.24336919e-02,7.57895559e-02,-4.71943319e-02,3.12975538e-03,3.94176953e-02,5.07313684e-02,1.99297071e-02,3.56193967e-02…	-8.37333262e-01,-4.80877608e-01,-6.13600969e-01,-1.54814482e+00,-6.54311061e-01,-2.11206913e-01,-5.74066639e-01,3.72814536e-01,1.95711344e-01,-9.05251145e-01,-9.32015061e-01,-8.06023479e-01,-2.97966123e-01,-8.35088789e-01,-1.07393932e+00,-5.63282609e-01,-6.59692705e-01,-3.16323280e-01,-4.79387999e-01,-5.81161439e-01,-1.54503989e+00,-7.72814572e-01,-1.37780774e+00,1.00024045e-01,-9.07572448e-01,-1…	A	[0, 0, 1, 0, 0, 0, 1, 0]	sport
zy161747cv6w3k9u	-1.42163364e-02,-3.61716419e-01,4.90636975e-02,4.47958112e-02,1.22763291e-01,-3.54610905e-02,-2.32898612e-02,3.53129432e-02,1.71272457e-03,9.27084982e-02,8.45782012e-02,-3.00628971e-02,-1.27057033e-02,-2.75644422e-01,-5.08083999e-02,-1.23988315e-01,1.94615573e-02,9.57929865e-02,5.52366953e-03,6.65418878e-02,-3.90077494e-02,-1.06877822e-03,6.26180321e-02,4.10491675e-02,1.39134936e-05,6.77374825e-0…	-6.80387080e-01,-5.43817759e-01,-6.44493282e-01,-1.52880478e+00,-7.16543436e-01,-2.31447339e-01,-5.55449188e-01,3.98667723e-01,2.21728399e-01,-8.23947132e-01,-1.04588664e+00,-8.24698389e-01,-3.13000232e-01,-9.07390416e-01,-9.70184565e-01,-6.25878274e-01,-8.48262131e-01,-1.80567026e-01,-4.36477661e-01,-5.11185467e-01,-1.61042559e+00,-7.61815548e-01,-1.40694249e+00,2.14449883e-01,-9.49133217e-01,-1…	A	[0, 0, 1, 0, 0, 0, 1, 0]	sport
zy162000mpp1jy7g	-1.18237035e-03,-3.27880979e-01,2.78438497e-02,3.82195264e-02,1.03137553e-01,-2.93447357e-02,-5.53020909e-02,2.72888727e-02,3.56279276e-02,8.98213089e-02,9.27713513e-02,-2.10836120e-02,-2.80606784e-02,-2.78120816e-01,-3.19554582e-02,-1.13645807e-01,4.83240299e-02,1.09435707e-01,5.16073406e-02,4.75861579e-02,-4.05355394e-02,3.56855243e-02,4.78929430e-02,5.02675809e-02,-8.14034883e-03,8.47350135e-0…	-6.38783455e-01,-5.55822730e-01,-5.10803938e-01,-1.40995204e+00,-5.81190586e-01,-2.19053745e-01,-4.70480263e-01,3.79908711e-01,2.66696066e-01,-8.59426677e-01,-9.79565859e-01,-7.64685810e-01,-3.46572757e-01,-8.84623766e-01,-1.05417633e+00,-6.01246238e-01,-6.98582292e-01,-2.43515581e-01,-5.48586249e-01,-5.56606174e-01,-1.43419003e+00,-7.37568796e-01,-1.43456650e+00,8.52181464e-02,-1.00268626e+00,-1…	A	[0, 0, 1, 0, 0, 0, 1, 0]	sport
zy162022rbf6rf1m	-3.92639358e-03,-2.72763669e-01,3.84114012e-02,4.43080142e-02,1.00343205e-01,-3.12128421e-02,-5.08125350e-02,2.01755073e-02,-1.07413996e-02,9.45144296e-02,8.63280147e-02,-1.10621694e-02,-1.14377383e-02,-2.80059397e-01,-2.65065823e-02,-1.18599385e-01,4.13754359e-02,1.30726874e-01,1.26701295e-02,5.06324209e-02,-4.07199562e-02,1.15077849e-02,4.54098359e-02,2.97707841e-02,-3.80457528e-02,7.29543120e-…	-5.95233858e-01,-4.46318120e-01,-7.23293483e-01,-1.58216631e+00,-6.50177181e-01,-2.37203524e-01,-5.32538652e-01,4.79056925e-01,2.22072393e-01,-6.45383537e-01,-8.99352431e-01,-9.09976482e-01,-3.32734466e-01,-9.44673181e-01,-1.10570478e+00,-5.76492965e-01,-6.78603828e-01,-2.26209924e-01,-4.14977729e-01,-5.74159205e-01,-1.50532365e+00,-7.12972164e-01,-1.36106992e+00,2.47540385e-01,-9.63088274e-01,-1…	A	[0, 0, 1, 0, 0, 0, 1, 0]	sport
zy1621314hg9tucm	-2.06786301e-03,-4.30610985e-01,3.44922468e-02,2.61396505e-02,8.45623165e-02,-3.34042758e-02,-4.76664901e-02,2.85964161e-02,5.15292212e-02,9.09419507e-02,1.02754787e-01,-1.23511942e-03,-3.57443802e-02,-3.17540050e-01,-3.78244594e-02,-1.12487838e-01,3.59366275e-02,1.05616398e-01,2.35585347e-02,5.65929227e-02,-3.29053812e-02,2.20115203e-02,5.35209179e-02,5.43193892e-02,-1.18968925e-02,7.55955800e-0…	-7.13347495e-01,-4.49462354e-01,-6.41275525e-01,-1.50367415e+00,-7.04332590e-01,-7.90896788e-02,-5.63822806e-01,5.80381095e-01,3.07422549e-01,-8.07504177e-01,-1.09357953e+00,-9.22360599e-01,-3.14007223e-01,-9.18662429e-01,-1.19920290e+00,-7.41139114e-01,-8.58776748e-01,-3.01496655e-01,-5.73475897e-01,-5.76728880e-01,-1.69344687e+00,-8.18457007e-01,-1.54105306e+00,1.08641252e-01,-9.37398791e-01,-1…	A	[0, 0, 1, 0, 0, 0, 1, 0]	sport
zy163517vh5mn2cr	-1.96914189e-03,-3.66139412e-01,3.62569280e-02,4.28755581e-02,1.00114234e-01,-3.03872116e-02,-5.37231378e-02,2.68679764e-02,3.41804177e-02,8.57115164e-02,8.68182480e-02,-3.58008454e-03,-3.10225766e-02,-2.91364998e-01,-3.78772169e-02,-9.91770774e-02,5.01163453e-02,1.05258383e-01,3.36174704e-02,4.65781651e-02,-4.14914265e-02,3.11836042e-02,4.65253741e-02,5.41263893e-02,1.45491213e-05,8.36296380e-02…	-7.14314282e-01,-4.92458194e-01,-5.76170862e-01,-1.48183429e+00,-7.16648281e-01,-2.37529263e-01,-5.73602617e-01,4.59900469e-01,3.02282572e-01,-8.72943640e-01,-1.07664323e+00,-8.54067981e-01,-4.12776321e-01,-9.77387428e-01,-1.22193027e+00,-7.37645447e-01,-8.14712822e-01,-3.20659667e-01,-5.86835563e-01,-5.62590837e-01,-1.72649753e+00,-8.18797886e-01,-1.47345579e+00,1.06233321e-01,-1.06539237e+00,-1…	A	[0, 0, 1, 0, 0, 0, 1, 0]	sport
zy163530ywgumtek	-3.75107653e-03,-3.62812519e-01,3.66915241e-02,4.24352810e-02,1.02215573e-01,-3.07701416e-02,-5.39043099e-02,2.56982353e-02,2.56529935e-02,9.04623643e-02,8.55057910e-02,-8.72907415e-03,-2.82161534e-02,-2.92117923e-01,-4.16681767e-02,-1.00484997e-01,4.84914184e-02,1.04057163e-01,2.72905976e-02,5.02333492e-02,-4.37140912e-02,2.78231725e-02,4.91093248e-02,5.39867133e-02,-1.62578677e-03,8.70659798e-0…	-7.14314282e-01,-4.92458194e-01,-5.76170862e-01,-1.48183429e+00,-7.16648281e-01,-2.37529263e-01,-5.73602617e-01,4.59900469e-01,3.02282572e-01,-8.72943640e-01,-1.07664323e+00,-8.54067981e-01,-4.12776321e-01,-9.77387428e-01,-1.22193027e+00,-7.37645447e-01,-8.14712822e-01,-3.20659667e-01,-5.86835563e-01,-5.62590837e-01,-1.72649753e+00,-8.18797886e-01,-1.47345579e+00,1.06233321e-01,-1.06539237e+00,-1…	A	[0, 0, 1, 0, 0, 0, 1, 0]	sport
zy163545wb4bxcff	4.93630348e-03,-3.46182793e-01,3.11072618e-02,3.86240259e-02,1.10435642e-01,-3.66030261e-02,-5.72503917e-02,2.52516922e-02,3.83908339e-02,1.00122727e-01,9.67290998e-02,-2.91746147e-02,-2.84239966e-02,-2.82966554e-01,-3.30332890e-02,-1.09026298e-01,3.51681001e-02,1.01068333e-01,3.10877375e-02,5.95898516e-02,-4.47925664e-02,2.36274414e-02,4.62085754e-02,4.47693951e-02,-7.27373734e-03,8.97430032e-02…	-7.14314282e-01,-4.92458194e-01,-5.76170862e-01,-1.48183429e+00,-7.16648281e-01,-2.37529263e-01,-5.73602617e-01,4.59900469e-01,3.02282572e-01,-8.72943640e-01,-1.07664323e+00,-8.54067981e-01,-4.12776321e-01,-9.77387428e-01,-1.22193027e+00,-7.37645447e-01,-8.14712822e-01,-3.20659667e-01,-5.86835563e-01,-5.62590837e-01,-1.72649753e+00,-8.18797886e-01,-1.47345579e+00,1.06233321e-01,-1.06539237e+00,-1…	A	[0, 0, 1, 0, 0, 0, 1, 0]	sport
zy163556g8vpe3bj	-4.40666676e-02,-2.64731050e-01,4.84579802e-02,-2.35349424e-02,1.40626401e-01,-1.35728195e-02,-4.49866392e-02,2.38009151e-02,-1.80641003e-02,1.02618985e-01,9.62159410e-02,-2.14292817e-02,1.65836047e-02,-2.83063740e-01,-4.00545560e-02,-1.23335898e-01,9.98683274e-03,1.23212621e-01,-4.27855663e-02,6.34074733e-02,-1.52748134e-02,-1.89259760e-02,5.60204871e-02,1.95339918e-02,4.22337884e-03,4.09518853e…	-6.51076436e-01,-4.04487729e-01,-5.40934503e-01,-1.54861462e+00,-6.72824144e-01,-2.06247494e-01,-6.25971377e-01,4.40578967e-01,3.44216943e-01,-9.00328100e-01,-9.60270047e-01,-8.12006116e-01,-3.83656651e-01,-9.06839371e-01,-1.18214345e+00,-6.62586153e-01,-7.71748841e-01,-2.71928936e-01,-6.21860683e-01,-6.21102691e-01,-1.59355855e+00,-7.03277826e-01,-1.50103474e+00,8.67971033e-02,-9.84875381e-01,-1…	A	[1, 1, 1, 0, 0, 0, 1, 1]	sport
zy163620uak6va0e	-2.29931844e-04,-3.18563938e-01,3.07897720e-02,3.41715291e-02,1.03435941e-01,-2.41329912e-02,-5.06819747e-02,2.54736319e-02,3.58153954e-02,8.82525146e-02,9.39672142e-02,-2.81999446e-02,-2.64973119e-02,-3.06698799e-01,-3.28320712e-02,-1.14596546e-01,4.94553372e-02,1.10863492e-01,5.07181138e-02,4.49859798e-02,-3.70758846e-02,3.49150151e-02,4.50325534e-02,4.95487526e-02,-1.03691854e-02,8.06044862e-0…	-6.38783455e-01,-5.55822730e-01,-5.10803938e-01,-1.40995204e+00,-5.81190586e-01,-2.19053745e-01,-4.70480263e-01,3.79908711e-01,2.66696066e-01,-8.59426677e-01,-9.79565859e-01,-7.64685810e-01,-3.46572757e-01,-8.84623766e-01,-1.05417633e+00,-6.01246238e-01,-6.98582292e-01,-2.43515581e-01,-5.48586249e-01,-5.56606174e-01,-1.43419003e+00,-7.37568796e-01,-1.43456650e+00,8.52181464e-02,-1.00268626e+00,-1…	A	[0, 0, 1, 0, 0, 0, 1, 0]	sport
zy163818efyfjfye	-1.02685997e-04,-3.40871543e-01,3.87267321e-02,4.14805040e-02,1.01951167e-01,-2.65612304e-02,-5.90215959e-02,3.36315818e-02,2.20992211e-02,8.87486711e-02,9.28090140e-02,-8.26578029e-03,-2.26335563e-02,-2.69429117e-01,-2.44600233e-02,-1.12059087e-01,4.73650843e-02,1.06560744e-01,4.48174328e-02,4.88670096e-02,-3.45636606e-02,2.56073158e-02,4.48761769e-02,4.69597690e-02,-1.89797161e-03,8.40896517e-0…	-7.14314282e-01,-4.92458194e-01,-5.76170862e-01,-1.48183429e+00,-7.16648281e-01,-2.37529263e-01,-5.73602617e-01,4.59900469e-01,3.02282572e-01,-8.72943640e-01,-1.07664323e+00,-8.54067981e-01,-4.12776321e-01,-9.77387428e-01,-1.22193027e+00,-7.37645447e-01,-8.14712822e-01,-3.20659667e-01,-5.86835563e-01,-5.62590837e-01,-1.72649753e+00,-8.18797886e-01,-1.47345579e+00,1.06233321e-01,-1.06539237e+00,-1…	A	[0, 0, 1, 0, 0, 0, 1, 0]	sport
zy163837bawvdh88	-2.69043539e-03,-3.51722240e-01,3.39355245e-02,4.47254777e-02,1.01613805e-01,-2.72736102e-02,-5.14846705e-02,2.70182043e-02,2.19669770e-02,8.78022760e-02,8.99363533e-02,-1.42813465e-02,-2.79999711e-02,-2.86014616e-01,-3.26932594e-02,-1.10280484e-01,5.31236306e-02,1.06956057e-01,4.98072654e-02,5.18654287e-02,-3.69161442e-02,2.83923857e-02,4.47306149e-02,4.90040854e-02,-5.70653519e-03,7.92037100e-0…	-7.14314282e-01,-4.92458194e-01,-5.76170862e-01,-1.48183429e+00,-7.16648281e-01,-2.37529263e-01,-5.73602617e-01,4.59900469e-01,3.02282572e-01,-8.72943640e-01,-1.07664323e+00,-8.54067981e-01,-4.12776321e-01,-9.77387428e-01,-1.22193027e+00,-7.37645447e-01,-8.14712822e-01,-3.20659667e-01,-5.86835563e-01,-5.62590837e-01,-1.72649753e+00,-8.18797886e-01,-1.47345579e+00,1.06233321e-01,-1.06539237e+00,-1…	A	[0, 0, 1, 0, 0, 0, 1, 0]	sport
zy100123np8uyv21	-3.12675983e-02,-2.72480726e-01,4.71413657e-02,-1.22356787e-02,1.30583540e-01,-1.68264024e-02,-3.59950811e-02,2.74161100e-02,-1.18062804e-02,9.55411047e-02,1.05879769e-01,-2.18607225e-02,3.08243018e-02,-2.31734946e-01,-2.96272542e-02,-1.47440210e-01,-3.84638994e-03,1.28649071e-01,-5.12322634e-02,6.07554354e-02,-1.66527033e-02,-2.27135997e-02,4.67658266e-02,2.74458267e-02,1.68570429e-02,3.14264670…	-6.86492026e-01,-4.20109540e-01,-6.72064364e-01,-1.51941788e+00,-6.41051590e-01,-1.51655659e-01,-4.67453033e-01,3.30442250e-01,1.49419427e-01,-8.27219963e-01,-9.32882488e-01,-8.17346871e-01,-3.70604664e-01,-1.02180672e+00,-1.25142276e+00,-6.92671955e-01,-7.77831793e-01,-3.36645514e-01,-5.92228234e-01,-6.21578276e-01,-1.53254509e+00,-7.99314439e-01,-1.49233246e+00,1.74991265e-01,-1.08473170e+00,-1…	A	[1, 1, 1, 1, 1, 0, 1, 0]	sport
